# Supplementary material for: Ancestral Origin and Functional Expression of a Hyaluronic Acid Pathway Complement in Mussels
Source: Biology (Basel). 2025 Jul 24;14(8):930. doi: 10.3390/biology14080930 (PMC12383584; doi:10.3390/biology14080930)
Supplement: Supplementary file 1 [file biology-14-00930-s001.zip › File S2.cif]

# By using this file you agree to the legally binding terms of use found at alphafoldserver.com/output-terms
data_1ff202d681325fb4
#
_entry.id 1ff202d681325fb4
#
loop_
_atom_type.symbol
C 
N 
O 
S 
#
loop_
_audit_author.name
_audit_author.pdbx_ordinal
"Google DeepMind" 1 
"Isomorphic Labs" 2 
#
_audit_conform.dict_location https://raw.githubusercontent.com/ihmwg/ModelCIF/master/dist/mmcif_ma.dic
_audit_conform.dict_name     mmcif_ma.dic
_audit_conform.dict_version  1.4.5
#
loop_
_chem_comp.formula
_chem_comp.formula_weight
_chem_comp.id
_chem_comp.mon_nstd_flag
_chem_comp.name
_chem_comp.pdbx_smiles
_chem_comp.pdbx_synonyms
_chem_comp.type
"C3 H7 N O2"    89.093  ALA y ALANINE         C[C@H](N)C(O)=O                  ? "L-PEPTIDE LINKING" 
"C6 H15 N4 O2"  175.209 ARG y ARGININE        N[C@@H](CCCNC(N)=[NH2+])C(O)=O   ? "L-PEPTIDE LINKING" 
"C4 H8 N2 O3"   132.118 ASN y ASPARAGINE      N[C@@H](CC(N)=O)C(O)=O           ? "L-PEPTIDE LINKING" 
"C4 H7 N O4"    133.103 ASP y "ASPARTIC ACID" N[C@@H](CC(O)=O)C(O)=O           ? "L-PEPTIDE LINKING" 
"C3 H7 N O2 S"  121.158 CYS y CYSTEINE        N[C@@H](CS)C(O)=O                ? "L-PEPTIDE LINKING" 
"C5 H10 N2 O3"  146.144 GLN y GLUTAMINE       N[C@@H](CCC(N)=O)C(O)=O          ? "L-PEPTIDE LINKING" 
"C5 H9 N O4"    147.129 GLU y "GLUTAMIC ACID" N[C@@H](CCC(O)=O)C(O)=O          ? "L-PEPTIDE LINKING" 
"C2 H5 N O2"    75.067  GLY y GLYCINE         NCC(O)=O                         ? "PEPTIDE LINKING"   
"C6 H10 N3 O2"  156.162 HIS y HISTIDINE       N[C@@H](Cc1c[nH]c[nH+]1)C(O)=O   ? "L-PEPTIDE LINKING" 
"C6 H13 N O2"   131.173 ILE y ISOLEUCINE      CC[C@H](C)[C@H](N)C(O)=O         ? "L-PEPTIDE LINKING" 
"C6 H13 N O2"   131.173 LEU y LEUCINE         CC(C)C[C@H](N)C(O)=O             ? "L-PEPTIDE LINKING" 
"C6 H15 N2 O2"  147.195 LYS y LYSINE          N[C@@H](CCCC[NH3+])C(O)=O        ? "L-PEPTIDE LINKING" 
"C5 H11 N O2 S" 149.211 MET y METHIONINE      CSCC[C@H](N)C(O)=O               ? "L-PEPTIDE LINKING" 
"C9 H11 N O2"   165.189 PHE y PHENYLALANINE   N[C@@H](Cc1ccccc1)C(O)=O         ? "L-PEPTIDE LINKING" 
"C5 H9 N O2"    115.130 PRO y PROLINE         OC(=O)[C@@H]1CCCN1               ? "L-PEPTIDE LINKING" 
"C3 H7 N O3"    105.093 SER y SERINE          N[C@@H](CO)C(O)=O                ? "L-PEPTIDE LINKING" 
"C4 H9 N O3"    119.119 THR y THREONINE       C[C@@H](O)[C@H](N)C(O)=O         ? "L-PEPTIDE LINKING" 
"C11 H12 N2 O2" 204.225 TRP y TRYPTOPHAN      N[C@@H](Cc1c[nH]c2ccccc12)C(O)=O ? "L-PEPTIDE LINKING" 
"C9 H11 N O3"   181.189 TYR y TYROSINE        N[C@@H](Cc1ccc(O)cc1)C(O)=O      ? "L-PEPTIDE LINKING" 
"C5 H11 N O2"   117.146 VAL y VALINE          CC(C)[C@H](N)C(O)=O              ? "L-PEPTIDE LINKING" 
#
_citation.book_publisher          ?
_citation.country                 UK
_citation.id                      primary
_citation.journal_full            Nature
_citation.journal_id_ASTM         NATUAS
_citation.journal_id_CSD          0006
_citation.journal_id_ISSN         0028-0836
_citation.journal_volume          630
_citation.page_first              493
_citation.page_last               500
_citation.pdbx_database_id_DOI    10.1038/s41586-024-07487-w
_citation.pdbx_database_id_PubMed 38718835
_citation.title                   "Accurate structure prediction of biomolecular interactions with AlphaFold 3"
_citation.year                    2024
#
loop_
_citation_author.citation_id
_citation_author.name
_citation_author.ordinal
primary "Google DeepMind" 1 
primary "Isomorphic Labs" 2 
#
_entity.id               1
_entity.pdbx_description .
_entity.type             polymer
#
_entity_poly.entity_id      1
_entity_poly.pdbx_strand_id A
_entity_poly.type           polypeptide(L)
#
loop_
_entity_poly_seq.entity_id
_entity_poly_seq.hetero
_entity_poly_seq.mon_id
_entity_poly_seq.num
1 n MET 1    
1 n THR 2    
1 n ARG 3    
1 n LEU 4    
1 n TRP 5    
1 n PHE 6    
1 n ILE 7    
1 n VAL 8    
1 n THR 9    
1 n VAL 10   
1 n LEU 11   
1 n VAL 12   
1 n PHE 13   
1 n VAL 14   
1 n LEU 15   
1 n ASN 16   
1 n HIS 17   
1 n GLY 18   
1 n MET 19   
1 n ALA 20   
1 n THR 21   
1 n GLN 22   
1 n PRO 23   
1 n SER 24   
1 n ILE 25   
1 n GLN 26   
1 n ASN 27   
1 n SER 28   
1 n ASP 29   
1 n MET 30   
1 n ARG 31   
1 n VAL 32   
1 n PHE 33   
1 n CYS 34   
1 n LEU 35   
1 n MET 36   
1 n PHE 37   
1 n ALA 38   
1 n LEU 39   
1 n PRO 40   
1 n GLY 41   
1 n ARG 42   
1 n LYS 43   
1 n ASN 44   
1 n GLY 45   
1 n PRO 46   
1 n ASP 47   
1 n ILE 48   
1 n ASN 49   
1 n GLY 50   
1 n PHE 51   
1 n LYS 52   
1 n ASN 53   
1 n LEU 54   
1 n PHE 55   
1 n ASP 56   
1 n ALA 57   
1 n GLN 58   
1 n LEU 59   
1 n GLU 60   
1 n LYS 61   
1 n VAL 62   
1 n GLY 63   
1 n LYS 64   
1 n ASN 65   
1 n ILE 66   
1 n PHE 67   
1 n GLY 68   
1 n ASN 69   
1 n ILE 70   
1 n PRO 71   
1 n HIS 72   
1 n ASN 73   
1 n LYS 74   
1 n ARG 75   
1 n MET 76   
1 n GLU 77   
1 n GLU 78   
1 n ALA 79   
1 n GLY 80   
1 n ASN 81   
1 n ILE 82   
1 n CYS 83   
1 n THR 84   
1 n PHE 85   
1 n MET 86   
1 n ASP 87   
1 n SER 88   
1 n SER 89   
1 n SER 90   
1 n GLN 91   
1 n LYS 92   
1 n CYS 93   
1 n ALA 94   
1 n TYR 95   
1 n HIS 96   
1 n ARG 97   
1 n ILE 98   
1 n THR 99   
1 n THR 100  
1 n ILE 101  
1 n GLY 102  
1 n ASN 103  
1 n HIS 104  
1 n VAL 105  
1 n ILE 106  
1 n GLY 107  
1 n ASP 108  
1 n LEU 109  
1 n ARG 110  
1 n ARG 111  
1 n LEU 112  
1 n GLU 113  
1 n ARG 114  
1 n ASN 115  
1 n ILE 116  
1 n GLY 117  
1 n THR 118  
1 n GLY 119  
1 n PHE 120  
1 n LYS 121  
1 n ASP 122  
1 n SER 123  
1 n TRP 124  
1 n TYR 125  
1 n MET 126  
1 n TYR 127  
1 n THR 128  
1 n VAL 129  
1 n LEU 130  
1 n LEU 131  
1 n SER 132  
1 n THR 133  
1 n TRP 134  
1 n TYR 135  
1 n MET 136  
1 n ASP 137  
1 n ARG 138  
1 n VAL 139  
1 n PHE 140  
1 n LEU 141  
1 n ASN 142  
1 n LEU 143  
1 n ASN 144  
1 n CYS 145  
1 n GLY 146  
1 n PRO 147  
1 n VAL 148  
1 n ASP 149  
1 n VAL 150  
1 n ASN 151  
1 n SER 152  
1 n PRO 153  
1 n ARG 154  
1 n PRO 155  
1 n THR 156  
1 n ALA 157  
1 n GLN 158  
1 n TRP 159  
1 n GLU 160  
1 n TYR 161  
1 n VAL 162  
1 n ALA 163  
1 n LYS 164  
1 n TRP 165  
1 n SER 166  
1 n LYS 167  
1 n GLN 168  
1 n LEU 169  
1 n LEU 170  
1 n SER 171  
1 n GLN 172  
1 n GLY 173  
1 n ASN 174  
1 n PHE 175  
1 n CYS 176  
1 n THR 177  
1 n TRP 178  
1 n SER 179  
1 n LYS 180  
1 n PRO 181  
1 n LEU 182  
1 n ASP 183  
1 n LYS 184  
1 n THR 185  
1 n VAL 186  
1 n ALA 187  
1 n HIS 188  
1 n ASN 189  
1 n LEU 190  
1 n ARG 191  
1 n GLN 192  
1 n GLU 193  
1 n VAL 194  
1 n LYS 195  
1 n LYS 196  
1 n ILE 197  
1 n CYS 198  
1 n ASP 199  
1 n PHE 200  
1 n ARG 201  
1 n GLU 202  
1 n THR 203  
1 n GLU 204  
1 n PRO 205  
1 n ILE 206  
1 n CYS 207  
1 n ARG 208  
1 n LEU 209  
1 n GLU 210  
1 n PRO 211  
1 n VAL 212  
1 n LEU 213  
1 n ASP 214  
1 n LEU 215  
1 n VAL 216  
1 n ASP 217  
1 n SER 218  
1 n MET 219  
1 n THR 220  
1 n ASN 221  
1 n LEU 222  
1 n CYS 223  
1 n ASN 224  
1 n THR 225  
1 n VAL 226  
1 n PRO 227  
1 n GLN 228  
1 n THR 229  
1 n GLU 230  
1 n TRP 231  
1 n ARG 232  
1 n THR 233  
1 n SER 234  
1 n SER 235  
1 n SER 236  
1 n ASN 237  
1 n PHE 238  
1 n LYS 239  
1 n PHE 240  
1 n PHE 241  
1 n LYS 242  
1 n SER 243  
1 n ALA 244  
1 n ALA 245  
1 n TYR 246  
1 n ILE 247  
1 n ASN 248  
1 n PHE 249  
1 n TYR 250  
1 n SER 251  
1 n MET 252  
1 n ARG 253  
1 n VAL 254  
1 n LYS 255  
1 n MET 256  
1 n PRO 257  
1 n THR 258  
1 n HIS 259  
1 n ILE 260  
1 n ILE 261  
1 n ASN 262  
1 n LEU 263  
1 n TYR 264  
1 n ASP 265  
1 n THR 266  
1 n SER 267  
1 n THR 268  
1 n ALA 269  
1 n GLU 270  
1 n GLU 271  
1 n THR 272  
1 n VAL 273  
1 n LYS 274  
1 n THR 275  
1 n GLY 276  
1 n ILE 277  
1 n LEU 278  
1 n SER 279  
1 n ILE 280  
1 n PHE 281  
1 n PHE 282  
1 n GLN 283  
1 n MET 284  
1 n TYR 285  
1 n ASP 286  
1 n ASP 287  
1 n PHE 288  
1 n LYS 289  
1 n ALA 290  
1 n ASN 291  
1 n ASP 292  
1 n LEU 293  
1 n THR 294  
1 n LEU 295  
1 n ALA 296  
1 n VAL 297  
1 n LYS 298  
1 n LEU 299  
1 n LEU 300  
1 n LYS 301  
1 n ILE 302  
1 n LEU 303  
1 n PRO 304  
1 n LYS 305  
1 n SER 306  
1 n GLN 307  
1 n TYR 308  
1 n LEU 309  
1 n PRO 310  
1 n CYS 311  
1 n ASP 312  
1 n TYR 313  
1 n ASN 314  
1 n ALA 315  
1 n PRO 316  
1 n PHE 317  
1 n PRO 318  
1 n SER 319  
1 n PHE 320  
1 n LYS 321  
1 n TRP 322  
1 n LEU 323  
1 n ILE 324  
1 n CYS 325  
1 n SER 326  
1 n CYS 327  
1 n ALA 328  
1 n LYS 329  
1 n VAL 330  
1 n PHE 331  
1 n ASN 332  
1 n GLU 333  
1 n LEU 334  
1 n ARG 335  
1 n LEU 336  
1 n PHE 337  
1 n LEU 338  
1 n GLN 339  
1 n THR 340  
1 n TYR 341  
1 n GLY 342  
1 n THR 343  
1 n GLY 344  
1 n ASN 345  
1 n ALA 346  
1 n ASP 347  
1 n GLY 348  
1 n LEU 349  
1 n PRO 350  
1 n ARG 351  
1 n LYS 352  
1 n PHE 353  
1 n LEU 354  
1 n VAL 355  
1 n SER 356  
1 n ASP 357  
1 n ILE 358  
1 n ASP 359  
1 n PHE 360  
1 n ARG 361  
1 n ASP 362  
1 n TYR 363  
1 n ILE 364  
1 n LYS 365  
1 n ASN 366  
1 n LEU 367  
1 n LYS 368  
1 n VAL 369  
1 n THR 370  
1 n GLN 371  
1 n ILE 372  
1 n LYS 373  
1 n GLU 374  
1 n LEU 375  
1 n ALA 376  
1 n GLU 377  
1 n LYS 378  
1 n ASN 379  
1 n ALA 380  
1 n VAL 381  
1 n SER 382  
1 n LEU 383  
1 n GLN 384  
1 n VAL 385  
1 n VAL 386  
1 n ALA 387  
1 n LEU 388  
1 n ASP 389  
1 n ILE 390  
1 n LYS 391  
1 n ASN 392  
1 n ASP 393  
1 n VAL 394  
1 n GLN 395  
1 n HIS 396  
1 n ARG 397  
1 n PHE 398  
1 n GLN 399  
1 n GLN 400  
1 n LEU 401  
1 n GLY 402  
1 n SER 403  
1 n TYR 404  
1 n PHE 405  
1 n LYS 406  
1 n LYS 407  
1 n VAL 408  
1 n ALA 409  
1 n SER 410  
1 n TYR 411  
1 n GLN 412  
1 n LYS 413  
1 n ALA 414  
1 n LYS 415  
1 n LEU 416  
1 n ASP 417  
1 n ALA 418  
1 n ASP 419  
1 n VAL 420  
1 n GLY 421  
1 n TYR 422  
1 n LEU 423  
1 n LYS 424  
1 n GLY 425  
1 n ARG 426  
1 n ILE 427  
1 n ALA 428  
1 n ASP 429  
1 n TYR 430  
1 n GLN 431  
1 n LYS 432  
1 n ARG 433  
1 n PHE 434  
1 n PHE 435  
1 n LYS 436  
1 n TYR 437  
1 n VAL 438  
1 n ASP 439  
1 n GLU 440  
1 n LEU 441  
1 n LYS 442  
1 n VAL 443  
1 n LYS 444  
1 n LEU 445  
1 n LYS 446  
1 n LYS 447  
1 n LEU 448  
1 n LEU 449  
1 n VAL 450  
1 n ILE 451  
1 n TYR 452  
1 n ILE 453  
1 n GLY 454  
1 n SER 455  
1 n ALA 456  
1 n LEU 457  
1 n GLU 458  
1 n ASP 459  
1 n LEU 460  
1 n LEU 461  
1 n GLN 462  
1 n ALA 463  
1 n VAL 464  
1 n LEU 465  
1 n LYS 466  
1 n LEU 467  
1 n ALA 468  
1 n LEU 469  
1 n ARG 470  
1 n MET 471  
1 n ALA 472  
1 n MET 473  
1 n ALA 474  
1 n ALA 475  
1 n ASN 476  
1 n PRO 477  
1 n PHE 478  
1 n LYS 479  
1 n TRP 480  
1 n LEU 481  
1 n THR 482  
1 n ASP 483  
1 n SER 484  
1 n GLY 485  
1 n ASN 486  
1 n SER 487  
1 n ASP 488  
1 n ASN 489  
1 n ILE 490  
1 n LEU 491  
1 n GLU 492  
1 n SER 493  
1 n ALA 494  
1 n THR 495  
1 n GLU 496  
1 n ILE 497  
1 n ALA 498  
1 n ASP 499  
1 n ALA 500  
1 n SER 501  
1 n ARG 502  
1 n ARG 503  
1 n LEU 504  
1 n THR 505  
1 n HIS 506  
1 n ALA 507  
1 n ILE 508  
1 n GLY 509  
1 n SER 510  
1 n ALA 511  
1 n VAL 512  
1 n ASN 513  
1 n PHE 514  
1 n HIS 515  
1 n LYS 516  
1 n LEU 517  
1 n VAL 518  
1 n ASP 519  
1 n TYR 520  
1 n SER 521  
1 n ILE 522  
1 n GLU 523  
1 n ILE 524  
1 n ALA 525  
1 n LYS 526  
1 n LYS 527  
1 n LEU 528  
1 n ALA 529  
1 n LYS 530  
1 n ASN 531  
1 n GLU 532  
1 n LYS 533  
1 n MET 534  
1 n ILE 535  
1 n LYS 536  
1 n ASN 537  
1 n VAL 538  
1 n GLY 539  
1 n LYS 540  
1 n ILE 541  
1 n MET 542  
1 n ASP 543  
1 n ASN 544  
1 n ALA 545  
1 n ALA 546  
1 n LYS 547  
1 n ILE 548  
1 n VAL 549  
1 n ASN 550  
1 n SER 551  
1 n SER 552  
1 n GLY 553  
1 n ASN 554  
1 n GLY 555  
1 n TYR 556  
1 n GLU 557  
1 n ILE 558  
1 n MET 559  
1 n GLN 560  
1 n SER 561  
1 n ASN 562  
1 n PHE 563  
1 n LEU 564  
1 n ARG 565  
1 n ASP 566  
1 n TYR 567  
1 n THR 568  
1 n ALA 569  
1 n TYR 570  
1 n SER 571  
1 n PRO 572  
1 n GLU 573  
1 n VAL 574  
1 n THR 575  
1 n LYS 576  
1 n ASP 577  
1 n ASP 578  
1 n LEU 579  
1 n ALA 580  
1 n LYS 581  
1 n LEU 582  
1 n GLY 583  
1 n LEU 584  
1 n TYR 585  
1 n TRP 586  
1 n GLU 587  
1 n GLU 588  
1 n PHE 589  
1 n ILE 590  
1 n ASN 591  
1 n GLU 592  
1 n ILE 593  
1 n CYS 594  
1 n GLU 595  
1 n GLY 596  
1 n ILE 597  
1 n ALA 598  
1 n SER 599  
1 n THR 600  
1 n SER 601  
1 n SER 602  
1 n ILE 603  
1 n ALA 604  
1 n ALA 605  
1 n ASN 606  
1 n ALA 607  
1 n ILE 608  
1 n ARG 609  
1 n GLY 610  
1 n ILE 611  
1 n THR 612  
1 n GLY 613  
1 n ALA 614  
1 n THR 615  
1 n GLY 616  
1 n ARG 617  
1 n CYS 618  
1 n ARG 619  
1 n GLU 620  
1 n ALA 621  
1 n LYS 622  
1 n ILE 623  
1 n THR 624  
1 n ALA 625  
1 n ALA 626  
1 n GLN 627  
1 n LEU 628  
1 n VAL 629  
1 n ALA 630  
1 n THR 631  
1 n GLN 632  
1 n GLU 633  
1 n GLU 634  
1 n VAL 635  
1 n TYR 636  
1 n ASP 637  
1 n LEU 638  
1 n GLN 639  
1 n PHE 640  
1 n ASN 641  
1 n LEU 642  
1 n MET 643  
1 n GLU 644  
1 n THR 645  
1 n MET 646  
1 n ALA 647  
1 n ASN 648  
1 n LEU 649  
1 n MET 650  
1 n ARG 651  
1 n SER 652  
1 n ILE 653  
1 n THR 654  
1 n GLN 655  
1 n ILE 656  
1 n GLN 657  
1 n SER 658  
1 n SER 659  
1 n LYS 660  
1 n LEU 661  
1 n LEU 662  
1 n GLY 663  
1 n ALA 664  
1 n GLY 665  
1 n PRO 666  
1 n LYS 667  
1 n ALA 668  
1 n GLN 669  
1 n HIS 670  
1 n PRO 671  
1 n SER 672  
1 n GLY 673  
1 n LEU 674  
1 n SER 675  
1 n ILE 676  
1 n ASP 677  
1 n THR 678  
1 n ILE 679  
1 n LYS 680  
1 n THR 681  
1 n LEU 682  
1 n VAL 683  
1 n ALA 684  
1 n VAL 685  
1 n SER 686  
1 n SER 687  
1 n MET 688  
1 n SER 689  
1 n TYR 690  
1 n ASN 691  
1 n ILE 692  
1 n LEU 693  
1 n GLN 694  
1 n THR 695  
1 n THR 696  
1 n ASN 697  
1 n VAL 698  
1 n GLN 699  
1 n MET 700  
1 n LEU 701  
1 n CYS 702  
1 n ASN 703  
1 n ILE 704  
1 n LEU 705  
1 n GLU 706  
1 n TYR 707  
1 n LYS 708  
1 n GLN 709  
1 n GLY 710  
1 n ARG 711  
1 n LYS 712  
1 n PRO 713  
1 n GLN 714  
1 n LEU 715  
1 n CYS 716  
1 n ASN 717  
1 n GLY 718  
1 n LEU 719  
1 n ALA 720  
1 n THR 721  
1 n ASP 722  
1 n ILE 723  
1 n ASP 724  
1 n LYS 725  
1 n LEU 726  
1 n LEU 727  
1 n ALA 728  
1 n SER 729  
1 n ARG 730  
1 n ASP 731  
1 n SER 732  
1 n GLU 733  
1 n CYS 734  
1 n HIS 735  
1 n ALA 736  
1 n GLU 737  
1 n LEU 738  
1 n LYS 739  
1 n PHE 740  
1 n ILE 741  
1 n THR 742  
1 n VAL 743  
1 n SER 744  
1 n THR 745  
1 n GLN 746  
1 n ARG 747  
1 n THR 748  
1 n ASN 749  
1 n LYS 750  
1 n THR 751  
1 n GLY 752  
1 n ASP 753  
1 n TYR 754  
1 n SER 755  
1 n TRP 756  
1 n LEU 757  
1 n ASP 758  
1 n LEU 759  
1 n SER 760  
1 n ARG 761  
1 n LEU 762  
1 n PHE 763  
1 n ARG 764  
1 n GLY 765  
1 n GLU 766  
1 n THR 767  
1 n VAL 768  
1 n PRO 769  
1 n PHE 770  
1 n GLN 771  
1 n VAL 772  
1 n PRO 773  
1 n ASP 774  
1 n VAL 775  
1 n ASN 776  
1 n TRP 777  
1 n TRP 778  
1 n MET 779  
1 n GLN 780  
1 n HIS 781  
1 n GLY 782  
1 n GLN 783  
1 n LEU 784  
1 n LEU 785  
1 n PRO 786  
1 n SER 787  
1 n GLN 788  
1 n ARG 789  
1 n SER 790  
1 n HIS 791  
1 n SER 792  
1 n PHE 793  
1 n TYR 794  
1 n LEU 795  
1 n ALA 796  
1 n GLY 797  
1 n PHE 798  
1 n GLU 799  
1 n ILE 800  
1 n TYR 801  
1 n MET 802  
1 n PRO 803  
1 n ILE 804  
1 n VAL 805  
1 n SER 806  
1 n GLU 807  
1 n ASP 808  
1 n ALA 809  
1 n ARG 810  
1 n PRO 811  
1 n VAL 812  
1 n LEU 813  
1 n VAL 814  
1 n GLN 815  
1 n VAL 816  
1 n THR 817  
1 n PRO 818  
1 n THR 819  
1 n ASN 820  
1 n VAL 821  
1 n ASP 822  
1 n ASN 823  
1 n LYS 824  
1 n LEU 825  
1 n PHE 826  
1 n GLN 827  
1 n ASP 828  
1 n ALA 829  
1 n LYS 830  
1 n THR 831  
1 n ASN 832  
1 n TYR 833  
1 n ILE 834  
1 n ILE 835  
1 n SER 836  
1 n PRO 837  
1 n LEU 838  
1 n LYS 839  
1 n GLN 840  
1 n MET 841  
1 n THR 842  
1 n ASP 843  
1 n LEU 844  
1 n LYS 845  
1 n ILE 846  
1 n SER 847  
1 n TYR 848  
1 n THR 849  
1 n GLU 850  
1 n GLY 851  
1 n HIS 852  
1 n GLY 853  
1 n SER 854  
1 n SER 855  
1 n CYS 856  
1 n ARG 857  
1 n GLN 858  
1 n GLN 859  
1 n ARG 860  
1 n ILE 861  
1 n PRO 862  
1 n ASN 863  
1 n PRO 864  
1 n TYR 865  
1 n ARG 866  
1 n VAL 867  
1 n CYS 868  
1 n GLY 869  
1 n ARG 870  
1 n LYS 871  
1 n GLU 872  
1 n ARG 873  
1 n SER 874  
1 n SER 875  
1 n PHE 876  
1 n PRO 877  
1 n GLN 878  
1 n ILE 879  
1 n CYS 880  
1 n HIS 881  
1 n ASN 882  
1 n SER 883  
1 n ILE 884  
1 n SER 885  
1 n ASP 886  
1 n GLU 887  
1 n ASP 888  
1 n LYS 889  
1 n SER 890  
1 n ILE 891  
1 n LEU 892  
1 n LEU 893  
1 n PRO 894  
1 n SER 895  
1 n MET 896  
1 n TYR 897  
1 n SER 898  
1 n LYS 899  
1 n PHE 900  
1 n ASN 901  
1 n LEU 902  
1 n ARG 903  
1 n VAL 904  
1 n GLU 905  
1 n GLY 906  
1 n TYR 907  
1 n GLU 908  
1 n GLN 909  
1 n LEU 910  
1 n HIS 911  
1 n LEU 912  
1 n ASP 913  
1 n GLU 914  
1 n PRO 915  
1 n VAL 916  
1 n THR 917  
1 n ASP 918  
1 n VAL 919  
1 n PRO 920  
1 n LEU 921  
1 n LYS 922  
1 n ILE 923  
1 n GLY 924  
1 n ILE 925  
1 n LYS 926  
1 n PHE 927  
1 n CYS 928  
1 n SER 929  
1 n VAL 930  
1 n ASP 931  
1 n PRO 932  
1 n SER 933  
1 n ARG 934  
1 n PRO 935  
1 n LEU 936  
1 n GLN 937  
1 n ARG 938  
1 n ARG 939  
1 n LYS 940  
1 n ARG 941  
1 n GLU 942  
1 n VAL 943  
1 n GLN 944  
1 n SER 945  
1 n VAL 946  
1 n ARG 947  
1 n ARG 948  
1 n GLN 949  
1 n ARG 950  
1 n SER 951  
1 n SER 952  
1 n GLY 953  
1 n ASP 954  
1 n LEU 955  
1 n CYS 956  
1 n CYS 957  
1 n PRO 958  
1 n GLN 959  
1 n ASN 960  
1 n LYS 961  
1 n GLN 962  
1 n TYR 963  
1 n TYR 964  
1 n SER 965  
1 n GLU 966  
1 n VAL 967  
1 n THR 968  
1 n LYS 969  
1 n GLN 970  
1 n CYS 971  
1 n GLU 972  
1 n SER 973  
1 n CYS 974  
1 n PRO 975  
1 n VAL 976  
1 n GLY 977  
1 n SER 978  
1 n GLN 979  
1 n SER 980  
1 n TYR 981  
1 n TYR 982  
1 n ASN 983  
1 n GLY 984  
1 n LEU 985  
1 n PHE 986  
1 n CYS 987  
1 n GLY 988  
1 n LYS 989  
1 n LEU 990  
1 n ILE 991  
1 n ASN 992  
1 n ILE 993  
1 n ARG 994  
1 n PHE 995  
1 n SER 996  
1 n GLY 997  
1 n SER 998  
1 n ILE 999  
1 n THR 1000 
1 n GLU 1001 
1 n ASN 1002 
1 n PHE 1003 
1 n THR 1004 
1 n TYR 1005 
1 n ASP 1006 
1 n LYS 1007 
1 n ALA 1008 
1 n VAL 1009 
1 n ASN 1010 
1 n LEU 1011 
1 n CYS 1012 
1 n LYS 1013 
1 n GLN 1014 
1 n ASN 1015 
1 n GLY 1016 
1 n SER 1017 
1 n ASN 1018 
1 n ILE 1019 
1 n ALA 1020 
1 n SER 1021 
1 n THR 1022 
1 n GLN 1023 
1 n LEU 1024 
1 n PHE 1025 
1 n ASN 1026 
1 n GLN 1027 
1 n ALA 1028 
1 n ARG 1029 
1 n GLN 1030 
1 n LEU 1031 
1 n GLY 1032 
1 n GLN 1033 
1 n ALA 1034 
1 n SER 1035 
1 n CYS 1036 
1 n VAL 1037 
1 n CYS 1038 
1 n ALA 1039 
1 n TRP 1040 
1 n LEU 1041 
1 n GLU 1042 
1 n GLY 1043 
1 n SER 1044 
1 n GLY 1045 
1 n VAL 1046 
1 n ASP 1047 
1 n SER 1048 
1 n LEU 1049 
1 n THR 1050 
1 n SER 1051 
1 n ARG 1052 
1 n ASN 1053 
1 n ASN 1054 
1 n CYS 1055 
1 n VAL 1056 
1 n ASN 1057 
1 n LYS 1058 
1 n THR 1059 
1 n ALA 1060 
1 n CYS 1061 
1 n SER 1062 
1 n THR 1063 
1 n SER 1064 
1 n GLY 1065 
1 n ASN 1066 
1 n ILE 1067 
1 n LYS 1068 
1 n PHE 1069 
1 n VAL 1070 
1 n HIS 1071 
1 n CYS 1072 
1 n THR 1073 
1 n THR 1074 
1 n SER 1075 
1 n PHE 1076 
1 n SER 1077 
1 n PRO 1078 
#
_ma_data.content_type "model coordinates"
_ma_data.id           1
_ma_data.name         Model
#
_ma_model_list.data_id          1
_ma_model_list.model_group_id   1
_ma_model_list.model_group_name "AlphaFold-beta-20231127 (2b86f29d-618d-47cf-8aef-20020b1102eb @ 2025-05-13 07:26:24)"
_ma_model_list.model_id         1
_ma_model_list.model_name       "Top ranked model"
_ma_model_list.model_type       "Ab initio model"
_ma_model_list.ordinal_id       1
#
loop_
_ma_protocol_step.method_type
_ma_protocol_step.ordinal_id
_ma_protocol_step.protocol_id
_ma_protocol_step.step_id
"coevolution MSA" 1 1 1 
"template search" 2 1 2 
modeling          3 1 3 
#
loop_
_ma_qa_metric.id
_ma_qa_metric.mode
_ma_qa_metric.name
_ma_qa_metric.software_group_id
_ma_qa_metric.type
1 global pLDDT 1 pLDDT 
2 local  pLDDT 1 pLDDT 
#
_ma_qa_metric_global.metric_id    1
_ma_qa_metric_global.metric_value 70.69
_ma_qa_metric_global.model_id     1
_ma_qa_metric_global.ordinal_id   1
#
_ma_software_group.group_id    1
_ma_software_group.ordinal_id  1
_ma_software_group.software_id 1
#
_ma_target_entity.data_id   1
_ma_target_entity.entity_id 1
_ma_target_entity.origin    .
#
_ma_target_entity_instance.asym_id   A
_ma_target_entity_instance.details   .
_ma_target_entity_instance.entity_id 1
#
loop_
_pdbx_data_usage.details
_pdbx_data_usage.id
_pdbx_data_usage.type
_pdbx_data_usage.url
;NON-COMMERCIAL USE ONLY, BY USING THIS FILE YOU AGREE TO THE TERMS OF USE FOUND
AT alphafoldserver.com/output-terms.
;
1 license    ? 
;THE INFORMATION IS NOT INTENDED FOR, HAS NOT BEEN VALIDATED FOR, AND IS NOT
APPROVED FOR CLINICAL USE. IT SHOULD NOT BE USED FOR CLINICAL PURPOSE OR RELIED
ON FOR MEDICAL OR OTHER PROFESSIONAL ADVICE. IT IS THEORETICAL MODELLING ONLY
AND CAUTION SHOULD BE EXERCISED IN ITS USE. IT IS PROVIDED "AS-IS" WITHOUT ANY
WARRANTY OF ANY KIND, WHETHER EXPRESSED OR IMPLIED. NO WARRANTY IS GIVEN THAT
USE OF THE INFORMATION SHALL NOT INFRINGE THE RIGHTS OF ANY THIRD PARTY.
;
2 disclaimer ? 
#
loop_
_pdbx_poly_seq_scheme.asym_id
_pdbx_poly_seq_scheme.auth_seq_num
_pdbx_poly_seq_scheme.entity_id
_pdbx_poly_seq_scheme.hetero
_pdbx_poly_seq_scheme.mon_id
_pdbx_poly_seq_scheme.pdb_ins_code
_pdbx_poly_seq_scheme.pdb_seq_num
_pdbx_poly_seq_scheme.pdb_strand_id
_pdbx_poly_seq_scheme.seq_id
A 1    1 n MET . 1    A 1    
A 2    1 n THR . 2    A 2    
A 3    1 n ARG . 3    A 3    
A 4    1 n LEU . 4    A 4    
A 5    1 n TRP . 5    A 5    
A 6    1 n PHE . 6    A 6    
A 7    1 n ILE . 7    A 7    
A 8    1 n VAL . 8    A 8    
A 9    1 n THR . 9    A 9    
A 10   1 n VAL . 10   A 10   
A 11   1 n LEU . 11   A 11   
A 12   1 n VAL . 12   A 12   
A 13   1 n PHE . 13   A 13   
A 14   1 n VAL . 14   A 14   
A 15   1 n LEU . 15   A 15   
A 16   1 n ASN . 16   A 16   
A 17   1 n HIS . 17   A 17   
A 18   1 n GLY . 18   A 18   
A 19   1 n MET . 19   A 19   
A 20   1 n ALA . 20   A 20   
A 21   1 n THR . 21   A 21   
A 22   1 n GLN . 22   A 22   
A 23   1 n PRO . 23   A 23   
A 24   1 n SER . 24   A 24   
A 25   1 n ILE . 25   A 25   
A 26   1 n GLN . 26   A 26   
A 27   1 n ASN . 27   A 27   
A 28   1 n SER . 28   A 28   
A 29   1 n ASP . 29   A 29   
A 30   1 n MET . 30   A 30   
A 31   1 n ARG . 31   A 31   
A 32   1 n VAL . 32   A 32   
A 33   1 n PHE . 33   A 33   
A 34   1 n CYS . 34   A 34   
A 35   1 n LEU . 35   A 35   
A 36   1 n MET . 36   A 36   
A 37   1 n PHE . 37   A 37   
A 38   1 n ALA . 38   A 38   
A 39   1 n LEU . 39   A 39   
A 40   1 n PRO . 40   A 40   
A 41   1 n GLY . 41   A 41   
A 42   1 n ARG . 42   A 42   
A 43   1 n LYS . 43   A 43   
A 44   1 n ASN . 44   A 44   
A 45   1 n GLY . 45   A 45   
A 46   1 n PRO . 46   A 46   
A 47   1 n ASP . 47   A 47   
A 48   1 n ILE . 48   A 48   
A 49   1 n ASN . 49   A 49   
A 50   1 n GLY . 50   A 50   
A 51   1 n PHE . 51   A 51   
A 52   1 n LYS . 52   A 52   
A 53   1 n ASN . 53   A 53   
A 54   1 n LEU . 54   A 54   
A 55   1 n PHE . 55   A 55   
A 56   1 n ASP . 56   A 56   
A 57   1 n ALA . 57   A 57   
A 58   1 n GLN . 58   A 58   
A 59   1 n LEU . 59   A 59   
A 60   1 n GLU . 60   A 60   
A 61   1 n LYS . 61   A 61   
A 62   1 n VAL . 62   A 62   
A 63   1 n GLY . 63   A 63   
A 64   1 n LYS . 64   A 64   
A 65   1 n ASN . 65   A 65   
A 66   1 n ILE . 66   A 66   
A 67   1 n PHE . 67   A 67   
A 68   1 n GLY . 68   A 68   
A 69   1 n ASN . 69   A 69   
A 70   1 n ILE . 70   A 70   
A 71   1 n PRO . 71   A 71   
A 72   1 n HIS . 72   A 72   
A 73   1 n ASN . 73   A 73   
A 74   1 n LYS . 74   A 74   
A 75   1 n ARG . 75   A 75   
A 76   1 n MET . 76   A 76   
A 77   1 n GLU . 77   A 77   
A 78   1 n GLU . 78   A 78   
A 79   1 n ALA . 79   A 79   
A 80   1 n GLY . 80   A 80   
A 81   1 n ASN . 81   A 81   
A 82   1 n ILE . 82   A 82   
A 83   1 n CYS . 83   A 83   
A 84   1 n THR . 84   A 84   
A 85   1 n PHE . 85   A 85   
A 86   1 n MET . 86   A 86   
A 87   1 n ASP . 87   A 87   
A 88   1 n SER . 88   A 88   
A 89   1 n SER . 89   A 89   
A 90   1 n SER . 90   A 90   
A 91   1 n GLN . 91   A 91   
A 92   1 n LYS . 92   A 92   
A 93   1 n CYS . 93   A 93   
A 94   1 n ALA . 94   A 94   
A 95   1 n TYR . 95   A 95   
A 96   1 n HIS . 96   A 96   
A 97   1 n ARG . 97   A 97   
A 98   1 n ILE . 98   A 98   
A 99   1 n THR . 99   A 99   
A 100  1 n THR . 100  A 100  
A 101  1 n ILE . 101  A 101  
A 102  1 n GLY . 102  A 102  
A 103  1 n ASN . 103  A 103  
A 104  1 n HIS . 104  A 104  
A 105  1 n VAL . 105  A 105  
A 106  1 n ILE . 106  A 106  
A 107  1 n GLY . 107  A 107  
A 108  1 n ASP . 108  A 108  
A 109  1 n LEU . 109  A 109  
A 110  1 n ARG . 110  A 110  
A 111  1 n ARG . 111  A 111  
A 112  1 n LEU . 112  A 112  
A 113  1 n GLU . 113  A 113  
A 114  1 n ARG . 114  A 114  
A 115  1 n ASN . 115  A 115  
A 116  1 n ILE . 116  A 116  
A 117  1 n GLY . 117  A 117  
A 118  1 n THR . 118  A 118  
A 119  1 n GLY . 119  A 119  
A 120  1 n PHE . 120  A 120  
A 121  1 n LYS . 121  A 121  
A 122  1 n ASP . 122  A 122  
A 123  1 n SER . 123  A 123  
A 124  1 n TRP . 124  A 124  
A 125  1 n TYR . 125  A 125  
A 126  1 n MET . 126  A 126  
A 127  1 n TYR . 127  A 127  
A 128  1 n THR . 128  A 128  
A 129  1 n VAL . 129  A 129  
A 130  1 n LEU . 130  A 130  
A 131  1 n LEU . 131  A 131  
A 132  1 n SER . 132  A 132  
A 133  1 n THR . 133  A 133  
A 134  1 n TRP . 134  A 134  
A 135  1 n TYR . 135  A 135  
A 136  1 n MET . 136  A 136  
A 137  1 n ASP . 137  A 137  
A 138  1 n ARG . 138  A 138  
A 139  1 n VAL . 139  A 139  
A 140  1 n PHE . 140  A 140  
A 141  1 n LEU . 141  A 141  
A 142  1 n ASN . 142  A 142  
A 143  1 n LEU . 143  A 143  
A 144  1 n ASN . 144  A 144  
A 145  1 n CYS . 145  A 145  
A 146  1 n GLY . 146  A 146  
A 147  1 n PRO . 147  A 147  
A 148  1 n VAL . 148  A 148  
A 149  1 n ASP . 149  A 149  
A 150  1 n VAL . 150  A 150  
A 151  1 n ASN . 151  A 151  
A 152  1 n SER . 152  A 152  
A 153  1 n PRO . 153  A 153  
A 154  1 n ARG . 154  A 154  
A 155  1 n PRO . 155  A 155  
A 156  1 n THR . 156  A 156  
A 157  1 n ALA . 157  A 157  
A 158  1 n GLN . 158  A 158  
A 159  1 n TRP . 159  A 159  
A 160  1 n GLU . 160  A 160  
A 161  1 n TYR . 161  A 161  
A 162  1 n VAL . 162  A 162  
A 163  1 n ALA . 163  A 163  
A 164  1 n LYS . 164  A 164  
A 165  1 n TRP . 165  A 165  
A 166  1 n SER . 166  A 166  
A 167  1 n LYS . 167  A 167  
A 168  1 n GLN . 168  A 168  
A 169  1 n LEU . 169  A 169  
A 170  1 n LEU . 170  A 170  
A 171  1 n SER . 171  A 171  
A 172  1 n GLN . 172  A 172  
A 173  1 n GLY . 173  A 173  
A 174  1 n ASN . 174  A 174  
A 175  1 n PHE . 175  A 175  
A 176  1 n CYS . 176  A 176  
A 177  1 n THR . 177  A 177  
A 178  1 n TRP . 178  A 178  
A 179  1 n SER . 179  A 179  
A 180  1 n LYS . 180  A 180  
A 181  1 n PRO . 181  A 181  
A 182  1 n LEU . 182  A 182  
A 183  1 n ASP . 183  A 183  
A 184  1 n LYS . 184  A 184  
A 185  1 n THR . 185  A 185  
A 186  1 n VAL . 186  A 186  
A 187  1 n ALA . 187  A 187  
A 188  1 n HIS . 188  A 188  
A 189  1 n ASN . 189  A 189  
A 190  1 n LEU . 190  A 190  
A 191  1 n ARG . 191  A 191  
A 192  1 n GLN . 192  A 192  
A 193  1 n GLU . 193  A 193  
A 194  1 n VAL . 194  A 194  
A 195  1 n LYS . 195  A 195  
A 196  1 n LYS . 196  A 196  
A 197  1 n ILE . 197  A 197  
A 198  1 n CYS . 198  A 198  
A 199  1 n ASP . 199  A 199  
A 200  1 n PHE . 200  A 200  
A 201  1 n ARG . 201  A 201  
A 202  1 n GLU . 202  A 202  
A 203  1 n THR . 203  A 203  
A 204  1 n GLU . 204  A 204  
A 205  1 n PRO . 205  A 205  
A 206  1 n ILE . 206  A 206  
A 207  1 n CYS . 207  A 207  
A 208  1 n ARG . 208  A 208  
A 209  1 n LEU . 209  A 209  
A 210  1 n GLU . 210  A 210  
A 211  1 n PRO . 211  A 211  
A 212  1 n VAL . 212  A 212  
A 213  1 n LEU . 213  A 213  
A 214  1 n ASP . 214  A 214  
A 215  1 n LEU . 215  A 215  
A 216  1 n VAL . 216  A 216  
A 217  1 n ASP . 217  A 217  
A 218  1 n SER . 218  A 218  
A 219  1 n MET . 219  A 219  
A 220  1 n THR . 220  A 220  
A 221  1 n ASN . 221  A 221  
A 222  1 n LEU . 222  A 222  
A 223  1 n CYS . 223  A 223  
A 224  1 n ASN . 224  A 224  
A 225  1 n THR . 225  A 225  
A 226  1 n VAL . 226  A 226  
A 227  1 n PRO . 227  A 227  
A 228  1 n GLN . 228  A 228  
A 229  1 n THR . 229  A 229  
A 230  1 n GLU . 230  A 230  
A 231  1 n TRP . 231  A 231  
A 232  1 n ARG . 232  A 232  
A 233  1 n THR . 233  A 233  
A 234  1 n SER . 234  A 234  
A 235  1 n SER . 235  A 235  
A 236  1 n SER . 236  A 236  
A 237  1 n ASN . 237  A 237  
A 238  1 n PHE . 238  A 238  
A 239  1 n LYS . 239  A 239  
A 240  1 n PHE . 240  A 240  
A 241  1 n PHE . 241  A 241  
A 242  1 n LYS . 242  A 242  
A 243  1 n SER . 243  A 243  
A 244  1 n ALA . 244  A 244  
A 245  1 n ALA . 245  A 245  
A 246  1 n TYR . 246  A 246  
A 247  1 n ILE . 247  A 247  
A 248  1 n ASN . 248  A 248  
A 249  1 n PHE . 249  A 249  
A 250  1 n TYR . 250  A 250  
A 251  1 n SER . 251  A 251  
A 252  1 n MET . 252  A 252  
A 253  1 n ARG . 253  A 253  
A 254  1 n VAL . 254  A 254  
A 255  1 n LYS . 255  A 255  
A 256  1 n MET . 256  A 256  
A 257  1 n PRO . 257  A 257  
A 258  1 n THR . 258  A 258  
A 259  1 n HIS . 259  A 259  
A 260  1 n ILE . 260  A 260  
A 261  1 n ILE . 261  A 261  
A 262  1 n ASN . 262  A 262  
A 263  1 n LEU . 263  A 263  
A 264  1 n TYR . 264  A 264  
A 265  1 n ASP . 265  A 265  
A 266  1 n THR . 266  A 266  
A 267  1 n SER . 267  A 267  
A 268  1 n THR . 268  A 268  
A 269  1 n ALA . 269  A 269  
A 270  1 n GLU . 270  A 270  
A 271  1 n GLU . 271  A 271  
A 272  1 n THR . 272  A 272  
A 273  1 n VAL . 273  A 273  
A 274  1 n LYS . 274  A 274  
A 275  1 n THR . 275  A 275  
A 276  1 n GLY . 276  A 276  
A 277  1 n ILE . 277  A 277  
A 278  1 n LEU . 278  A 278  
A 279  1 n SER . 279  A 279  
A 280  1 n ILE . 280  A 280  
A 281  1 n PHE . 281  A 281  
A 282  1 n PHE . 282  A 282  
A 283  1 n GLN . 283  A 283  
A 284  1 n MET . 284  A 284  
A 285  1 n TYR . 285  A 285  
A 286  1 n ASP . 286  A 286  
A 287  1 n ASP . 287  A 287  
A 288  1 n PHE . 288  A 288  
A 289  1 n LYS . 289  A 289  
A 290  1 n ALA . 290  A 290  
A 291  1 n ASN . 291  A 291  
A 292  1 n ASP . 292  A 292  
A 293  1 n LEU . 293  A 293  
A 294  1 n THR . 294  A 294  
A 295  1 n LEU . 295  A 295  
A 296  1 n ALA . 296  A 296  
A 297  1 n VAL . 297  A 297  
A 298  1 n LYS . 298  A 298  
A 299  1 n LEU . 299  A 299  
A 300  1 n LEU . 300  A 300  
A 301  1 n LYS . 301  A 301  
A 302  1 n ILE . 302  A 302  
A 303  1 n LEU . 303  A 303  
A 304  1 n PRO . 304  A 304  
A 305  1 n LYS . 305  A 305  
A 306  1 n SER . 306  A 306  
A 307  1 n GLN . 307  A 307  
A 308  1 n TYR . 308  A 308  
A 309  1 n LEU . 309  A 309  
A 310  1 n PRO . 310  A 310  
A 311  1 n CYS . 311  A 311  
A 312  1 n ASP . 312  A 312  
A 313  1 n TYR . 313  A 313  
A 314  1 n ASN . 314  A 314  
A 315  1 n ALA . 315  A 315  
A 316  1 n PRO . 316  A 316  
A 317  1 n PHE . 317  A 317  
A 318  1 n PRO . 318  A 318  
A 319  1 n SER . 319  A 319  
A 320  1 n PHE . 320  A 320  
A 321  1 n LYS . 321  A 321  
A 322  1 n TRP . 322  A 322  
A 323  1 n LEU . 323  A 323  
A 324  1 n ILE . 324  A 324  
A 325  1 n CYS . 325  A 325  
A 326  1 n SER . 326  A 326  
A 327  1 n CYS . 327  A 327  
A 328  1 n ALA . 328  A 328  
A 329  1 n LYS . 329  A 329  
A 330  1 n VAL . 330  A 330  
A 331  1 n PHE . 331  A 331  
A 332  1 n ASN . 332  A 332  
A 333  1 n GLU . 333  A 333  
A 334  1 n LEU . 334  A 334  
A 335  1 n ARG . 335  A 335  
A 336  1 n LEU . 336  A 336  
A 337  1 n PHE . 337  A 337  
A 338  1 n LEU . 338  A 338  
A 339  1 n GLN . 339  A 339  
A 340  1 n THR . 340  A 340  
A 341  1 n TYR . 341  A 341  
A 342  1 n GLY . 342  A 342  
A 343  1 n THR . 343  A 343  
A 344  1 n GLY . 344  A 344  
A 345  1 n ASN . 345  A 345  
A 346  1 n ALA . 346  A 346  
A 347  1 n ASP . 347  A 347  
A 348  1 n GLY . 348  A 348  
A 349  1 n LEU . 349  A 349  
A 350  1 n PRO . 350  A 350  
A 351  1 n ARG . 351  A 351  
A 352  1 n LYS . 352  A 352  
A 353  1 n PHE . 353  A 353  
A 354  1 n LEU . 354  A 354  
A 355  1 n VAL . 355  A 355  
A 356  1 n SER . 356  A 356  
A 357  1 n ASP . 357  A 357  
A 358  1 n ILE . 358  A 358  
A 359  1 n ASP . 359  A 359  
A 360  1 n PHE . 360  A 360  
A 361  1 n ARG . 361  A 361  
A 362  1 n ASP . 362  A 362  
A 363  1 n TYR . 363  A 363  
A 364  1 n ILE . 364  A 364  
A 365  1 n LYS . 365  A 365  
A 366  1 n ASN . 366  A 366  
A 367  1 n LEU . 367  A 367  
A 368  1 n LYS . 368  A 368  
A 369  1 n VAL . 369  A 369  
A 370  1 n THR . 370  A 370  
A 371  1 n GLN . 371  A 371  
A 372  1 n ILE . 372  A 372  
A 373  1 n LYS . 373  A 373  
A 374  1 n GLU . 374  A 374  
A 375  1 n LEU . 375  A 375  
A 376  1 n ALA . 376  A 376  
A 377  1 n GLU . 377  A 377  
A 378  1 n LYS . 378  A 378  
A 379  1 n ASN . 379  A 379  
A 380  1 n ALA . 380  A 380  
A 381  1 n VAL . 381  A 381  
A 382  1 n SER . 382  A 382  
A 383  1 n LEU . 383  A 383  
A 384  1 n GLN . 384  A 384  
A 385  1 n VAL . 385  A 385  
A 386  1 n VAL . 386  A 386  
A 387  1 n ALA . 387  A 387  
A 388  1 n LEU . 388  A 388  
A 389  1 n ASP . 389  A 389  
A 390  1 n ILE . 390  A 390  
A 391  1 n LYS . 391  A 391  
A 392  1 n ASN . 392  A 392  
A 393  1 n ASP . 393  A 393  
A 394  1 n VAL . 394  A 394  
A 395  1 n GLN . 395  A 395  
A 396  1 n HIS . 396  A 396  
A 397  1 n ARG . 397  A 397  
A 398  1 n PHE . 398  A 398  
A 399  1 n GLN . 399  A 399  
A 400  1 n GLN . 400  A 400  
A 401  1 n LEU . 401  A 401  
A 402  1 n GLY . 402  A 402  
A 403  1 n SER . 403  A 403  
A 404  1 n TYR . 404  A 404  
A 405  1 n PHE . 405  A 405  
A 406  1 n LYS . 406  A 406  
A 407  1 n LYS . 407  A 407  
A 408  1 n VAL . 408  A 408  
A 409  1 n ALA . 409  A 409  
A 410  1 n SER . 410  A 410  
A 411  1 n TYR . 411  A 411  
A 412  1 n GLN . 412  A 412  
A 413  1 n LYS . 413  A 413  
A 414  1 n ALA . 414  A 414  
A 415  1 n LYS . 415  A 415  
A 416  1 n LEU . 416  A 416  
A 417  1 n ASP . 417  A 417  
A 418  1 n ALA . 418  A 418  
A 419  1 n ASP . 419  A 419  
A 420  1 n VAL . 420  A 420  
A 421  1 n GLY . 421  A 421  
A 422  1 n TYR . 422  A 422  
A 423  1 n LEU . 423  A 423  
A 424  1 n LYS . 424  A 424  
A 425  1 n GLY . 425  A 425  
A 426  1 n ARG . 426  A 426  
A 427  1 n ILE . 427  A 427  
A 428  1 n ALA . 428  A 428  
A 429  1 n ASP . 429  A 429  
A 430  1 n TYR . 430  A 430  
A 431  1 n GLN . 431  A 431  
A 432  1 n LYS . 432  A 432  
A 433  1 n ARG . 433  A 433  
A 434  1 n PHE . 434  A 434  
A 435  1 n PHE . 435  A 435  
A 436  1 n LYS . 436  A 436  
A 437  1 n TYR . 437  A 437  
A 438  1 n VAL . 438  A 438  
A 439  1 n ASP . 439  A 439  
A 440  1 n GLU . 440  A 440  
A 441  1 n LEU . 441  A 441  
A 442  1 n LYS . 442  A 442  
A 443  1 n VAL . 443  A 443  
A 444  1 n LYS . 444  A 444  
A 445  1 n LEU . 445  A 445  
A 446  1 n LYS . 446  A 446  
A 447  1 n LYS . 447  A 447  
A 448  1 n LEU . 448  A 448  
A 449  1 n LEU . 449  A 449  
A 450  1 n VAL . 450  A 450  
A 451  1 n ILE . 451  A 451  
A 452  1 n TYR . 452  A 452  
A 453  1 n ILE . 453  A 453  
A 454  1 n GLY . 454  A 454  
A 455  1 n SER . 455  A 455  
A 456  1 n ALA . 456  A 456  
A 457  1 n LEU . 457  A 457  
A 458  1 n GLU . 458  A 458  
A 459  1 n ASP . 459  A 459  
A 460  1 n LEU . 460  A 460  
A 461  1 n LEU . 461  A 461  
A 462  1 n GLN . 462  A 462  
A 463  1 n ALA . 463  A 463  
A 464  1 n VAL . 464  A 464  
A 465  1 n LEU . 465  A 465  
A 466  1 n LYS . 466  A 466  
A 467  1 n LEU . 467  A 467  
A 468  1 n ALA . 468  A 468  
A 469  1 n LEU . 469  A 469  
A 470  1 n ARG . 470  A 470  
A 471  1 n MET . 471  A 471  
A 472  1 n ALA . 472  A 472  
A 473  1 n MET . 473  A 473  
A 474  1 n ALA . 474  A 474  
A 475  1 n ALA . 475  A 475  
A 476  1 n ASN . 476  A 476  
A 477  1 n PRO . 477  A 477  
A 478  1 n PHE . 478  A 478  
A 479  1 n LYS . 479  A 479  
A 480  1 n TRP . 480  A 480  
A 481  1 n LEU . 481  A 481  
A 482  1 n THR . 482  A 482  
A 483  1 n ASP . 483  A 483  
A 484  1 n SER . 484  A 484  
A 485  1 n GLY . 485  A 485  
A 486  1 n ASN . 486  A 486  
A 487  1 n SER . 487  A 487  
A 488  1 n ASP . 488  A 488  
A 489  1 n ASN . 489  A 489  
A 490  1 n ILE . 490  A 490  
A 491  1 n LEU . 491  A 491  
A 492  1 n GLU . 492  A 492  
A 493  1 n SER . 493  A 493  
A 494  1 n ALA . 494  A 494  
A 495  1 n THR . 495  A 495  
A 496  1 n GLU . 496  A 496  
A 497  1 n ILE . 497  A 497  
A 498  1 n ALA . 498  A 498  
A 499  1 n ASP . 499  A 499  
A 500  1 n ALA . 500  A 500  
A 501  1 n SER . 501  A 501  
A 502  1 n ARG . 502  A 502  
A 503  1 n ARG . 503  A 503  
A 504  1 n LEU . 504  A 504  
A 505  1 n THR . 505  A 505  
A 506  1 n HIS . 506  A 506  
A 507  1 n ALA . 507  A 507  
A 508  1 n ILE . 508  A 508  
A 509  1 n GLY . 509  A 509  
A 510  1 n SER . 510  A 510  
A 511  1 n ALA . 511  A 511  
A 512  1 n VAL . 512  A 512  
A 513  1 n ASN . 513  A 513  
A 514  1 n PHE . 514  A 514  
A 515  1 n HIS . 515  A 515  
A 516  1 n LYS . 516  A 516  
A 517  1 n LEU . 517  A 517  
A 518  1 n VAL . 518  A 518  
A 519  1 n ASP . 519  A 519  
A 520  1 n TYR . 520  A 520  
A 521  1 n SER . 521  A 521  
A 522  1 n ILE . 522  A 522  
A 523  1 n GLU . 523  A 523  
A 524  1 n ILE . 524  A 524  
A 525  1 n ALA . 525  A 525  
A 526  1 n LYS . 526  A 526  
A 527  1 n LYS . 527  A 527  
A 528  1 n LEU . 528  A 528  
A 529  1 n ALA . 529  A 529  
A 530  1 n LYS . 530  A 530  
A 531  1 n ASN . 531  A 531  
A 532  1 n GLU . 532  A 532  
A 533  1 n LYS . 533  A 533  
A 534  1 n MET . 534  A 534  
A 535  1 n ILE . 535  A 535  
A 536  1 n LYS . 536  A 536  
A 537  1 n ASN . 537  A 537  
A 538  1 n VAL . 538  A 538  
A 539  1 n GLY . 539  A 539  
A 540  1 n LYS . 540  A 540  
A 541  1 n ILE . 541  A 541  
A 542  1 n MET . 542  A 542  
A 543  1 n ASP . 543  A 543  
A 544  1 n ASN . 544  A 544  
A 545  1 n ALA . 545  A 545  
A 546  1 n ALA . 546  A 546  
A 547  1 n LYS . 547  A 547  
A 548  1 n ILE . 548  A 548  
A 549  1 n VAL . 549  A 549  
A 550  1 n ASN . 550  A 550  
A 551  1 n SER . 551  A 551  
A 552  1 n SER . 552  A 552  
A 553  1 n GLY . 553  A 553  
A 554  1 n ASN . 554  A 554  
A 555  1 n GLY . 555  A 555  
A 556  1 n TYR . 556  A 556  
A 557  1 n GLU . 557  A 557  
A 558  1 n ILE . 558  A 558  
A 559  1 n MET . 559  A 559  
A 560  1 n GLN . 560  A 560  
A 561  1 n SER . 561  A 561  
A 562  1 n ASN . 562  A 562  
A 563  1 n PHE . 563  A 563  
A 564  1 n LEU . 564  A 564  
A 565  1 n ARG . 565  A 565  
A 566  1 n ASP . 566  A 566  
A 567  1 n TYR . 567  A 567  
A 568  1 n THR . 568  A 568  
A 569  1 n ALA . 569  A 569  
A 570  1 n TYR . 570  A 570  
A 571  1 n SER . 571  A 571  
A 572  1 n PRO . 572  A 572  
A 573  1 n GLU . 573  A 573  
A 574  1 n VAL . 574  A 574  
A 575  1 n THR . 575  A 575  
A 576  1 n LYS . 576  A 576  
A 577  1 n ASP . 577  A 577  
A 578  1 n ASP . 578  A 578  
A 579  1 n LEU . 579  A 579  
A 580  1 n ALA . 580  A 580  
A 581  1 n LYS . 581  A 581  
A 582  1 n LEU . 582  A 582  
A 583  1 n GLY . 583  A 583  
A 584  1 n LEU . 584  A 584  
A 585  1 n TYR . 585  A 585  
A 586  1 n TRP . 586  A 586  
A 587  1 n GLU . 587  A 587  
A 588  1 n GLU . 588  A 588  
A 589  1 n PHE . 589  A 589  
A 590  1 n ILE . 590  A 590  
A 591  1 n ASN . 591  A 591  
A 592  1 n GLU . 592  A 592  
A 593  1 n ILE . 593  A 593  
A 594  1 n CYS . 594  A 594  
A 595  1 n GLU . 595  A 595  
A 596  1 n GLY . 596  A 596  
A 597  1 n ILE . 597  A 597  
A 598  1 n ALA . 598  A 598  
A 599  1 n SER . 599  A 599  
A 600  1 n THR . 600  A 600  
A 601  1 n SER . 601  A 601  
A 602  1 n SER . 602  A 602  
A 603  1 n ILE . 603  A 603  
A 604  1 n ALA . 604  A 604  
A 605  1 n ALA . 605  A 605  
A 606  1 n ASN . 606  A 606  
A 607  1 n ALA . 607  A 607  
A 608  1 n ILE . 608  A 608  
A 609  1 n ARG . 609  A 609  
A 610  1 n GLY . 610  A 610  
A 611  1 n ILE . 611  A 611  
A 612  1 n THR . 612  A 612  
A 613  1 n GLY . 613  A 613  
A 614  1 n ALA . 614  A 614  
A 615  1 n THR . 615  A 615  
A 616  1 n GLY . 616  A 616  
A 617  1 n ARG . 617  A 617  
A 618  1 n CYS . 618  A 618  
A 619  1 n ARG . 619  A 619  
A 620  1 n GLU . 620  A 620  
A 621  1 n ALA . 621  A 621  
A 622  1 n LYS . 622  A 622  
A 623  1 n ILE . 623  A 623  
A 624  1 n THR . 624  A 624  
A 625  1 n ALA . 625  A 625  
A 626  1 n ALA . 626  A 626  
A 627  1 n GLN . 627  A 627  
A 628  1 n LEU . 628  A 628  
A 629  1 n VAL . 629  A 629  
A 630  1 n ALA . 630  A 630  
A 631  1 n THR . 631  A 631  
A 632  1 n GLN . 632  A 632  
A 633  1 n GLU . 633  A 633  
A 634  1 n GLU . 634  A 634  
A 635  1 n VAL . 635  A 635  
A 636  1 n TYR . 636  A 636  
A 637  1 n ASP . 637  A 637  
A 638  1 n LEU . 638  A 638  
A 639  1 n GLN . 639  A 639  
A 640  1 n PHE . 640  A 640  
A 641  1 n ASN . 641  A 641  
A 642  1 n LEU . 642  A 642  
A 643  1 n MET . 643  A 643  
A 644  1 n GLU . 644  A 644  
A 645  1 n THR . 645  A 645  
A 646  1 n MET . 646  A 646  
A 647  1 n ALA . 647  A 647  
A 648  1 n ASN . 648  A 648  
A 649  1 n LEU . 649  A 649  
A 650  1 n MET . 650  A 650  
A 651  1 n ARG . 651  A 651  
A 652  1 n SER . 652  A 652  
A 653  1 n ILE . 653  A 653  
A 654  1 n THR . 654  A 654  
A 655  1 n GLN . 655  A 655  
A 656  1 n ILE . 656  A 656  
A 657  1 n GLN . 657  A 657  
A 658  1 n SER . 658  A 658  
A 659  1 n SER . 659  A 659  
A 660  1 n LYS . 660  A 660  
A 661  1 n LEU . 661  A 661  
A 662  1 n LEU . 662  A 662  
A 663  1 n GLY . 663  A 663  
A 664  1 n ALA . 664  A 664  
A 665  1 n GLY . 665  A 665  
A 666  1 n PRO . 666  A 666  
A 667  1 n LYS . 667  A 667  
A 668  1 n ALA . 668  A 668  
A 669  1 n GLN . 669  A 669  
A 670  1 n HIS . 670  A 670  
A 671  1 n PRO . 671  A 671  
A 672  1 n SER . 672  A 672  
A 673  1 n GLY . 673  A 673  
A 674  1 n LEU . 674  A 674  
A 675  1 n SER . 675  A 675  
A 676  1 n ILE . 676  A 676  
A 677  1 n ASP . 677  A 677  
A 678  1 n THR . 678  A 678  
A 679  1 n ILE . 679  A 679  
A 680  1 n LYS . 680  A 680  
A 681  1 n THR . 681  A 681  
A 682  1 n LEU . 682  A 682  
A 683  1 n VAL . 683  A 683  
A 684  1 n ALA . 684  A 684  
A 685  1 n VAL . 685  A 685  
A 686  1 n SER . 686  A 686  
A 687  1 n SER . 687  A 687  
A 688  1 n MET . 688  A 688  
A 689  1 n SER . 689  A 689  
A 690  1 n TYR . 690  A 690  
A 691  1 n ASN . 691  A 691  
A 692  1 n ILE . 692  A 692  
A 693  1 n LEU . 693  A 693  
A 694  1 n GLN . 694  A 694  
A 695  1 n THR . 695  A 695  
A 696  1 n THR . 696  A 696  
A 697  1 n ASN . 697  A 697  
A 698  1 n VAL . 698  A 698  
A 699  1 n GLN . 699  A 699  
A 700  1 n MET . 700  A 700  
A 701  1 n LEU . 701  A 701  
A 702  1 n CYS . 702  A 702  
A 703  1 n ASN . 703  A 703  
A 704  1 n ILE . 704  A 704  
A 705  1 n LEU . 705  A 705  
A 706  1 n GLU . 706  A 706  
A 707  1 n TYR . 707  A 707  
A 708  1 n LYS . 708  A 708  
A 709  1 n GLN . 709  A 709  
A 710  1 n GLY . 710  A 710  
A 711  1 n ARG . 711  A 711  
A 712  1 n LYS . 712  A 712  
A 713  1 n PRO . 713  A 713  
A 714  1 n GLN . 714  A 714  
A 715  1 n LEU . 715  A 715  
A 716  1 n CYS . 716  A 716  
A 717  1 n ASN . 717  A 717  
A 718  1 n GLY . 718  A 718  
A 719  1 n LEU . 719  A 719  
A 720  1 n ALA . 720  A 720  
A 721  1 n THR . 721  A 721  
A 722  1 n ASP . 722  A 722  
A 723  1 n ILE . 723  A 723  
A 724  1 n ASP . 724  A 724  
A 725  1 n LYS . 725  A 725  
A 726  1 n LEU . 726  A 726  
A 727  1 n LEU . 727  A 727  
A 728  1 n ALA . 728  A 728  
A 729  1 n SER . 729  A 729  
A 730  1 n ARG . 730  A 730  
A 731  1 n ASP . 731  A 731  
A 732  1 n SER . 732  A 732  
A 733  1 n GLU . 733  A 733  
A 734  1 n CYS . 734  A 734  
A 735  1 n HIS . 735  A 735  
A 736  1 n ALA . 736  A 736  
A 737  1 n GLU . 737  A 737  
A 738  1 n LEU . 738  A 738  
A 739  1 n LYS . 739  A 739  
A 740  1 n PHE . 740  A 740  
A 741  1 n ILE . 741  A 741  
A 742  1 n THR . 742  A 742  
A 743  1 n VAL . 743  A 743  
A 744  1 n SER . 744  A 744  
A 745  1 n THR . 745  A 745  
A 746  1 n GLN . 746  A 746  
A 747  1 n ARG . 747  A 747  
A 748  1 n THR . 748  A 748  
A 749  1 n ASN . 749  A 749  
A 750  1 n LYS . 750  A 750  
A 751  1 n THR . 751  A 751  
A 752  1 n GLY . 752  A 752  
A 753  1 n ASP . 753  A 753  
A 754  1 n TYR . 754  A 754  
A 755  1 n SER . 755  A 755  
A 756  1 n TRP . 756  A 756  
A 757  1 n LEU . 757  A 757  
A 758  1 n ASP . 758  A 758  
A 759  1 n LEU . 759  A 759  
A 760  1 n SER . 760  A 760  
A 761  1 n ARG . 761  A 761  
A 762  1 n LEU . 762  A 762  
A 763  1 n PHE . 763  A 763  
A 764  1 n ARG . 764  A 764  
A 765  1 n GLY . 765  A 765  
A 766  1 n GLU . 766  A 766  
A 767  1 n THR . 767  A 767  
A 768  1 n VAL . 768  A 768  
A 769  1 n PRO . 769  A 769  
A 770  1 n PHE . 770  A 770  
A 771  1 n GLN . 771  A 771  
A 772  1 n VAL . 772  A 772  
A 773  1 n PRO . 773  A 773  
A 774  1 n ASP . 774  A 774  
A 775  1 n VAL . 775  A 775  
A 776  1 n ASN . 776  A 776  
A 777  1 n TRP . 777  A 777  
A 778  1 n TRP . 778  A 778  
A 779  1 n MET . 779  A 779  
A 780  1 n GLN . 780  A 780  
A 781  1 n HIS . 781  A 781  
A 782  1 n GLY . 782  A 782  
A 783  1 n GLN . 783  A 783  
A 784  1 n LEU . 784  A 784  
A 785  1 n LEU . 785  A 785  
A 786  1 n PRO . 786  A 786  
A 787  1 n SER . 787  A 787  
A 788  1 n GLN . 788  A 788  
A 789  1 n ARG . 789  A 789  
A 790  1 n SER . 790  A 790  
A 791  1 n HIS . 791  A 791  
A 792  1 n SER . 792  A 792  
A 793  1 n PHE . 793  A 793  
A 794  1 n TYR . 794  A 794  
A 795  1 n LEU . 795  A 795  
A 796  1 n ALA . 796  A 796  
A 797  1 n GLY . 797  A 797  
A 798  1 n PHE . 798  A 798  
A 799  1 n GLU . 799  A 799  
A 800  1 n ILE . 800  A 800  
A 801  1 n TYR . 801  A 801  
A 802  1 n MET . 802  A 802  
A 803  1 n PRO . 803  A 803  
A 804  1 n ILE . 804  A 804  
A 805  1 n VAL . 805  A 805  
A 806  1 n SER . 806  A 806  
A 807  1 n GLU . 807  A 807  
A 808  1 n ASP . 808  A 808  
A 809  1 n ALA . 809  A 809  
A 810  1 n ARG . 810  A 810  
A 811  1 n PRO . 811  A 811  
A 812  1 n VAL . 812  A 812  
A 813  1 n LEU . 813  A 813  
A 814  1 n VAL . 814  A 814  
A 815  1 n GLN . 815  A 815  
A 816  1 n VAL . 816  A 816  
A 817  1 n THR . 817  A 817  
A 818  1 n PRO . 818  A 818  
A 819  1 n THR . 819  A 819  
A 820  1 n ASN . 820  A 820  
A 821  1 n VAL . 821  A 821  
A 822  1 n ASP . 822  A 822  
A 823  1 n ASN . 823  A 823  
A 824  1 n LYS . 824  A 824  
A 825  1 n LEU . 825  A 825  
A 826  1 n PHE . 826  A 826  
A 827  1 n GLN . 827  A 827  
A 828  1 n ASP . 828  A 828  
A 829  1 n ALA . 829  A 829  
A 830  1 n LYS . 830  A 830  
A 831  1 n THR . 831  A 831  
A 832  1 n ASN . 832  A 832  
A 833  1 n TYR . 833  A 833  
A 834  1 n ILE . 834  A 834  
A 835  1 n ILE . 835  A 835  
A 836  1 n SER . 836  A 836  
A 837  1 n PRO . 837  A 837  
A 838  1 n LEU . 838  A 838  
A 839  1 n LYS . 839  A 839  
A 840  1 n GLN . 840  A 840  
A 841  1 n MET . 841  A 841  
A 842  1 n THR . 842  A 842  
A 843  1 n ASP . 843  A 843  
A 844  1 n LEU . 844  A 844  
A 845  1 n LYS . 845  A 845  
A 846  1 n ILE . 846  A 846  
A 847  1 n SER . 847  A 847  
A 848  1 n TYR . 848  A 848  
A 849  1 n THR . 849  A 849  
A 850  1 n GLU . 850  A 850  
A 851  1 n GLY . 851  A 851  
A 852  1 n HIS . 852  A 852  
A 853  1 n GLY . 853  A 853  
A 854  1 n SER . 854  A 854  
A 855  1 n SER . 855  A 855  
A 856  1 n CYS . 856  A 856  
A 857  1 n ARG . 857  A 857  
A 858  1 n GLN . 858  A 858  
A 859  1 n GLN . 859  A 859  
A 860  1 n ARG . 860  A 860  
A 861  1 n ILE . 861  A 861  
A 862  1 n PRO . 862  A 862  
A 863  1 n ASN . 863  A 863  
A 864  1 n PRO . 864  A 864  
A 865  1 n TYR . 865  A 865  
A 866  1 n ARG . 866  A 866  
A 867  1 n VAL . 867  A 867  
A 868  1 n CYS . 868  A 868  
A 869  1 n GLY . 869  A 869  
A 870  1 n ARG . 870  A 870  
A 871  1 n LYS . 871  A 871  
A 872  1 n GLU . 872  A 872  
A 873  1 n ARG . 873  A 873  
A 874  1 n SER . 874  A 874  
A 875  1 n SER . 875  A 875  
A 876  1 n PHE . 876  A 876  
A 877  1 n PRO . 877  A 877  
A 878  1 n GLN . 878  A 878  
A 879  1 n ILE . 879  A 879  
A 880  1 n CYS . 880  A 880  
A 881  1 n HIS . 881  A 881  
A 882  1 n ASN . 882  A 882  
A 883  1 n SER . 883  A 883  
A 884  1 n ILE . 884  A 884  
A 885  1 n SER . 885  A 885  
A 886  1 n ASP . 886  A 886  
A 887  1 n GLU . 887  A 887  
A 888  1 n ASP . 888  A 888  
A 889  1 n LYS . 889  A 889  
A 890  1 n SER . 890  A 890  
A 891  1 n ILE . 891  A 891  
A 892  1 n LEU . 892  A 892  
A 893  1 n LEU . 893  A 893  
A 894  1 n PRO . 894  A 894  
A 895  1 n SER . 895  A 895  
A 896  1 n MET . 896  A 896  
A 897  1 n TYR . 897  A 897  
A 898  1 n SER . 898  A 898  
A 899  1 n LYS . 899  A 899  
A 900  1 n PHE . 900  A 900  
A 901  1 n ASN . 901  A 901  
A 902  1 n LEU . 902  A 902  
A 903  1 n ARG . 903  A 903  
A 904  1 n VAL . 904  A 904  
A 905  1 n GLU . 905  A 905  
A 906  1 n GLY . 906  A 906  
A 907  1 n TYR . 907  A 907  
A 908  1 n GLU . 908  A 908  
A 909  1 n GLN . 909  A 909  
A 910  1 n LEU . 910  A 910  
A 911  1 n HIS . 911  A 911  
A 912  1 n LEU . 912  A 912  
A 913  1 n ASP . 913  A 913  
A 914  1 n GLU . 914  A 914  
A 915  1 n PRO . 915  A 915  
A 916  1 n VAL . 916  A 916  
A 917  1 n THR . 917  A 917  
A 918  1 n ASP . 918  A 918  
A 919  1 n VAL . 919  A 919  
A 920  1 n PRO . 920  A 920  
A 921  1 n LEU . 921  A 921  
A 922  1 n LYS . 922  A 922  
A 923  1 n ILE . 923  A 923  
A 924  1 n GLY . 924  A 924  
A 925  1 n ILE . 925  A 925  
A 926  1 n LYS . 926  A 926  
A 927  1 n PHE . 927  A 927  
A 928  1 n CYS . 928  A 928  
A 929  1 n SER . 929  A 929  
A 930  1 n VAL . 930  A 930  
A 931  1 n ASP . 931  A 931  
A 932  1 n PRO . 932  A 932  
A 933  1 n SER . 933  A 933  
A 934  1 n ARG . 934  A 934  
A 935  1 n PRO . 935  A 935  
A 936  1 n LEU . 936  A 936  
A 937  1 n GLN . 937  A 937  
A 938  1 n ARG . 938  A 938  
A 939  1 n ARG . 939  A 939  
A 940  1 n LYS . 940  A 940  
A 941  1 n ARG . 941  A 941  
A 942  1 n GLU . 942  A 942  
A 943  1 n VAL . 943  A 943  
A 944  1 n GLN . 944  A 944  
A 945  1 n SER . 945  A 945  
A 946  1 n VAL . 946  A 946  
A 947  1 n ARG . 947  A 947  
A 948  1 n ARG . 948  A 948  
A 949  1 n GLN . 949  A 949  
A 950  1 n ARG . 950  A 950  
A 951  1 n SER . 951  A 951  
A 952  1 n SER . 952  A 952  
A 953  1 n GLY . 953  A 953  
A 954  1 n ASP . 954  A 954  
A 955  1 n LEU . 955  A 955  
A 956  1 n CYS . 956  A 956  
A 957  1 n CYS . 957  A 957  
A 958  1 n PRO . 958  A 958  
A 959  1 n GLN . 959  A 959  
A 960  1 n ASN . 960  A 960  
A 961  1 n LYS . 961  A 961  
A 962  1 n GLN . 962  A 962  
A 963  1 n TYR . 963  A 963  
A 964  1 n TYR . 964  A 964  
A 965  1 n SER . 965  A 965  
A 966  1 n GLU . 966  A 966  
A 967  1 n VAL . 967  A 967  
A 968  1 n THR . 968  A 968  
A 969  1 n LYS . 969  A 969  
A 970  1 n GLN . 970  A 970  
A 971  1 n CYS . 971  A 971  
A 972  1 n GLU . 972  A 972  
A 973  1 n SER . 973  A 973  
A 974  1 n CYS . 974  A 974  
A 975  1 n PRO . 975  A 975  
A 976  1 n VAL . 976  A 976  
A 977  1 n GLY . 977  A 977  
A 978  1 n SER . 978  A 978  
A 979  1 n GLN . 979  A 979  
A 980  1 n SER . 980  A 980  
A 981  1 n TYR . 981  A 981  
A 982  1 n TYR . 982  A 982  
A 983  1 n ASN . 983  A 983  
A 984  1 n GLY . 984  A 984  
A 985  1 n LEU . 985  A 985  
A 986  1 n PHE . 986  A 986  
A 987  1 n CYS . 987  A 987  
A 988  1 n GLY . 988  A 988  
A 989  1 n LYS . 989  A 989  
A 990  1 n LEU . 990  A 990  
A 991  1 n ILE . 991  A 991  
A 992  1 n ASN . 992  A 992  
A 993  1 n ILE . 993  A 993  
A 994  1 n ARG . 994  A 994  
A 995  1 n PHE . 995  A 995  
A 996  1 n SER . 996  A 996  
A 997  1 n GLY . 997  A 997  
A 998  1 n SER . 998  A 998  
A 999  1 n ILE . 999  A 999  
A 1000 1 n THR . 1000 A 1000 
A 1001 1 n GLU . 1001 A 1001 
A 1002 1 n ASN . 1002 A 1002 
A 1003 1 n PHE . 1003 A 1003 
A 1004 1 n THR . 1004 A 1004 
A 1005 1 n TYR . 1005 A 1005 
A 1006 1 n ASP . 1006 A 1006 
A 1007 1 n LYS . 1007 A 1007 
A 1008 1 n ALA . 1008 A 1008 
A 1009 1 n VAL . 1009 A 1009 
A 1010 1 n ASN . 1010 A 1010 
A 1011 1 n LEU . 1011 A 1011 
A 1012 1 n CYS . 1012 A 1012 
A 1013 1 n LYS . 1013 A 1013 
A 1014 1 n GLN . 1014 A 1014 
A 1015 1 n ASN . 1015 A 1015 
A 1016 1 n GLY . 1016 A 1016 
A 1017 1 n SER . 1017 A 1017 
A 1018 1 n ASN . 1018 A 1018 
A 1019 1 n ILE . 1019 A 1019 
A 1020 1 n ALA . 1020 A 1020 
A 1021 1 n SER . 1021 A 1021 
A 1022 1 n THR . 1022 A 1022 
A 1023 1 n GLN . 1023 A 1023 
A 1024 1 n LEU . 1024 A 1024 
A 1025 1 n PHE . 1025 A 1025 
A 1026 1 n ASN . 1026 A 1026 
A 1027 1 n GLN . 1027 A 1027 
A 1028 1 n ALA . 1028 A 1028 
A 1029 1 n ARG . 1029 A 1029 
A 1030 1 n GLN . 1030 A 1030 
A 1031 1 n LEU . 1031 A 1031 
A 1032 1 n GLY . 1032 A 1032 
A 1033 1 n GLN . 1033 A 1033 
A 1034 1 n ALA . 1034 A 1034 
A 1035 1 n SER . 1035 A 1035 
A 1036 1 n CYS . 1036 A 1036 
A 1037 1 n VAL . 1037 A 1037 
A 1038 1 n CYS . 1038 A 1038 
A 1039 1 n ALA . 1039 A 1039 
A 1040 1 n TRP . 1040 A 1040 
A 1041 1 n LEU . 1041 A 1041 
A 1042 1 n GLU . 1042 A 1042 
A 1043 1 n GLY . 1043 A 1043 
A 1044 1 n SER . 1044 A 1044 
A 1045 1 n GLY . 1045 A 1045 
A 1046 1 n VAL . 1046 A 1046 
A 1047 1 n ASP . 1047 A 1047 
A 1048 1 n SER . 1048 A 1048 
A 1049 1 n LEU . 1049 A 1049 
A 1050 1 n THR . 1050 A 1050 
A 1051 1 n SER . 1051 A 1051 
A 1052 1 n ARG . 1052 A 1052 
A 1053 1 n ASN . 1053 A 1053 
A 1054 1 n ASN . 1054 A 1054 
A 1055 1 n CYS . 1055 A 1055 
A 1056 1 n VAL . 1056 A 1056 
A 1057 1 n ASN . 1057 A 1057 
A 1058 1 n LYS . 1058 A 1058 
A 1059 1 n THR . 1059 A 1059 
A 1060 1 n ALA . 1060 A 1060 
A 1061 1 n CYS . 1061 A 1061 
A 1062 1 n SER . 1062 A 1062 
A 1063 1 n THR . 1063 A 1063 
A 1064 1 n SER . 1064 A 1064 
A 1065 1 n GLY . 1065 A 1065 
A 1066 1 n ASN . 1066 A 1066 
A 1067 1 n ILE . 1067 A 1067 
A 1068 1 n LYS . 1068 A 1068 
A 1069 1 n PHE . 1069 A 1069 
A 1070 1 n VAL . 1070 A 1070 
A 1071 1 n HIS . 1071 A 1071 
A 1072 1 n CYS . 1072 A 1072 
A 1073 1 n THR . 1073 A 1073 
A 1074 1 n THR . 1074 A 1074 
A 1075 1 n SER . 1075 A 1075 
A 1076 1 n PHE . 1076 A 1076 
A 1077 1 n SER . 1077 A 1077 
A 1078 1 n PRO . 1078 A 1078 
#
_software.classification other
_software.date           ?
_software.description    "Structure prediction"
_software.name           AlphaFold
_software.pdbx_ordinal   1
_software.type           package
_software.version        "AlphaFold-beta-20231127 (2b86f29d-618d-47cf-8aef-20020b1102eb @ 2025-05-13 07:26:24)"
#
_struct_asym.entity_id 1
_struct_asym.id        A
#
loop_
_atom_site.group_PDB
_atom_site.id
_atom_site.type_symbol
_atom_site.label_atom_id
_atom_site.label_alt_id
_atom_site.label_comp_id
_atom_site.label_asym_id
_atom_site.label_entity_id
_atom_site.label_seq_id
_atom_site.pdbx_PDB_ins_code
_atom_site.Cartn_x
_atom_site.Cartn_y
_atom_site.Cartn_z
_atom_site.occupancy
_atom_site.B_iso_or_equiv
_atom_site.auth_seq_id
_atom_site.auth_asym_id
_atom_site.pdbx_PDB_model_num
ATOM 1    N N   . MET A 1 1    ? 53.131  19.207  -21.107 1.00 25.65 1    A 1 
ATOM 2    C CA  . MET A 1 1    ? 53.264  18.336  -19.921 1.00 32.86 1    A 1 
ATOM 3    C C   . MET A 1 1    ? 51.982  17.566  -19.557 1.00 33.86 1    A 1 
ATOM 4    O O   . MET A 1 1    ? 52.097  16.464  -19.044 1.00 32.43 1    A 1 
ATOM 5    C CB  . MET A 1 1    ? 53.834  19.098  -18.718 1.00 32.27 1    A 1 
ATOM 6    C CG  . MET A 1 1    ? 55.339  19.348  -18.897 1.00 29.33 1    A 1 
ATOM 7    S SD  . MET A 1 1    ? 56.046  20.262  -17.511 1.00 27.50 1    A 1 
ATOM 8    C CE  . MET A 1 1    ? 57.713  20.597  -18.134 1.00 23.61 1    A 1 
ATOM 9    N N   . THR A 1 2    ? 50.786  18.032  -19.902 1.00 27.36 2    A 1 
ATOM 10   C CA  . THR A 1 2    ? 49.496  17.380  -19.587 1.00 34.39 2    A 1 
ATOM 11   C C   . THR A 1 2    ? 49.186  16.086  -20.363 1.00 34.95 2    A 1 
ATOM 12   O O   . THR A 1 2    ? 48.426  15.263  -19.876 1.00 33.51 2    A 1 
ATOM 13   C CB  . THR A 1 2    ? 48.336  18.381  -19.781 1.00 32.56 2    A 1 
ATOM 14   O OG1 . THR A 1 2    ? 48.704  19.387  -20.706 1.00 30.12 2    A 1 
ATOM 15   C CG2 . THR A 1 2    ? 47.994  19.088  -18.484 1.00 31.82 2    A 1 
ATOM 16   N N   . ARG A 1 3    ? 49.777  15.866  -21.534 1.00 28.28 3    A 1 
ATOM 17   C CA  . ARG A 1 3    ? 49.584  14.624  -22.317 1.00 34.29 3    A 1 
ATOM 18   C C   . ARG A 1 3    ? 50.408  13.439  -21.809 1.00 33.71 3    A 1 
ATOM 19   O O   . ARG A 1 3    ? 49.938  12.311  -21.902 1.00 33.60 3    A 1 
ATOM 20   C CB  . ARG A 1 3    ? 49.849  14.867  -23.820 1.00 33.49 3    A 1 
ATOM 21   C CG  . ARG A 1 3    ? 48.615  15.436  -24.541 1.00 30.54 3    A 1 
ATOM 22   C CD  . ARG A 1 3    ? 48.884  15.541  -26.057 1.00 29.94 3    A 1 
ATOM 23   N NE  . ARG A 1 3    ? 47.683  15.954  -26.806 1.00 26.80 3    A 1 
ATOM 24   C CZ  . ARG A 1 3    ? 47.582  16.081  -28.131 1.00 27.51 3    A 1 
ATOM 25   N NH1 . ARG A 1 3    ? 48.594  15.873  -28.920 1.00 25.85 3    A 1 
ATOM 26   N NH2 . ARG A 1 3    ? 46.446  16.425  -28.674 1.00 26.59 3    A 1 
ATOM 27   N N   . LEU A 1 4    ? 51.591  13.672  -21.251 1.00 25.32 4    A 1 
ATOM 28   C CA  . LEU A 1 4    ? 52.433  12.599  -20.706 1.00 31.45 4    A 1 
ATOM 29   C C   . LEU A 1 4    ? 51.894  12.087  -19.366 1.00 30.93 4    A 1 
ATOM 30   O O   . LEU A 1 4    ? 51.927  10.891  -19.128 1.00 30.76 4    A 1 
ATOM 31   C CB  . LEU A 1 4    ? 53.904  13.063  -20.578 1.00 30.44 4    A 1 
ATOM 32   C CG  . LEU A 1 4    ? 54.852  12.304  -21.530 1.00 28.18 4    A 1 
ATOM 33   C CD1 . LEU A 1 4    ? 54.997  13.035  -22.864 1.00 26.62 4    A 1 
ATOM 34   C CD2 . LEU A 1 4    ? 56.244  12.164  -20.906 1.00 30.30 4    A 1 
ATOM 35   N N   . TRP A 1 5    ? 51.346  12.960  -18.533 1.00 29.54 5    A 1 
ATOM 36   C CA  . TRP A 1 5    ? 50.814  12.585  -17.221 1.00 31.09 5    A 1 
ATOM 37   C C   . TRP A 1 5    ? 49.634  11.616  -17.318 1.00 30.79 5    A 1 
ATOM 38   O O   . TRP A 1 5    ? 49.590  10.645  -16.561 1.00 29.93 5    A 1 
ATOM 39   C CB  . TRP A 1 5    ? 50.470  13.845  -16.416 1.00 29.37 5    A 1 
ATOM 40   C CG  . TRP A 1 5    ? 51.358  14.054  -15.233 1.00 27.61 5    A 1 
ATOM 41   C CD1 . TRP A 1 5    ? 52.680  14.346  -15.266 1.00 25.06 5    A 1 
ATOM 42   C CD2 . TRP A 1 5    ? 51.013  13.946  -13.820 1.00 27.52 5    A 1 
ATOM 43   N NE1 . TRP A 1 5    ? 53.176  14.425  -13.980 1.00 26.18 5    A 1 
ATOM 44   C CE2 . TRP A 1 5    ? 52.184  14.184  -13.047 1.00 28.46 5    A 1 
ATOM 45   C CE3 . TRP A 1 5    ? 49.820  13.670  -13.116 1.00 31.63 5    A 1 
ATOM 46   C CZ2 . TRP A 1 5    ? 52.182  14.150  -11.643 1.00 30.47 5    A 1 
ATOM 47   C CZ3 . TRP A 1 5    ? 49.807  13.637  -11.710 1.00 28.88 5    A 1 
ATOM 48   C CH2 . TRP A 1 5    ? 50.988  13.871  -10.972 1.00 29.61 5    A 1 
ATOM 49   N N   . PHE A 1 6    ? 48.736  11.796  -18.285 1.00 27.97 6    A 1 
ATOM 50   C CA  . PHE A 1 6    ? 47.573  10.914  -18.438 1.00 33.39 6    A 1 
ATOM 51   C C   . PHE A 1 6    ? 47.964  9.513   -18.939 1.00 32.11 6    A 1 
ATOM 52   O O   . PHE A 1 6    ? 47.452  8.516   -18.438 1.00 31.65 6    A 1 
ATOM 53   C CB  . PHE A 1 6    ? 46.540  11.597  -19.348 1.00 32.43 6    A 1 
ATOM 54   C CG  . PHE A 1 6    ? 45.103  11.223  -19.025 1.00 30.42 6    A 1 
ATOM 55   C CD1 . PHE A 1 6    ? 44.468  10.156  -19.679 1.00 28.42 6    A 1 
ATOM 56   C CD2 . PHE A 1 6    ? 44.400  11.952  -18.039 1.00 29.77 6    A 1 
ATOM 57   C CE1 . PHE A 1 6    ? 43.134  9.814   -19.357 1.00 28.34 6    A 1 
ATOM 58   C CE2 . PHE A 1 6    ? 43.073  11.612  -17.713 1.00 28.72 6    A 1 
ATOM 59   C CZ  . PHE A 1 6    ? 42.447  10.542  -18.375 1.00 29.48 6    A 1 
ATOM 60   N N   . ILE A 1 7    ? 48.909  9.430   -19.863 1.00 28.91 7    A 1 
ATOM 61   C CA  . ILE A 1 7    ? 49.415  8.146   -20.377 1.00 32.40 7    A 1 
ATOM 62   C C   . ILE A 1 7    ? 50.249  7.425   -19.306 1.00 31.41 7    A 1 
ATOM 63   O O   . ILE A 1 7    ? 50.119  6.212   -19.146 1.00 31.34 7    A 1 
ATOM 64   C CB  . ILE A 1 7    ? 50.189  8.376   -21.698 1.00 32.29 7    A 1 
ATOM 65   C CG1 . ILE A 1 7    ? 49.218  8.893   -22.796 1.00 30.12 7    A 1 
ATOM 66   C CG2 . ILE A 1 7    ? 50.890  7.085   -22.179 1.00 31.82 7    A 1 
ATOM 67   C CD1 . ILE A 1 7    ? 49.892  9.325   -24.093 1.00 30.34 7    A 1 
ATOM 68   N N   . VAL A 1 8    ? 51.049  8.146   -18.531 1.00 27.09 8    A 1 
ATOM 69   C CA  . VAL A 1 8    ? 51.840  7.585   -17.429 1.00 30.07 8    A 1 
ATOM 70   C C   . VAL A 1 8    ? 50.944  7.136   -16.270 1.00 29.55 8    A 1 
ATOM 71   O O   . VAL A 1 8    ? 51.186  6.066   -15.722 1.00 29.40 8    A 1 
ATOM 72   C CB  . VAL A 1 8    ? 52.928  8.577   -16.978 1.00 29.52 8    A 1 
ATOM 73   C CG1 . VAL A 1 8    ? 53.681  8.136   -15.716 1.00 25.88 8    A 1 
ATOM 74   C CG2 . VAL A 1 8    ? 53.994  8.737   -18.088 1.00 28.22 8    A 1 
ATOM 75   N N   . THR A 1 9    ? 49.874  7.836   -15.940 1.00 28.54 9    A 1 
ATOM 76   C CA  . THR A 1 9    ? 48.926  7.402   -14.895 1.00 32.82 9    A 1 
ATOM 77   C C   . THR A 1 9    ? 48.165  6.135   -15.310 1.00 31.86 9    A 1 
ATOM 78   O O   . THR A 1 9    ? 47.962  5.251   -14.484 1.00 31.58 9    A 1 
ATOM 79   C CB  . THR A 1 9    ? 47.937  8.515   -14.508 1.00 32.30 9    A 1 
ATOM 80   O OG1 . THR A 1 9    ? 48.616  9.731   -14.272 1.00 30.15 9    A 1 
ATOM 81   C CG2 . THR A 1 9    ? 47.191  8.224   -13.215 1.00 31.25 9    A 1 
ATOM 82   N N   . VAL A 1 10   ? 47.792  5.992   -16.580 1.00 31.01 10   A 1 
ATOM 83   C CA  . VAL A 1 10   ? 47.157  4.776   -17.116 1.00 35.75 10   A 1 
ATOM 84   C C   . VAL A 1 10   ? 48.144  3.599   -17.174 1.00 34.95 10   A 1 
ATOM 85   O O   . VAL A 1 10   ? 47.780  2.488   -16.798 1.00 34.67 10   A 1 
ATOM 86   C CB  . VAL A 1 10   ? 46.497  5.060   -18.483 1.00 34.94 10   A 1 
ATOM 87   C CG1 . VAL A 1 10   ? 45.967  3.804   -19.183 1.00 31.83 10   A 1 
ATOM 88   C CG2 . VAL A 1 10   ? 45.292  6.006   -18.304 1.00 33.60 10   A 1 
ATOM 89   N N   . LEU A 1 11   ? 49.393  3.825   -17.544 1.00 29.01 11   A 1 
ATOM 90   C CA  . LEU A 1 11   ? 50.426  2.768   -17.593 1.00 33.71 11   A 1 
ATOM 91   C C   . LEU A 1 11   ? 50.930  2.344   -16.205 1.00 32.43 11   A 1 
ATOM 92   O O   . LEU A 1 11   ? 51.172  1.151   -15.984 1.00 32.13 11   A 1 
ATOM 93   C CB  . LEU A 1 11   ? 51.582  3.241   -18.502 1.00 32.85 11   A 1 
ATOM 94   C CG  . LEU A 1 11   ? 51.400  2.801   -19.972 1.00 29.99 11   A 1 
ATOM 95   C CD1 . LEU A 1 11   ? 52.096  3.759   -20.925 1.00 28.26 11   A 1 
ATOM 96   C CD2 . LEU A 1 11   ? 51.988  1.407   -20.188 1.00 31.25 11   A 1 
ATOM 97   N N   . VAL A 1 12   ? 51.063  3.254   -15.259 1.00 28.64 12   A 1 
ATOM 98   C CA  . VAL A 1 12   ? 51.519  2.955   -13.886 1.00 31.46 12   A 1 
ATOM 99   C C   . VAL A 1 12   ? 50.447  2.204   -13.088 1.00 30.93 12   A 1 
ATOM 100  O O   . VAL A 1 12   ? 50.787  1.337   -12.282 1.00 30.27 12   A 1 
ATOM 101  C CB  . VAL A 1 12   ? 52.008  4.238   -13.183 1.00 30.22 12   A 1 
ATOM 102  C CG1 . VAL A 1 12   ? 52.308  4.050   -11.689 1.00 26.65 12   A 1 
ATOM 103  C CG2 . VAL A 1 12   ? 53.305  4.741   -13.827 1.00 28.16 12   A 1 
ATOM 104  N N   . PHE A 1 13   ? 49.164  2.436   -13.355 1.00 29.63 13   A 1 
ATOM 105  C CA  . PHE A 1 13   ? 48.093  1.664   -12.709 1.00 34.35 13   A 1 
ATOM 106  C C   . PHE A 1 13   ? 47.959  0.232   -13.243 1.00 32.56 13   A 1 
ATOM 107  O O   . PHE A 1 13   ? 47.592  -0.669  -12.487 1.00 31.06 13   A 1 
ATOM 108  C CB  . PHE A 1 13   ? 46.765  2.430   -12.797 1.00 32.67 13   A 1 
ATOM 109  C CG  . PHE A 1 13   ? 46.242  2.856   -11.440 1.00 29.88 13   A 1 
ATOM 110  C CD1 . PHE A 1 13   ? 45.391  1.998   -10.716 1.00 28.20 13   A 1 
ATOM 111  C CD2 . PHE A 1 13   ? 46.614  4.086   -10.877 1.00 28.78 13   A 1 
ATOM 112  C CE1 . PHE A 1 13   ? 44.913  2.377   -9.447  1.00 27.58 13   A 1 
ATOM 113  C CE2 . PHE A 1 13   ? 46.146  4.468   -9.610  1.00 27.94 13   A 1 
ATOM 114  C CZ  . PHE A 1 13   ? 45.295  3.610   -8.898  1.00 28.37 13   A 1 
ATOM 115  N N   . VAL A 1 14   ? 48.282  -0.000  -14.504 1.00 30.59 14   A 1 
ATOM 116  C CA  . VAL A 1 14   ? 48.272  -1.349  -15.106 1.00 33.52 14   A 1 
ATOM 117  C C   . VAL A 1 14   ? 49.407  -2.233  -14.565 1.00 32.36 14   A 1 
ATOM 118  O O   . VAL A 1 14   ? 49.267  -3.453  -14.542 1.00 30.88 14   A 1 
ATOM 119  C CB  . VAL A 1 14   ? 48.273  -1.248  -16.648 1.00 31.58 14   A 1 
ATOM 120  C CG1 . VAL A 1 14   ? 48.441  -2.589  -17.378 1.00 28.47 14   A 1 
ATOM 121  C CG2 . VAL A 1 14   ? 46.930  -0.664  -17.141 1.00 30.02 14   A 1 
ATOM 122  N N   . LEU A 1 15   ? 50.480  -1.649  -14.074 1.00 25.67 15   A 1 
ATOM 123  C CA  . LEU A 1 15   ? 51.675  -2.391  -13.637 1.00 29.26 15   A 1 
ATOM 124  C C   . LEU A 1 15   ? 51.778  -2.631  -12.119 1.00 28.71 15   A 1 
ATOM 125  O O   . LEU A 1 15   ? 52.539  -3.517  -11.727 1.00 26.99 15   A 1 
ATOM 126  C CB  . LEU A 1 15   ? 52.917  -1.700  -14.223 1.00 26.73 15   A 1 
ATOM 127  C CG  . LEU A 1 15   ? 53.076  -1.902  -15.748 1.00 23.70 15   A 1 
ATOM 128  C CD1 . LEU A 1 15   ? 54.129  -0.943  -16.309 1.00 22.28 15   A 1 
ATOM 129  C CD2 . LEU A 1 15   ? 53.509  -3.338  -16.087 1.00 24.00 15   A 1 
ATOM 130  N N   . ASN A 1 16   ? 51.054  -1.934  -11.276 1.00 27.78 16   A 1 
ATOM 131  C CA  . ASN A 1 16   ? 51.291  -1.947  -9.820  1.00 30.62 16   A 1 
ATOM 132  C C   . ASN A 1 16   ? 50.198  -2.553  -8.915  1.00 29.89 16   A 1 
ATOM 133  O O   . ASN A 1 16   ? 50.349  -2.500  -7.701  1.00 28.00 16   A 1 
ATOM 134  C CB  . ASN A 1 16   ? 51.744  -0.546  -9.365  1.00 28.39 16   A 1 
ATOM 135  C CG  . ASN A 1 16   ? 53.253  -0.353  -9.412  1.00 25.33 16   A 1 
ATOM 136  O OD1 . ASN A 1 16   ? 54.041  -1.260  -9.571  1.00 23.89 16   A 1 
ATOM 137  N ND2 . ASN A 1 16   ? 53.717  0.860   -9.229  1.00 23.27 16   A 1 
ATOM 138  N N   . HIS A 1 17   ? 49.123  -3.149  -9.428  1.00 30.40 17   A 1 
ATOM 139  C CA  . HIS A 1 17   ? 48.114  -3.804  -8.577  1.00 33.84 17   A 1 
ATOM 140  C C   . HIS A 1 17   ? 47.913  -5.281  -8.918  1.00 33.57 17   A 1 
ATOM 141  O O   . HIS A 1 17   ? 46.868  -5.711  -9.416  1.00 31.67 17   A 1 
ATOM 142  C CB  . HIS A 1 17   ? 46.834  -2.966  -8.476  1.00 31.52 17   A 1 
ATOM 143  C CG  . HIS A 1 17   ? 46.994  -1.796  -7.528  1.00 28.71 17   A 1 
ATOM 144  N ND1 . HIS A 1 17   ? 47.854  -0.744  -7.675  1.00 27.28 17   A 1 
ATOM 145  C CD2 . HIS A 1 17   ? 46.360  -1.623  -6.327  1.00 26.79 17   A 1 
ATOM 146  C CE1 . HIS A 1 17   ? 47.749  0.042   -6.593  1.00 26.19 17   A 1 
ATOM 147  N NE2 . HIS A 1 17   ? 46.842  -0.459  -5.739  1.00 26.59 17   A 1 
ATOM 148  N N   . GLY A 1 18   ? 48.933  -6.067  -8.609  1.00 28.11 18   A 1 
ATOM 149  C CA  . GLY A 1 18   ? 48.796  -7.496  -8.403  1.00 31.35 18   A 1 
ATOM 150  C C   . GLY A 1 18   ? 48.121  -7.789  -7.058  1.00 31.24 18   A 1 
ATOM 151  O O   . GLY A 1 18   ? 48.802  -8.158  -6.116  1.00 29.42 18   A 1 
ATOM 152  N N   . MET A 1 19   ? 46.804  -7.654  -6.990  1.00 29.71 19   A 1 
ATOM 153  C CA  . MET A 1 19   ? 45.997  -8.415  -6.031  1.00 32.22 19   A 1 
ATOM 154  C C   . MET A 1 19   ? 44.814  -9.037  -6.780  1.00 32.55 19   A 1 
ATOM 155  O O   . MET A 1 19   ? 43.932  -8.359  -7.289  1.00 30.68 19   A 1 
ATOM 156  C CB  . MET A 1 19   ? 45.553  -7.591  -4.812  1.00 30.53 19   A 1 
ATOM 157  C CG  . MET A 1 19   ? 46.683  -7.490  -3.778  1.00 26.80 19   A 1 
ATOM 158  S SD  . MET A 1 19   ? 46.118  -7.142  -2.097  1.00 24.49 19   A 1 
ATOM 159  C CE  . MET A 1 19   ? 47.696  -7.240  -1.213  1.00 21.94 19   A 1 
ATOM 160  N N   . ALA A 1 20   ? 44.881  -10.354 -6.877  1.00 30.94 20   A 1 
ATOM 161  C CA  . ALA A 1 20   ? 43.994  -11.187 -7.658  1.00 34.44 20   A 1 
ATOM 162  C C   . ALA A 1 20   ? 42.599  -11.291 -7.026  1.00 35.14 20   A 1 
ATOM 163  O O   . ALA A 1 20   ? 42.346  -12.177 -6.208  1.00 33.11 20   A 1 
ATOM 164  C CB  . ALA A 1 20   ? 44.676  -12.561 -7.806  1.00 31.48 20   A 1 
ATOM 165  N N   . THR A 1 21   ? 41.674  -10.472 -7.494  1.00 37.95 21   A 1 
ATOM 166  C CA  . THR A 1 21   ? 40.308  -10.974 -7.687  1.00 41.60 21   A 1 
ATOM 167  C C   . THR A 1 21   ? 40.256  -11.488 -9.125  1.00 42.11 21   A 1 
ATOM 168  O O   . THR A 1 21   ? 40.398  -10.712 -10.067 1.00 39.53 21   A 1 
ATOM 169  C CB  . THR A 1 21   ? 39.245  -9.900  -7.431  1.00 38.92 21   A 1 
ATOM 170  O OG1 . THR A 1 21   ? 39.586  -8.675  -8.034  1.00 36.11 21   A 1 
ATOM 171  C CG2 . THR A 1 21   ? 39.088  -9.646  -5.927  1.00 35.04 21   A 1 
ATOM 172  N N   . GLN A 1 22   ? 40.160  -12.810 -9.303  1.00 43.34 22   A 1 
ATOM 173  C CA  . GLN A 1 22   ? 40.022  -13.370 -10.650 1.00 46.54 22   A 1 
ATOM 174  C C   . GLN A 1 22   ? 38.792  -12.741 -11.324 1.00 48.03 22   A 1 
ATOM 175  O O   . GLN A 1 22   ? 37.710  -12.760 -10.739 1.00 45.28 22   A 1 
ATOM 176  C CB  . GLN A 1 22   ? 39.874  -14.903 -10.606 1.00 43.88 22   A 1 
ATOM 177  C CG  . GLN A 1 22   ? 41.214  -15.640 -10.464 1.00 39.57 22   A 1 
ATOM 178  C CD  . GLN A 1 22   ? 41.059  -17.151 -10.570 1.00 35.59 22   A 1 
ATOM 179  O OE1 . GLN A 1 22   ? 39.994  -17.721 -10.404 1.00 34.07 22   A 1 
ATOM 180  N NE2 . GLN A 1 22   ? 42.119  -17.882 -10.845 1.00 34.39 22   A 1 
ATOM 181  N N   . PRO A 1 23   ? 38.940  -12.147 -12.522 1.00 43.95 23   A 1 
ATOM 182  C CA  . PRO A 1 23   ? 37.787  -11.649 -13.253 1.00 46.86 23   A 1 
ATOM 183  C C   . PRO A 1 23   ? 36.852  -12.818 -13.567 1.00 49.28 23   A 1 
ATOM 184  O O   . PRO A 1 23   ? 37.303  -13.870 -14.037 1.00 47.50 23   A 1 
ATOM 185  C CB  . PRO A 1 23   ? 38.353  -10.981 -14.514 1.00 43.23 23   A 1 
ATOM 186  C CG  . PRO A 1 23   ? 39.700  -11.661 -14.710 1.00 42.37 23   A 1 
ATOM 187  C CD  . PRO A 1 23   ? 40.159  -12.014 -13.302 1.00 45.07 23   A 1 
ATOM 188  N N   . SER A 1 24   ? 35.575  -12.649 -13.327 1.00 51.52 24   A 1 
ATOM 189  C CA  . SER A 1 24   ? 34.566  -13.684 -13.577 1.00 54.22 24   A 1 
ATOM 190  C C   . SER A 1 24   ? 34.436  -14.056 -15.061 1.00 58.00 24   A 1 
ATOM 191  O O   . SER A 1 24   ? 33.968  -15.138 -15.389 1.00 53.84 24   A 1 
ATOM 192  C CB  . SER A 1 24   ? 33.210  -13.245 -13.005 1.00 47.64 24   A 1 
ATOM 193  O OG  . SER A 1 24   ? 32.797  -12.011 -13.565 1.00 41.93 24   A 1 
ATOM 194  N N   . ILE A 1 25   ? 34.888  -13.173 -15.952 1.00 58.88 25   A 1 
ATOM 195  C CA  . ILE A 1 25   ? 34.866  -13.369 -17.404 1.00 63.49 25   A 1 
ATOM 196  C C   . ILE A 1 25   ? 36.264  -13.100 -17.976 1.00 66.89 25   A 1 
ATOM 197  O O   . ILE A 1 25   ? 36.698  -11.948 -18.093 1.00 64.30 25   A 1 
ATOM 198  C CB  . ILE A 1 25   ? 33.778  -12.499 -18.060 1.00 60.71 25   A 1 
ATOM 199  C CG1 . ILE A 1 25   ? 32.392  -12.779 -17.437 1.00 58.05 25   A 1 
ATOM 200  C CG2 . ILE A 1 25   ? 33.751  -12.753 -19.576 1.00 56.21 25   A 1 
ATOM 201  C CD1 . ILE A 1 25   ? 31.288  -11.851 -17.945 1.00 52.54 25   A 1 
ATOM 202  N N   . GLN A 1 26   ? 36.972  -14.155 -18.397 1.00 66.15 26   A 1 
ATOM 203  C CA  . GLN A 1 26   ? 38.247  -14.059 -19.112 1.00 68.13 26   A 1 
ATOM 204  C C   . GLN A 1 26   ? 38.004  -14.084 -20.625 1.00 71.25 26   A 1 
ATOM 205  O O   . GLN A 1 26   ? 38.157  -15.116 -21.271 1.00 65.74 26   A 1 
ATOM 206  C CB  . GLN A 1 26   ? 39.214  -15.168 -18.664 1.00 62.95 26   A 1 
ATOM 207  C CG  . GLN A 1 26   ? 39.711  -14.989 -17.226 1.00 58.50 26   A 1 
ATOM 208  C CD  . GLN A 1 26   ? 40.826  -15.981 -16.866 1.00 51.75 26   A 1 
ATOM 209  O OE1 . GLN A 1 26   ? 41.217  -16.828 -17.650 1.00 48.97 26   A 1 
ATOM 210  N NE2 . GLN A 1 26   ? 41.387  -15.898 -15.689 1.00 46.47 26   A 1 
ATOM 211  N N   . ASN A 1 27   ? 37.607  -12.952 -21.195 1.00 68.23 27   A 1 
ATOM 212  C CA  . ASN A 1 27   ? 37.465  -12.815 -22.645 1.00 73.37 27   A 1 
ATOM 213  C C   . ASN A 1 27   ? 38.141  -11.519 -23.127 1.00 76.19 27   A 1 
ATOM 214  O O   . ASN A 1 27   ? 37.654  -10.420 -22.875 1.00 72.91 27   A 1 
ATOM 215  C CB  . ASN A 1 27   ? 35.975  -12.935 -23.015 1.00 69.94 27   A 1 
ATOM 216  C CG  . ASN A 1 27   ? 35.750  -12.992 -24.510 1.00 68.63 27   A 1 
ATOM 217  O OD1 . ASN A 1 27   ? 36.382  -12.299 -25.290 1.00 63.05 27   A 1 
ATOM 218  N ND2 . ASN A 1 27   ? 34.824  -13.806 -24.973 1.00 62.39 27   A 1 
ATOM 219  N N   . SER A 1 28   ? 39.274  -11.655 -23.807 1.00 75.07 28   A 1 
ATOM 220  C CA  . SER A 1 28   ? 40.078  -10.535 -24.307 1.00 76.91 28   A 1 
ATOM 221  C C   . SER A 1 28   ? 39.316  -9.668  -25.309 1.00 79.71 28   A 1 
ATOM 222  O O   . SER A 1 28   ? 39.427  -8.443  -25.265 1.00 76.64 28   A 1 
ATOM 223  C CB  . SER A 1 28   ? 41.358  -11.060 -24.960 1.00 73.17 28   A 1 
ATOM 224  O OG  . SER A 1 28   ? 41.055  -12.041 -25.930 1.00 66.51 28   A 1 
ATOM 225  N N   . ASP A 1 29   ? 38.465  -10.266 -26.141 1.00 75.20 29   A 1 
ATOM 226  C CA  . ASP A 1 29   ? 37.676  -9.535  -27.134 1.00 79.25 29   A 1 
ATOM 227  C C   . ASP A 1 29   ? 36.557  -8.709  -26.481 1.00 81.36 29   A 1 
ATOM 228  O O   . ASP A 1 29   ? 36.257  -7.610  -26.948 1.00 80.33 29   A 1 
ATOM 229  C CB  . ASP A 1 29   ? 37.106  -10.520 -28.163 1.00 78.36 29   A 1 
ATOM 230  C CG  . ASP A 1 29   ? 38.130  -10.993 -29.197 1.00 77.42 29   A 1 
ATOM 231  O OD1 . ASP A 1 29   ? 39.060  -10.225 -29.518 1.00 71.61 29   A 1 
ATOM 232  O OD2 . ASP A 1 29   ? 37.905  -12.049 -29.819 1.00 71.35 29   A 1 
ATOM 233  N N   . MET A 1 30   ? 35.968  -9.169  -25.372 1.00 72.12 30   A 1 
ATOM 234  C CA  . MET A 1 30   ? 34.992  -8.381  -24.608 1.00 76.44 30   A 1 
ATOM 235  C C   . MET A 1 30   ? 35.632  -7.190  -23.892 1.00 77.89 30   A 1 
ATOM 236  O O   . MET A 1 30   ? 35.002  -6.136  -23.781 1.00 77.39 30   A 1 
ATOM 237  C CB  . MET A 1 30   ? 34.237  -9.263  -23.606 1.00 77.79 30   A 1 
ATOM 238  C CG  . MET A 1 30   ? 33.352  -10.291 -24.302 1.00 77.16 30   A 1 
ATOM 239  S SD  . MET A 1 30   ? 32.329  -11.271 -23.178 1.00 74.70 30   A 1 
ATOM 240  C CE  . MET A 1 30   ? 30.841  -10.256 -23.159 1.00 63.95 30   A 1 
ATOM 241  N N   . ARG A 1 31   ? 36.904  -7.300  -23.481 1.00 75.41 31   A 1 
ATOM 242  C CA  . ARG A 1 31   ? 37.625  -6.170  -22.862 1.00 74.76 31   A 1 
ATOM 243  C C   . ARG A 1 31   ? 37.883  -5.009  -23.823 1.00 74.49 31   A 1 
ATOM 244  O O   . ARG A 1 31   ? 38.094  -3.888  -23.369 1.00 73.56 31   A 1 
ATOM 245  C CB  . ARG A 1 31   ? 38.944  -6.632  -22.244 1.00 73.67 31   A 1 
ATOM 246  C CG  . ARG A 1 31   ? 38.728  -7.484  -20.991 1.00 69.57 31   A 1 
ATOM 247  C CD  . ARG A 1 31   ? 40.090  -7.825  -20.395 1.00 66.75 31   A 1 
ATOM 248  N NE  . ARG A 1 31   ? 39.968  -8.581  -19.139 1.00 60.25 31   A 1 
ATOM 249  C CZ  . ARG A 1 31   ? 40.956  -8.842  -18.301 1.00 54.10 31   A 1 
ATOM 250  N NH1 . ARG A 1 31   ? 42.189  -8.475  -18.535 1.00 50.84 31   A 1 
ATOM 251  N NH2 . ARG A 1 31   ? 40.715  -9.483  -17.202 1.00 48.48 31   A 1 
ATOM 252  N N   . VAL A 1 32   ? 37.815  -5.220  -25.129 1.00 79.43 32   A 1 
ATOM 253  C CA  . VAL A 1 32   ? 37.917  -4.130  -26.104 1.00 79.60 32   A 1 
ATOM 254  C C   . VAL A 1 32   ? 36.791  -3.113  -25.921 1.00 80.18 32   A 1 
ATOM 255  O O   . VAL A 1 32   ? 37.021  -1.911  -26.065 1.00 78.87 32   A 1 
ATOM 256  C CB  . VAL A 1 32   ? 37.962  -4.674  -27.547 1.00 79.00 32   A 1 
ATOM 257  C CG1 . VAL A 1 32   ? 38.073  -3.550  -28.579 1.00 73.47 32   A 1 
ATOM 258  C CG2 . VAL A 1 32   ? 39.175  -5.600  -27.743 1.00 75.14 32   A 1 
ATOM 259  N N   . PHE A 1 33   ? 35.591  -3.538  -25.483 1.00 79.85 33   A 1 
ATOM 260  C CA  . PHE A 1 33   ? 34.511  -2.604  -25.144 1.00 79.15 33   A 1 
ATOM 261  C C   . PHE A 1 33   ? 34.897  -1.648  -24.017 1.00 77.85 33   A 1 
ATOM 262  O O   . PHE A 1 33   ? 34.510  -0.485  -24.051 1.00 75.84 33   A 1 
ATOM 263  C CB  . PHE A 1 33   ? 33.234  -3.368  -24.778 1.00 81.56 33   A 1 
ATOM 264  C CG  . PHE A 1 33   ? 32.619  -4.122  -25.936 1.00 83.30 33   A 1 
ATOM 265  C CD1 . PHE A 1 33   ? 32.097  -3.424  -27.043 1.00 76.82 33   A 1 
ATOM 266  C CD2 . PHE A 1 33   ? 32.540  -5.529  -25.907 1.00 77.61 33   A 1 
ATOM 267  C CE1 . PHE A 1 33   ? 31.507  -4.114  -28.108 1.00 76.14 33   A 1 
ATOM 268  C CE2 . PHE A 1 33   ? 31.949  -6.220  -26.972 1.00 76.30 33   A 1 
ATOM 269  C CZ  . PHE A 1 33   ? 31.433  -5.518  -28.070 1.00 84.30 33   A 1 
ATOM 270  N N   . CYS A 1 34   ? 35.713  -2.074  -23.057 1.00 78.88 34   A 1 
ATOM 271  C CA  . CYS A 1 34   ? 36.220  -1.201  -22.006 1.00 75.86 34   A 1 
ATOM 272  C C   . CYS A 1 34   ? 36.964  0.009   -22.595 1.00 74.11 34   A 1 
ATOM 273  O O   . CYS A 1 34   ? 36.740  1.140   -22.185 1.00 71.57 34   A 1 
ATOM 274  C CB  . CYS A 1 34   ? 37.172  -1.957  -21.077 1.00 75.10 34   A 1 
ATOM 275  S SG  . CYS A 1 34   ? 36.644  -3.548  -20.401 1.00 71.50 34   A 1 
ATOM 276  N N   . LEU A 1 35   ? 37.834  -0.226  -23.584 1.00 76.72 35   A 1 
ATOM 277  C CA  . LEU A 1 35   ? 38.587  0.839   -24.248 1.00 74.59 35   A 1 
ATOM 278  C C   . LEU A 1 35   ? 37.652  1.771   -25.018 1.00 73.90 35   A 1 
ATOM 279  O O   . LEU A 1 35   ? 37.807  2.984   -24.954 1.00 71.90 35   A 1 
ATOM 280  C CB  . LEU A 1 35   ? 39.636  0.230   -25.192 1.00 72.68 35   A 1 
ATOM 281  C CG  . LEU A 1 35   ? 40.729  -0.596  -24.489 1.00 67.19 35   A 1 
ATOM 282  C CD1 . LEU A 1 35   ? 41.609  -1.270  -25.542 1.00 61.96 35   A 1 
ATOM 283  C CD2 . LEU A 1 35   ? 41.612  0.263   -23.593 1.00 60.84 35   A 1 
ATOM 284  N N   . MET A 1 36   ? 36.655  1.225   -25.705 1.00 72.01 36   A 1 
ATOM 285  C CA  . MET A 1 36   ? 35.690  2.007   -26.472 1.00 73.32 36   A 1 
ATOM 286  C C   . MET A 1 36   ? 34.878  2.973   -25.596 1.00 72.65 36   A 1 
ATOM 287  O O   . MET A 1 36   ? 34.721  4.129   -25.950 1.00 71.72 36   A 1 
ATOM 288  C CB  . MET A 1 36   ? 34.744  1.072   -27.229 1.00 74.98 36   A 1 
ATOM 289  C CG  . MET A 1 36   ? 35.486  0.229   -28.277 1.00 74.11 36   A 1 
ATOM 290  S SD  . MET A 1 36   ? 34.413  -0.911  -29.166 1.00 72.50 36   A 1 
ATOM 291  C CE  . MET A 1 36   ? 33.464  0.298   -30.111 1.00 63.57 36   A 1 
ATOM 292  N N   . PHE A 1 37   ? 34.416  2.515   -24.445 1.00 74.99 37   A 1 
ATOM 293  C CA  . PHE A 1 37   ? 33.647  3.338   -23.510 1.00 72.59 37   A 1 
ATOM 294  C C   . PHE A 1 37   ? 34.521  4.292   -22.678 1.00 68.32 37   A 1 
ATOM 295  O O   . PHE A 1 37   ? 34.014  5.285   -22.174 1.00 64.93 37   A 1 
ATOM 296  C CB  . PHE A 1 37   ? 32.795  2.425   -22.615 1.00 72.91 37   A 1 
ATOM 297  C CG  . PHE A 1 37   ? 31.524  1.923   -23.266 1.00 73.57 37   A 1 
ATOM 298  C CD1 . PHE A 1 37   ? 30.280  2.457   -22.873 1.00 67.88 37   A 1 
ATOM 299  C CD2 . PHE A 1 37   ? 31.550  0.913   -24.234 1.00 68.44 37   A 1 
ATOM 300  C CE1 . PHE A 1 37   ? 29.096  1.972   -23.439 1.00 66.56 37   A 1 
ATOM 301  C CE2 . PHE A 1 37   ? 30.367  0.430   -24.812 1.00 67.15 37   A 1 
ATOM 302  C CZ  . PHE A 1 37   ? 29.137  0.958   -24.404 1.00 71.74 37   A 1 
ATOM 303  N N   . ALA A 1 38   ? 35.824  4.022   -22.576 1.00 70.45 38   A 1 
ATOM 304  C CA  . ALA A 1 38   ? 36.786  4.892   -21.911 1.00 66.67 38   A 1 
ATOM 305  C C   . ALA A 1 38   ? 37.365  5.995   -22.830 1.00 63.55 38   A 1 
ATOM 306  O O   . ALA A 1 38   ? 38.110  6.849   -22.350 1.00 59.31 38   A 1 
ATOM 307  C CB  . ALA A 1 38   ? 37.894  4.027   -21.303 1.00 63.75 38   A 1 
ATOM 308  N N   . LEU A 1 39   ? 37.048  5.988   -24.122 1.00 63.25 39   A 1 
ATOM 309  C CA  . LEU A 1 39   ? 37.583  6.983   -25.055 1.00 61.33 39   A 1 
ATOM 310  C C   . LEU A 1 39   ? 37.122  8.397   -24.666 1.00 61.23 39   A 1 
ATOM 311  O O   . LEU A 1 39   ? 35.916  8.661   -24.618 1.00 55.67 39   A 1 
ATOM 312  C CB  . LEU A 1 39   ? 37.169  6.658   -26.501 1.00 55.60 39   A 1 
ATOM 313  C CG  . LEU A 1 39   ? 38.001  5.535   -27.151 1.00 50.62 39   A 1 
ATOM 314  C CD1 . LEU A 1 39   ? 37.364  5.138   -28.488 1.00 45.95 39   A 1 
ATOM 315  C CD2 . LEU A 1 39   ? 39.447  5.953   -27.426 1.00 45.83 39   A 1 
ATOM 316  N N   . PRO A 1 40   ? 38.055  9.340   -24.433 1.00 54.64 40   A 1 
ATOM 317  C CA  . PRO A 1 40   ? 37.679  10.702  -24.110 1.00 54.00 40   A 1 
ATOM 318  C C   . PRO A 1 40   ? 37.026  11.383  -25.313 1.00 55.66 40   A 1 
ATOM 319  O O   . PRO A 1 40   ? 37.428  11.191  -26.467 1.00 51.61 40   A 1 
ATOM 320  C CB  . PRO A 1 40   ? 38.976  11.389  -23.673 1.00 47.52 40   A 1 
ATOM 321  C CG  . PRO A 1 40   ? 40.053  10.609  -24.416 1.00 46.27 40   A 1 
ATOM 322  C CD  . PRO A 1 40   ? 39.489  9.196   -24.474 1.00 49.16 40   A 1 
ATOM 323  N N   . GLY A 1 41   ? 36.039  12.244  -25.034 1.00 56.55 41   A 1 
ATOM 324  C CA  . GLY A 1 41   ? 35.461  13.112  -26.056 1.00 55.26 41   A 1 
ATOM 325  C C   . GLY A 1 41   ? 36.539  14.000  -26.701 1.00 56.54 41   A 1 
ATOM 326  O O   . GLY A 1 41   ? 37.447  14.501  -26.039 1.00 52.60 41   A 1 
ATOM 327  N N   . ARG A 1 42   ? 36.451  14.228  -28.005 1.00 56.76 42   A 1 
ATOM 328  C CA  . ARG A 1 42   ? 37.316  15.177  -28.717 1.00 57.23 42   A 1 
ATOM 329  C C   . ARG A 1 42   ? 36.820  16.610  -28.487 1.00 56.95 42   A 1 
ATOM 330  O O   . ARG A 1 42   ? 35.680  16.825  -28.110 1.00 52.58 42   A 1 
ATOM 331  C CB  . ARG A 1 42   ? 37.388  14.821  -30.213 1.00 53.37 42   A 1 
ATOM 332  C CG  . ARG A 1 42   ? 38.028  13.450  -30.457 1.00 50.47 42   A 1 
ATOM 333  C CD  . ARG A 1 42   ? 38.134  13.165  -31.962 1.00 46.89 42   A 1 
ATOM 334  N NE  . ARG A 1 42   ? 38.755  11.853  -32.228 1.00 42.76 42   A 1 
ATOM 335  C CZ  . ARG A 1 42   ? 38.987  11.319  -33.425 1.00 38.39 42   A 1 
ATOM 336  N NH1 . ARG A 1 42   ? 38.669  11.937  -34.528 1.00 37.79 42   A 1 
ATOM 337  N NH2 . ARG A 1 42   ? 39.535  10.142  -33.526 1.00 36.45 42   A 1 
ATOM 338  N N   . LYS A 1 43   ? 37.669  17.614  -28.791 1.00 57.44 43   A 1 
ATOM 339  C CA  . LYS A 1 43   ? 37.325  19.047  -28.653 1.00 56.94 43   A 1 
ATOM 340  C C   . LYS A 1 43   ? 35.994  19.419  -29.325 1.00 57.66 43   A 1 
ATOM 341  O O   . LYS A 1 43   ? 35.270  20.254  -28.801 1.00 52.78 43   A 1 
ATOM 342  C CB  . LYS A 1 43   ? 38.492  19.880  -29.204 1.00 52.71 43   A 1 
ATOM 343  C CG  . LYS A 1 43   ? 38.324  21.381  -28.915 1.00 50.10 43   A 1 
ATOM 344  C CD  . LYS A 1 43   ? 39.522  22.178  -29.450 1.00 45.79 43   A 1 
ATOM 345  C CE  . LYS A 1 43   ? 39.321  23.661  -29.171 1.00 41.02 43   A 1 
ATOM 346  N NZ  . LYS A 1 43   ? 40.424  24.486  -29.742 1.00 36.24 43   A 1 
ATOM 347  N N   . ASN A 1 44   ? 35.667  18.758  -30.432 1.00 59.54 44   A 1 
ATOM 348  C CA  . ASN A 1 44   ? 34.432  18.962  -31.194 1.00 59.34 44   A 1 
ATOM 349  C C   . ASN A 1 44   ? 33.384  17.848  -30.956 1.00 59.54 44   A 1 
ATOM 350  O O   . ASN A 1 44   ? 32.542  17.609  -31.811 1.00 54.13 44   A 1 
ATOM 351  C CB  . ASN A 1 44   ? 34.794  19.108  -32.683 1.00 54.75 44   A 1 
ATOM 352  C CG  . ASN A 1 44   ? 35.710  20.280  -33.004 1.00 51.03 44   A 1 
ATOM 353  O OD1 . ASN A 1 44   ? 36.019  21.128  -32.188 1.00 46.62 44   A 1 
ATOM 354  N ND2 . ASN A 1 44   ? 36.208  20.334  -34.214 1.00 45.66 44   A 1 
ATOM 355  N N   . GLY A 1 45   ? 33.479  17.133  -29.827 1.00 61.54 45   A 1 
ATOM 356  C CA  . GLY A 1 45   ? 32.649  15.962  -29.533 1.00 62.43 45   A 1 
ATOM 357  C C   . GLY A 1 45   ? 33.225  14.650  -30.099 1.00 64.34 45   A 1 
ATOM 358  O O   . GLY A 1 45   ? 34.163  14.667  -30.892 1.00 61.33 45   A 1 
ATOM 359  N N   . PRO A 1 46   ? 32.709  13.483  -29.667 1.00 66.35 46   A 1 
ATOM 360  C CA  . PRO A 1 46   ? 33.076  12.195  -30.239 1.00 66.37 46   A 1 
ATOM 361  C C   . PRO A 1 46   ? 32.473  12.037  -31.641 1.00 69.58 46   A 1 
ATOM 362  O O   . PRO A 1 46   ? 31.365  12.492  -31.909 1.00 67.17 46   A 1 
ATOM 363  C CB  . PRO A 1 46   ? 32.536  11.147  -29.264 1.00 62.09 46   A 1 
ATOM 364  C CG  . PRO A 1 46   ? 31.303  11.831  -28.675 1.00 59.84 46   A 1 
ATOM 365  C CD  . PRO A 1 46   ? 31.687  13.312  -28.658 1.00 61.88 46   A 1 
ATOM 366  N N   . ASP A 1 47   ? 33.179  11.310  -32.506 1.00 70.92 47   A 1 
ATOM 367  C CA  . ASP A 1 47   ? 32.592  10.791  -33.742 1.00 73.64 47   A 1 
ATOM 368  C C   . ASP A 1 47   ? 31.612  9.662   -33.389 1.00 76.07 47   A 1 
ATOM 369  O O   . ASP A 1 47   ? 32.005  8.511   -33.195 1.00 75.91 47   A 1 
ATOM 370  C CB  . ASP A 1 47   ? 33.707  10.344  -34.700 1.00 71.03 47   A 1 
ATOM 371  C CG  . ASP A 1 47   ? 33.181  9.699   -35.985 1.00 68.99 47   A 1 
ATOM 372  O OD1 . ASP A 1 47   ? 31.952  9.691   -36.223 1.00 65.73 47   A 1 
ATOM 373  O OD2 . ASP A 1 47   ? 34.039  9.153   -36.713 1.00 63.58 47   A 1 
ATOM 374  N N   . ILE A 1 48   ? 30.346  10.009  -33.254 1.00 76.27 48   A 1 
ATOM 375  C CA  . ILE A 1 48   ? 29.292  9.083   -32.839 1.00 79.40 48   A 1 
ATOM 376  C C   . ILE A 1 48   ? 29.086  7.978   -33.876 1.00 81.94 48   A 1 
ATOM 377  O O   . ILE A 1 48   ? 28.824  6.831   -33.517 1.00 81.47 48   A 1 
ATOM 378  C CB  . ILE A 1 48   ? 27.966  9.836   -32.567 1.00 78.15 48   A 1 
ATOM 379  C CG1 . ILE A 1 48   ? 28.181  10.951  -31.515 1.00 76.30 48   A 1 
ATOM 380  C CG2 . ILE A 1 48   ? 26.867  8.862   -32.106 1.00 74.87 48   A 1 
ATOM 381  C CD1 . ILE A 1 48   ? 26.936  11.802  -31.232 1.00 69.66 48   A 1 
ATOM 382  N N   . ASN A 1 49   ? 29.230  8.295   -35.159 1.00 80.63 49   A 1 
ATOM 383  C CA  . ASN A 1 49   ? 29.111  7.299   -36.221 1.00 82.29 49   A 1 
ATOM 384  C C   . ASN A 1 49   ? 30.333  6.375   -36.234 1.00 83.27 49   A 1 
ATOM 385  O O   . ASN A 1 49   ? 30.160  5.163   -36.343 1.00 82.22 49   A 1 
ATOM 386  C CB  . ASN A 1 49   ? 28.915  8.007   -37.564 1.00 81.76 49   A 1 
ATOM 387  C CG  . ASN A 1 49   ? 27.570  8.698   -37.696 1.00 80.32 49   A 1 
ATOM 388  O OD1 . ASN A 1 49   ? 26.546  8.276   -37.155 1.00 73.51 49   A 1 
ATOM 389  N ND2 . ASN A 1 49   ? 27.519  9.773   -38.436 1.00 71.98 49   A 1 
ATOM 390  N N   . GLY A 1 50   ? 31.530  6.926   -36.032 1.00 81.41 50   A 1 
ATOM 391  C CA  . GLY A 1 50   ? 32.748  6.139   -35.848 1.00 80.65 50   A 1 
ATOM 392  C C   . GLY A 1 50   ? 32.664  5.226   -34.629 1.00 82.45 50   A 1 
ATOM 393  O O   . GLY A 1 50   ? 32.941  4.030   -34.744 1.00 81.16 50   A 1 
ATOM 394  N N   . PHE A 1 51   ? 32.184  5.737   -33.489 1.00 80.15 51   A 1 
ATOM 395  C CA  . PHE A 1 51   ? 31.920  4.927   -32.294 1.00 81.40 51   A 1 
ATOM 396  C C   . PHE A 1 51   ? 30.934  3.797   -32.587 1.00 83.12 51   A 1 
ATOM 397  O O   . PHE A 1 51   ? 31.219  2.645   -32.275 1.00 83.82 51   A 1 
ATOM 398  C CB  . PHE A 1 51   ? 31.400  5.811   -31.150 1.00 81.09 51   A 1 
ATOM 399  C CG  . PHE A 1 51   ? 31.023  5.021   -29.907 1.00 80.46 51   A 1 
ATOM 400  C CD1 . PHE A 1 51   ? 29.704  4.568   -29.728 1.00 72.98 51   A 1 
ATOM 401  C CD2 . PHE A 1 51   ? 32.005  4.692   -28.968 1.00 72.90 51   A 1 
ATOM 402  C CE1 . PHE A 1 51   ? 29.365  3.782   -28.599 1.00 70.92 51   A 1 
ATOM 403  C CE2 . PHE A 1 51   ? 31.675  3.908   -27.839 1.00 70.05 51   A 1 
ATOM 404  C CZ  . PHE A 1 51   ? 30.358  3.450   -27.653 1.00 75.33 51   A 1 
ATOM 405  N N   . LYS A 1 52   ? 29.802  4.106   -33.234 1.00 83.88 52   A 1 
ATOM 406  C CA  . LYS A 1 52   ? 28.803  3.106   -33.603 1.00 85.47 52   A 1 
ATOM 407  C C   . LYS A 1 52   ? 29.386  2.019   -34.512 1.00 86.91 52   A 1 
ATOM 408  O O   . LYS A 1 52   ? 29.192  0.842   -34.240 1.00 87.41 52   A 1 
ATOM 409  C CB  . LYS A 1 52   ? 27.594  3.788   -34.252 1.00 86.00 52   A 1 
ATOM 410  C CG  . LYS A 1 52   ? 26.492  2.764   -34.574 1.00 85.70 52   A 1 
ATOM 411  C CD  . LYS A 1 52   ? 25.296  3.403   -35.276 1.00 82.12 52   A 1 
ATOM 412  C CE  . LYS A 1 52   ? 24.220  2.342   -35.578 1.00 76.20 52   A 1 
ATOM 413  N NZ  . LYS A 1 52   ? 24.682  1.303   -36.533 1.00 68.05 52   A 1 
ATOM 414  N N   . ASN A 1 53   ? 30.111  2.400   -35.538 1.00 85.30 53   A 1 
ATOM 415  C CA  . ASN A 1 53   ? 30.697  1.446   -36.491 1.00 85.24 53   A 1 
ATOM 416  C C   . ASN A 1 53   ? 31.718  0.516   -35.802 1.00 85.61 53   A 1 
ATOM 417  O O   . ASN A 1 53   ? 31.699  -0.691  -36.033 1.00 85.08 53   A 1 
ATOM 418  C CB  . ASN A 1 53   ? 31.353  2.222   -37.637 1.00 86.02 53   A 1 
ATOM 419  C CG  . ASN A 1 53   ? 30.361  2.927   -38.547 1.00 83.18 53   A 1 
ATOM 420  O OD1 . ASN A 1 53   ? 29.164  2.682   -38.553 1.00 76.41 53   A 1 
ATOM 421  N ND2 . ASN A 1 53   ? 30.832  3.828   -39.369 1.00 75.31 53   A 1 
ATOM 422  N N   . LEU A 1 54   ? 32.577  1.066   -34.928 1.00 83.92 54   A 1 
ATOM 423  C CA  . LEU A 1 54   ? 33.526  0.271   -34.139 1.00 83.02 54   A 1 
ATOM 424  C C   . LEU A 1 54   ? 32.812  -0.646  -33.144 1.00 85.40 54   A 1 
ATOM 425  O O   . LEU A 1 54   ? 33.187  -1.805  -33.007 1.00 85.12 54   A 1 
ATOM 426  C CB  . LEU A 1 54   ? 34.487  1.223   -33.395 1.00 80.72 54   A 1 
ATOM 427  C CG  . LEU A 1 54   ? 35.493  1.961   -34.290 1.00 73.63 54   A 1 
ATOM 428  C CD1 . LEU A 1 54   ? 36.233  2.996   -33.451 1.00 66.97 54   A 1 
ATOM 429  C CD2 . LEU A 1 54   ? 36.530  1.011   -34.897 1.00 66.99 54   A 1 
ATOM 430  N N   . PHE A 1 55   ? 31.781  -0.131  -32.496 1.00 85.50 55   A 1 
ATOM 431  C CA  . PHE A 1 55   ? 30.974  -0.891  -31.547 1.00 86.65 55   A 1 
ATOM 432  C C   . PHE A 1 55   ? 30.268  -2.066  -32.227 1.00 88.08 55   A 1 
ATOM 433  O O   . PHE A 1 55   ? 30.417  -3.198  -31.777 1.00 88.61 55   A 1 
ATOM 434  C CB  . PHE A 1 55   ? 29.974  0.053   -30.864 1.00 87.14 55   A 1 
ATOM 435  C CG  . PHE A 1 55   ? 29.107  -0.650  -29.839 1.00 87.08 55   A 1 
ATOM 436  C CD1 . PHE A 1 55   ? 27.791  -1.032  -30.167 1.00 79.24 55   A 1 
ATOM 437  C CD2 . PHE A 1 55   ? 29.628  -0.971  -28.579 1.00 80.19 55   A 1 
ATOM 438  C CE1 . PHE A 1 55   ? 27.010  -1.735  -29.243 1.00 79.56 55   A 1 
ATOM 439  C CE2 . PHE A 1 55   ? 28.853  -1.677  -27.649 1.00 79.54 55   A 1 
ATOM 440  C CZ  . PHE A 1 55   ? 27.540  -2.064  -27.979 1.00 84.64 55   A 1 
ATOM 441  N N   . ASP A 1 56   ? 29.579  -1.830  -33.339 1.00 88.55 56   A 1 
ATOM 442  C CA  . ASP A 1 56   ? 28.871  -2.857  -34.095 1.00 89.31 56   A 1 
ATOM 443  C C   . ASP A 1 56   ? 29.833  -3.920  -34.653 1.00 89.89 56   A 1 
ATOM 444  O O   . ASP A 1 56   ? 29.557  -5.116  -34.556 1.00 89.55 56   A 1 
ATOM 445  C CB  . ASP A 1 56   ? 28.072  -2.211  -35.246 1.00 89.22 56   A 1 
ATOM 446  C CG  . ASP A 1 56   ? 26.877  -1.349  -34.828 1.00 88.80 56   A 1 
ATOM 447  O OD1 . ASP A 1 56   ? 26.396  -1.445  -33.678 1.00 83.14 56   A 1 
ATOM 448  O OD2 . ASP A 1 56   ? 26.376  -0.581  -35.694 1.00 83.06 56   A 1 
ATOM 449  N N   . ALA A 1 57   ? 31.005  -3.504  -35.161 1.00 89.07 57   A 1 
ATOM 450  C CA  . ALA A 1 57   ? 32.028  -4.428  -35.647 1.00 88.60 57   A 1 
ATOM 451  C C   . ALA A 1 57   ? 32.585  -5.323  -34.531 1.00 89.74 57   A 1 
ATOM 452  O O   . ALA A 1 57   ? 32.725  -6.541  -34.710 1.00 88.48 57   A 1 
ATOM 453  C CB  . ALA A 1 57   ? 33.144  -3.619  -36.322 1.00 88.79 57   A 1 
ATOM 454  N N   . GLN A 1 58   ? 32.867  -4.747  -33.350 1.00 87.93 58   A 1 
ATOM 455  C CA  . GLN A 1 58   ? 33.338  -5.515  -32.193 1.00 88.35 58   A 1 
ATOM 456  C C   . GLN A 1 58   ? 32.244  -6.431  -31.637 1.00 89.65 58   A 1 
ATOM 457  O O   . GLN A 1 58   ? 32.522  -7.575  -31.269 1.00 89.10 58   A 1 
ATOM 458  C CB  . GLN A 1 58   ? 33.861  -4.542  -31.124 1.00 88.75 58   A 1 
ATOM 459  C CG  . GLN A 1 58   ? 34.532  -5.280  -29.947 1.00 85.96 58   A 1 
ATOM 460  C CD  . GLN A 1 58   ? 35.775  -6.070  -30.339 1.00 87.68 58   A 1 
ATOM 461  O OE1 . GLN A 1 58   ? 36.419  -5.843  -31.355 1.00 80.18 58   A 1 
ATOM 462  N NE2 . GLN A 1 58   ? 36.161  -7.045  -29.546 1.00 77.50 58   A 1 
ATOM 463  N N   . LEU A 1 59   ? 31.009  -5.966  -31.628 1.00 88.38 59   A 1 
ATOM 464  C CA  . LEU A 1 59   ? 29.847  -6.743  -31.200 1.00 88.08 59   A 1 
ATOM 465  C C   . LEU A 1 59   ? 29.628  -7.958  -32.102 1.00 88.99 59   A 1 
ATOM 466  O O   . LEU A 1 59   ? 29.367  -9.055  -31.619 1.00 88.77 59   A 1 
ATOM 467  C CB  . LEU A 1 59   ? 28.630  -5.812  -31.202 1.00 87.65 59   A 1 
ATOM 468  C CG  . LEU A 1 59   ? 27.393  -6.404  -30.510 1.00 83.52 59   A 1 
ATOM 469  C CD1 . LEU A 1 59   ? 27.605  -6.513  -28.999 1.00 74.87 59   A 1 
ATOM 470  C CD2 . LEU A 1 59   ? 26.188  -5.510  -30.784 1.00 76.78 59   A 1 
ATOM 471  N N   . GLU A 1 60   ? 29.790  -7.787  -33.412 1.00 89.51 60   A 1 
ATOM 472  C CA  . GLU A 1 60   ? 29.687  -8.886  -34.373 1.00 89.58 60   A 1 
ATOM 473  C C   . GLU A 1 60   ? 30.816  -9.907  -34.179 1.00 89.65 60   A 1 
ATOM 474  O O   . GLU A 1 60   ? 30.547  -11.118 -34.157 1.00 88.50 60   A 1 
ATOM 475  C CB  . GLU A 1 60   ? 29.654  -8.300  -35.795 1.00 89.69 60   A 1 
ATOM 476  C CG  . GLU A 1 60   ? 29.475  -9.347  -36.904 1.00 83.88 60   A 1 
ATOM 477  C CD  . GLU A 1 60   ? 28.228  -10.241 -36.743 1.00 82.46 60   A 1 
ATOM 478  O OE1 . GLU A 1 60   ? 28.245  -11.348 -37.320 1.00 73.79 60   A 1 
ATOM 479  O OE2 . GLU A 1 60   ? 27.291  -9.912  -35.990 1.00 75.99 60   A 1 
ATOM 480  N N   . LYS A 1 61   ? 32.056  -9.449  -33.960 1.00 88.34 61   A 1 
ATOM 481  C CA  . LYS A 1 61   ? 33.208  -10.317 -33.667 1.00 88.57 61   A 1 
ATOM 482  C C   . LYS A 1 61   ? 32.972  -11.159 -32.404 1.00 89.43 61   A 1 
ATOM 483  O O   . LYS A 1 61   ? 33.063  -12.382 -32.453 1.00 88.61 61   A 1 
ATOM 484  C CB  . LYS A 1 61   ? 34.476  -9.461  -33.546 1.00 88.74 61   A 1 
ATOM 485  C CG  . LYS A 1 61   ? 35.730  -10.322 -33.366 1.00 86.59 61   A 1 
ATOM 486  C CD  . LYS A 1 61   ? 36.963  -9.480  -33.028 1.00 83.64 61   A 1 
ATOM 487  C CE  . LYS A 1 61   ? 38.168  -10.412 -32.840 1.00 76.57 61   A 1 
ATOM 488  N NZ  . LYS A 1 61   ? 39.250  -9.789  -32.043 1.00 69.21 61   A 1 
ATOM 489  N N   . VAL A 1 62   ? 32.627  -10.513 -31.302 1.00 88.89 62   A 1 
ATOM 490  C CA  . VAL A 1 62   ? 32.372  -11.178 -30.019 1.00 88.07 62   A 1 
ATOM 491  C C   . VAL A 1 62   ? 31.150  -12.087 -30.109 1.00 88.96 62   A 1 
ATOM 492  O O   . VAL A 1 62   ? 31.167  -13.214 -29.602 1.00 88.49 62   A 1 
ATOM 493  C CB  . VAL A 1 62   ? 32.205  -10.133 -28.897 1.00 88.25 62   A 1 
ATOM 494  C CG1 . VAL A 1 62   ? 31.743  -10.740 -27.573 1.00 81.70 62   A 1 
ATOM 495  C CG2 . VAL A 1 62   ? 33.542  -9.426  -28.630 1.00 82.12 62   A 1 
ATOM 496  N N   . GLY A 1 63   ? 30.092  -11.639 -30.778 1.00 89.47 63   A 1 
ATOM 497  C CA  . GLY A 1 63   ? 28.872  -12.412 -30.968 1.00 88.32 63   A 1 
ATOM 498  C C   . GLY A 1 63   ? 29.107  -13.720 -31.719 1.00 89.35 63   A 1 
ATOM 499  O O   . GLY A 1 63   ? 28.612  -14.755 -31.301 1.00 89.11 63   A 1 
ATOM 500  N N   . LYS A 1 64   ? 29.929  -13.704 -32.791 1.00 90.94 64   A 1 
ATOM 501  C CA  . LYS A 1 64   ? 30.325  -14.926 -33.505 1.00 90.11 64   A 1 
ATOM 502  C C   . LYS A 1 64   ? 31.088  -15.904 -32.623 1.00 90.29 64   A 1 
ATOM 503  O O   . LYS A 1 64   ? 30.824  -17.097 -32.683 1.00 88.11 64   A 1 
ATOM 504  C CB  . LYS A 1 64   ? 31.150  -14.574 -34.746 1.00 90.00 64   A 1 
ATOM 505  C CG  . LYS A 1 64   ? 30.255  -14.057 -35.873 1.00 83.67 64   A 1 
ATOM 506  C CD  . LYS A 1 64   ? 31.087  -13.617 -37.083 1.00 79.57 64   A 1 
ATOM 507  C CE  . LYS A 1 64   ? 30.122  -13.130 -38.168 1.00 71.72 64   A 1 
ATOM 508  N NZ  . LYS A 1 64   ? 30.817  -12.525 -39.320 1.00 62.92 64   A 1 
ATOM 509  N N   . ASN A 1 65   ? 31.973  -15.398 -31.765 1.00 89.71 65   A 1 
ATOM 510  C CA  . ASN A 1 65   ? 32.757  -16.234 -30.853 1.00 87.86 65   A 1 
ATOM 511  C C   . ASN A 1 65   ? 31.899  -16.897 -29.761 1.00 88.15 65   A 1 
ATOM 512  O O   . ASN A 1 65   ? 32.229  -17.995 -29.321 1.00 85.90 65   A 1 
ATOM 513  C CB  . ASN A 1 65   ? 33.886  -15.382 -30.238 1.00 87.43 65   A 1 
ATOM 514  C CG  . ASN A 1 65   ? 34.959  -14.974 -31.238 1.00 81.42 65   A 1 
ATOM 515  O OD1 . ASN A 1 65   ? 35.008  -15.439 -32.365 1.00 72.82 65   A 1 
ATOM 516  N ND2 . ASN A 1 65   ? 35.869  -14.115 -30.847 1.00 71.82 65   A 1 
ATOM 517  N N   . ILE A 1 66   ? 30.807  -16.256 -29.325 1.00 87.19 66   A 1 
ATOM 518  C CA  . ILE A 1 66   ? 29.960  -16.750 -28.226 1.00 87.08 66   A 1 
ATOM 519  C C   . ILE A 1 66   ? 28.784  -17.605 -28.723 1.00 87.63 66   A 1 
ATOM 520  O O   . ILE A 1 66   ? 28.444  -18.602 -28.095 1.00 85.74 66   A 1 
ATOM 521  C CB  . ILE A 1 66   ? 29.479  -15.555 -27.366 1.00 87.38 66   A 1 
ATOM 522  C CG1 . ILE A 1 66   ? 30.664  -14.825 -26.700 1.00 85.86 66   A 1 
ATOM 523  C CG2 . ILE A 1 66   ? 28.489  -16.022 -26.280 1.00 84.95 66   A 1 
ATOM 524  C CD1 . ILE A 1 66   ? 30.281  -13.496 -26.045 1.00 81.27 66   A 1 
ATOM 525  N N   . PHE A 1 67   ? 28.140  -17.203 -29.818 1.00 88.67 67   A 1 
ATOM 526  C CA  . PHE A 1 67   ? 26.891  -17.801 -30.316 1.00 87.96 67   A 1 
ATOM 527  C C   . PHE A 1 67   ? 27.051  -18.500 -31.677 1.00 89.17 67   A 1 
ATOM 528  O O   . PHE A 1 67   ? 26.089  -19.086 -32.187 1.00 85.47 67   A 1 
ATOM 529  C CB  . PHE A 1 67   ? 25.813  -16.714 -30.423 1.00 87.75 67   A 1 
ATOM 530  C CG  . PHE A 1 67   ? 25.452  -15.996 -29.138 1.00 88.13 67   A 1 
ATOM 531  C CD1 . PHE A 1 67   ? 24.354  -16.431 -28.370 1.00 80.09 67   A 1 
ATOM 532  C CD2 . PHE A 1 67   ? 26.173  -14.859 -28.730 1.00 80.97 67   A 1 
ATOM 533  C CE1 . PHE A 1 67   ? 23.968  -15.725 -27.220 1.00 79.63 67   A 1 
ATOM 534  C CE2 . PHE A 1 67   ? 25.789  -14.152 -27.576 1.00 79.61 67   A 1 
ATOM 535  C CZ  . PHE A 1 67   ? 24.688  -14.588 -26.828 1.00 86.88 67   A 1 
ATOM 536  N N   . GLY A 1 68   ? 28.231  -18.430 -32.316 1.00 88.36 68   A 1 
ATOM 537  C CA  . GLY A 1 68   ? 28.429  -18.888 -33.685 1.00 88.44 68   A 1 
ATOM 538  C C   . GLY A 1 68   ? 27.849  -17.915 -34.732 1.00 89.57 68   A 1 
ATOM 539  O O   . GLY A 1 68   ? 27.552  -16.750 -34.455 1.00 86.44 68   A 1 
ATOM 540  N N   . ASN A 1 69   ? 27.670  -18.385 -35.963 1.00 89.21 69   A 1 
ATOM 541  C CA  . ASN A 1 69   ? 27.261  -17.577 -37.119 1.00 89.23 69   A 1 
ATOM 542  C C   . ASN A 1 69   ? 25.753  -17.265 -37.190 1.00 89.20 69   A 1 
ATOM 543  O O   . ASN A 1 69   ? 25.205  -17.114 -38.279 1.00 85.06 69   A 1 
ATOM 544  C CB  . ASN A 1 69   ? 27.793  -18.226 -38.412 1.00 88.18 69   A 1 
ATOM 545  C CG  . ASN A 1 69   ? 29.270  -17.969 -38.671 1.00 83.35 69   A 1 
ATOM 546  O OD1 . ASN A 1 69   ? 29.848  -16.993 -38.220 1.00 74.38 69   A 1 
ATOM 547  N ND2 . ASN A 1 69   ? 29.911  -18.811 -39.442 1.00 73.89 69   A 1 
ATOM 548  N N   . ILE A 1 70   ? 25.071  -17.148 -36.056 1.00 90.30 70   A 1 
ATOM 549  C CA  . ILE A 1 70   ? 23.654  -16.757 -36.050 1.00 89.76 70   A 1 
ATOM 550  C C   . ILE A 1 70   ? 23.486  -15.229 -36.121 1.00 91.04 70   A 1 
ATOM 551  O O   . ILE A 1 70   ? 24.342  -14.488 -35.626 1.00 89.05 70   A 1 
ATOM 552  C CB  . ILE A 1 70   ? 22.871  -17.390 -34.869 1.00 87.48 70   A 1 
ATOM 553  C CG1 . ILE A 1 70   ? 23.371  -16.892 -33.495 1.00 79.50 70   A 1 
ATOM 554  C CG2 . ILE A 1 70   ? 22.917  -18.921 -34.979 1.00 77.89 70   A 1 
ATOM 555  C CD1 . ILE A 1 70   ? 22.527  -17.389 -32.313 1.00 75.95 70   A 1 
ATOM 556  N N   . PRO A 1 71   ? 22.393  -14.712 -36.729 1.00 87.99 71   A 1 
ATOM 557  C CA  . PRO A 1 71   ? 22.120  -13.276 -36.801 1.00 88.23 71   A 1 
ATOM 558  C C   . PRO A 1 71   ? 22.005  -12.602 -35.422 1.00 88.71 71   A 1 
ATOM 559  O O   . PRO A 1 71   ? 21.547  -13.208 -34.458 1.00 87.02 71   A 1 
ATOM 560  C CB  . PRO A 1 71   ? 20.815  -13.145 -37.590 1.00 87.50 71   A 1 
ATOM 561  C CG  . PRO A 1 71   ? 20.768  -14.410 -38.433 1.00 85.75 71   A 1 
ATOM 562  C CD  . PRO A 1 71   ? 21.418  -15.448 -37.524 1.00 88.76 71   A 1 
ATOM 563  N N   . HIS A 1 72   ? 22.367  -11.314 -35.350 1.00 88.31 72   A 1 
ATOM 564  C CA  . HIS A 1 72   ? 22.381  -10.542 -34.098 1.00 88.05 72   A 1 
ATOM 565  C C   . HIS A 1 72   ? 21.045  -10.555 -33.328 1.00 89.03 72   A 1 
ATOM 566  O O   . HIS A 1 72   ? 21.035  -10.721 -32.114 1.00 88.41 72   A 1 
ATOM 567  C CB  . HIS A 1 72   ? 22.808  -9.099  -34.419 1.00 86.40 72   A 1 
ATOM 568  C CG  . HIS A 1 72   ? 22.796  -8.221  -33.198 1.00 86.55 72   A 1 
ATOM 569  N ND1 . HIS A 1 72   ? 23.630  -8.338  -32.116 1.00 76.30 72   A 1 
ATOM 570  C CD2 . HIS A 1 72   ? 21.915  -7.209  -32.924 1.00 75.62 72   A 1 
ATOM 571  C CE1 . HIS A 1 72   ? 23.260  -7.418  -31.203 1.00 77.16 72   A 1 
ATOM 572  N NE2 . HIS A 1 72   ? 22.223  -6.716  -31.658 1.00 78.12 72   A 1 
ATOM 573  N N   . ASN A 1 73   ? 19.926  -10.429 -34.027 1.00 88.68 73   A 1 
ATOM 574  C CA  . ASN A 1 73   ? 18.594  -10.487 -33.420 1.00 88.54 73   A 1 
ATOM 575  C C   . ASN A 1 73   ? 18.334  -11.834 -32.721 1.00 89.52 73   A 1 
ATOM 576  O O   . ASN A 1 73   ? 17.788  -11.848 -31.623 1.00 88.90 73   A 1 
ATOM 577  C CB  . ASN A 1 73   ? 17.520  -10.178 -34.483 1.00 88.55 73   A 1 
ATOM 578  C CG  . ASN A 1 73   ? 17.478  -11.159 -35.642 1.00 82.98 73   A 1 
ATOM 579  O OD1 . ASN A 1 73   ? 18.456  -11.786 -36.000 1.00 72.36 73   A 1 
ATOM 580  N ND2 . ASN A 1 73   ? 16.346  -11.332 -36.281 1.00 73.07 73   A 1 
ATOM 581  N N   . LYS A 1 74   ? 18.789  -12.935 -33.304 1.00 87.47 74   A 1 
ATOM 582  C CA  . LYS A 1 74   ? 18.674  -14.270 -32.705 1.00 88.70 74   A 1 
ATOM 583  C C   . LYS A 1 74   ? 19.609  -14.453 -31.510 1.00 90.22 74   A 1 
ATOM 584  O O   . LYS A 1 74   ? 19.205  -15.070 -30.530 1.00 88.70 74   A 1 
ATOM 585  C CB  . LYS A 1 74   ? 18.901  -15.349 -33.786 1.00 89.42 74   A 1 
ATOM 586  C CG  . LYS A 1 74   ? 17.761  -15.462 -34.807 1.00 85.57 74   A 1 
ATOM 587  C CD  . LYS A 1 74   ? 16.477  -15.930 -34.105 1.00 79.96 74   A 1 
ATOM 588  C CE  . LYS A 1 74   ? 15.250  -16.052 -34.999 1.00 73.11 74   A 1 
ATOM 589  N NZ  . LYS A 1 74   ? 14.063  -16.288 -34.136 1.00 62.91 74   A 1 
ATOM 590  N N   . ARG A 1 75   ? 20.801  -13.853 -31.540 1.00 87.45 75   A 1 
ATOM 591  C CA  . ARG A 1 75   ? 21.709  -13.820 -30.372 1.00 87.34 75   A 1 
ATOM 592  C C   . ARG A 1 75   ? 21.064  -13.097 -29.188 1.00 88.64 75   A 1 
ATOM 593  O O   . ARG A 1 75   ? 21.145  -13.577 -28.057 1.00 89.25 75   A 1 
ATOM 594  C CB  . ARG A 1 75   ? 23.036  -13.134 -30.712 1.00 88.33 75   A 1 
ATOM 595  C CG  . ARG A 1 75   ? 23.819  -13.814 -31.835 1.00 88.61 75   A 1 
ATOM 596  C CD  . ARG A 1 75   ? 25.132  -13.041 -32.100 1.00 89.04 75   A 1 
ATOM 597  N NE  . ARG A 1 75   ? 25.790  -13.518 -33.330 1.00 85.66 75   A 1 
ATOM 598  C CZ  . ARG A 1 75   ? 26.536  -12.795 -34.156 1.00 82.76 75   A 1 
ATOM 599  N NH1 . ARG A 1 75   ? 26.871  -11.564 -33.918 1.00 75.36 75   A 1 
ATOM 600  N NH2 . ARG A 1 75   ? 26.933  -13.301 -35.270 1.00 74.79 75   A 1 
ATOM 601  N N   . MET A 1 76   ? 20.425  -11.962 -29.454 1.00 86.52 76   A 1 
ATOM 602  C CA  . MET A 1 76   ? 19.731  -11.173 -28.430 1.00 86.07 76   A 1 
ATOM 603  C C   . MET A 1 76   ? 18.496  -11.895 -27.881 1.00 86.26 76   A 1 
ATOM 604  O O   . MET A 1 76   ? 18.263  -11.838 -26.678 1.00 86.41 76   A 1 
ATOM 605  C CB  . MET A 1 76   ? 19.339  -9.802  -29.008 1.00 86.57 76   A 1 
ATOM 606  C CG  . MET A 1 76   ? 20.540  -8.888  -29.220 1.00 85.67 76   A 1 
ATOM 607  S SD  . MET A 1 76   ? 21.484  -8.463  -27.724 1.00 84.59 76   A 1 
ATOM 608  C CE  . MET A 1 76   ? 20.260  -7.479  -26.820 1.00 73.18 76   A 1 
ATOM 609  N N   . GLU A 1 77   ? 17.742  -12.579 -28.721 1.00 84.71 77   A 1 
ATOM 610  C CA  . GLU A 1 77   ? 16.593  -13.409 -28.319 1.00 84.63 77   A 1 
ATOM 611  C C   . GLU A 1 77   ? 17.038  -14.581 -27.433 1.00 84.27 77   A 1 
ATOM 612  O O   . GLU A 1 77   ? 16.509  -14.767 -26.341 1.00 84.30 77   A 1 
ATOM 613  C CB  . GLU A 1 77   ? 15.870  -13.883 -29.594 1.00 86.54 77   A 1 
ATOM 614  C CG  . GLU A 1 77   ? 14.549  -14.639 -29.346 1.00 78.10 77   A 1 
ATOM 615  C CD  . GLU A 1 77   ? 13.862  -15.115 -30.656 1.00 74.11 77   A 1 
ATOM 616  O OE1 . GLU A 1 77   ? 12.810  -15.768 -30.571 1.00 65.00 77   A 1 
ATOM 617  O OE2 . GLU A 1 77   ? 14.377  -14.874 -31.781 1.00 67.37 77   A 1 
ATOM 618  N N   . GLU A 1 78   ? 18.064  -15.316 -27.860 1.00 85.58 78   A 1 
ATOM 619  C CA  . GLU A 1 78   ? 18.612  -16.438 -27.097 1.00 84.86 78   A 1 
ATOM 620  C C   . GLU A 1 78   ? 19.154  -15.987 -25.730 1.00 84.63 78   A 1 
ATOM 621  O O   . GLU A 1 78   ? 18.831  -16.584 -24.713 1.00 82.49 78   A 1 
ATOM 622  C CB  . GLU A 1 78   ? 19.716  -17.130 -27.916 1.00 85.94 78   A 1 
ATOM 623  C CG  . GLU A 1 78   ? 20.210  -18.420 -27.253 1.00 80.44 78   A 1 
ATOM 624  C CD  . GLU A 1 78   ? 21.401  -19.062 -27.994 1.00 79.29 78   A 1 
ATOM 625  O OE1 . GLU A 1 78   ? 22.244  -19.664 -27.287 1.00 70.44 78   A 1 
ATOM 626  O OE2 . GLU A 1 78   ? 21.508  -18.914 -29.227 1.00 73.79 78   A 1 
ATOM 627  N N   . ALA A 1 79   ? 19.924  -14.897 -25.700 1.00 86.58 79   A 1 
ATOM 628  C CA  . ALA A 1 79   ? 20.450  -14.362 -24.455 1.00 84.74 79   A 1 
ATOM 629  C C   . ALA A 1 79   ? 19.335  -13.789 -23.557 1.00 83.68 79   A 1 
ATOM 630  O O   . ALA A 1 79   ? 19.358  -14.009 -22.348 1.00 82.20 79   A 1 
ATOM 631  C CB  . ALA A 1 79   ? 21.521  -13.317 -24.780 1.00 85.84 79   A 1 
ATOM 632  N N   . GLY A 1 80   ? 18.356  -13.110 -24.133 1.00 84.53 80   A 1 
ATOM 633  C CA  . GLY A 1 80   ? 17.231  -12.547 -23.405 1.00 81.64 80   A 1 
ATOM 634  C C   . GLY A 1 80   ? 16.337  -13.593 -22.733 1.00 81.31 80   A 1 
ATOM 635  O O   . GLY A 1 80   ? 15.734  -13.302 -21.702 1.00 78.35 80   A 1 
ATOM 636  N N   . ASN A 1 81   ? 16.287  -14.817 -23.267 1.00 81.82 81   A 1 
ATOM 637  C CA  . ASN A 1 81   ? 15.520  -15.918 -22.673 1.00 80.43 81   A 1 
ATOM 638  C C   . ASN A 1 81   ? 16.192  -16.544 -21.439 1.00 79.20 81   A 1 
ATOM 639  O O   . ASN A 1 81   ? 15.507  -17.181 -20.646 1.00 75.31 81   A 1 
ATOM 640  C CB  . ASN A 1 81   ? 15.277  -16.974 -23.757 1.00 80.36 81   A 1 
ATOM 641  C CG  . ASN A 1 81   ? 14.257  -16.551 -24.799 1.00 77.84 81   A 1 
ATOM 642  O OD1 . ASN A 1 81   ? 13.419  -15.693 -24.586 1.00 70.74 81   A 1 
ATOM 643  N ND2 . ASN A 1 81   ? 14.268  -17.159 -25.963 1.00 69.15 81   A 1 
ATOM 644  N N   . ILE A 1 82   ? 17.504  -16.394 -21.297 1.00 82.53 82   A 1 
ATOM 645  C CA  . ILE A 1 82   ? 18.285  -17.029 -20.224 1.00 80.97 82   A 1 
ATOM 646  C C   . ILE A 1 82   ? 18.860  -16.035 -19.206 1.00 80.86 82   A 1 
ATOM 647  O O   . ILE A 1 82   ? 19.243  -16.441 -18.115 1.00 75.96 82   A 1 
ATOM 648  C CB  . ILE A 1 82   ? 19.401  -17.923 -20.806 1.00 79.56 82   A 1 
ATOM 649  C CG1 . ILE A 1 82   ? 20.460  -17.102 -21.571 1.00 73.60 82   A 1 
ATOM 650  C CG2 . ILE A 1 82   ? 18.788  -19.027 -21.691 1.00 71.99 82   A 1 
ATOM 651  C CD1 . ILE A 1 82   ? 21.653  -17.911 -22.104 1.00 66.50 82   A 1 
ATOM 652  N N   . CYS A 1 83   ? 18.944  -14.753 -19.556 1.00 78.27 83   A 1 
ATOM 653  C CA  . CYS A 1 83   ? 19.600  -13.738 -18.741 1.00 77.54 83   A 1 
ATOM 654  C C   . CYS A 1 83   ? 18.565  -12.861 -18.023 1.00 76.70 83   A 1 
ATOM 655  O O   . CYS A 1 83   ? 17.699  -12.267 -18.655 1.00 73.11 83   A 1 
ATOM 656  C CB  . CYS A 1 83   ? 20.529  -12.894 -19.612 1.00 78.30 83   A 1 
ATOM 657  S SG  . CYS A 1 83   ? 21.750  -13.880 -20.537 1.00 77.02 83   A 1 
ATOM 658  N N   . THR A 1 84   ? 18.698  -12.737 -16.711 1.00 77.93 84   A 1 
ATOM 659  C CA  . THR A 1 84   ? 17.900  -11.804 -15.918 1.00 75.47 84   A 1 
ATOM 660  C C   . THR A 1 84   ? 18.403  -10.369 -16.073 1.00 75.50 84   A 1 
ATOM 661  O O   . THR A 1 84   ? 19.475  -10.104 -16.631 1.00 72.34 84   A 1 
ATOM 662  C CB  . THR A 1 84   ? 17.846  -12.226 -14.445 1.00 71.16 84   A 1 
ATOM 663  O OG1 . THR A 1 84   ? 19.133  -12.272 -13.898 1.00 65.64 84   A 1 
ATOM 664  C CG2 . THR A 1 84   ? 17.210  -13.604 -14.262 1.00 63.65 84   A 1 
ATOM 665  N N   . PHE A 1 85   ? 17.636  -9.394  -15.604 1.00 72.72 85   A 1 
ATOM 666  C CA  . PHE A 1 85   ? 18.055  -7.996  -15.610 1.00 71.86 85   A 1 
ATOM 667  C C   . PHE A 1 85   ? 19.374  -7.826  -14.835 1.00 71.30 85   A 1 
ATOM 668  O O   . PHE A 1 85   ? 19.493  -8.289  -13.706 1.00 68.14 85   A 1 
ATOM 669  C CB  . PHE A 1 85   ? 16.925  -7.122  -15.045 1.00 69.69 85   A 1 
ATOM 670  C CG  . PHE A 1 85   ? 17.247  -5.645  -15.010 1.00 68.58 85   A 1 
ATOM 671  C CD1 . PHE A 1 85   ? 17.405  -4.977  -13.774 1.00 60.65 85   A 1 
ATOM 672  C CD2 . PHE A 1 85   ? 17.422  -4.931  -16.209 1.00 61.48 85   A 1 
ATOM 673  C CE1 . PHE A 1 85   ? 17.730  -3.613  -13.746 1.00 57.33 85   A 1 
ATOM 674  C CE2 . PHE A 1 85   ? 17.754  -3.566  -16.177 1.00 58.89 85   A 1 
ATOM 675  C CZ  . PHE A 1 85   ? 17.915  -2.904  -14.945 1.00 62.22 85   A 1 
ATOM 676  N N   . MET A 1 86   ? 20.351  -7.159  -15.448 1.00 71.27 86   A 1 
ATOM 677  C CA  . MET A 1 86   ? 21.726  -6.972  -14.945 1.00 72.06 86   A 1 
ATOM 678  C C   . MET A 1 86   ? 22.609  -8.225  -14.857 1.00 73.59 86   A 1 
ATOM 679  O O   . MET A 1 86   ? 23.743  -8.116  -14.377 1.00 69.63 86   A 1 
ATOM 680  C CB  . MET A 1 86   ? 21.755  -6.249  -13.594 1.00 69.45 86   A 1 
ATOM 681  C CG  . MET A 1 86   ? 21.072  -4.902  -13.574 1.00 66.86 86   A 1 
ATOM 682  S SD  . MET A 1 86   ? 21.230  -4.115  -11.947 1.00 60.86 86   A 1 
ATOM 683  C CE  . MET A 1 86   ? 23.027  -3.903  -11.868 1.00 52.44 86   A 1 
ATOM 684  N N   . ASP A 1 87   ? 22.149  -9.378  -15.295 1.00 72.61 87   A 1 
ATOM 685  C CA  . ASP A 1 87   ? 22.998  -10.557 -15.315 1.00 75.42 87   A 1 
ATOM 686  C C   . ASP A 1 87   ? 24.163  -10.360 -16.293 1.00 76.78 87   A 1 
ATOM 687  O O   . ASP A 1 87   ? 23.999  -10.014 -17.463 1.00 75.06 87   A 1 
ATOM 688  C CB  . ASP A 1 87   ? 22.182  -11.814 -15.604 1.00 73.01 87   A 1 
ATOM 689  C CG  . ASP A 1 87   ? 23.005  -13.101 -15.493 1.00 72.27 87   A 1 
ATOM 690  O OD1 . ASP A 1 87   ? 24.189  -13.039 -15.064 1.00 66.97 87   A 1 
ATOM 691  O OD2 . ASP A 1 87   ? 22.481  -14.160 -15.878 1.00 66.53 87   A 1 
ATOM 692  N N   . SER A 1 88   ? 25.368  -10.546 -15.785 1.00 75.42 88   A 1 
ATOM 693  C CA  . SER A 1 88   ? 26.622  -10.501 -16.534 1.00 76.61 88   A 1 
ATOM 694  C C   . SER A 1 88   ? 27.557  -11.624 -16.080 1.00 77.15 88   A 1 
ATOM 695  O O   . SER A 1 88   ? 28.760  -11.551 -16.279 1.00 73.91 88   A 1 
ATOM 696  C CB  . SER A 1 88   ? 27.266  -9.112  -16.435 1.00 75.31 88   A 1 
ATOM 697  O OG  . SER A 1 88   ? 27.441  -8.707  -15.093 1.00 72.15 88   A 1 
ATOM 698  N N   . SER A 1 89   ? 27.012  -12.667 -15.447 1.00 76.90 89   A 1 
ATOM 699  C CA  . SER A 1 89   ? 27.764  -13.806 -14.913 1.00 75.88 89   A 1 
ATOM 700  C C   . SER A 1 89   ? 28.303  -14.733 -16.007 1.00 76.48 89   A 1 
ATOM 701  O O   . SER A 1 89   ? 29.350  -15.347 -15.831 1.00 72.85 89   A 1 
ATOM 702  C CB  . SER A 1 89   ? 26.868  -14.592 -13.955 1.00 73.44 89   A 1 
ATOM 703  O OG  . SER A 1 89   ? 25.753  -15.120 -14.651 1.00 68.95 89   A 1 
ATOM 704  N N   . SER A 1 90   ? 27.626  -14.792 -17.158 1.00 80.24 90   A 1 
ATOM 705  C CA  . SER A 1 90   ? 28.037  -15.572 -18.320 1.00 82.05 90   A 1 
ATOM 706  C C   . SER A 1 90   ? 28.436  -14.680 -19.498 1.00 84.02 90   A 1 
ATOM 707  O O   . SER A 1 90   ? 28.015  -13.533 -19.612 1.00 83.39 90   A 1 
ATOM 708  C CB  . SER A 1 90   ? 26.932  -16.553 -18.717 1.00 80.57 90   A 1 
ATOM 709  O OG  . SER A 1 90   ? 25.895  -15.889 -19.410 1.00 76.27 90   A 1 
ATOM 710  N N   . GLN A 1 91   ? 29.219  -15.216 -20.433 1.00 82.79 91   A 1 
ATOM 711  C CA  . GLN A 1 91   ? 29.602  -14.497 -21.653 1.00 85.76 91   A 1 
ATOM 712  C C   . GLN A 1 91   ? 28.378  -14.080 -22.491 1.00 88.22 91   A 1 
ATOM 713  O O   . GLN A 1 91   ? 28.370  -12.983 -23.044 1.00 87.21 91   A 1 
ATOM 714  C CB  . GLN A 1 91   ? 30.552  -15.352 -22.499 1.00 84.41 91   A 1 
ATOM 715  C CG  . GLN A 1 91   ? 31.906  -15.585 -21.812 1.00 81.21 91   A 1 
ATOM 716  C CD  . GLN A 1 91   ? 32.897  -16.338 -22.702 1.00 78.41 91   A 1 
ATOM 717  O OE1 . GLN A 1 91   ? 32.652  -16.651 -23.857 1.00 69.51 91   A 1 
ATOM 718  N NE2 . GLN A 1 91   ? 34.072  -16.652 -22.210 1.00 66.46 91   A 1 
ATOM 719  N N   . LYS A 1 92   ? 27.338  -14.911 -22.547 1.00 84.52 92   A 1 
ATOM 720  C CA  . LYS A 1 92   ? 26.092  -14.603 -23.261 1.00 86.62 92   A 1 
ATOM 721  C C   . LYS A 1 92   ? 25.341  -13.441 -22.612 1.00 88.61 92   A 1 
ATOM 722  O O   . LYS A 1 92   ? 24.931  -12.512 -23.311 1.00 88.39 92   A 1 
ATOM 723  C CB  . LYS A 1 92   ? 25.189  -15.853 -23.345 1.00 86.77 92   A 1 
ATOM 724  C CG  . LYS A 1 92   ? 25.761  -16.951 -24.244 1.00 87.89 92   A 1 
ATOM 725  C CD  . LYS A 1 92   ? 24.754  -18.097 -24.454 1.00 85.15 92   A 1 
ATOM 726  C CE  . LYS A 1 92   ? 25.329  -19.153 -25.400 1.00 81.83 92   A 1 
ATOM 727  N NZ  . LYS A 1 92   ? 24.354  -20.224 -25.711 1.00 72.90 92   A 1 
ATOM 728  N N   . CYS A 1 93   ? 25.227  -13.434 -21.295 1.00 86.11 93   A 1 
ATOM 729  C CA  . CYS A 1 93   ? 24.552  -12.374 -20.560 1.00 86.84 93   A 1 
ATOM 730  C C   . CYS A 1 93   ? 25.346  -11.061 -20.560 1.00 88.47 93   A 1 
ATOM 731  O O   . CYS A 1 93   ? 24.773  -9.989  -20.752 1.00 87.76 93   A 1 
ATOM 732  C CB  . CYS A 1 93   ? 24.243  -12.872 -19.145 1.00 85.53 93   A 1 
ATOM 733  S SG  . CYS A 1 93   ? 23.167  -14.330 -19.131 1.00 82.51 93   A 1 
ATOM 734  N N   . ALA A 1 94   ? 26.668  -11.131 -20.453 1.00 86.89 94   A 1 
ATOM 735  C CA  . ALA A 1 94   ? 27.520  -9.957  -20.606 1.00 87.33 94   A 1 
ATOM 736  C C   . ALA A 1 94   ? 27.411  -9.342  -22.011 1.00 88.66 94   A 1 
ATOM 737  O O   . ALA A 1 94   ? 27.285  -8.132  -22.143 1.00 88.74 94   A 1 
ATOM 738  C CB  . ALA A 1 94   ? 28.960  -10.350 -20.254 1.00 86.73 94   A 1 
ATOM 739  N N   . TYR A 1 95   ? 27.361  -10.164 -23.068 1.00 89.12 95   A 1 
ATOM 740  C CA  . TYR A 1 95   ? 27.113  -9.708  -24.441 1.00 89.40 95   A 1 
ATOM 741  C C   . TYR A 1 95   ? 25.758  -8.990  -24.566 1.00 90.23 95   A 1 
ATOM 742  O O   . TYR A 1 95   ? 25.700  -7.890  -25.112 1.00 89.99 95   A 1 
ATOM 743  C CB  . TYR A 1 95   ? 27.183  -10.913 -25.387 1.00 90.06 95   A 1 
ATOM 744  C CG  . TYR A 1 95   ? 26.827  -10.585 -26.817 1.00 90.16 95   A 1 
ATOM 745  C CD1 . TYR A 1 95   ? 25.489  -10.668 -27.270 1.00 82.19 95   A 1 
ATOM 746  C CD2 . TYR A 1 95   ? 27.836  -10.178 -27.711 1.00 82.88 95   A 1 
ATOM 747  C CE1 . TYR A 1 95   ? 25.171  -10.352 -28.595 1.00 82.35 95   A 1 
ATOM 748  C CE2 . TYR A 1 95   ? 27.519  -9.863  -29.042 1.00 81.51 95   A 1 
ATOM 749  C CZ  . TYR A 1 95   ? 26.190  -9.952  -29.485 1.00 88.99 95   A 1 
ATOM 750  O OH  . TYR A 1 95   ? 25.887  -9.645  -30.772 1.00 88.34 95   A 1 
ATOM 751  N N   . HIS A 1 96   ? 24.697  -9.570  -24.019 1.00 88.43 96   A 1 
ATOM 752  C CA  . HIS A 1 96   ? 23.362  -8.973  -24.024 1.00 88.06 96   A 1 
ATOM 753  C C   . HIS A 1 96   ? 23.346  -7.606  -23.315 1.00 88.46 96   A 1 
ATOM 754  O O   . HIS A 1 96   ? 22.817  -6.621  -23.844 1.00 88.96 96   A 1 
ATOM 755  C CB  . HIS A 1 96   ? 22.382  -9.953  -23.360 1.00 88.10 96   A 1 
ATOM 756  C CG  . HIS A 1 96   ? 20.965  -9.457  -23.375 1.00 86.89 96   A 1 
ATOM 757  N ND1 . HIS A 1 96   ? 20.368  -8.693  -22.397 1.00 74.18 96   A 1 
ATOM 758  C CD2 . HIS A 1 96   ? 20.038  -9.666  -24.369 1.00 74.31 96   A 1 
ATOM 759  C CE1 . HIS A 1 96   ? 19.104  -8.441  -22.802 1.00 76.74 96   A 1 
ATOM 760  N NE2 . HIS A 1 96   ? 18.865  -9.007  -23.994 1.00 78.77 96   A 1 
ATOM 761  N N   . ARG A 1 97   ? 24.008  -7.515  -22.155 1.00 89.14 97   A 1 
ATOM 762  C CA  . ARG A 1 97   ? 24.087  -6.268  -21.375 1.00 88.75 97   A 1 
ATOM 763  C C   . ARG A 1 97   ? 24.904  -5.197  -22.084 1.00 89.37 97   A 1 
ATOM 764  O O   . ARG A 1 97   ? 24.423  -4.068  -22.215 1.00 89.12 97   A 1 
ATOM 765  C CB  . ARG A 1 97   ? 24.617  -6.577  -19.962 1.00 88.22 97   A 1 
ATOM 766  C CG  . ARG A 1 97   ? 24.584  -5.361  -19.025 1.00 85.92 97   A 1 
ATOM 767  C CD  . ARG A 1 97   ? 23.162  -4.840  -18.786 1.00 84.19 97   A 1 
ATOM 768  N NE  . ARG A 1 97   ? 23.144  -3.619  -17.963 1.00 80.86 97   A 1 
ATOM 769  C CZ  . ARG A 1 97   ? 22.106  -2.819  -17.762 1.00 78.28 97   A 1 
ATOM 770  N NH1 . ARG A 1 97   ? 20.920  -3.069  -18.247 1.00 70.11 97   A 1 
ATOM 771  N NH2 . ARG A 1 97   ? 22.248  -1.728  -17.087 1.00 71.33 97   A 1 
ATOM 772  N N   . ILE A 1 98   ? 26.080  -5.526  -22.606 1.00 89.17 98   A 1 
ATOM 773  C CA  . ILE A 1 98   ? 26.930  -4.592  -23.366 1.00 88.81 98   A 1 
ATOM 774  C C   . ILE A 1 98   ? 26.192  -4.062  -24.600 1.00 89.07 98   A 1 
ATOM 775  O O   . ILE A 1 98   ? 26.241  -2.867  -24.865 1.00 88.86 98   A 1 
ATOM 776  C CB  . ILE A 1 98   ? 28.257  -5.276  -23.762 1.00 89.14 98   A 1 
ATOM 777  C CG1 . ILE A 1 98   ? 29.147  -5.462  -22.504 1.00 86.69 98   A 1 
ATOM 778  C CG2 . ILE A 1 98   ? 29.034  -4.467  -24.815 1.00 85.83 98   A 1 
ATOM 779  C CD1 . ILE A 1 98   ? 30.336  -6.398  -22.720 1.00 80.04 98   A 1 
ATOM 780  N N   . THR A 1 99   ? 25.463  -4.924  -25.305 1.00 90.37 99   A 1 
ATOM 781  C CA  . THR A 1 99   ? 24.669  -4.521  -26.468 1.00 89.77 99   A 1 
ATOM 782  C C   . THR A 1 99   ? 23.603  -3.491  -26.092 1.00 90.27 99   A 1 
ATOM 783  O O   . THR A 1 99   ? 23.464  -2.456  -26.744 1.00 90.29 99   A 1 
ATOM 784  C CB  . THR A 1 99   ? 23.987  -5.740  -27.112 1.00 90.39 99   A 1 
ATOM 785  O OG1 . THR A 1 99   ? 24.950  -6.690  -27.495 1.00 83.52 99   A 1 
ATOM 786  C CG2 . THR A 1 99   ? 23.218  -5.357  -28.372 1.00 83.35 99   A 1 
ATOM 787  N N   . THR A 1 100  ? 22.890  -3.745  -25.002 1.00 88.88 100  A 1 
ATOM 788  C CA  . THR A 1 100  ? 21.849  -2.842  -24.490 1.00 87.71 100  A 1 
ATOM 789  C C   . THR A 1 100  ? 22.444  -1.484  -24.107 1.00 88.20 100  A 1 
ATOM 790  O O   . THR A 1 100  ? 21.945  -0.446  -24.540 1.00 88.38 100  A 1 
ATOM 791  C CB  . THR A 1 100  ? 21.137  -3.483  -23.290 1.00 87.90 100  A 1 
ATOM 792  O OG1 . THR A 1 100  ? 20.583  -4.721  -23.685 1.00 81.88 100  A 1 
ATOM 793  C CG2 . THR A 1 100  ? 19.987  -2.623  -22.763 1.00 79.60 100  A 1 
ATOM 794  N N   . ILE A 1 101  ? 23.543  -1.480  -23.350 1.00 88.26 101  A 1 
ATOM 795  C CA  . ILE A 1 101  ? 24.238  -0.257  -22.940 1.00 87.36 101  A 1 
ATOM 796  C C   . ILE A 1 101  ? 24.754  0.515   -24.154 1.00 87.56 101  A 1 
ATOM 797  O O   . ILE A 1 101  ? 24.526  1.718   -24.238 1.00 87.57 101  A 1 
ATOM 798  C CB  . ILE A 1 101  ? 25.383  -0.581  -21.954 1.00 87.76 101  A 1 
ATOM 799  C CG1 . ILE A 1 101  ? 24.796  -1.113  -20.631 1.00 85.45 101  A 1 
ATOM 800  C CG2 . ILE A 1 101  ? 26.250  0.661   -21.679 1.00 83.70 101  A 1 
ATOM 801  C CD1 . ILE A 1 101  ? 25.848  -1.751  -19.743 1.00 78.69 101  A 1 
ATOM 802  N N   . GLY A 1 102  ? 25.387  -0.145  -25.113 1.00 89.43 102  A 1 
ATOM 803  C CA  . GLY A 1 102  ? 25.920  0.507   -26.310 1.00 88.00 102  A 1 
ATOM 804  C C   . GLY A 1 102  ? 24.848  1.240   -27.111 1.00 89.19 102  A 1 
ATOM 805  O O   . GLY A 1 102  ? 25.037  2.399   -27.489 1.00 88.93 102  A 1 
ATOM 806  N N   . ASN A 1 103  ? 23.689  0.631   -27.283 1.00 89.35 103  A 1 
ATOM 807  C CA  . ASN A 1 103  ? 22.544  1.268   -27.938 1.00 89.07 103  A 1 
ATOM 808  C C   . ASN A 1 103  ? 22.039  2.493   -27.161 1.00 89.38 103  A 1 
ATOM 809  O O   . ASN A 1 103  ? 21.745  3.538   -27.755 1.00 88.45 103  A 1 
ATOM 810  C CB  . ASN A 1 103  ? 21.437  0.212   -28.114 1.00 89.43 103  A 1 
ATOM 811  C CG  . ASN A 1 103  ? 21.771  -0.807  -29.184 1.00 87.31 103  A 1 
ATOM 812  O OD1 . ASN A 1 103  ? 22.470  -0.531  -30.149 1.00 79.40 103  A 1 
ATOM 813  N ND2 . ASN A 1 103  ? 21.244  -2.001  -29.088 1.00 77.92 103  A 1 
ATOM 814  N N   . HIS A 1 104  ? 21.982  2.405   -25.834 1.00 88.16 104  A 1 
ATOM 815  C CA  . HIS A 1 104  ? 21.609  3.520   -24.974 1.00 87.17 104  A 1 
ATOM 816  C C   . HIS A 1 104  ? 22.613  4.676   -25.022 1.00 87.50 104  A 1 
ATOM 817  O O   . HIS A 1 104  ? 22.201  5.833   -25.170 1.00 87.94 104  A 1 
ATOM 818  C CB  . HIS A 1 104  ? 21.418  3.018   -23.537 1.00 87.65 104  A 1 
ATOM 819  C CG  . HIS A 1 104  ? 20.167  2.189   -23.349 1.00 86.97 104  A 1 
ATOM 820  N ND1 . HIS A 1 104  ? 18.978  2.326   -24.033 1.00 76.78 104  A 1 
ATOM 821  C CD2 . HIS A 1 104  ? 19.986  1.209   -22.412 1.00 76.63 104  A 1 
ATOM 822  C CE1 . HIS A 1 104  ? 18.105  1.440   -23.532 1.00 78.73 104  A 1 
ATOM 823  N NE2 . HIS A 1 104  ? 18.675  0.750   -22.544 1.00 80.22 104  A 1 
ATOM 824  N N   . VAL A 1 105  ? 23.906  4.369   -24.986 1.00 88.41 105  A 1 
ATOM 825  C CA  . VAL A 1 105  ? 25.001  5.343   -25.116 1.00 87.27 105  A 1 
ATOM 826  C C   . VAL A 1 105  ? 24.892  6.095   -26.435 1.00 87.80 105  A 1 
ATOM 827  O O   . VAL A 1 105  ? 24.898  7.323   -26.436 1.00 88.16 105  A 1 
ATOM 828  C CB  . VAL A 1 105  ? 26.369  4.655   -25.000 1.00 86.41 105  A 1 
ATOM 829  C CG1 . VAL A 1 105  ? 27.529  5.582   -25.373 1.00 80.65 105  A 1 
ATOM 830  C CG2 . VAL A 1 105  ? 26.605  4.187   -23.566 1.00 81.17 105  A 1 
ATOM 831  N N   . ILE A 1 106  ? 24.744  5.396   -27.546 1.00 87.29 106  A 1 
ATOM 832  C CA  . ILE A 1 106  ? 24.609  6.023   -28.869 1.00 86.94 106  A 1 
ATOM 833  C C   . ILE A 1 106  ? 23.396  6.962   -28.899 1.00 87.76 106  A 1 
ATOM 834  O O   . ILE A 1 106  ? 23.485  8.082   -29.417 1.00 87.81 106  A 1 
ATOM 835  C CB  . ILE A 1 106  ? 24.523  4.924   -29.957 1.00 87.62 106  A 1 
ATOM 836  C CG1 . ILE A 1 106  ? 25.866  4.180   -30.089 1.00 86.36 106  A 1 
ATOM 837  C CG2 . ILE A 1 106  ? 24.122  5.523   -31.326 1.00 85.07 106  A 1 
ATOM 838  C CD1 . ILE A 1 106  ? 25.742  2.817   -30.784 1.00 78.55 106  A 1 
ATOM 839  N N   . GLY A 1 107  ? 22.279  6.537   -28.318 1.00 87.91 107  A 1 
ATOM 840  C CA  . GLY A 1 107  ? 21.079  7.362   -28.220 1.00 88.03 107  A 1 
ATOM 841  C C   . GLY A 1 107  ? 21.278  8.635   -27.394 1.00 89.33 107  A 1 
ATOM 842  O O   . GLY A 1 107  ? 20.879  9.723   -27.830 1.00 88.95 107  A 1 
ATOM 843  N N   . ASP A 1 108  ? 21.907  8.525   -26.235 1.00 87.04 108  A 1 
ATOM 844  C CA  . ASP A 1 108  ? 22.169  9.662   -25.344 1.00 86.55 108  A 1 
ATOM 845  C C   . ASP A 1 108  ? 23.222  10.617  -25.918 1.00 86.39 108  A 1 
ATOM 846  O O   . ASP A 1 108  ? 23.028  11.832  -25.899 1.00 86.82 108  A 1 
ATOM 847  C CB  . ASP A 1 108  ? 22.539  9.161   -23.933 1.00 85.82 108  A 1 
ATOM 848  C CG  . ASP A 1 108  ? 21.353  8.601   -23.125 1.00 85.01 108  A 1 
ATOM 849  O OD1 . ASP A 1 108  ? 20.181  8.734   -23.562 1.00 79.11 108  A 1 
ATOM 850  O OD2 . ASP A 1 108  ? 21.570  8.072   -22.017 1.00 80.41 108  A 1 
ATOM 851  N N   . LEU A 1 109  ? 24.284  10.100  -26.540 1.00 86.29 109  A 1 
ATOM 852  C CA  . LEU A 1 109  ? 25.295  10.914  -27.226 1.00 84.71 109  A 1 
ATOM 853  C C   . LEU A 1 109  ? 24.697  11.739  -28.373 1.00 84.68 109  A 1 
ATOM 854  O O   . LEU A 1 109  ? 24.960  12.935  -28.469 1.00 84.70 109  A 1 
ATOM 855  C CB  . LEU A 1 109  ? 26.422  10.008  -27.758 1.00 84.06 109  A 1 
ATOM 856  C CG  . LEU A 1 109  ? 27.362  9.418   -26.696 1.00 82.42 109  A 1 
ATOM 857  C CD1 . LEU A 1 109  ? 28.324  8.439   -27.376 1.00 79.12 109  A 1 
ATOM 858  C CD2 . LEU A 1 109  ? 28.189  10.490  -25.999 1.00 79.60 109  A 1 
ATOM 859  N N   . ARG A 1 110  ? 23.813  11.152  -29.183 1.00 85.25 110  A 1 
ATOM 860  C CA  . ARG A 1 110  ? 23.108  11.881  -30.249 1.00 84.21 110  A 1 
ATOM 861  C C   . ARG A 1 110  ? 22.165  12.958  -29.715 1.00 84.42 110  A 1 
ATOM 862  O O   . ARG A 1 110  ? 21.947  13.983  -30.365 1.00 83.76 110  A 1 
ATOM 863  C CB  . ARG A 1 110  ? 22.300  10.897  -31.100 1.00 84.94 110  A 1 
ATOM 864  C CG  . ARG A 1 110  ? 23.196  10.082  -32.043 1.00 82.84 110  A 1 
ATOM 865  C CD  . ARG A 1 110  ? 22.341  9.059   -32.788 1.00 80.46 110  A 1 
ATOM 866  N NE  . ARG A 1 110  ? 23.130  8.346   -33.812 1.00 76.29 110  A 1 
ATOM 867  C CZ  . ARG A 1 110  ? 22.737  7.308   -34.524 1.00 70.21 110  A 1 
ATOM 868  N NH1 . ARG A 1 110  ? 21.571  6.746   -34.352 1.00 62.30 110  A 1 
ATOM 869  N NH2 . ARG A 1 110  ? 23.528  6.815   -35.430 1.00 66.30 110  A 1 
ATOM 870  N N   . ARG A 1 111  ? 21.576  12.735  -28.550 1.00 83.89 111  A 1 
ATOM 871  C CA  . ARG A 1 111  ? 20.783  13.766  -27.875 1.00 82.97 111  A 1 
ATOM 872  C C   . ARG A 1 111  ? 21.655  14.883  -27.338 1.00 83.92 111  A 1 
ATOM 873  O O   . ARG A 1 111  ? 21.287  16.045  -27.500 1.00 84.20 111  A 1 
ATOM 874  C CB  . ARG A 1 111  ? 19.929  13.156  -26.753 1.00 83.94 111  A 1 
ATOM 875  C CG  . ARG A 1 111  ? 18.658  12.495  -27.305 1.00 83.01 111  A 1 
ATOM 876  C CD  . ARG A 1 111  ? 17.762  12.021  -26.159 1.00 82.50 111  A 1 
ATOM 877  N NE  . ARG A 1 111  ? 18.249  10.760  -25.565 1.00 77.03 111  A 1 
ATOM 878  C CZ  . ARG A 1 111  ? 17.849  9.538   -25.882 1.00 72.72 111  A 1 
ATOM 879  N NH1 . ARG A 1 111  ? 16.946  9.308   -26.795 1.00 62.23 111  A 1 
ATOM 880  N NH2 . ARG A 1 111  ? 18.358  8.511   -25.284 1.00 64.82 111  A 1 
ATOM 881  N N   . LEU A 1 112  ? 22.811  14.563  -26.764 1.00 84.41 112  A 1 
ATOM 882  C CA  . LEU A 1 112  ? 23.769  15.558  -26.277 1.00 82.89 112  A 1 
ATOM 883  C C   . LEU A 1 112  ? 24.257  16.449  -27.418 1.00 81.88 112  A 1 
ATOM 884  O O   . LEU A 1 112  ? 24.133  17.668  -27.319 1.00 81.15 112  A 1 
ATOM 885  C CB  . LEU A 1 112  ? 24.919  14.843  -25.552 1.00 82.79 112  A 1 
ATOM 886  C CG  . LEU A 1 112  ? 25.930  15.806  -24.907 1.00 81.20 112  A 1 
ATOM 887  C CD1 . LEU A 1 112  ? 25.283  16.717  -23.864 1.00 74.29 112  A 1 
ATOM 888  C CD2 . LEU A 1 112  ? 27.029  14.999  -24.212 1.00 75.11 112  A 1 
ATOM 889  N N   . GLU A 1 113  ? 24.683  15.857  -28.527 1.00 82.26 113  A 1 
ATOM 890  C CA  . GLU A 1 113  ? 25.156  16.567  -29.719 1.00 80.17 113  A 1 
ATOM 891  C C   . GLU A 1 113  ? 24.122  17.571  -30.246 1.00 78.40 113  A 1 
ATOM 892  O O   . GLU A 1 113  ? 24.445  18.741  -30.474 1.00 76.34 113  A 1 
ATOM 893  C CB  . GLU A 1 113  ? 25.503  15.529  -30.793 1.00 79.06 113  A 1 
ATOM 894  C CG  . GLU A 1 113  ? 26.154  16.156  -32.029 1.00 74.10 113  A 1 
ATOM 895  C CD  . GLU A 1 113  ? 26.666  15.064  -32.978 1.00 71.69 113  A 1 
ATOM 896  O OE1 . GLU A 1 113  ? 27.875  15.092  -33.285 1.00 64.27 113  A 1 
ATOM 897  O OE2 . GLU A 1 113  ? 25.853  14.181  -33.331 1.00 64.30 113  A 1 
ATOM 898  N N   . ARG A 1 114  ? 22.867  17.172  -30.350 1.00 82.00 114  A 1 
ATOM 899  C CA  . ARG A 1 114  ? 21.777  18.060  -30.768 1.00 81.48 114  A 1 
ATOM 900  C C   . ARG A 1 114  ? 21.524  19.228  -29.806 1.00 80.62 114  A 1 
ATOM 901  O O   . ARG A 1 114  ? 21.032  20.260  -30.245 1.00 77.72 114  A 1 
ATOM 902  C CB  . ARG A 1 114  ? 20.487  17.247  -30.945 1.00 81.90 114  A 1 
ATOM 903  C CG  . ARG A 1 114  ? 20.509  16.423  -32.234 1.00 77.50 114  A 1 
ATOM 904  C CD  . ARG A 1 114  ? 19.173  15.699  -32.463 1.00 75.49 114  A 1 
ATOM 905  N NE  . ARG A 1 114  ? 18.957  14.607  -31.505 1.00 67.71 114  A 1 
ATOM 906  C CZ  . ARG A 1 114  ? 17.808  13.963  -31.300 1.00 61.46 114  A 1 
ATOM 907  N NH1 . ARG A 1 114  ? 16.708  14.298  -31.913 1.00 56.18 114  A 1 
ATOM 908  N NH2 . ARG A 1 114  ? 17.753  12.970  -30.466 1.00 54.62 114  A 1 
ATOM 909  N N   . ASN A 1 115  ? 21.821  19.065  -28.526 1.00 81.46 115  A 1 
ATOM 910  C CA  . ASN A 1 115  ? 21.515  20.069  -27.507 1.00 78.77 115  A 1 
ATOM 911  C C   . ASN A 1 115  ? 22.654  21.074  -27.264 1.00 77.04 115  A 1 
ATOM 912  O O   . ASN A 1 115  ? 22.372  22.218  -26.912 1.00 73.78 115  A 1 
ATOM 913  C CB  . ASN A 1 115  ? 21.127  19.372  -26.195 1.00 78.03 115  A 1 
ATOM 914  C CG  . ASN A 1 115  ? 19.654  19.016  -26.141 1.00 74.24 115  A 1 
ATOM 915  O OD1 . ASN A 1 115  ? 18.826  19.798  -25.705 1.00 66.86 115  A 1 
ATOM 916  N ND2 . ASN A 1 115  ? 19.282  17.831  -26.546 1.00 66.80 115  A 1 
ATOM 917  N N   . ILE A 1 116  ? 23.910  20.655  -27.408 1.00 79.38 116  A 1 
ATOM 918  C CA  . ILE A 1 116  ? 25.063  21.526  -27.137 1.00 75.66 116  A 1 
ATOM 919  C C   . ILE A 1 116  ? 25.806  21.982  -28.393 1.00 71.69 116  A 1 
ATOM 920  O O   . ILE A 1 116  ? 26.543  22.955  -28.335 1.00 64.57 116  A 1 
ATOM 921  C CB  . ILE A 1 116  ? 26.024  20.905  -26.090 1.00 73.93 116  A 1 
ATOM 922  C CG1 . ILE A 1 116  ? 26.784  19.679  -26.627 1.00 68.99 116  A 1 
ATOM 923  C CG2 . ILE A 1 116  ? 25.269  20.601  -24.788 1.00 66.33 116  A 1 
ATOM 924  C CD1 . ILE A 1 116  ? 27.854  19.159  -25.653 1.00 62.27 116  A 1 
ATOM 925  N N   . GLY A 1 117  ? 25.595  21.295  -29.508 1.00 68.33 117  A 1 
ATOM 926  C CA  . GLY A 1 117  ? 26.340  21.514  -30.746 1.00 65.82 117  A 1 
ATOM 927  C C   . GLY A 1 117  ? 27.806  21.064  -30.658 1.00 65.57 117  A 1 
ATOM 928  O O   . GLY A 1 117  ? 28.383  20.938  -29.580 1.00 59.96 117  A 1 
ATOM 929  N N   . THR A 1 118  ? 28.447  20.847  -31.804 1.00 61.07 118  A 1 
ATOM 930  C CA  . THR A 1 118  ? 29.843  20.371  -31.871 1.00 59.79 118  A 1 
ATOM 931  C C   . THR A 1 118  ? 30.883  21.461  -31.597 1.00 60.01 118  A 1 
ATOM 932  O O   . THR A 1 118  ? 32.033  21.155  -31.301 1.00 54.60 118  A 1 
ATOM 933  C CB  . THR A 1 118  ? 30.118  19.730  -33.236 1.00 54.93 118  A 1 
ATOM 934  O OG1 . THR A 1 118  ? 29.737  20.631  -34.263 1.00 50.87 118  A 1 
ATOM 935  C CG2 . THR A 1 118  ? 29.316  18.448  -33.437 1.00 48.66 118  A 1 
ATOM 936  N N   . GLY A 1 119  ? 30.486  22.741  -31.634 1.00 56.28 119  A 1 
ATOM 937  C CA  . GLY A 1 119  ? 31.374  23.896  -31.435 1.00 56.82 119  A 1 
ATOM 938  C C   . GLY A 1 119  ? 31.409  24.468  -30.014 1.00 58.70 119  A 1 
ATOM 939  O O   . GLY A 1 119  ? 32.087  25.464  -29.773 1.00 54.38 119  A 1 
ATOM 940  N N   . PHE A 1 120  ? 30.688  23.893  -29.070 1.00 61.95 120  A 1 
ATOM 941  C CA  . PHE A 1 120  ? 30.603  24.425  -27.710 1.00 61.94 120  A 1 
ATOM 942  C C   . PHE A 1 120  ? 31.921  24.264  -26.937 1.00 62.72 120  A 1 
ATOM 943  O O   . PHE A 1 120  ? 32.521  23.189  -26.903 1.00 58.92 120  A 1 
ATOM 944  C CB  . PHE A 1 120  ? 29.432  23.758  -26.974 1.00 57.81 120  A 1 
ATOM 945  C CG  . PHE A 1 120  ? 29.264  24.240  -25.541 1.00 56.53 120  A 1 
ATOM 946  C CD1 . PHE A 1 120  ? 29.782  23.476  -24.481 1.00 51.84 120  A 1 
ATOM 947  C CD2 . PHE A 1 120  ? 28.646  25.472  -25.274 1.00 52.92 120  A 1 
ATOM 948  C CE1 . PHE A 1 120  ? 29.696  23.941  -23.161 1.00 47.75 120  A 1 
ATOM 949  C CE2 . PHE A 1 120  ? 28.558  25.942  -23.951 1.00 49.46 120  A 1 
ATOM 950  C CZ  . PHE A 1 120  ? 29.082  25.176  -22.896 1.00 49.51 120  A 1 
ATOM 951  N N   . LYS A 1 121  ? 32.386  25.325  -26.281 1.00 61.62 121  A 1 
ATOM 952  C CA  . LYS A 1 121  ? 33.597  25.305  -25.457 1.00 62.30 121  A 1 
ATOM 953  C C   . LYS A 1 121  ? 33.431  24.307  -24.311 1.00 63.94 121  A 1 
ATOM 954  O O   . LYS A 1 121  ? 32.448  24.372  -23.581 1.00 58.87 121  A 1 
ATOM 955  C CB  . LYS A 1 121  ? 33.894  26.727  -24.946 1.00 58.16 121  A 1 
ATOM 956  C CG  . LYS A 1 121  ? 35.249  26.810  -24.236 1.00 55.19 121  A 1 
ATOM 957  C CD  . LYS A 1 121  ? 35.492  28.213  -23.683 1.00 50.16 121  A 1 
ATOM 958  C CE  . LYS A 1 121  ? 36.810  28.232  -22.894 1.00 44.92 121  A 1 
ATOM 959  N NZ  . LYS A 1 121  ? 37.035  29.551  -22.231 1.00 39.16 121  A 1 
ATOM 960  N N   . ASP A 1 122  ? 34.394  23.406  -24.159 1.00 65.33 122  A 1 
ATOM 961  C CA  . ASP A 1 122  ? 34.406  22.302  -23.190 1.00 67.41 122  A 1 
ATOM 962  C C   . ASP A 1 122  ? 33.414  21.150  -23.478 1.00 69.39 122  A 1 
ATOM 963  O O   . ASP A 1 122  ? 33.240  20.256  -22.650 1.00 64.69 122  A 1 
ATOM 964  C CB  . ASP A 1 122  ? 34.337  22.818  -21.734 1.00 63.65 122  A 1 
ATOM 965  C CG  . ASP A 1 122  ? 35.366  23.912  -21.439 1.00 61.65 122  A 1 
ATOM 966  O OD1 . ASP A 1 122  ? 36.533  23.748  -21.872 1.00 57.33 122  A 1 
ATOM 967  O OD2 . ASP A 1 122  ? 34.998  24.921  -20.802 1.00 57.76 122  A 1 
ATOM 968  N N   . SER A 1 123  ? 32.834  21.116  -24.685 1.00 66.64 123  A 1 
ATOM 969  C CA  . SER A 1 123  ? 31.936  20.021  -25.112 1.00 67.58 123  A 1 
ATOM 970  C C   . SER A 1 123  ? 32.563  18.634  -24.927 1.00 69.91 123  A 1 
ATOM 971  O O   . SER A 1 123  ? 31.908  17.735  -24.397 1.00 66.86 123  A 1 
ATOM 972  C CB  . SER A 1 123  ? 31.535  20.189  -26.579 1.00 63.52 123  A 1 
ATOM 973  O OG  . SER A 1 123  ? 32.668  20.268  -27.414 1.00 58.93 123  A 1 
ATOM 974  N N   . TRP A 1 124  ? 33.850  18.477  -25.242 1.00 67.47 124  A 1 
ATOM 975  C CA  . TRP A 1 124  ? 34.589  17.219  -25.059 1.00 67.31 124  A 1 
ATOM 976  C C   . TRP A 1 124  ? 34.497  16.680  -23.628 1.00 68.69 124  A 1 
ATOM 977  O O   . TRP A 1 124  ? 34.399  15.467  -23.426 1.00 66.44 124  A 1 
ATOM 978  C CB  . TRP A 1 124  ? 36.064  17.449  -25.440 1.00 64.03 124  A 1 
ATOM 979  C CG  . TRP A 1 124  ? 36.850  18.299  -24.486 1.00 61.20 124  A 1 
ATOM 980  C CD1 . TRP A 1 124  ? 37.005  19.640  -24.553 1.00 53.88 124  A 1 
ATOM 981  C CD2 . TRP A 1 124  ? 37.557  17.882  -23.262 1.00 55.19 124  A 1 
ATOM 982  N NE1 . TRP A 1 124  ? 37.746  20.088  -23.473 1.00 47.28 124  A 1 
ATOM 983  C CE2 . TRP A 1 124  ? 38.100  19.045  -22.644 1.00 50.65 124  A 1 
ATOM 984  C CE3 . TRP A 1 124  ? 37.769  16.648  -22.625 1.00 50.01 124  A 1 
ATOM 985  C CZ2 . TRP A 1 124  ? 38.821  18.990  -21.439 1.00 49.78 124  A 1 
ATOM 986  C CZ3 . TRP A 1 124  ? 38.491  16.576  -21.414 1.00 46.82 124  A 1 
ATOM 987  C CH2 . TRP A 1 124  ? 39.011  17.736  -20.816 1.00 46.13 124  A 1 
ATOM 988  N N   . TYR A 1 125  ? 34.497  17.575  -22.633 1.00 68.61 125  A 1 
ATOM 989  C CA  . TYR A 1 125  ? 34.404  17.195  -21.234 1.00 69.98 125  A 1 
ATOM 990  C C   . TYR A 1 125  ? 32.992  16.701  -20.894 1.00 71.45 125  A 1 
ATOM 991  O O   . TYR A 1 125  ? 32.849  15.691  -20.218 1.00 69.53 125  A 1 
ATOM 992  C CB  . TYR A 1 125  ? 34.819  18.387  -20.364 1.00 66.96 125  A 1 
ATOM 993  C CG  . TYR A 1 125  ? 34.951  18.035  -18.902 1.00 65.28 125  A 1 
ATOM 994  C CD1 . TYR A 1 125  ? 34.114  18.642  -17.949 1.00 59.73 125  A 1 
ATOM 995  C CD2 . TYR A 1 125  ? 35.910  17.088  -18.494 1.00 58.77 125  A 1 
ATOM 996  C CE1 . TYR A 1 125  ? 34.249  18.310  -16.591 1.00 53.67 125  A 1 
ATOM 997  C CE2 . TYR A 1 125  ? 36.048  16.746  -17.144 1.00 54.66 125  A 1 
ATOM 998  C CZ  . TYR A 1 125  ? 35.219  17.369  -16.188 1.00 55.13 125  A 1 
ATOM 999  O OH  . TYR A 1 125  ? 35.360  17.046  -14.880 1.00 53.67 125  A 1 
ATOM 1000 N N   . MET A 1 126  ? 31.962  17.335  -21.440 1.00 70.43 126  A 1 
ATOM 1001 C CA  . MET A 1 126  ? 30.571  16.915  -21.255 1.00 72.32 126  A 1 
ATOM 1002 C C   . MET A 1 126  ? 30.295  15.535  -21.865 1.00 74.07 126  A 1 
ATOM 1003 O O   . MET A 1 126  ? 29.657  14.696  -21.225 1.00 73.03 126  A 1 
ATOM 1004 C CB  . MET A 1 126  ? 29.629  17.965  -21.855 1.00 70.77 126  A 1 
ATOM 1005 C CG  . MET A 1 126  ? 29.794  19.321  -21.175 1.00 70.24 126  A 1 
ATOM 1006 S SD  . MET A 1 126  ? 28.505  20.514  -21.625 1.00 66.06 126  A 1 
ATOM 1007 C CE  . MET A 1 126  ? 29.023  21.852  -20.530 1.00 57.80 126  A 1 
ATOM 1008 N N   . TYR A 1 127  ? 30.834  15.269  -23.065 1.00 71.89 127  A 1 
ATOM 1009 C CA  . TYR A 1 127  ? 30.777  13.933  -23.666 1.00 72.72 127  A 1 
ATOM 1010 C C   . TYR A 1 127  ? 31.519  12.894  -22.817 1.00 73.89 127  A 1 
ATOM 1011 O O   . TYR A 1 127  ? 31.007  11.795  -22.602 1.00 72.80 127  A 1 
ATOM 1012 C CB  . TYR A 1 127  ? 31.364  13.967  -25.082 1.00 71.28 127  A 1 
ATOM 1013 C CG  . TYR A 1 127  ? 30.459  14.621  -26.110 1.00 69.87 127  A 1 
ATOM 1014 C CD1 . TYR A 1 127  ? 29.295  13.955  -26.534 1.00 64.67 127  A 1 
ATOM 1015 C CD2 . TYR A 1 127  ? 30.788  15.872  -26.664 1.00 64.18 127  A 1 
ATOM 1016 C CE1 . TYR A 1 127  ? 28.451  14.545  -27.491 1.00 59.19 127  A 1 
ATOM 1017 C CE2 . TYR A 1 127  ? 29.944  16.468  -27.617 1.00 59.89 127  A 1 
ATOM 1018 C CZ  . TYR A 1 127  ? 28.769  15.809  -28.035 1.00 61.98 127  A 1 
ATOM 1019 O OH  . TYR A 1 127  ? 27.956  16.379  -28.951 1.00 59.72 127  A 1 
ATOM 1020 N N   . THR A 1 128  ? 32.704  13.255  -22.296 1.00 74.72 128  A 1 
ATOM 1021 C CA  . THR A 1 128  ? 33.486  12.369  -21.426 1.00 73.55 128  A 1 
ATOM 1022 C C   . THR A 1 128  ? 32.729  12.039  -20.141 1.00 73.44 128  A 1 
ATOM 1023 O O   . THR A 1 128  ? 32.723  10.883  -19.721 1.00 72.08 128  A 1 
ATOM 1024 C CB  . THR A 1 128  ? 34.849  12.993  -21.079 1.00 71.20 128  A 1 
ATOM 1025 O OG1 . THR A 1 128  ? 35.558  13.296  -22.262 1.00 65.63 128  A 1 
ATOM 1026 C CG2 . THR A 1 128  ? 35.744  12.068  -20.261 1.00 64.41 128  A 1 
ATOM 1027 N N   . VAL A 1 129  ? 32.036  13.005  -19.534 1.00 74.82 129  A 1 
ATOM 1028 C CA  . VAL A 1 129  ? 31.204  12.790  -18.336 1.00 75.69 129  A 1 
ATOM 1029 C C   . VAL A 1 129  ? 30.068  11.815  -18.619 1.00 76.77 129  A 1 
ATOM 1030 O O   . VAL A 1 129  ? 29.872  10.880  -17.845 1.00 76.22 129  A 1 
ATOM 1031 C CB  . VAL A 1 129  ? 30.678  14.136  -17.797 1.00 74.39 129  A 1 
ATOM 1032 C CG1 . VAL A 1 129  ? 29.606  13.979  -16.714 1.00 68.96 129  A 1 
ATOM 1033 C CG2 . VAL A 1 129  ? 31.839  14.924  -17.176 1.00 70.59 129  A 1 
ATOM 1034 N N   . LEU A 1 130  ? 29.371  11.976  -19.740 1.00 75.52 130  A 1 
ATOM 1035 C CA  . LEU A 1 130  ? 28.282  11.064  -20.106 1.00 76.50 130  A 1 
ATOM 1036 C C   . LEU A 1 130  ? 28.785  9.629   -20.356 1.00 77.15 130  A 1 
ATOM 1037 O O   . LEU A 1 130  ? 28.222  8.682   -19.817 1.00 76.98 130  A 1 
ATOM 1038 C CB  . LEU A 1 130  ? 27.529  11.651  -21.314 1.00 76.69 130  A 1 
ATOM 1039 C CG  . LEU A 1 130  ? 26.336  10.800  -21.789 1.00 76.28 130  A 1 
ATOM 1040 C CD1 . LEU A 1 130  ? 25.278  10.606  -20.704 1.00 68.56 130  A 1 
ATOM 1041 C CD2 . LEU A 1 130  ? 25.659  11.487  -22.969 1.00 71.11 130  A 1 
ATOM 1042 N N   . LEU A 1 131  ? 29.876  9.479   -21.113 1.00 77.70 131  A 1 
ATOM 1043 C CA  . LEU A 1 131  ? 30.487  8.174   -21.397 1.00 76.08 131  A 1 
ATOM 1044 C C   . LEU A 1 131  ? 31.001  7.490   -20.131 1.00 76.22 131  A 1 
ATOM 1045 O O   . LEU A 1 131  ? 30.681  6.330   -19.884 1.00 74.58 131  A 1 
ATOM 1046 C CB  . LEU A 1 131  ? 31.640  8.362   -22.403 1.00 74.04 131  A 1 
ATOM 1047 C CG  . LEU A 1 131  ? 31.188  8.638   -23.843 1.00 70.14 131  A 1 
ATOM 1048 C CD1 . LEU A 1 131  ? 32.393  9.055   -24.700 1.00 64.47 131  A 1 
ATOM 1049 C CD2 . LEU A 1 131  ? 30.573  7.384   -24.483 1.00 64.53 131  A 1 
ATOM 1050 N N   . SER A 1 132  ? 31.750  8.210   -19.297 1.00 75.45 132  A 1 
ATOM 1051 C CA  . SER A 1 132  ? 32.284  7.661   -18.046 1.00 74.11 132  A 1 
ATOM 1052 C C   . SER A 1 132  ? 31.190  7.289   -17.046 1.00 74.60 132  A 1 
ATOM 1053 O O   . SER A 1 132  ? 31.411  6.435   -16.188 1.00 72.07 132  A 1 
ATOM 1054 C CB  . SER A 1 132  ? 33.265  8.645   -17.403 1.00 71.17 132  A 1 
ATOM 1055 O OG  . SER A 1 132  ? 32.612  9.839   -17.002 1.00 64.73 132  A 1 
ATOM 1056 N N   . THR A 1 133  ? 30.004  7.877   -17.159 1.00 76.02 133  A 1 
ATOM 1057 C CA  . THR A 1 133  ? 28.857  7.531   -16.312 1.00 76.15 133  A 1 
ATOM 1058 C C   . THR A 1 133  ? 28.260  6.178   -16.698 1.00 76.93 133  A 1 
ATOM 1059 O O   . THR A 1 133  ? 28.004  5.355   -15.825 1.00 75.50 133  A 1 
ATOM 1060 C CB  . THR A 1 133  ? 27.807  8.639   -16.370 1.00 74.77 133  A 1 
ATOM 1061 O OG1 . THR A 1 133  ? 28.370  9.850   -15.908 1.00 70.42 133  A 1 
ATOM 1062 C CG2 . THR A 1 133  ? 26.635  8.350   -15.466 1.00 70.92 133  A 1 
ATOM 1063 N N   . TRP A 1 134  ? 28.118  5.900   -18.001 1.00 78.14 134  A 1 
ATOM 1064 C CA  . TRP A 1 134  ? 27.725  4.571   -18.483 1.00 77.75 134  A 1 
ATOM 1065 C C   . TRP A 1 134  ? 28.745  3.481   -18.140 1.00 77.93 134  A 1 
ATOM 1066 O O   . TRP A 1 134  ? 28.365  2.344   -17.860 1.00 76.23 134  A 1 
ATOM 1067 C CB  . TRP A 1 134  ? 27.514  4.642   -19.992 1.00 77.71 134  A 1 
ATOM 1068 C CG  . TRP A 1 134  ? 26.185  5.184   -20.399 1.00 80.24 134  A 1 
ATOM 1069 C CD1 . TRP A 1 134  ? 25.940  6.346   -21.038 1.00 75.43 134  A 1 
ATOM 1070 C CD2 . TRP A 1 134  ? 24.893  4.530   -20.228 1.00 80.27 134  A 1 
ATOM 1071 N NE1 . TRP A 1 134  ? 24.586  6.459   -21.301 1.00 73.36 134  A 1 
ATOM 1072 C CE2 . TRP A 1 134  ? 23.899  5.359   -20.831 1.00 77.51 134  A 1 
ATOM 1073 C CE3 . TRP A 1 134  ? 24.467  3.310   -19.653 1.00 77.94 134  A 1 
ATOM 1074 C CZ2 . TRP A 1 134  ? 22.543  4.985   -20.861 1.00 78.85 134  A 1 
ATOM 1075 C CZ3 . TRP A 1 134  ? 23.114  2.935   -19.670 1.00 75.06 134  A 1 
ATOM 1076 C CH2 . TRP A 1 134  ? 22.158  3.764   -20.275 1.00 74.78 134  A 1 
ATOM 1077 N N   . TYR A 1 135  ? 30.011  3.847   -18.087 1.00 74.51 135  A 1 
ATOM 1078 C CA  . TYR A 1 135  ? 31.101  2.937   -17.724 1.00 73.08 135  A 1 
ATOM 1079 C C   . TYR A 1 135  ? 31.011  2.384   -16.287 1.00 71.76 135  A 1 
ATOM 1080 O O   . TYR A 1 135  ? 31.675  1.411   -15.957 1.00 68.57 135  A 1 
ATOM 1081 C CB  . TYR A 1 135  ? 32.414  3.686   -17.941 1.00 69.97 135  A 1 
ATOM 1082 C CG  . TYR A 1 135  ? 33.618  2.790   -18.062 1.00 68.16 135  A 1 
ATOM 1083 C CD1 . TYR A 1 135  ? 34.508  2.660   -16.987 1.00 63.43 135  A 1 
ATOM 1084 C CD2 . TYR A 1 135  ? 33.850  2.113   -19.265 1.00 62.17 135  A 1 
ATOM 1085 C CE1 . TYR A 1 135  ? 35.668  1.883   -17.133 1.00 57.84 135  A 1 
ATOM 1086 C CE2 . TYR A 1 135  ? 35.006  1.337   -19.422 1.00 58.73 135  A 1 
ATOM 1087 C CZ  . TYR A 1 135  ? 35.932  1.238   -18.363 1.00 58.95 135  A 1 
ATOM 1088 O OH  . TYR A 1 135  ? 37.080  0.545   -18.535 1.00 56.94 135  A 1 
ATOM 1089 N N   . MET A 1 136  ? 30.179  2.973   -15.436 1.00 73.49 136  A 1 
ATOM 1090 C CA  . MET A 1 136  ? 29.930  2.480   -14.076 1.00 72.80 136  A 1 
ATOM 1091 C C   . MET A 1 136  ? 29.013  1.252   -14.020 1.00 72.00 136  A 1 
ATOM 1092 O O   . MET A 1 136  ? 28.776  0.734   -12.922 1.00 69.30 136  A 1 
ATOM 1093 C CB  . MET A 1 136  ? 29.335  3.605   -13.210 1.00 71.67 136  A 1 
ATOM 1094 C CG  . MET A 1 136  ? 30.261  4.806   -13.075 1.00 69.37 136  A 1 
ATOM 1095 S SD  . MET A 1 136  ? 29.555  6.173   -12.089 1.00 65.43 136  A 1 
ATOM 1096 C CE  . MET A 1 136  ? 29.316  5.327   -10.502 1.00 56.52 136  A 1 
ATOM 1097 N N   . ASP A 1 137  ? 28.481  0.790   -15.144 1.00 76.45 137  A 1 
ATOM 1098 C CA  . ASP A 1 137  ? 27.645  -0.407  -15.171 1.00 78.45 137  A 1 
ATOM 1099 C C   . ASP A 1 137  ? 28.439  -1.658  -14.753 1.00 77.92 137  A 1 
ATOM 1100 O O   . ASP A 1 137  ? 29.607  -1.835  -15.100 1.00 77.18 137  A 1 
ATOM 1101 C CB  . ASP A 1 137  ? 27.005  -0.600  -16.541 1.00 77.82 137  A 1 
ATOM 1102 C CG  . ASP A 1 137  ? 25.920  -1.669  -16.491 1.00 78.21 137  A 1 
ATOM 1103 O OD1 . ASP A 1 137  ? 26.253  -2.871  -16.564 1.00 72.88 137  A 1 
ATOM 1104 O OD2 . ASP A 1 137  ? 24.720  -1.307  -16.372 1.00 73.62 137  A 1 
ATOM 1105 N N   . ARG A 1 138  ? 27.787  -2.550  -14.054 1.00 75.57 138  A 1 
ATOM 1106 C CA  . ARG A 1 138  ? 28.373  -3.763  -13.476 1.00 74.53 138  A 1 
ATOM 1107 C C   . ARG A 1 138  ? 29.090  -4.642  -14.502 1.00 75.10 138  A 1 
ATOM 1108 O O   . ARG A 1 138  ? 30.089  -5.272  -14.154 1.00 71.99 138  A 1 
ATOM 1109 C CB  . ARG A 1 138  ? 27.253  -4.530  -12.767 1.00 71.12 138  A 1 
ATOM 1110 C CG  . ARG A 1 138  ? 27.765  -5.780  -12.053 1.00 67.34 138  A 1 
ATOM 1111 C CD  . ARG A 1 138  ? 26.644  -6.361  -11.202 1.00 64.55 138  A 1 
ATOM 1112 N NE  . ARG A 1 138  ? 27.070  -7.600  -10.537 1.00 58.35 138  A 1 
ATOM 1113 C CZ  . ARG A 1 138  ? 26.411  -8.211  -9.571  1.00 52.37 138  A 1 
ATOM 1114 N NH1 . ARG A 1 138  ? 25.313  -7.705  -9.073  1.00 49.32 138  A 1 
ATOM 1115 N NH2 . ARG A 1 138  ? 26.848  -9.345  -9.086  1.00 47.93 138  A 1 
ATOM 1116 N N   . VAL A 1 139  ? 28.620  -4.684  -15.737 1.00 75.12 139  A 1 
ATOM 1117 C CA  . VAL A 1 139  ? 29.259  -5.507  -16.778 1.00 76.02 139  A 1 
ATOM 1118 C C   . VAL A 1 139  ? 30.702  -5.087  -17.034 1.00 76.39 139  A 1 
ATOM 1119 O O   . VAL A 1 139  ? 31.573  -5.945  -17.180 1.00 77.18 139  A 1 
ATOM 1120 C CB  . VAL A 1 139  ? 28.413  -5.516  -18.066 1.00 76.49 139  A 1 
ATOM 1121 C CG1 . VAL A 1 139  ? 28.440  -4.191  -18.830 1.00 70.01 139  A 1 
ATOM 1122 C CG2 . VAL A 1 139  ? 28.842  -6.644  -18.998 1.00 72.30 139  A 1 
ATOM 1123 N N   . PHE A 1 140  ? 31.002  -3.785  -17.016 1.00 78.10 140  A 1 
ATOM 1124 C CA  . PHE A 1 140  ? 32.354  -3.269  -17.208 1.00 76.89 140  A 1 
ATOM 1125 C C   . PHE A 1 140  ? 33.232  -3.497  -15.977 1.00 73.74 140  A 1 
ATOM 1126 O O   . PHE A 1 140  ? 34.412  -3.806  -16.110 1.00 71.33 140  A 1 
ATOM 1127 C CB  . PHE A 1 140  ? 32.287  -1.787  -17.581 1.00 77.75 140  A 1 
ATOM 1128 C CG  . PHE A 1 140  ? 31.594  -1.525  -18.895 1.00 79.02 140  A 1 
ATOM 1129 C CD1 . PHE A 1 140  ? 32.157  -1.976  -20.102 1.00 74.11 140  A 1 
ATOM 1130 C CD2 . PHE A 1 140  ? 30.358  -0.846  -18.926 1.00 75.05 140  A 1 
ATOM 1131 C CE1 . PHE A 1 140  ? 31.503  -1.750  -21.331 1.00 73.15 140  A 1 
ATOM 1132 C CE2 . PHE A 1 140  ? 29.701  -0.624  -20.148 1.00 73.21 140  A 1 
ATOM 1133 C CZ  . PHE A 1 140  ? 30.273  -1.080  -21.348 1.00 78.79 140  A 1 
ATOM 1134 N N   . LEU A 1 141  ? 32.643  -3.456  -14.784 1.00 75.56 141  A 1 
ATOM 1135 C CA  . LEU A 1 141  ? 33.328  -3.807  -13.541 1.00 72.52 141  A 1 
ATOM 1136 C C   . LEU A 1 141  ? 33.706  -5.294  -13.514 1.00 71.39 141  A 1 
ATOM 1137 O O   . LEU A 1 141  ? 34.842  -5.634  -13.187 1.00 68.63 141  A 1 
ATOM 1138 C CB  . LEU A 1 141  ? 32.451  -3.422  -12.339 1.00 70.58 141  A 1 
ATOM 1139 C CG  . LEU A 1 141  ? 32.090  -1.930  -12.254 1.00 65.91 141  A 1 
ATOM 1140 C CD1 . LEU A 1 141  ? 31.150  -1.693  -11.079 1.00 61.32 141  A 1 
ATOM 1141 C CD2 . LEU A 1 141  ? 33.318  -1.040  -12.057 1.00 60.41 141  A 1 
ATOM 1142 N N   . ASN A 1 142  ? 32.820  -6.177  -13.951 1.00 73.17 142  A 1 
ATOM 1143 C CA  . ASN A 1 142  ? 33.076  -7.616  -14.040 1.00 72.88 142  A 1 
ATOM 1144 C C   . ASN A 1 142  ? 34.129  -7.977  -15.107 1.00 71.87 142  A 1 
ATOM 1145 O O   . ASN A 1 142  ? 34.838  -8.978  -14.952 1.00 69.93 142  A 1 
ATOM 1146 C CB  . ASN A 1 142  ? 31.751  -8.352  -14.325 1.00 71.76 142  A 1 
ATOM 1147 C CG  . ASN A 1 142  ? 30.827  -8.431  -13.128 1.00 68.82 142  A 1 
ATOM 1148 O OD1 . ASN A 1 142  ? 31.135  -8.041  -12.019 1.00 63.89 142  A 1 
ATOM 1149 N ND2 . ASN A 1 142  ? 29.661  -8.990  -13.306 1.00 62.82 142  A 1 
ATOM 1150 N N   . LEU A 1 143  ? 34.244  -7.172  -16.158 1.00 73.60 143  A 1 
ATOM 1151 C CA  . LEU A 1 143  ? 35.300  -7.301  -17.166 1.00 72.69 143  A 1 
ATOM 1152 C C   . LEU A 1 143  ? 36.663  -6.762  -16.687 1.00 70.94 143  A 1 
ATOM 1153 O O   . LEU A 1 143  ? 37.647  -6.897  -17.414 1.00 67.48 143  A 1 
ATOM 1154 C CB  . LEU A 1 143  ? 34.843  -6.622  -18.470 1.00 73.10 143  A 1 
ATOM 1155 C CG  . LEU A 1 143  ? 33.732  -7.381  -19.218 1.00 72.51 143  A 1 
ATOM 1156 C CD1 . LEU A 1 143  ? 33.218  -6.520  -20.368 1.00 66.91 143  A 1 
ATOM 1157 C CD2 . LEU A 1 143  ? 34.232  -8.707  -19.802 1.00 69.56 143  A 1 
ATOM 1158 N N   . ASN A 1 144  ? 36.717  -6.186  -15.482 1.00 70.66 144  A 1 
ATOM 1159 C CA  . ASN A 1 144  ? 37.903  -5.544  -14.925 1.00 68.75 144  A 1 
ATOM 1160 C C   . ASN A 1 144  ? 38.490  -4.481  -15.869 1.00 68.17 144  A 1 
ATOM 1161 O O   . ASN A 1 144  ? 39.671  -4.493  -16.220 1.00 63.19 144  A 1 
ATOM 1162 C CB  . ASN A 1 144  ? 38.897  -6.619  -14.444 1.00 64.78 144  A 1 
ATOM 1163 C CG  . ASN A 1 144  ? 39.969  -6.056  -13.537 1.00 60.40 144  A 1 
ATOM 1164 O OD1 . ASN A 1 144  ? 39.835  -4.998  -12.951 1.00 55.32 144  A 1 
ATOM 1165 N ND2 . ASN A 1 144  ? 41.074  -6.749  -13.365 1.00 53.43 144  A 1 
ATOM 1166 N N   . CYS A 1 145  ? 37.617  -3.595  -16.338 1.00 68.17 145  A 1 
ATOM 1167 C CA  . CYS A 1 145  ? 37.934  -2.501  -17.234 1.00 65.36 145  A 1 
ATOM 1168 C C   . CYS A 1 145  ? 38.658  -1.361  -16.494 1.00 61.55 145  A 1 
ATOM 1169 O O   . CYS A 1 145  ? 38.100  -0.268  -16.385 1.00 57.07 145  A 1 
ATOM 1170 C CB  . CYS A 1 145  ? 36.624  -2.000  -17.871 1.00 64.93 145  A 1 
ATOM 1171 S SG  . CYS A 1 145  ? 35.651  -3.134  -18.902 1.00 64.31 145  A 1 
ATOM 1172 N N   . GLY A 1 146  ? 39.888  -1.581  -15.972 1.00 58.75 146  A 1 
ATOM 1173 C CA  . GLY A 1 146  ? 40.662  -0.487  -15.360 1.00 55.93 146  A 1 
ATOM 1174 C C   . GLY A 1 146  ? 40.736  0.751   -16.280 1.00 53.61 146  A 1 
ATOM 1175 O O   . GLY A 1 146  ? 40.774  0.580   -17.494 1.00 48.72 146  A 1 
ATOM 1176 N N   . PRO A 1 147  ? 40.748  1.999   -15.733 1.00 50.95 147  A 1 
ATOM 1177 C CA  . PRO A 1 147  ? 41.117  2.416   -14.382 1.00 49.21 147  A 1 
ATOM 1178 C C   . PRO A 1 147  ? 39.944  2.916   -13.514 1.00 48.81 147  A 1 
ATOM 1179 O O   . PRO A 1 147  ? 40.053  3.938   -12.849 1.00 45.70 147  A 1 
ATOM 1180 C CB  . PRO A 1 147  ? 42.150  3.529   -14.638 1.00 44.08 147  A 1 
ATOM 1181 C CG  . PRO A 1 147  ? 41.528  4.275   -15.818 1.00 42.92 147  A 1 
ATOM 1182 C CD  . PRO A 1 147  ? 40.783  3.178   -16.589 1.00 44.75 147  A 1 
ATOM 1183 N N   . VAL A 1 148  ? 38.818  2.233   -13.514 1.00 48.09 148  A 1 
ATOM 1184 C CA  . VAL A 1 148  ? 37.824  2.473   -12.459 1.00 47.70 148  A 1 
ATOM 1185 C C   . VAL A 1 148  ? 38.365  1.812   -11.192 1.00 47.91 148  A 1 
ATOM 1186 O O   . VAL A 1 148  ? 38.380  0.590   -11.094 1.00 45.12 148  A 1 
ATOM 1187 C CB  . VAL A 1 148  ? 36.415  1.977   -12.818 1.00 43.52 148  A 1 
ATOM 1188 C CG1 . VAL A 1 148  ? 35.410  2.283   -11.699 1.00 39.74 148  A 1 
ATOM 1189 C CG2 . VAL A 1 148  ? 35.902  2.673   -14.081 1.00 38.42 148  A 1 
ATOM 1190 N N   . ASP A 1 149  ? 38.826  2.624   -10.257 1.00 43.65 149  A 1 
ATOM 1191 C CA  . ASP A 1 149  ? 39.196  2.139   -8.936  1.00 43.90 149  A 1 
ATOM 1192 C C   . ASP A 1 149  ? 37.946  1.551   -8.261  1.00 43.60 149  A 1 
ATOM 1193 O O   . ASP A 1 149  ? 37.101  2.270   -7.722  1.00 41.14 149  A 1 
ATOM 1194 C CB  . ASP A 1 149  ? 39.861  3.255   -8.123  1.00 40.15 149  A 1 
ATOM 1195 C CG  . ASP A 1 149  ? 40.275  2.814   -6.713  1.00 36.37 149  A 1 
ATOM 1196 O OD1 . ASP A 1 149  ? 40.112  1.614   -6.389  1.00 33.63 149  A 1 
ATOM 1197 O OD2 . ASP A 1 149  ? 40.687  3.701   -5.937  1.00 33.69 149  A 1 
ATOM 1198 N N   . VAL A 1 150  ? 37.823  0.228   -8.338  1.00 41.41 150  A 1 
ATOM 1199 C CA  . VAL A 1 150  ? 36.732  -0.537  -7.735  1.00 41.34 150  A 1 
ATOM 1200 C C   . VAL A 1 150  ? 36.667  -0.382  -6.215  1.00 41.53 150  A 1 
ATOM 1201 O O   . VAL A 1 150  ? 35.605  -0.553  -5.628  1.00 38.80 150  A 1 
ATOM 1202 C CB  . VAL A 1 150  ? 36.808  -2.042  -8.110  1.00 37.34 150  A 1 
ATOM 1203 C CG1 . VAL A 1 150  ? 36.039  -2.295  -9.407  1.00 34.59 150  A 1 
ATOM 1204 C CG2 . VAL A 1 150  ? 38.230  -2.578  -8.271  1.00 34.17 150  A 1 
ATOM 1205 N N   . ASN A 1 151  ? 37.778  0.010   -5.598  1.00 40.59 151  A 1 
ATOM 1206 C CA  . ASN A 1 151  ? 37.881  0.293   -4.171  1.00 41.16 151  A 1 
ATOM 1207 C C   . ASN A 1 151  ? 37.623  1.774   -3.853  1.00 41.68 151  A 1 
ATOM 1208 O O   . ASN A 1 151  ? 37.383  2.113   -2.698  1.00 38.67 151  A 1 
ATOM 1209 C CB  . ASN A 1 151  ? 39.256  -0.163  -3.680  1.00 36.45 151  A 1 
ATOM 1210 C CG  . ASN A 1 151  ? 39.479  -1.657  -3.878  1.00 32.77 151  A 1 
ATOM 1211 O OD1 . ASN A 1 151  ? 38.594  -2.467  -3.688  1.00 30.10 151  A 1 
ATOM 1212 N ND2 . ASN A 1 151  ? 40.672  -2.054  -4.256  1.00 29.59 151  A 1 
ATOM 1213 N N   . SER A 1 152  ? 37.633  2.657   -4.875  1.00 42.03 152  A 1 
ATOM 1214 C CA  . SER A 1 152  ? 37.224  4.038   -4.659  1.00 43.42 152  A 1 
ATOM 1215 C C   . SER A 1 152  ? 35.740  4.081   -4.292  1.00 44.01 152  A 1 
ATOM 1216 O O   . SER A 1 152  ? 34.876  3.680   -5.080  1.00 42.19 152  A 1 
ATOM 1217 C CB  . SER A 1 152  ? 37.474  4.931   -5.869  1.00 40.12 152  A 1 
ATOM 1218 O OG  . SER A 1 152  ? 37.133  6.274   -5.546  1.00 37.45 152  A 1 
ATOM 1219 N N   . PRO A 1 153  ? 35.398  4.615   -3.116  1.00 42.85 153  A 1 
ATOM 1220 C CA  . PRO A 1 153  ? 34.001  4.728   -2.734  1.00 43.08 153  A 1 
ATOM 1221 C C   . PRO A 1 153  ? 33.201  5.672   -3.646  1.00 44.72 153  A 1 
ATOM 1222 O O   . PRO A 1 153  ? 31.981  5.764   -3.479  1.00 42.42 153  A 1 
ATOM 1223 C CB  . PRO A 1 153  ? 34.035  5.171   -1.264  1.00 37.57 153  A 1 
ATOM 1224 C CG  . PRO A 1 153  ? 35.387  5.871   -1.112  1.00 36.64 153  A 1 
ATOM 1225 C CD  . PRO A 1 153  ? 36.279  5.123   -2.090  1.00 38.20 153  A 1 
ATOM 1226 N N   . ARG A 1 154  ? 33.849  6.382   -4.607  1.00 43.89 154  A 1 
ATOM 1227 C CA  . ARG A 1 154  ? 33.218  7.423   -5.434  1.00 45.61 154  A 1 
ATOM 1228 C C   . ARG A 1 154  ? 33.837  7.549   -6.832  1.00 47.71 154  A 1 
ATOM 1229 O O   . ARG A 1 154  ? 35.054  7.514   -6.958  1.00 44.84 154  A 1 
ATOM 1230 C CB  . ARG A 1 154  ? 33.311  8.777   -4.701  1.00 40.80 154  A 1 
ATOM 1231 C CG  . ARG A 1 154  ? 32.592  8.731   -3.352  1.00 36.86 154  A 1 
ATOM 1232 C CD  . ARG A 1 154  ? 32.618  10.071  -2.642  1.00 34.08 154  A 1 
ATOM 1233 N NE  . ARG A 1 154  ? 31.945  9.938   -1.336  1.00 31.75 154  A 1 
ATOM 1234 C CZ  . ARG A 1 154  ? 32.131  10.712  -0.280  1.00 28.89 154  A 1 
ATOM 1235 N NH1 . ARG A 1 154  ? 32.927  11.732  -0.309  1.00 28.21 154  A 1 
ATOM 1236 N NH2 . ARG A 1 154  ? 31.520  10.455  0.832   1.00 27.14 154  A 1 
ATOM 1237 N N   . PRO A 1 155  ? 33.030  7.800   -7.889  1.00 52.20 155  A 1 
ATOM 1238 C CA  . PRO A 1 155  ? 33.538  7.993   -9.238  1.00 54.21 155  A 1 
ATOM 1239 C C   . PRO A 1 155  ? 34.137  9.402   -9.402  1.00 59.07 155  A 1 
ATOM 1240 O O   . PRO A 1 155  ? 33.424  10.397  -9.460  1.00 57.59 155  A 1 
ATOM 1241 C CB  . PRO A 1 155  ? 32.335  7.725   -10.151 1.00 49.73 155  A 1 
ATOM 1242 C CG  . PRO A 1 155  ? 31.131  8.113   -9.295  1.00 47.93 155  A 1 
ATOM 1243 C CD  . PRO A 1 155  ? 31.576  7.793   -7.872  1.00 49.87 155  A 1 
ATOM 1244 N N   . THR A 1 156  ? 35.448  9.478   -9.480  1.00 58.23 156  A 1 
ATOM 1245 C CA  . THR A 1 156  ? 36.208  10.740  -9.432  1.00 62.25 156  A 1 
ATOM 1246 C C   . THR A 1 156  ? 35.809  11.743  -10.533 1.00 67.10 156  A 1 
ATOM 1247 O O   . THR A 1 156  ? 35.616  12.918  -10.236 1.00 64.49 156  A 1 
ATOM 1248 C CB  . THR A 1 156  ? 37.714  10.444  -9.494  1.00 57.72 156  A 1 
ATOM 1249 O OG1 . THR A 1 156  ? 38.023  9.472   -8.519  1.00 53.14 156  A 1 
ATOM 1250 C CG2 . THR A 1 156  ? 38.586  11.652  -9.213  1.00 51.38 156  A 1 
ATOM 1251 N N   . ALA A 1 157  ? 35.597  11.289  -11.769 1.00 60.86 157  A 1 
ATOM 1252 C CA  . ALA A 1 157  ? 35.308  12.157  -12.910 1.00 63.95 157  A 1 
ATOM 1253 C C   . ALA A 1 157  ? 33.995  12.949  -12.770 1.00 68.68 157  A 1 
ATOM 1254 O O   . ALA A 1 157  ? 33.930  14.136  -13.097 1.00 67.10 157  A 1 
ATOM 1255 C CB  . ALA A 1 157  ? 35.300  11.291  -14.178 1.00 60.26 157  A 1 
ATOM 1256 N N   . GLN A 1 158  ? 32.941  12.325  -12.239 1.00 65.50 158  A 1 
ATOM 1257 C CA  . GLN A 1 158  ? 31.643  12.977  -12.037 1.00 67.25 158  A 1 
ATOM 1258 C C   . GLN A 1 158  ? 31.693  13.986  -10.893 1.00 71.11 158  A 1 
ATOM 1259 O O   . GLN A 1 158  ? 31.066  15.040  -10.968 1.00 71.68 158  A 1 
ATOM 1260 C CB  . GLN A 1 158  ? 30.549  11.921  -11.757 1.00 66.39 158  A 1 
ATOM 1261 C CG  . GLN A 1 158  ? 30.228  11.018  -12.960 1.00 64.11 158  A 1 
ATOM 1262 C CD  . GLN A 1 158  ? 31.260  9.920   -13.233 1.00 58.72 158  A 1 
ATOM 1263 O OE1 . GLN A 1 158  ? 32.182  9.661   -12.473 1.00 56.18 158  A 1 
ATOM 1264 N NE2 . GLN A 1 158  ? 31.151  9.229   -14.338 1.00 51.40 158  A 1 
ATOM 1265 N N   . TRP A 1 159  ? 32.477  13.716  -9.856  1.00 70.04 159  A 1 
ATOM 1266 C CA  . TRP A 1 159  ? 32.657  14.652  -8.749  1.00 71.59 159  A 1 
ATOM 1267 C C   . TRP A 1 159  ? 33.521  15.863  -9.123  1.00 74.03 159  A 1 
ATOM 1268 O O   . TRP A 1 159  ? 33.198  16.992  -8.744  1.00 72.60 159  A 1 
ATOM 1269 C CB  . TRP A 1 159  ? 33.221  13.906  -7.548  1.00 69.03 159  A 1 
ATOM 1270 C CG  . TRP A 1 159  ? 32.319  12.819  -7.038  1.00 68.66 159  A 1 
ATOM 1271 C CD1 . TRP A 1 159  ? 32.614  11.508  -7.006  1.00 62.02 159  A 1 
ATOM 1272 C CD2 . TRP A 1 159  ? 30.958  12.938  -6.514  1.00 64.49 159  A 1 
ATOM 1273 N NE1 . TRP A 1 159  ? 31.541  10.797  -6.496  1.00 56.40 159  A 1 
ATOM 1274 C CE2 . TRP A 1 159  ? 30.501  11.629  -6.169  1.00 59.90 159  A 1 
ATOM 1275 C CE3 . TRP A 1 159  ? 30.075  14.006  -6.297  1.00 58.16 159  A 1 
ATOM 1276 C CZ2 . TRP A 1 159  ? 29.235  11.397  -5.613  1.00 59.18 159  A 1 
ATOM 1277 C CZ3 . TRP A 1 159  ? 28.797  13.786  -5.735  1.00 54.11 159  A 1 
ATOM 1278 C CH2 . TRP A 1 159  ? 28.378  12.493  -5.396  1.00 54.68 159  A 1 
ATOM 1279 N N   . GLU A 1 160  ? 34.550  15.653  -9.921  1.00 68.21 160  A 1 
ATOM 1280 C CA  . GLU A 1 160  ? 35.301  16.752  -10.524 1.00 72.12 160  A 1 
ATOM 1281 C C   . GLU A 1 160  ? 34.430  17.611  -11.442 1.00 74.68 160  A 1 
ATOM 1282 O O   . GLU A 1 160  ? 34.565  18.838  -11.456 1.00 74.82 160  A 1 
ATOM 1283 C CB  . GLU A 1 160  ? 36.455  16.205  -11.366 1.00 71.75 160  A 1 
ATOM 1284 C CG  . GLU A 1 160  ? 37.627  15.681  -10.540 1.00 67.04 160  A 1 
ATOM 1285 C CD  . GLU A 1 160  ? 38.817  15.281  -11.430 1.00 65.80 160  A 1 
ATOM 1286 O OE1 . GLU A 1 160  ? 39.733  14.642  -10.885 1.00 58.84 160  A 1 
ATOM 1287 O OE2 . GLU A 1 160  ? 38.814  15.686  -12.622 1.00 60.29 160  A 1 
ATOM 1288 N N   . TYR A 1 161  ? 33.514  16.996  -12.187 1.00 73.58 161  A 1 
ATOM 1289 C CA  . TYR A 1 161  ? 32.534  17.709  -13.000 1.00 74.86 161  A 1 
ATOM 1290 C C   . TYR A 1 161  ? 31.653  18.629  -12.150 1.00 77.51 161  A 1 
ATOM 1291 O O   . TYR A 1 161  ? 31.560  19.813  -12.449 1.00 77.80 161  A 1 
ATOM 1292 C CB  . TYR A 1 161  ? 31.691  16.703  -13.785 1.00 72.75 161  A 1 
ATOM 1293 C CG  . TYR A 1 161  ? 30.547  17.332  -14.531 1.00 70.65 161  A 1 
ATOM 1294 C CD1 . TYR A 1 161  ? 29.242  17.246  -14.013 1.00 63.16 161  A 1 
ATOM 1295 C CD2 . TYR A 1 161  ? 30.787  18.003  -15.740 1.00 64.19 161  A 1 
ATOM 1296 C CE1 . TYR A 1 161  ? 28.168  17.811  -14.730 1.00 58.92 161  A 1 
ATOM 1297 C CE2 . TYR A 1 161  ? 29.724  18.571  -16.452 1.00 59.82 161  A 1 
ATOM 1298 C CZ  . TYR A 1 161  ? 28.410  18.467  -15.956 1.00 62.53 161  A 1 
ATOM 1299 O OH  . TYR A 1 161  ? 27.383  18.988  -16.654 1.00 62.15 161  A 1 
ATOM 1300 N N   . VAL A 1 162  ? 31.101  18.130  -11.053 1.00 76.25 162  A 1 
ATOM 1301 C CA  . VAL A 1 162  ? 30.300  18.922  -10.112 1.00 76.75 162  A 1 
ATOM 1302 C C   . VAL A 1 162  ? 31.122  20.084  -9.532  1.00 77.97 162  A 1 
ATOM 1303 O O   . VAL A 1 162  ? 30.636  21.214  -9.496  1.00 78.87 162  A 1 
ATOM 1304 C CB  . VAL A 1 162  ? 29.744  18.028  -8.991  1.00 76.00 162  A 1 
ATOM 1305 C CG1 . VAL A 1 162  ? 29.071  18.826  -7.875  1.00 71.23 162  A 1 
ATOM 1306 C CG2 . VAL A 1 162  ? 28.692  17.063  -9.555  1.00 72.10 162  A 1 
ATOM 1307 N N   . ALA A 1 163  ? 32.367  19.833  -9.155  1.00 75.38 163  A 1 
ATOM 1308 C CA  . ALA A 1 163  ? 33.251  20.864  -8.618  1.00 75.69 163  A 1 
ATOM 1309 C C   . ALA A 1 163  ? 33.559  21.968  -9.657  1.00 77.60 163  A 1 
ATOM 1310 O O   . ALA A 1 163  ? 33.433  23.156  -9.357  1.00 78.54 163  A 1 
ATOM 1311 C CB  . ALA A 1 163  ? 34.524  20.195  -8.106  1.00 74.92 163  A 1 
ATOM 1312 N N   . LYS A 1 164  ? 33.867  21.598  -10.888 1.00 76.98 164  A 1 
ATOM 1313 C CA  . LYS A 1 164  ? 34.074  22.557  -11.983 1.00 75.67 164  A 1 
ATOM 1314 C C   . LYS A 1 164  ? 32.795  23.313  -12.324 1.00 75.68 164  A 1 
ATOM 1315 O O   . LYS A 1 164  ? 32.844  24.511  -12.590 1.00 75.75 164  A 1 
ATOM 1316 C CB  . LYS A 1 164  ? 34.610  21.829  -13.218 1.00 75.78 164  A 1 
ATOM 1317 C CG  . LYS A 1 164  ? 36.072  21.388  -13.041 1.00 73.53 164  A 1 
ATOM 1318 C CD  . LYS A 1 164  ? 36.541  20.579  -14.256 1.00 69.78 164  A 1 
ATOM 1319 C CE  . LYS A 1 164  ? 37.954  20.040  -14.020 1.00 64.09 164  A 1 
ATOM 1320 N NZ  . LYS A 1 164  ? 38.376  19.096  -15.088 1.00 57.26 164  A 1 
ATOM 1321 N N   . TRP A 1 165  ? 31.644  22.643  -12.289 1.00 78.61 165  A 1 
ATOM 1322 C CA  . TRP A 1 165  ? 30.351  23.257  -12.546 1.00 78.85 165  A 1 
ATOM 1323 C C   . TRP A 1 165  ? 29.992  24.322  -11.510 1.00 78.57 165  A 1 
ATOM 1324 O O   . TRP A 1 165  ? 29.493  25.378  -11.873 1.00 78.20 165  A 1 
ATOM 1325 C CB  . TRP A 1 165  ? 29.293  22.164  -12.630 1.00 79.24 165  A 1 
ATOM 1326 C CG  . TRP A 1 165  ? 27.950  22.588  -13.106 1.00 78.73 165  A 1 
ATOM 1327 C CD1 . TRP A 1 165  ? 27.630  23.729  -13.768 1.00 72.95 165  A 1 
ATOM 1328 C CD2 . TRP A 1 165  ? 26.707  21.846  -12.989 1.00 78.55 165  A 1 
ATOM 1329 N NE1 . TRP A 1 165  ? 26.289  23.737  -14.068 1.00 72.49 165  A 1 
ATOM 1330 C CE2 . TRP A 1 165  ? 25.667  22.590  -13.618 1.00 78.82 165  A 1 
ATOM 1331 C CE3 . TRP A 1 165  ? 26.344  20.601  -12.427 1.00 75.66 165  A 1 
ATOM 1332 C CZ2 . TRP A 1 165  ? 24.359  22.120  -13.702 1.00 79.23 165  A 1 
ATOM 1333 C CZ3 . TRP A 1 165  ? 25.036  20.124  -12.508 1.00 74.54 165  A 1 
ATOM 1334 C CH2 . TRP A 1 165  ? 24.048  20.883  -13.142 1.00 74.00 165  A 1 
ATOM 1335 N N   . SER A 1 166  ? 30.359  24.127  -10.237 1.00 78.94 166  A 1 
ATOM 1336 C CA  . SER A 1 166  ? 30.152  25.144  -9.197  1.00 77.62 166  A 1 
ATOM 1337 C C   . SER A 1 166  ? 30.838  26.479  -9.533  1.00 78.05 166  A 1 
ATOM 1338 O O   . SER A 1 166  ? 30.253  27.540  -9.318  1.00 79.21 166  A 1 
ATOM 1339 C CB  . SER A 1 166  ? 30.604  24.627  -7.822  1.00 78.71 166  A 1 
ATOM 1340 O OG  . SER A 1 166  ? 32.002  24.649  -7.644  1.00 77.72 166  A 1 
ATOM 1341 N N   . LYS A 1 167  ? 32.007  26.444  -10.174 1.00 78.69 167  A 1 
ATOM 1342 C CA  . LYS A 1 167  ? 32.728  27.641  -10.649 1.00 77.30 167  A 1 
ATOM 1343 C C   . LYS A 1 167  ? 32.015  28.334  -11.803 1.00 76.57 167  A 1 
ATOM 1344 O O   . LYS A 1 167  ? 32.047  29.561  -11.895 1.00 73.52 167  A 1 
ATOM 1345 C CB  . LYS A 1 167  ? 34.168  27.289  -11.044 1.00 76.93 167  A 1 
ATOM 1346 C CG  . LYS A 1 167  ? 34.978  26.811  -9.838  1.00 74.83 167  A 1 
ATOM 1347 C CD  . LYS A 1 167  ? 36.449  26.571  -10.173 1.00 71.43 167  A 1 
ATOM 1348 C CE  . LYS A 1 167  ? 37.158  26.237  -8.862  1.00 65.69 167  A 1 
ATOM 1349 N NZ  . LYS A 1 167  ? 38.584  25.868  -9.033  1.00 57.49 167  A 1 
ATOM 1350 N N   . GLN A 1 168  ? 31.328  27.593  -12.660 1.00 79.65 168  A 1 
ATOM 1351 C CA  . GLN A 1 168  ? 30.582  28.159  -13.783 1.00 77.38 168  A 1 
ATOM 1352 C C   . GLN A 1 168  ? 29.345  28.942  -13.339 1.00 77.08 168  A 1 
ATOM 1353 O O   . GLN A 1 168  ? 28.872  29.805  -14.086 1.00 72.93 168  A 1 
ATOM 1354 C CB  . GLN A 1 168  ? 30.186  27.063  -14.788 1.00 75.52 168  A 1 
ATOM 1355 C CG  . GLN A 1 168  ? 31.391  26.345  -15.408 1.00 74.57 168  A 1 
ATOM 1356 C CD  . GLN A 1 168  ? 32.301  27.265  -16.211 1.00 70.69 168  A 1 
ATOM 1357 O OE1 . GLN A 1 168  ? 31.903  28.296  -16.742 1.00 65.70 168  A 1 
ATOM 1358 N NE2 . GLN A 1 168  ? 33.564  26.943  -16.334 1.00 62.88 168  A 1 
ATOM 1359 N N   . LEU A 1 169  ? 28.847  28.725  -12.114 1.00 77.22 169  A 1 
ATOM 1360 C CA  . LEU A 1 169  ? 27.743  29.508  -11.552 1.00 74.36 169  A 1 
ATOM 1361 C C   . LEU A 1 169  ? 28.083  31.012  -11.458 1.00 73.43 169  A 1 
ATOM 1362 O O   . LEU A 1 169  ? 27.186  31.850  -11.537 1.00 69.70 169  A 1 
ATOM 1363 C CB  . LEU A 1 169  ? 27.371  28.916  -10.182 1.00 72.01 169  A 1 
ATOM 1364 C CG  . LEU A 1 169  ? 26.127  29.527  -9.514  1.00 69.79 169  A 1 
ATOM 1365 C CD1 . LEU A 1 169  ? 24.857  29.361  -10.337 1.00 64.12 169  A 1 
ATOM 1366 C CD2 . LEU A 1 169  ? 25.893  28.833  -8.171  1.00 66.67 169  A 1 
ATOM 1367 N N   . LEU A 1 170  ? 29.371  31.361  -11.322 1.00 69.84 170  A 1 
ATOM 1368 C CA  . LEU A 1 170  ? 29.845  32.750  -11.282 1.00 66.46 170  A 1 
ATOM 1369 C C   . LEU A 1 170  ? 30.067  33.358  -12.668 1.00 67.73 170  A 1 
ATOM 1370 O O   . LEU A 1 170  ? 29.966  34.567  -12.804 1.00 62.83 170  A 1 
ATOM 1371 C CB  . LEU A 1 170  ? 31.139  32.825  -10.452 1.00 60.87 170  A 1 
ATOM 1372 C CG  . LEU A 1 170  ? 30.979  32.457  -8.973  1.00 57.67 170  A 1 
ATOM 1373 C CD1 . LEU A 1 170  ? 32.332  32.606  -8.279  1.00 52.93 170  A 1 
ATOM 1374 C CD2 . LEU A 1 170  ? 30.001  33.391  -8.250  1.00 54.45 170  A 1 
ATOM 1375 N N   . SER A 1 171  ? 30.338  32.541  -13.679 1.00 68.64 171  A 1 
ATOM 1376 C CA  . SER A 1 171  ? 30.676  33.034  -15.023 1.00 66.39 171  A 1 
ATOM 1377 C C   . SER A 1 171  ? 29.459  33.412  -15.881 1.00 66.69 171  A 1 
ATOM 1378 O O   . SER A 1 171  ? 29.626  33.897  -16.990 1.00 61.40 171  A 1 
ATOM 1379 C CB  . SER A 1 171  ? 31.591  32.035  -15.741 1.00 61.67 171  A 1 
ATOM 1380 O OG  . SER A 1 171  ? 30.897  30.876  -16.134 1.00 56.59 171  A 1 
ATOM 1381 N N   . GLN A 1 172  ? 28.236  33.203  -15.377 1.00 64.30 172  A 1 
ATOM 1382 C CA  . GLN A 1 172  ? 26.931  33.639  -15.910 1.00 63.07 172  A 1 
ATOM 1383 C C   . GLN A 1 172  ? 26.548  33.197  -17.340 1.00 64.86 172  A 1 
ATOM 1384 O O   . GLN A 1 172  ? 25.353  33.088  -17.637 1.00 57.44 172  A 1 
ATOM 1385 C CB  . GLN A 1 172  ? 26.750  35.157  -15.711 1.00 56.57 172  A 1 
ATOM 1386 C CG  . GLN A 1 172  ? 26.806  35.585  -14.236 1.00 53.60 172  A 1 
ATOM 1387 C CD  . GLN A 1 172  ? 26.534  37.072  -14.012 1.00 48.15 172  A 1 
ATOM 1388 O OE1 . GLN A 1 172  ? 26.317  37.855  -14.919 1.00 45.35 172  A 1 
ATOM 1389 N NE2 . GLN A 1 172  ? 26.535  37.538  -12.789 1.00 44.55 172  A 1 
ATOM 1390 N N   . GLY A 1 173  ? 27.501  32.901  -18.210 1.00 65.65 173  A 1 
ATOM 1391 C CA  . GLY A 1 173  ? 27.235  32.627  -19.629 1.00 64.55 173  A 1 
ATOM 1392 C C   . GLY A 1 173  ? 26.769  31.201  -19.947 1.00 68.45 173  A 1 
ATOM 1393 O O   . GLY A 1 173  ? 25.872  31.016  -20.764 1.00 62.30 173  A 1 
ATOM 1394 N N   . ASN A 1 174  ? 27.357  30.199  -19.297 1.00 70.02 174  A 1 
ATOM 1395 C CA  . ASN A 1 174  ? 27.237  28.802  -19.729 1.00 71.20 174  A 1 
ATOM 1396 C C   . ASN A 1 174  ? 26.722  27.832  -18.653 1.00 74.13 174  A 1 
ATOM 1397 O O   . ASN A 1 174  ? 26.619  26.633  -18.910 1.00 69.90 174  A 1 
ATOM 1398 C CB  . ASN A 1 174  ? 28.596  28.357  -20.302 1.00 65.53 174  A 1 
ATOM 1399 C CG  . ASN A 1 174  ? 28.949  29.057  -21.606 1.00 60.45 174  A 1 
ATOM 1400 O OD1 . ASN A 1 174  ? 28.113  29.468  -22.386 1.00 54.13 174  A 1 
ATOM 1401 N ND2 . ASN A 1 174  ? 30.220  29.203  -21.894 1.00 54.48 174  A 1 
ATOM 1402 N N   . PHE A 1 175  ? 26.382  28.328  -17.460 1.00 75.66 175  A 1 
ATOM 1403 C CA  . PHE A 1 175  ? 25.983  27.487  -16.325 1.00 77.65 175  A 1 
ATOM 1404 C C   . PHE A 1 175  ? 24.877  26.474  -16.673 1.00 79.93 175  A 1 
ATOM 1405 O O   . PHE A 1 175  ? 25.024  25.280  -16.424 1.00 77.44 175  A 1 
ATOM 1406 C CB  . PHE A 1 175  ? 25.522  28.380  -15.173 1.00 75.93 175  A 1 
ATOM 1407 C CG  . PHE A 1 175  ? 25.027  27.595  -13.986 1.00 77.12 175  A 1 
ATOM 1408 C CD1 . PHE A 1 175  ? 23.644  27.394  -13.782 1.00 68.86 175  A 1 
ATOM 1409 C CD2 . PHE A 1 175  ? 25.945  27.014  -13.094 1.00 69.65 175  A 1 
ATOM 1410 C CE1 . PHE A 1 175  ? 23.195  26.639  -12.693 1.00 65.84 175  A 1 
ATOM 1411 C CE2 . PHE A 1 175  ? 25.496  26.257  -12.007 1.00 66.44 175  A 1 
ATOM 1412 C CZ  . PHE A 1 175  ? 24.114  26.066  -11.799 1.00 73.45 175  A 1 
ATOM 1413 N N   . CYS A 1 176  ? 23.809  26.934  -17.317 1.00 79.90 176  A 1 
ATOM 1414 C CA  . CYS A 1 176  ? 22.673  26.081  -17.679 1.00 80.64 176  A 1 
ATOM 1415 C C   . CYS A 1 176  ? 22.999  25.053  -18.774 1.00 81.43 176  A 1 
ATOM 1416 O O   . CYS A 1 176  ? 22.325  24.030  -18.878 1.00 78.86 176  A 1 
ATOM 1417 C CB  . CYS A 1 176  ? 21.506  26.979  -18.096 1.00 78.84 176  A 1 
ATOM 1418 S SG  . CYS A 1 176  ? 20.936  28.047  -16.738 1.00 76.71 176  A 1 
ATOM 1419 N N   . THR A 1 177  ? 24.053  25.290  -19.551 1.00 76.84 177  A 1 
ATOM 1420 C CA  . THR A 1 177  ? 24.534  24.313  -20.542 1.00 76.56 177  A 1 
ATOM 1421 C C   . THR A 1 177  ? 25.267  23.156  -19.860 1.00 76.77 177  A 1 
ATOM 1422 O O   . THR A 1 177  ? 25.204  22.029  -20.331 1.00 74.98 177  A 1 
ATOM 1423 C CB  . THR A 1 177  ? 25.429  24.982  -21.587 1.00 74.19 177  A 1 
ATOM 1424 O OG1 . THR A 1 177  ? 24.826  26.157  -22.067 1.00 68.93 177  A 1 
ATOM 1425 C CG2 . THR A 1 177  ? 25.649  24.082  -22.805 1.00 67.15 177  A 1 
ATOM 1426 N N   . TRP A 1 178  ? 25.883  23.396  -18.709 1.00 78.75 178  A 1 
ATOM 1427 C CA  . TRP A 1 178  ? 26.570  22.361  -17.920 1.00 78.74 178  A 1 
ATOM 1428 C C   . TRP A 1 178  ? 25.629  21.302  -17.333 1.00 78.78 178  A 1 
ATOM 1429 O O   . TRP A 1 178  ? 26.093  20.211  -17.031 1.00 76.63 178  A 1 
ATOM 1430 C CB  . TRP A 1 178  ? 27.411  23.027  -16.830 1.00 77.62 178  A 1 
ATOM 1431 C CG  . TRP A 1 178  ? 28.743  23.525  -17.287 1.00 78.11 178  A 1 
ATOM 1432 C CD1 . TRP A 1 178  ? 28.986  24.571  -18.115 1.00 70.57 178  A 1 
ATOM 1433 C CD2 . TRP A 1 178  ? 30.061  22.974  -16.960 1.00 76.17 178  A 1 
ATOM 1434 N NE1 . TRP A 1 178  ? 30.337  24.706  -18.328 1.00 69.35 178  A 1 
ATOM 1435 C CE2 . TRP A 1 178  ? 31.055  23.746  -17.633 1.00 73.22 178  A 1 
ATOM 1436 C CE3 . TRP A 1 178  ? 30.508  21.901  -16.166 1.00 71.30 178  A 1 
ATOM 1437 C CZ2 . TRP A 1 178  ? 32.421  23.460  -17.518 1.00 73.50 178  A 1 
ATOM 1438 C CZ3 . TRP A 1 178  ? 31.877  21.610  -16.043 1.00 70.53 178  A 1 
ATOM 1439 C CH2 . TRP A 1 178  ? 32.833  22.386  -16.718 1.00 70.58 178  A 1 
ATOM 1440 N N   . SER A 1 179  ? 24.330  21.561  -17.235 1.00 80.62 179  A 1 
ATOM 1441 C CA  . SER A 1 179  ? 23.374  20.521  -16.828 1.00 79.74 179  A 1 
ATOM 1442 C C   . SER A 1 179  ? 23.065  19.512  -17.941 1.00 80.35 179  A 1 
ATOM 1443 O O   . SER A 1 179  ? 22.631  18.405  -17.662 1.00 79.06 179  A 1 
ATOM 1444 C CB  . SER A 1 179  ? 22.081  21.136  -16.281 1.00 78.38 179  A 1 
ATOM 1445 O OG  . SER A 1 179  ? 21.343  21.780  -17.290 1.00 73.25 179  A 1 
ATOM 1446 N N   . LYS A 1 180  ? 23.339  19.865  -19.214 1.00 79.20 180  A 1 
ATOM 1447 C CA  . LYS A 1 180  ? 22.899  19.098  -20.382 1.00 78.11 180  A 1 
ATOM 1448 C C   . LYS A 1 180  ? 23.393  17.647  -20.439 1.00 79.09 180  A 1 
ATOM 1449 O O   . LYS A 1 180  ? 22.563  16.799  -20.749 1.00 78.34 180  A 1 
ATOM 1450 C CB  . LYS A 1 180  ? 23.213  19.842  -21.689 1.00 76.31 180  A 1 
ATOM 1451 C CG  . LYS A 1 180  ? 22.442  21.159  -21.861 1.00 74.74 180  A 1 
ATOM 1452 C CD  . LYS A 1 180  ? 20.918  20.929  -21.885 1.00 70.93 180  A 1 
ATOM 1453 C CE  . LYS A 1 180  ? 20.165  22.233  -22.104 1.00 66.54 180  A 1 
ATOM 1454 N NZ  . LYS A 1 180  ? 18.707  22.007  -21.995 1.00 56.73 180  A 1 
ATOM 1455 N N   . PRO A 1 181  ? 24.655  17.304  -20.120 1.00 78.69 181  A 1 
ATOM 1456 C CA  . PRO A 1 181  ? 25.141  15.925  -20.265 1.00 78.00 181  A 1 
ATOM 1457 C C   . PRO A 1 181  ? 24.358  14.893  -19.458 1.00 79.41 181  A 1 
ATOM 1458 O O   . PRO A 1 181  ? 24.244  13.743  -19.876 1.00 79.18 181  A 1 
ATOM 1459 C CB  . PRO A 1 181  ? 26.605  15.954  -19.822 1.00 75.62 181  A 1 
ATOM 1460 C CG  . PRO A 1 181  ? 27.006  17.403  -20.050 1.00 76.49 181  A 1 
ATOM 1461 C CD  . PRO A 1 181  ? 25.744  18.175  -19.737 1.00 81.07 181  A 1 
ATOM 1462 N N   . LEU A 1 182  ? 23.804  15.289  -18.311 1.00 81.77 182  A 1 
ATOM 1463 C CA  . LEU A 1 182  ? 23.062  14.408  -17.406 1.00 80.87 182  A 1 
ATOM 1464 C C   . LEU A 1 182  ? 21.592  14.842  -17.220 1.00 81.60 182  A 1 
ATOM 1465 O O   . LEU A 1 182  ? 20.881  14.304  -16.373 1.00 79.99 182  A 1 
ATOM 1466 C CB  . LEU A 1 182  ? 23.825  14.299  -16.073 1.00 79.10 182  A 1 
ATOM 1467 C CG  . LEU A 1 182  ? 25.263  13.734  -16.182 1.00 78.62 182  A 1 
ATOM 1468 C CD1 . LEU A 1 182  ? 25.919  13.736  -14.807 1.00 73.06 182  A 1 
ATOM 1469 C CD2 . LEU A 1 182  ? 25.289  12.308  -16.717 1.00 76.01 182  A 1 
ATOM 1470 N N   . ASP A 1 183  ? 21.137  15.812  -18.021 1.00 81.10 183  A 1 
ATOM 1471 C CA  . ASP A 1 183  ? 19.756  16.284  -18.027 1.00 81.24 183  A 1 
ATOM 1472 C C   . ASP A 1 183  ? 18.786  15.166  -18.454 1.00 80.23 183  A 1 
ATOM 1473 O O   . ASP A 1 183  ? 19.100  14.339  -19.314 1.00 79.80 183  A 1 
ATOM 1474 C CB  . ASP A 1 183  ? 19.629  17.498  -18.950 1.00 81.11 183  A 1 
ATOM 1475 C CG  . ASP A 1 183  ? 18.192  18.024  -18.973 1.00 78.97 183  A 1 
ATOM 1476 O OD1 . ASP A 1 183  ? 17.438  17.604  -19.881 1.00 71.28 183  A 1 
ATOM 1477 O OD2 . ASP A 1 183  ? 17.814  18.774  -18.051 1.00 71.25 183  A 1 
ATOM 1478 N N   . LYS A 1 184  ? 17.595  15.164  -17.892 1.00 79.76 184  A 1 
ATOM 1479 C CA  . LYS A 1 184  ? 16.575  14.133  -18.149 1.00 78.18 184  A 1 
ATOM 1480 C C   . LYS A 1 184  ? 16.145  14.011  -19.612 1.00 79.04 184  A 1 
ATOM 1481 O O   . LYS A 1 184  ? 15.657  12.964  -20.022 1.00 76.37 184  A 1 
ATOM 1482 C CB  . LYS A 1 184  ? 15.361  14.364  -17.237 1.00 76.56 184  A 1 
ATOM 1483 C CG  . LYS A 1 184  ? 14.606  15.667  -17.556 1.00 72.07 184  A 1 
ATOM 1484 C CD  . LYS A 1 184  ? 13.458  15.893  -16.564 1.00 68.05 184  A 1 
ATOM 1485 C CE  . LYS A 1 184  ? 12.724  17.186  -16.921 1.00 61.31 184  A 1 
ATOM 1486 N NZ  . LYS A 1 184  ? 11.644  17.462  -15.949 1.00 53.13 184  A 1 
ATOM 1487 N N   . THR A 1 185  ? 16.307  15.081  -20.399 1.00 78.46 185  A 1 
ATOM 1488 C CA  . THR A 1 185  ? 15.961  15.092  -21.825 1.00 76.86 185  A 1 
ATOM 1489 C C   . THR A 1 185  ? 17.085  14.552  -22.713 1.00 79.08 185  A 1 
ATOM 1490 O O   . THR A 1 185  ? 16.820  14.057  -23.804 1.00 77.38 185  A 1 
ATOM 1491 C CB  . THR A 1 185  ? 15.568  16.512  -22.288 1.00 75.19 185  A 1 
ATOM 1492 O OG1 . THR A 1 185  ? 16.661  17.393  -22.257 1.00 70.58 185  A 1 
ATOM 1493 C CG2 . THR A 1 185  ? 14.442  17.116  -21.459 1.00 68.22 185  A 1 
ATOM 1494 N N   . VAL A 1 186  ? 18.325  14.616  -22.216 1.00 78.28 186  A 1 
ATOM 1495 C CA  . VAL A 1 186  ? 19.525  14.186  -22.940 1.00 79.07 186  A 1 
ATOM 1496 C C   . VAL A 1 186  ? 19.934  12.778  -22.517 1.00 80.69 186  A 1 
ATOM 1497 O O   . VAL A 1 186  ? 19.930  11.867  -23.356 1.00 81.05 186  A 1 
ATOM 1498 C CB  . VAL A 1 186  ? 20.665  15.209  -22.738 1.00 78.46 186  A 1 
ATOM 1499 C CG1 . VAL A 1 186  ? 21.977  14.726  -23.368 1.00 73.05 186  A 1 
ATOM 1500 C CG2 . VAL A 1 186  ? 20.293  16.550  -23.384 1.00 75.61 186  A 1 
ATOM 1501 N N   . ALA A 1 187  ? 20.209  12.580  -21.238 1.00 81.68 187  A 1 
ATOM 1502 C CA  . ALA A 1 187  ? 20.596  11.302  -20.642 1.00 80.58 187  A 1 
ATOM 1503 C C   . ALA A 1 187  ? 19.373  10.447  -20.265 1.00 81.68 187  A 1 
ATOM 1504 O O   . ALA A 1 187  ? 19.301  9.880   -19.175 1.00 81.76 187  A 1 
ATOM 1505 C CB  . ALA A 1 187  ? 21.549  11.580  -19.476 1.00 79.85 187  A 1 
ATOM 1506 N N   . HIS A 1 188  ? 18.380  10.402  -21.148 1.00 82.40 188  A 1 
ATOM 1507 C CA  . HIS A 1 188  ? 17.118  9.714   -20.897 1.00 81.84 188  A 1 
ATOM 1508 C C   . HIS A 1 188  ? 17.307  8.226   -20.602 1.00 83.49 188  A 1 
ATOM 1509 O O   . HIS A 1 188  ? 16.799  7.731   -19.599 1.00 80.70 188  A 1 
ATOM 1510 C CB  . HIS A 1 188  ? 16.198  9.919   -22.104 1.00 80.86 188  A 1 
ATOM 1511 C CG  . HIS A 1 188  ? 14.867  9.219   -21.958 1.00 78.91 188  A 1 
ATOM 1512 N ND1 . HIS A 1 188  ? 13.859  9.590   -21.106 1.00 66.62 188  A 1 
ATOM 1513 C CD2 . HIS A 1 188  ? 14.446  8.116   -22.654 1.00 66.03 188  A 1 
ATOM 1514 C CE1 . HIS A 1 188  ? 12.837  8.730   -21.290 1.00 64.15 188  A 1 
ATOM 1515 N NE2 . HIS A 1 188  ? 13.145  7.815   -22.218 1.00 65.71 188  A 1 
ATOM 1516 N N   . ASN A 1 189  ? 18.063  7.535   -21.438 1.00 82.58 189  A 1 
ATOM 1517 C CA  . ASN A 1 189  ? 18.307  6.102   -21.279 1.00 82.23 189  A 1 
ATOM 1518 C C   . ASN A 1 189  ? 19.142  5.821   -20.020 1.00 83.40 189  A 1 
ATOM 1519 O O   . ASN A 1 189  ? 18.778  4.946   -19.242 1.00 83.39 189  A 1 
ATOM 1520 C CB  . ASN A 1 189  ? 19.017  5.556   -22.523 1.00 83.21 189  A 1 
ATOM 1521 C CG  . ASN A 1 189  ? 18.234  5.668   -23.808 1.00 81.95 189  A 1 
ATOM 1522 O OD1 . ASN A 1 189  ? 17.019  5.611   -23.880 1.00 73.59 189  A 1 
ATOM 1523 N ND2 . ASN A 1 189  ? 18.930  5.823   -24.910 1.00 71.68 189  A 1 
ATOM 1524 N N   . LEU A 1 190  ? 20.187  6.615   -19.775 1.00 82.07 190  A 1 
ATOM 1525 C CA  . LEU A 1 190  ? 20.998  6.507   -18.565 1.00 81.27 190  A 1 
ATOM 1526 C C   . LEU A 1 190  ? 20.140  6.645   -17.300 1.00 81.53 190  A 1 
ATOM 1527 O O   . LEU A 1 190  ? 20.222  5.809   -16.412 1.00 81.82 190  A 1 
ATOM 1528 C CB  . LEU A 1 190  ? 22.094  7.586   -18.596 1.00 81.78 190  A 1 
ATOM 1529 C CG  . LEU A 1 190  ? 22.967  7.635   -17.328 1.00 81.76 190  A 1 
ATOM 1530 C CD1 . LEU A 1 190  ? 23.831  6.388   -17.167 1.00 73.47 190  A 1 
ATOM 1531 C CD2 . LEU A 1 190  ? 23.868  8.868   -17.391 1.00 76.22 190  A 1 
ATOM 1532 N N   . ARG A 1 191  ? 19.306  7.674   -17.237 1.00 82.15 191  A 1 
ATOM 1533 C CA  . ARG A 1 191  ? 18.450  7.912   -16.066 1.00 80.89 191  A 1 
ATOM 1534 C C   . ARG A 1 191  ? 17.428  6.806   -15.856 1.00 81.46 191  A 1 
ATOM 1535 O O   . ARG A 1 191  ? 17.182  6.430   -14.708 1.00 81.88 191  A 1 
ATOM 1536 C CB  . ARG A 1 191  ? 17.753  9.267   -16.208 1.00 80.82 191  A 1 
ATOM 1537 C CG  . ARG A 1 191  ? 18.719  10.417  -15.943 1.00 79.61 191  A 1 
ATOM 1538 C CD  . ARG A 1 191  ? 18.008  11.740  -16.235 1.00 79.48 191  A 1 
ATOM 1539 N NE  . ARG A 1 191  ? 18.774  12.890  -15.728 1.00 78.44 191  A 1 
ATOM 1540 C CZ  . ARG A 1 191  ? 18.553  13.535  -14.604 1.00 75.81 191  A 1 
ATOM 1541 N NH1 . ARG A 1 191  ? 17.738  13.119  -13.694 1.00 68.52 191  A 1 
ATOM 1542 N NH2 . ARG A 1 191  ? 19.144  14.677  -14.376 1.00 71.25 191  A 1 
ATOM 1543 N N   . GLN A 1 192  ? 16.852  6.266   -16.917 1.00 82.27 192  A 1 
ATOM 1544 C CA  . GLN A 1 192  ? 15.953  5.120   -16.820 1.00 80.88 192  A 1 
ATOM 1545 C C   . GLN A 1 192  ? 16.667  3.874   -16.302 1.00 81.74 192  A 1 
ATOM 1546 O O   . GLN A 1 192  ? 16.127  3.194   -15.429 1.00 81.27 192  A 1 
ATOM 1547 C CB  . GLN A 1 192  ? 15.324  4.807   -18.184 1.00 81.39 192  A 1 
ATOM 1548 C CG  . GLN A 1 192  ? 14.216  5.800   -18.562 1.00 76.28 192  A 1 
ATOM 1549 C CD  . GLN A 1 192  ? 13.455  5.359   -19.810 1.00 69.86 192  A 1 
ATOM 1550 O OE1 . GLN A 1 192  ? 13.851  4.475   -20.545 1.00 62.90 192  A 1 
ATOM 1551 N NE2 . GLN A 1 192  ? 12.301  5.926   -20.076 1.00 58.66 192  A 1 
ATOM 1552 N N   . GLU A 1 193  ? 17.867  3.598   -16.798 1.00 79.73 193  A 1 
ATOM 1553 C CA  . GLU A 1 193  ? 18.658  2.457   -16.340 1.00 79.98 193  A 1 
ATOM 1554 C C   . GLU A 1 193  ? 19.128  2.637   -14.895 1.00 80.14 193  A 1 
ATOM 1555 O O   . GLU A 1 193  ? 18.924  1.725   -14.096 1.00 80.56 193  A 1 
ATOM 1556 C CB  . GLU A 1 193  ? 19.853  2.222   -17.270 1.00 80.68 193  A 1 
ATOM 1557 C CG  . GLU A 1 193  ? 19.434  1.622   -18.622 1.00 76.31 193  A 1 
ATOM 1558 C CD  . GLU A 1 193  ? 18.795  0.238   -18.477 1.00 75.83 193  A 1 
ATOM 1559 O OE1 . GLU A 1 193  ? 17.632  0.077   -18.916 1.00 67.09 193  A 1 
ATOM 1560 O OE2 . GLU A 1 193  ? 19.456  -0.663  -17.913 1.00 69.44 193  A 1 
ATOM 1561 N N   . VAL A 1 194  ? 19.645  3.807   -14.509 1.00 82.89 194  A 1 
ATOM 1562 C CA  . VAL A 1 194  ? 20.020  4.103   -13.116 1.00 81.34 194  A 1 
ATOM 1563 C C   . VAL A 1 194  ? 18.822  3.883   -12.196 1.00 81.15 194  A 1 
ATOM 1564 O O   . VAL A 1 194  ? 18.953  3.200   -11.190 1.00 81.09 194  A 1 
ATOM 1565 C CB  . VAL A 1 194  ? 20.574  5.536   -12.959 1.00 81.45 194  A 1 
ATOM 1566 C CG1 . VAL A 1 194  ? 20.762  5.943   -11.480 1.00 75.65 194  A 1 
ATOM 1567 C CG2 . VAL A 1 194  ? 21.941  5.670   -13.630 1.00 76.26 194  A 1 
ATOM 1568 N N   . LYS A 1 195  ? 17.648  4.389   -12.571 1.00 83.22 195  A 1 
ATOM 1569 C CA  . LYS A 1 195  ? 16.435  4.184   -11.785 1.00 79.57 195  A 1 
ATOM 1570 C C   . LYS A 1 195  ? 16.118  2.688   -11.623 1.00 79.46 195  A 1 
ATOM 1571 O O   . LYS A 1 195  ? 16.025  2.224   -10.499 1.00 78.42 195  A 1 
ATOM 1572 C CB  . LYS A 1 195  ? 15.261  4.968   -12.402 1.00 77.66 195  A 1 
ATOM 1573 C CG  . LYS A 1 195  ? 14.019  4.835   -11.513 1.00 67.96 195  A 1 
ATOM 1574 C CD  . LYS A 1 195  ? 12.820  5.628   -12.051 1.00 62.70 195  A 1 
ATOM 1575 C CE  . LYS A 1 195  ? 11.654  5.360   -11.101 1.00 55.44 195  A 1 
ATOM 1576 N NZ  . LYS A 1 195  ? 10.405  6.022   -11.533 1.00 48.64 195  A 1 
ATOM 1577 N N   . LYS A 1 196  ? 16.039  1.936   -12.714 1.00 77.27 196  A 1 
ATOM 1578 C CA  . LYS A 1 196  ? 15.745  0.493   -12.671 1.00 76.42 196  A 1 
ATOM 1579 C C   . LYS A 1 196  ? 16.767  -0.293  -11.846 1.00 76.71 196  A 1 
ATOM 1580 O O   . LYS A 1 196  ? 16.390  -1.151  -11.067 1.00 76.58 196  A 1 
ATOM 1581 C CB  . LYS A 1 196  ? 15.728  -0.078  -14.093 1.00 76.72 196  A 1 
ATOM 1582 C CG  . LYS A 1 196  ? 14.506  0.337   -14.926 1.00 71.05 196  A 1 
ATOM 1583 C CD  . LYS A 1 196  ? 14.743  -0.176  -16.352 1.00 68.20 196  A 1 
ATOM 1584 C CE  . LYS A 1 196  ? 13.656  0.241   -17.332 1.00 59.88 196  A 1 
ATOM 1585 N NZ  . LYS A 1 196  ? 14.067  -0.163  -18.696 1.00 52.75 196  A 1 
ATOM 1586 N N   . ILE A 1 197  ? 18.051  0.012   -12.009 1.00 79.06 197  A 1 
ATOM 1587 C CA  . ILE A 1 197  ? 19.144  -0.652  -11.299 1.00 77.21 197  A 1 
ATOM 1588 C C   . ILE A 1 197  ? 19.054  -0.366  -9.803  1.00 76.93 197  A 1 
ATOM 1589 O O   . ILE A 1 197  ? 19.104  -1.294  -8.997  1.00 75.26 197  A 1 
ATOM 1590 C CB  . ILE A 1 197  ? 20.503  -0.204  -11.888 1.00 77.19 197  A 1 
ATOM 1591 C CG1 . ILE A 1 197  ? 20.686  -0.781  -13.311 1.00 75.43 197  A 1 
ATOM 1592 C CG2 . ILE A 1 197  ? 21.667  -0.643  -10.987 1.00 75.12 197  A 1 
ATOM 1593 C CD1 . ILE A 1 197  ? 21.854  -0.172  -14.089 1.00 69.70 197  A 1 
ATOM 1594 N N   . CYS A 1 198  ? 18.883  0.900   -9.420  1.00 80.13 198  A 1 
ATOM 1595 C CA  . CYS A 1 198  ? 18.840  1.305   -8.018  1.00 77.61 198  A 1 
ATOM 1596 C C   . CYS A 1 198  ? 17.509  0.930   -7.344  1.00 75.24 198  A 1 
ATOM 1597 O O   . CYS A 1 198  ? 17.458  0.786   -6.127  1.00 72.52 198  A 1 
ATOM 1598 C CB  . CYS A 1 198  ? 19.129  2.806   -7.928  1.00 78.26 198  A 1 
ATOM 1599 S SG  . CYS A 1 198  ? 20.685  3.247   -8.745  1.00 74.52 198  A 1 
ATOM 1600 N N   . ASP A 1 199  ? 16.446  0.743   -8.123  1.00 76.06 199  A 1 
ATOM 1601 C CA  . ASP A 1 199  ? 15.190  0.167   -7.629  1.00 72.82 199  A 1 
ATOM 1602 C C   . ASP A 1 199  ? 15.358  -1.323  -7.314  1.00 71.43 199  A 1 
ATOM 1603 O O   . ASP A 1 199  ? 14.856  -1.780  -6.288  1.00 69.14 199  A 1 
ATOM 1604 C CB  . ASP A 1 199  ? 14.043  0.433   -8.618  1.00 71.08 199  A 1 
ATOM 1605 C CG  . ASP A 1 199  ? 13.552  1.891   -8.614  1.00 66.24 199  A 1 
ATOM 1606 O OD1 . ASP A 1 199  ? 13.773  2.603   -7.603  1.00 61.64 199  A 1 
ATOM 1607 O OD2 . ASP A 1 199  ? 12.899  2.300   -9.613  1.00 59.96 199  A 1 
ATOM 1608 N N   . PHE A 1 200  ? 16.139  -2.034  -8.109  1.00 71.77 200  A 1 
ATOM 1609 C CA  . PHE A 1 200  ? 16.450  -3.445  -7.901  1.00 69.79 200  A 1 
ATOM 1610 C C   . PHE A 1 200  ? 17.490  -3.664  -6.793  1.00 70.26 200  A 1 
ATOM 1611 O O   . PHE A 1 200  ? 17.312  -4.509  -5.908  1.00 67.02 200  A 1 
ATOM 1612 C CB  . PHE A 1 200  ? 16.921  -4.034  -9.233  1.00 66.89 200  A 1 
ATOM 1613 C CG  . PHE A 1 200  ? 17.244  -5.515  -9.182  1.00 63.45 200  A 1 
ATOM 1614 C CD1 . PHE A 1 200  ? 18.580  -5.956  -9.177  1.00 58.09 200  A 1 
ATOM 1615 C CD2 . PHE A 1 200  ? 16.195  -6.453  -9.129  1.00 58.26 200  A 1 
ATOM 1616 C CE1 . PHE A 1 200  ? 18.867  -7.336  -9.129  1.00 52.97 200  A 1 
ATOM 1617 C CE2 . PHE A 1 200  ? 16.478  -7.824  -9.077  1.00 53.25 200  A 1 
ATOM 1618 C CZ  . PHE A 1 200  ? 17.814  -8.275  -9.076  1.00 53.14 200  A 1 
ATOM 1619 N N   . ARG A 1 201  ? 18.592  -2.898  -6.807  1.00 70.48 201  A 1 
ATOM 1620 C CA  . ARG A 1 201  ? 19.691  -3.055  -5.835  1.00 71.69 201  A 1 
ATOM 1621 C C   . ARG A 1 201  ? 20.454  -1.739  -5.613  1.00 73.05 201  A 1 
ATOM 1622 O O   . ARG A 1 201  ? 21.306  -1.352  -6.405  1.00 70.68 201  A 1 
ATOM 1623 C CB  . ARG A 1 201  ? 20.611  -4.182  -6.322  1.00 69.20 201  A 1 
ATOM 1624 C CG  . ARG A 1 201  ? 21.625  -4.592  -5.239  1.00 63.17 201  A 1 
ATOM 1625 C CD  . ARG A 1 201  ? 22.589  -5.667  -5.740  1.00 61.41 201  A 1 
ATOM 1626 N NE  . ARG A 1 201  ? 21.928  -6.964  -5.972  1.00 54.78 201  A 1 
ATOM 1627 C CZ  . ARG A 1 201  ? 22.459  -8.003  -6.600  1.00 49.41 201  A 1 
ATOM 1628 N NH1 . ARG A 1 201  ? 23.656  -7.956  -7.119  1.00 46.57 201  A 1 
ATOM 1629 N NH2 . ARG A 1 201  ? 21.780  -9.115  -6.731  1.00 43.70 201  A 1 
ATOM 1630 N N   . GLU A 1 202  ? 20.212  -1.096  -4.476  1.00 70.01 202  A 1 
ATOM 1631 C CA  . GLU A 1 202  ? 20.806  0.204   -4.115  1.00 70.40 202  A 1 
ATOM 1632 C C   . GLU A 1 202  ? 22.335  0.189   -3.916  1.00 70.59 202  A 1 
ATOM 1633 O O   . GLU A 1 202  ? 22.983  1.234   -3.953  1.00 68.43 202  A 1 
ATOM 1634 C CB  . GLU A 1 202  ? 20.158  0.722   -2.814  1.00 68.47 202  A 1 
ATOM 1635 C CG  . GLU A 1 202  ? 18.659  1.001   -2.981  1.00 63.16 202  A 1 
ATOM 1636 C CD  . GLU A 1 202  ? 17.980  1.546   -1.718  1.00 61.31 202  A 1 
ATOM 1637 O OE1 . GLU A 1 202  ? 16.828  2.012   -1.862  1.00 54.48 202  A 1 
ATOM 1638 O OE2 . GLU A 1 202  ? 18.580  1.472   -0.613  1.00 53.81 202  A 1 
ATOM 1639 N N   . THR A 1 203  ? 22.924  -0.985  -3.687  1.00 74.12 203  A 1 
ATOM 1640 C CA  . THR A 1 203  ? 24.369  -1.136  -3.456  1.00 72.94 203  A 1 
ATOM 1641 C C   . THR A 1 203  ? 25.198  -1.120  -4.736  1.00 72.99 203  A 1 
ATOM 1642 O O   . THR A 1 203  ? 26.426  -1.119  -4.654  1.00 69.74 203  A 1 
ATOM 1643 C CB  . THR A 1 203  ? 24.662  -2.425  -2.665  1.00 70.95 203  A 1 
ATOM 1644 O OG1 . THR A 1 203  ? 24.105  -3.539  -3.325  1.00 66.84 203  A 1 
ATOM 1645 C CG2 . THR A 1 203  ? 24.063  -2.380  -1.262  1.00 66.57 203  A 1 
ATOM 1646 N N   . GLU A 1 204  ? 24.571  -1.118  -5.902  1.00 72.04 204  A 1 
ATOM 1647 C CA  . GLU A 1 204  ? 25.294  -1.111  -7.171  1.00 73.10 204  A 1 
ATOM 1648 C C   . GLU A 1 204  ? 26.084  0.203   -7.363  1.00 73.55 204  A 1 
ATOM 1649 O O   . GLU A 1 204  ? 25.584  1.285   -7.055  1.00 72.53 204  A 1 
ATOM 1650 C CB  . GLU A 1 204  ? 24.336  -1.358  -8.349  1.00 73.09 204  A 1 
ATOM 1651 C CG  . GLU A 1 204  ? 23.816  -2.808  -8.400  1.00 70.27 204  A 1 
ATOM 1652 C CD  . GLU A 1 204  ? 24.910  -3.863  -8.668  1.00 70.09 204  A 1 
ATOM 1653 O OE1 . GLU A 1 204  ? 24.687  -5.058  -8.352  1.00 62.72 204  A 1 
ATOM 1654 O OE2 . GLU A 1 204  ? 25.990  -3.513  -9.186  1.00 65.26 204  A 1 
ATOM 1655 N N   . PRO A 1 205  ? 27.307  0.138   -7.883  1.00 71.48 205  A 1 
ATOM 1656 C CA  . PRO A 1 205  ? 28.167  1.316   -7.987  1.00 70.68 205  A 1 
ATOM 1657 C C   . PRO A 1 205  ? 27.546  2.483   -8.765  1.00 71.71 205  A 1 
ATOM 1658 O O   . PRO A 1 205  ? 27.765  3.638   -8.398  1.00 70.23 205  A 1 
ATOM 1659 C CB  . PRO A 1 205  ? 29.450  0.818   -8.652  1.00 68.25 205  A 1 
ATOM 1660 C CG  . PRO A 1 205  ? 29.518  -0.634  -8.195  1.00 67.18 205  A 1 
ATOM 1661 C CD  . PRO A 1 205  ? 28.051  -1.062  -8.198  1.00 71.56 205  A 1 
ATOM 1662 N N   . ILE A 1 206  ? 26.752  2.195   -9.791  1.00 72.37 206  A 1 
ATOM 1663 C CA  . ILE A 1 206  ? 26.077  3.219   -10.596 1.00 74.46 206  A 1 
ATOM 1664 C C   . ILE A 1 206  ? 25.066  4.054   -9.788  1.00 75.71 206  A 1 
ATOM 1665 O O   . ILE A 1 206  ? 24.843  5.216   -10.099 1.00 74.78 206  A 1 
ATOM 1666 C CB  . ILE A 1 206  ? 25.458  2.575   -11.859 1.00 73.08 206  A 1 
ATOM 1667 C CG1 . ILE A 1 206  ? 25.177  3.643   -12.933 1.00 69.54 206  A 1 
ATOM 1668 C CG2 . ILE A 1 206  ? 24.210  1.755   -11.517 1.00 69.83 206  A 1 
ATOM 1669 C CD1 . ILE A 1 206  ? 24.874  3.057   -14.322 1.00 64.64 206  A 1 
ATOM 1670 N N   . CYS A 1 207  ? 24.534  3.505   -8.688  1.00 78.59 207  A 1 
ATOM 1671 C CA  . CYS A 1 207  ? 23.603  4.221   -7.812  1.00 79.18 207  A 1 
ATOM 1672 C C   . CYS A 1 207  ? 24.271  5.352   -7.019  1.00 79.26 207  A 1 
ATOM 1673 O O   . CYS A 1 207  ? 23.597  6.274   -6.559  1.00 77.46 207  A 1 
ATOM 1674 C CB  . CYS A 1 207  ? 22.930  3.217   -6.884  1.00 78.67 207  A 1 
ATOM 1675 S SG  . CYS A 1 207  ? 21.970  2.007   -7.831  1.00 75.77 207  A 1 
ATOM 1676 N N   . ARG A 1 208  ? 25.596  5.374   -6.946  1.00 75.67 208  A 1 
ATOM 1677 C CA  . ARG A 1 208  ? 26.365  6.509   -6.407  1.00 73.27 208  A 1 
ATOM 1678 C C   . ARG A 1 208  ? 26.235  7.774   -7.270  1.00 74.29 208  A 1 
ATOM 1679 O O   . ARG A 1 208  ? 26.664  8.845   -6.842  1.00 72.36 208  A 1 
ATOM 1680 C CB  . ARG A 1 208  ? 27.835  6.119   -6.252  1.00 70.71 208  A 1 
ATOM 1681 C CG  . ARG A 1 208  ? 28.034  4.914   -5.319  1.00 66.29 208  A 1 
ATOM 1682 C CD  . ARG A 1 208  ? 29.511  4.508   -5.327  1.00 63.13 208  A 1 
ATOM 1683 N NE  . ARG A 1 208  ? 29.763  3.328   -4.484  1.00 57.20 208  A 1 
ATOM 1684 C CZ  . ARG A 1 208  ? 30.907  2.655   -4.415  1.00 50.09 208  A 1 
ATOM 1685 N NH1 . ARG A 1 208  ? 31.948  2.991   -5.113  1.00 46.96 208  A 1 
ATOM 1686 N NH2 . ARG A 1 208  ? 31.015  1.617   -3.628  1.00 45.50 208  A 1 
ATOM 1687 N N   . LEU A 1 209  ? 25.656  7.649   -8.471  1.00 76.44 209  A 1 
ATOM 1688 C CA  . LEU A 1 209  ? 25.340  8.753   -9.361  1.00 77.66 209  A 1 
ATOM 1689 C C   . LEU A 1 209  ? 24.056  9.504   -8.966  1.00 80.36 209  A 1 
ATOM 1690 O O   . LEU A 1 209  ? 23.917  10.662  -9.348  1.00 79.53 209  A 1 
ATOM 1691 C CB  . LEU A 1 209  ? 25.222  8.194   -10.782 1.00 76.13 209  A 1 
ATOM 1692 C CG  . LEU A 1 209  ? 25.106  9.253   -11.883 1.00 71.98 209  A 1 
ATOM 1693 C CD1 . LEU A 1 209  ? 26.411  10.040  -12.055 1.00 66.81 209  A 1 
ATOM 1694 C CD2 . LEU A 1 209  ? 24.747  8.561   -13.189 1.00 67.12 209  A 1 
ATOM 1695 N N   . GLU A 1 210  ? 23.138  8.902   -8.212  1.00 77.04 210  A 1 
ATOM 1696 C CA  . GLU A 1 210  ? 21.859  9.529   -7.854  1.00 78.94 210  A 1 
ATOM 1697 C C   . GLU A 1 210  ? 21.997  10.970  -7.309  1.00 79.93 210  A 1 
ATOM 1698 O O   . GLU A 1 210  ? 21.300  11.849  -7.803  1.00 80.27 210  A 1 
ATOM 1699 C CB  . GLU A 1 210  ? 21.056  8.682   -6.852  1.00 78.05 210  A 1 
ATOM 1700 C CG  . GLU A 1 210  ? 20.413  7.415   -7.442  1.00 73.72 210  A 1 
ATOM 1701 C CD  . GLU A 1 210  ? 19.433  6.769   -6.440  1.00 71.00 210  A 1 
ATOM 1702 O OE1 . GLU A 1 210  ? 18.361  6.300   -6.881  1.00 62.14 210  A 1 
ATOM 1703 O OE2 . GLU A 1 210  ? 19.709  6.833   -5.222  1.00 61.66 210  A 1 
ATOM 1704 N N   . PRO A 1 211  ? 22.941  11.274  -6.386  1.00 79.64 211  A 1 
ATOM 1705 C CA  . PRO A 1 211  ? 23.118  12.643  -5.895  1.00 79.83 211  A 1 
ATOM 1706 C C   . PRO A 1 211  ? 23.498  13.645  -6.994  1.00 82.01 211  A 1 
ATOM 1707 O O   . PRO A 1 211  ? 23.096  14.803  -6.942  1.00 82.18 211  A 1 
ATOM 1708 C CB  . PRO A 1 211  ? 24.215  12.570  -4.831  1.00 77.57 211  A 1 
ATOM 1709 C CG  . PRO A 1 211  ? 24.195  11.110  -4.382  1.00 75.44 211  A 1 
ATOM 1710 C CD  . PRO A 1 211  ? 23.830  10.375  -5.659  1.00 79.15 211  A 1 
ATOM 1711 N N   . VAL A 1 212  ? 24.270  13.218  -7.998  1.00 81.76 212  A 1 
ATOM 1712 C CA  . VAL A 1 212  ? 24.665  14.051  -9.135  1.00 82.26 212  A 1 
ATOM 1713 C C   . VAL A 1 212  ? 23.472  14.295  -10.056 1.00 83.72 212  A 1 
ATOM 1714 O O   . VAL A 1 212  ? 23.264  15.424  -10.490 1.00 84.42 212  A 1 
ATOM 1715 C CB  . VAL A 1 212  ? 25.832  13.417  -9.918  1.00 81.65 212  A 1 
ATOM 1716 C CG1 . VAL A 1 212  ? 26.254  14.279  -11.116 1.00 76.28 212  A 1 
ATOM 1717 C CG2 . VAL A 1 212  ? 27.057  13.230  -9.023  1.00 77.49 212  A 1 
ATOM 1718 N N   . LEU A 1 213  ? 22.658  13.276  -10.303 1.00 81.97 213  A 1 
ATOM 1719 C CA  . LEU A 1 213  ? 21.441  13.413  -11.100 1.00 83.49 213  A 1 
ATOM 1720 C C   . LEU A 1 213  ? 20.423  14.339  -10.427 1.00 84.52 213  A 1 
ATOM 1721 O O   . LEU A 1 213  ? 19.837  15.194  -11.093 1.00 85.11 213  A 1 
ATOM 1722 C CB  . LEU A 1 213  ? 20.829  12.026  -11.366 1.00 84.03 213  A 1 
ATOM 1723 C CG  . LEU A 1 213  ? 21.713  11.066  -12.184 1.00 83.37 213  A 1 
ATOM 1724 C CD1 . LEU A 1 213  ? 20.960  9.745   -12.405 1.00 77.30 213  A 1 
ATOM 1725 C CD2 . LEU A 1 213  ? 22.091  11.627  -13.558 1.00 78.46 213  A 1 
ATOM 1726 N N   . ASP A 1 214  ? 20.264  14.237  -9.116  1.00 84.47 214  A 1 
ATOM 1727 C CA  . ASP A 1 214  ? 19.421  15.139  -8.328  1.00 84.50 214  A 1 
ATOM 1728 C C   . ASP A 1 214  ? 19.929  16.584  -8.346  1.00 84.59 214  A 1 
ATOM 1729 O O   . ASP A 1 214  ? 19.141  17.525  -8.466  1.00 84.69 214  A 1 
ATOM 1730 C CB  . ASP A 1 214  ? 19.366  14.648  -6.874  1.00 83.24 214  A 1 
ATOM 1731 C CG  . ASP A 1 214  ? 18.448  13.460  -6.620  1.00 80.97 214  A 1 
ATOM 1732 O OD1 . ASP A 1 214  ? 17.431  13.267  -7.330  1.00 75.69 214  A 1 
ATOM 1733 O OD2 . ASP A 1 214  ? 18.592  12.841  -5.538  1.00 75.39 214  A 1 
ATOM 1734 N N   . LEU A 1 215  ? 21.251  16.786  -8.285  1.00 83.37 215  A 1 
ATOM 1735 C CA  . LEU A 1 215  ? 21.864  18.106  -8.453  1.00 83.04 215  A 1 
ATOM 1736 C C   . LEU A 1 215  ? 21.554  18.672  -9.838  1.00 83.99 215  A 1 
ATOM 1737 O O   . LEU A 1 215  ? 21.156  19.833  -9.944  1.00 84.75 215  A 1 
ATOM 1738 C CB  . LEU A 1 215  ? 23.378  18.016  -8.204  1.00 83.12 215  A 1 
ATOM 1739 C CG  . LEU A 1 215  ? 24.150  19.311  -8.508  1.00 81.77 215  A 1 
ATOM 1740 C CD1 . LEU A 1 215  ? 23.785  20.449  -7.559  1.00 75.08 215  A 1 
ATOM 1741 C CD2 . LEU A 1 215  ? 25.646  19.070  -8.390  1.00 78.06 215  A 1 
ATOM 1742 N N   . VAL A 1 216  ? 21.696  17.881  -10.895 1.00 85.64 216  A 1 
ATOM 1743 C CA  . VAL A 1 216  ? 21.381  18.301  -12.267 1.00 84.75 216  A 1 
ATOM 1744 C C   . VAL A 1 216  ? 19.915  18.721  -12.392 1.00 85.34 216  A 1 
ATOM 1745 O O   . VAL A 1 216  ? 19.641  19.767  -12.982 1.00 85.73 216  A 1 
ATOM 1746 C CB  . VAL A 1 216  ? 21.729  17.188  -13.277 1.00 84.82 216  A 1 
ATOM 1747 C CG1 . VAL A 1 216  ? 21.169  17.465  -14.671 1.00 78.99 216  A 1 
ATOM 1748 C CG2 . VAL A 1 216  ? 23.250  17.062  -13.403 1.00 79.36 216  A 1 
ATOM 1749 N N   . ASP A 1 217  ? 18.988  17.975  -11.805 1.00 87.50 217  A 1 
ATOM 1750 C CA  . ASP A 1 217  ? 17.571  18.332  -11.793 1.00 86.53 217  A 1 
ATOM 1751 C C   . ASP A 1 217  ? 17.325  19.649  -11.056 1.00 86.56 217  A 1 
ATOM 1752 O O   . ASP A 1 217  ? 16.632  20.528  -11.565 1.00 86.36 217  A 1 
ATOM 1753 C CB  . ASP A 1 217  ? 16.738  17.191  -11.191 1.00 85.89 217  A 1 
ATOM 1754 C CG  . ASP A 1 217  ? 16.653  15.968  -12.118 1.00 84.10 217  A 1 
ATOM 1755 O OD1 . ASP A 1 217  ? 16.925  16.100  -13.329 1.00 77.99 217  A 1 
ATOM 1756 O OD2 . ASP A 1 217  ? 16.299  14.868  -11.653 1.00 77.45 217  A 1 
ATOM 1757 N N   . SER A 1 218  ? 17.970  19.835  -9.899  1.00 86.38 218  A 1 
ATOM 1758 C CA  . SER A 1 218  ? 17.896  21.080  -9.132  1.00 85.54 218  A 1 
ATOM 1759 C C   . SER A 1 218  ? 18.413  22.282  -9.923  1.00 85.35 218  A 1 
ATOM 1760 O O   . SER A 1 218  ? 17.770  23.330  -9.958  1.00 86.45 218  A 1 
ATOM 1761 C CB  . SER A 1 218  ? 18.703  20.954  -7.839  1.00 86.20 218  A 1 
ATOM 1762 O OG  . SER A 1 218  ? 18.190  19.937  -7.012  1.00 75.23 218  A 1 
ATOM 1763 N N   . MET A 1 219  ? 19.544  22.137  -10.599 1.00 86.80 219  A 1 
ATOM 1764 C CA  . MET A 1 219  ? 20.124  23.215  -11.398 1.00 84.49 219  A 1 
ATOM 1765 C C   . MET A 1 219  ? 19.345  23.472  -12.692 1.00 84.82 219  A 1 
ATOM 1766 O O   . MET A 1 219  ? 19.221  24.622  -13.111 1.00 84.93 219  A 1 
ATOM 1767 C CB  . MET A 1 219  ? 21.594  22.909  -11.700 1.00 84.65 219  A 1 
ATOM 1768 C CG  . MET A 1 219  ? 22.487  22.834  -10.444 1.00 83.61 219  A 1 
ATOM 1769 S SD  . MET A 1 219  ? 22.481  24.271  -9.342  1.00 82.23 219  A 1 
ATOM 1770 C CE  . MET A 1 219  ? 21.284  23.734  -8.099  1.00 73.63 219  A 1 
ATOM 1771 N N   . THR A 1 220  ? 18.747  22.451  -13.284 1.00 87.87 220  A 1 
ATOM 1772 C CA  . THR A 1 220  ? 17.818  22.620  -14.410 1.00 86.11 220  A 1 
ATOM 1773 C C   . THR A 1 220  ? 16.579  23.401  -13.973 1.00 86.03 220  A 1 
ATOM 1774 O O   . THR A 1 220  ? 16.156  24.329  -14.663 1.00 85.40 220  A 1 
ATOM 1775 C CB  . THR A 1 220  ? 17.422  21.257  -14.999 1.00 86.03 220  A 1 
ATOM 1776 O OG1 . THR A 1 220  ? 18.572  20.590  -15.455 1.00 80.64 220  A 1 
ATOM 1777 C CG2 . THR A 1 220  ? 16.485  21.399  -16.196 1.00 78.90 220  A 1 
ATOM 1778 N N   . ASN A 1 221  ? 16.031  23.107  -12.788 1.00 87.00 221  A 1 
ATOM 1779 C CA  . ASN A 1 221  ? 14.920  23.865  -12.208 1.00 85.35 221  A 1 
ATOM 1780 C C   . ASN A 1 221  ? 15.300  25.319  -11.910 1.00 84.80 221  A 1 
ATOM 1781 O O   . ASN A 1 221  ? 14.497  26.213  -12.170 1.00 84.85 221  A 1 
ATOM 1782 C CB  . ASN A 1 221  ? 14.420  23.161  -10.941 1.00 86.00 221  A 1 
ATOM 1783 C CG  . ASN A 1 221  ? 13.711  21.852  -11.222 1.00 82.61 221  A 1 
ATOM 1784 O OD1 . ASN A 1 221  ? 13.033  21.675  -12.222 1.00 76.01 221  A 1 
ATOM 1785 N ND2 . ASN A 1 221  ? 13.811  20.906  -10.320 1.00 74.32 221  A 1 
ATOM 1786 N N   . LEU A 1 222  ? 16.517  25.567  -11.429 1.00 87.89 222  A 1 
ATOM 1787 C CA  . LEU A 1 222  ? 17.046  26.924  -11.289 1.00 85.80 222  A 1 
ATOM 1788 C C   . LEU A 1 222  ? 17.057  27.660  -12.630 1.00 85.12 222  A 1 
ATOM 1789 O O   . LEU A 1 222  ? 16.501  28.753  -12.734 1.00 84.37 222  A 1 
ATOM 1790 C CB  . LEU A 1 222  ? 18.457  26.862  -10.659 1.00 85.27 222  A 1 
ATOM 1791 C CG  . LEU A 1 222  ? 19.218  28.202  -10.649 1.00 83.75 222  A 1 
ATOM 1792 C CD1 . LEU A 1 222  ? 18.508  29.263  -9.816  1.00 76.87 222  A 1 
ATOM 1793 C CD2 . LEU A 1 222  ? 20.615  28.002  -10.068 1.00 76.92 222  A 1 
ATOM 1794 N N   . CYS A 1 223  ? 17.607  27.042  -13.666 1.00 87.87 223  A 1 
ATOM 1795 C CA  . CYS A 1 223  ? 17.672  27.616  -15.008 1.00 86.21 223  A 1 
ATOM 1796 C C   . CYS A 1 223  ? 16.293  27.893  -15.624 1.00 85.61 223  A 1 
ATOM 1797 O O   . CYS A 1 223  ? 16.146  28.847  -16.373 1.00 82.89 223  A 1 
ATOM 1798 C CB  . CYS A 1 223  ? 18.480  26.670  -15.908 1.00 84.93 223  A 1 
ATOM 1799 S SG  . CYS A 1 223  ? 20.247  26.651  -15.505 1.00 81.74 223  A 1 
ATOM 1800 N N   . ASN A 1 224  ? 15.287  27.090  -15.282 1.00 86.88 224  A 1 
ATOM 1801 C CA  . ASN A 1 224  ? 13.910  27.302  -15.720 1.00 85.47 224  A 1 
ATOM 1802 C C   . ASN A 1 224  ? 13.170  28.370  -14.892 1.00 84.46 224  A 1 
ATOM 1803 O O   . ASN A 1 224  ? 12.167  28.907  -15.348 1.00 82.86 224  A 1 
ATOM 1804 C CB  . ASN A 1 224  ? 13.169  25.958  -15.642 1.00 85.49 224  A 1 
ATOM 1805 C CG  . ASN A 1 224  ? 13.658  24.929  -16.646 1.00 83.44 224  A 1 
ATOM 1806 O OD1 . ASN A 1 224  ? 14.285  25.214  -17.648 1.00 77.44 224  A 1 
ATOM 1807 N ND2 . ASN A 1 224  ? 13.356  23.673  -16.419 1.00 76.32 224  A 1 
ATOM 1808 N N   . THR A 1 225  ? 13.626  28.641  -13.671 1.00 85.57 225  A 1 
ATOM 1809 C CA  . THR A 1 225  ? 12.982  29.587  -12.752 1.00 83.90 225  A 1 
ATOM 1810 C C   . THR A 1 225  ? 13.470  31.020  -12.968 1.00 83.39 225  A 1 
ATOM 1811 O O   . THR A 1 225  ? 12.689  31.955  -12.822 1.00 80.83 225  A 1 
ATOM 1812 C CB  . THR A 1 225  ? 13.220  29.170  -11.291 1.00 83.58 225  A 1 
ATOM 1813 O OG1 . THR A 1 225  ? 12.700  27.880  -11.069 1.00 76.84 225  A 1 
ATOM 1814 C CG2 . THR A 1 225  ? 12.518  30.081  -10.283 1.00 76.41 225  A 1 
ATOM 1815 N N   . VAL A 1 226  ? 14.748  31.190  -13.311 1.00 84.60 226  A 1 
ATOM 1816 C CA  . VAL A 1 226  ? 15.381  32.501  -13.498 1.00 82.42 226  A 1 
ATOM 1817 C C   . VAL A 1 226  ? 15.531  32.795  -14.997 1.00 81.78 226  A 1 
ATOM 1818 O O   . VAL A 1 226  ? 16.281  32.086  -15.676 1.00 79.99 226  A 1 
ATOM 1819 C CB  . VAL A 1 226  ? 16.732  32.580  -12.768 1.00 81.38 226  A 1 
ATOM 1820 C CG1 . VAL A 1 226  ? 17.333  33.977  -12.906 1.00 74.82 226  A 1 
ATOM 1821 C CG2 . VAL A 1 226  ? 16.574  32.286  -11.275 1.00 75.53 226  A 1 
ATOM 1822 N N   . PRO A 1 227  ? 14.870  33.827  -15.525 1.00 80.51 227  A 1 
ATOM 1823 C CA  . PRO A 1 227  ? 14.988  34.201  -16.929 1.00 78.70 227  A 1 
ATOM 1824 C C   . PRO A 1 227  ? 16.428  34.503  -17.332 1.00 78.39 227  A 1 
ATOM 1825 O O   . PRO A 1 227  ? 17.189  35.107  -16.580 1.00 75.16 227  A 1 
ATOM 1826 C CB  . PRO A 1 227  ? 14.090  35.429  -17.115 1.00 76.64 227  A 1 
ATOM 1827 C CG  . PRO A 1 227  ? 13.075  35.305  -15.987 1.00 73.87 227  A 1 
ATOM 1828 C CD  . PRO A 1 227  ? 13.881  34.660  -14.862 1.00 77.25 227  A 1 
ATOM 1829 N N   . GLN A 1 228  ? 16.802  34.164  -18.566 1.00 76.61 228  A 1 
ATOM 1830 C CA  . GLN A 1 228  ? 18.173  34.323  -19.056 1.00 73.92 228  A 1 
ATOM 1831 C C   . GLN A 1 228  ? 18.668  35.786  -19.025 1.00 74.85 228  A 1 
ATOM 1832 O O   . GLN A 1 228  ? 19.869  36.030  -18.916 1.00 72.46 228  A 1 
ATOM 1833 C CB  . GLN A 1 228  ? 18.254  33.727  -20.470 1.00 70.25 228  A 1 
ATOM 1834 C CG  . GLN A 1 228  ? 19.703  33.491  -20.937 1.00 63.72 228  A 1 
ATOM 1835 C CD  . GLN A 1 228  ? 19.775  32.815  -22.307 1.00 58.19 228  A 1 
ATOM 1836 O OE1 . GLN A 1 228  ? 18.810  32.696  -23.039 1.00 53.93 228  A 1 
ATOM 1837 N NE2 . GLN A 1 228  ? 20.930  32.357  -22.718 1.00 50.16 228  A 1 
ATOM 1838 N N   . THR A 1 229  ? 17.769  36.755  -19.094 1.00 75.90 229  A 1 
ATOM 1839 C CA  . THR A 1 229  ? 18.063  38.185  -18.965 1.00 75.70 229  A 1 
ATOM 1840 C C   . THR A 1 229  ? 18.560  38.552  -17.568 1.00 76.17 229  A 1 
ATOM 1841 O O   . THR A 1 229  ? 19.506  39.329  -17.441 1.00 73.25 229  A 1 
ATOM 1842 C CB  . THR A 1 229  ? 16.816  39.016  -19.305 1.00 75.03 229  A 1 
ATOM 1843 O OG1 . THR A 1 229  ? 15.691  38.502  -18.618 1.00 70.24 229  A 1 
ATOM 1844 C CG2 . THR A 1 229  ? 16.486  38.943  -20.796 1.00 68.58 229  A 1 
ATOM 1845 N N   . GLU A 1 230  ? 18.013  37.925  -16.523 1.00 75.78 230  A 1 
ATOM 1846 C CA  . GLU A 1 230  ? 18.390  38.181  -15.127 1.00 75.20 230  A 1 
ATOM 1847 C C   . GLU A 1 230  ? 19.781  37.623  -14.767 1.00 74.47 230  A 1 
ATOM 1848 O O   . GLU A 1 230  ? 20.444  38.133  -13.870 1.00 71.90 230  A 1 
ATOM 1849 C CB  . GLU A 1 230  ? 17.348  37.606  -14.172 1.00 74.28 230  A 1 
ATOM 1850 C CG  . GLU A 1 230  ? 16.011  38.345  -14.228 1.00 70.49 230  A 1 
ATOM 1851 C CD  . GLU A 1 230  ? 15.073  37.903  -13.090 1.00 69.13 230  A 1 
ATOM 1852 O OE1 . GLU A 1 230  ? 13.875  37.721  -13.358 1.00 63.13 230  A 1 
ATOM 1853 O OE2 . GLU A 1 230  ? 15.573  37.762  -11.945 1.00 64.21 230  A 1 
ATOM 1854 N N   . TRP A 1 231  ? 20.242  36.609  -15.495 1.00 75.49 231  A 1 
ATOM 1855 C CA  . TRP A 1 231  ? 21.599  36.074  -15.321 1.00 73.11 231  A 1 
ATOM 1856 C C   . TRP A 1 231  ? 22.680  37.115  -15.628 1.00 71.34 231  A 1 
ATOM 1857 O O   . TRP A 1 231  ? 23.753  37.080  -15.036 1.00 68.60 231  A 1 
ATOM 1858 C CB  . TRP A 1 231  ? 21.790  34.831  -16.201 1.00 72.51 231  A 1 
ATOM 1859 C CG  . TRP A 1 231  ? 21.020  33.622  -15.767 1.00 72.98 231  A 1 
ATOM 1860 C CD1 . TRP A 1 231  ? 19.700  33.411  -15.951 1.00 66.11 231  A 1 
ATOM 1861 C CD2 . TRP A 1 231  ? 21.508  32.464  -15.023 1.00 71.47 231  A 1 
ATOM 1862 N NE1 . TRP A 1 231  ? 19.334  32.212  -15.370 1.00 66.36 231  A 1 
ATOM 1863 C CE2 . TRP A 1 231  ? 20.409  31.592  -14.779 1.00 69.05 231  A 1 
ATOM 1864 C CE3 . TRP A 1 231  ? 22.771  32.079  -14.525 1.00 67.07 231  A 1 
ATOM 1865 C CZ2 . TRP A 1 231  ? 20.549  30.398  -14.060 1.00 68.26 231  A 1 
ATOM 1866 C CZ3 . TRP A 1 231  ? 22.920  30.883  -13.806 1.00 64.93 231  A 1 
ATOM 1867 C CH2 . TRP A 1 231  ? 21.818  30.044  -13.565 1.00 65.59 231  A 1 
ATOM 1868 N N   . ARG A 1 232  ? 22.392  38.056  -16.536 1.00 72.83 232  A 1 
ATOM 1869 C CA  . ARG A 1 232  ? 23.338  39.094  -16.962 1.00 70.42 232  A 1 
ATOM 1870 C C   . ARG A 1 232  ? 23.342  40.324  -16.049 1.00 70.21 232  A 1 
ATOM 1871 O O   . ARG A 1 232  ? 24.370  40.981  -15.928 1.00 65.54 232  A 1 
ATOM 1872 C CB  . ARG A 1 232  ? 23.064  39.495  -18.418 1.00 67.27 232  A 1 
ATOM 1873 C CG  . ARG A 1 232  ? 23.280  38.322  -19.391 1.00 63.38 232  A 1 
ATOM 1874 C CD  . ARG A 1 232  ? 23.090  38.794  -20.828 1.00 59.88 232  A 1 
ATOM 1875 N NE  . ARG A 1 232  ? 23.286  37.690  -21.792 1.00 54.33 232  A 1 
ATOM 1876 C CZ  . ARG A 1 232  ? 23.274  37.804  -23.113 1.00 47.49 232  A 1 
ATOM 1877 N NH1 . ARG A 1 232  ? 23.072  38.944  -23.720 1.00 45.34 232  A 1 
ATOM 1878 N NH2 . ARG A 1 232  ? 23.467  36.753  -23.857 1.00 44.33 232  A 1 
ATOM 1879 N N   . THR A 1 233  ? 22.218  40.607  -15.397 1.00 69.63 233  A 1 
ATOM 1880 C CA  . THR A 1 233  ? 22.022  41.839  -14.608 1.00 68.14 233  A 1 
ATOM 1881 C C   . THR A 1 233  ? 22.323  41.689  -13.118 1.00 69.07 233  A 1 
ATOM 1882 O O   . THR A 1 233  ? 22.250  42.669  -12.391 1.00 62.51 233  A 1 
ATOM 1883 C CB  . THR A 1 233  ? 20.605  42.394  -14.814 1.00 63.97 233  A 1 
ATOM 1884 O OG1 . THR A 1 233  ? 19.650  41.408  -14.478 1.00 59.98 233  A 1 
ATOM 1885 C CG2 . THR A 1 233  ? 20.356  42.800  -16.268 1.00 58.97 233  A 1 
ATOM 1886 N N   . SER A 1 234  ? 22.674  40.469  -12.640 1.00 69.99 234  A 1 
ATOM 1887 C CA  . SER A 1 234  ? 22.883  40.188  -11.209 1.00 69.77 234  A 1 
ATOM 1888 C C   . SER A 1 234  ? 21.728  40.667  -10.315 1.00 71.94 234  A 1 
ATOM 1889 O O   . SER A 1 234  ? 21.954  41.230  -9.236  1.00 65.30 234  A 1 
ATOM 1890 C CB  . SER A 1 234  ? 24.239  40.739  -10.723 1.00 64.34 234  A 1 
ATOM 1891 O OG  . SER A 1 234  ? 25.300  39.994  -11.276 1.00 57.77 234  A 1 
ATOM 1892 N N   . SER A 1 235  ? 20.488  40.473  -10.777 1.00 71.23 235  A 1 
ATOM 1893 C CA  . SER A 1 235  ? 19.278  40.897  -10.072 1.00 72.25 235  A 1 
ATOM 1894 C C   . SER A 1 235  ? 19.214  40.340  -8.642  1.00 74.25 235  A 1 
ATOM 1895 O O   . SER A 1 235  ? 19.835  39.327  -8.318  1.00 71.58 235  A 1 
ATOM 1896 C CB  . SER A 1 235  ? 18.018  40.497  -10.871 1.00 69.43 235  A 1 
ATOM 1897 O OG  . SER A 1 235  ? 17.811  39.096  -10.838 1.00 64.16 235  A 1 
ATOM 1898 N N   . SER A 1 236  ? 18.461  40.987  -7.753  1.00 69.86 236  A 1 
ATOM 1899 C CA  . SER A 1 236  ? 18.221  40.502  -6.390  1.00 70.72 236  A 1 
ATOM 1900 C C   . SER A 1 236  ? 17.621  39.096  -6.383  1.00 73.67 236  A 1 
ATOM 1901 O O   . SER A 1 236  ? 18.065  38.240  -5.619  1.00 70.03 236  A 1 
ATOM 1902 C CB  . SER A 1 236  ? 17.292  41.468  -5.645  1.00 67.27 236  A 1 
ATOM 1903 O OG  . SER A 1 236  ? 16.178  41.776  -6.455  1.00 61.72 236  A 1 
ATOM 1904 N N   . ASN A 1 237  ? 16.699  38.822  -7.303  1.00 74.37 237  A 1 
ATOM 1905 C CA  . ASN A 1 237  ? 16.083  37.515  -7.513  1.00 75.07 237  A 1 
ATOM 1906 C C   . ASN A 1 237  ? 17.129  36.447  -7.898  1.00 77.20 237  A 1 
ATOM 1907 O O   . ASN A 1 237  ? 17.184  35.376  -7.299  1.00 76.34 237  A 1 
ATOM 1908 C CB  . ASN A 1 237  ? 15.005  37.707  -8.600  1.00 72.01 237  A 1 
ATOM 1909 C CG  . ASN A 1 237  ? 14.134  36.483  -8.808  1.00 66.81 237  A 1 
ATOM 1910 O OD1 . ASN A 1 237  ? 13.828  35.737  -7.900  1.00 61.57 237  A 1 
ATOM 1911 N ND2 . ASN A 1 237  ? 13.681  36.259  -10.012 1.00 60.10 237  A 1 
ATOM 1912 N N   . PHE A 1 238  ? 18.051  36.767  -8.821  1.00 76.30 238  A 1 
ATOM 1913 C CA  . PHE A 1 238  ? 19.137  35.852  -9.172  1.00 76.86 238  A 1 
ATOM 1914 C C   . PHE A 1 238  ? 20.063  35.560  -7.990  1.00 79.44 238  A 1 
ATOM 1915 O O   . PHE A 1 238  ? 20.370  34.402  -7.733  1.00 77.68 238  A 1 
ATOM 1916 C CB  . PHE A 1 238  ? 19.940  36.399  -10.360 1.00 73.58 238  A 1 
ATOM 1917 C CG  . PHE A 1 238  ? 21.121  35.522  -10.727 1.00 71.90 238  A 1 
ATOM 1918 C CD1 . PHE A 1 238  ? 22.438  35.972  -10.504 1.00 65.70 238  A 1 
ATOM 1919 C CD2 . PHE A 1 238  ? 20.911  34.233  -11.243 1.00 65.10 238  A 1 
ATOM 1920 C CE1 . PHE A 1 238  ? 23.533  35.148  -10.801 1.00 59.38 238  A 1 
ATOM 1921 C CE2 . PHE A 1 238  ? 22.008  33.404  -11.538 1.00 59.79 238  A 1 
ATOM 1922 C CZ  . PHE A 1 238  ? 23.314  33.857  -11.320 1.00 61.03 238  A 1 
ATOM 1923 N N   . LYS A 1 239  ? 20.473  36.585  -7.231  1.00 76.15 239  A 1 
ATOM 1924 C CA  . LYS A 1 239  ? 21.324  36.411  -6.033  1.00 76.48 239  A 1 
ATOM 1925 C C   . LYS A 1 239  ? 20.670  35.492  -4.995  1.00 78.88 239  A 1 
ATOM 1926 O O   . LYS A 1 239  ? 21.353  34.665  -4.402  1.00 77.83 239  A 1 
ATOM 1927 C CB  . LYS A 1 239  ? 21.636  37.771  -5.400  1.00 74.08 239  A 1 
ATOM 1928 C CG  . LYS A 1 239  ? 22.619  38.592  -6.240  1.00 69.46 239  A 1 
ATOM 1929 C CD  . LYS A 1 239  ? 22.837  39.977  -5.609  1.00 64.91 239  A 1 
ATOM 1930 C CE  . LYS A 1 239  ? 23.780  40.817  -6.480  1.00 58.31 239  A 1 
ATOM 1931 N NZ  . LYS A 1 239  ? 23.924  42.189  -5.962  1.00 50.83 239  A 1 
ATOM 1932 N N   . PHE A 1 240  ? 19.365  35.619  -4.817  1.00 77.98 240  A 1 
ATOM 1933 C CA  . PHE A 1 240  ? 18.590  34.794  -3.915  1.00 79.13 240  A 1 
ATOM 1934 C C   . PHE A 1 240  ? 18.573  33.314  -4.330  1.00 81.70 240  A 1 
ATOM 1935 O O   . PHE A 1 240  ? 19.007  32.443  -3.564  1.00 80.94 240  A 1 
ATOM 1936 C CB  . PHE A 1 240  ? 17.182  35.404  -3.832  1.00 77.24 240  A 1 
ATOM 1937 C CG  . PHE A 1 240  ? 16.268  34.593  -2.963  1.00 76.29 240  A 1 
ATOM 1938 C CD1 . PHE A 1 240  ? 15.388  33.668  -3.545  1.00 69.59 240  A 1 
ATOM 1939 C CD2 . PHE A 1 240  ? 16.340  34.738  -1.572  1.00 70.19 240  A 1 
ATOM 1940 C CE1 . PHE A 1 240  ? 14.577  32.883  -2.713  1.00 65.83 240  A 1 
ATOM 1941 C CE2 . PHE A 1 240  ? 15.526  33.958  -0.745  1.00 65.90 240  A 1 
ATOM 1942 C CZ  . PHE A 1 240  ? 14.645  33.025  -1.316  1.00 69.13 240  A 1 
ATOM 1943 N N   . PHE A 1 241  ? 18.190  33.002  -5.572  1.00 80.59 241  A 1 
ATOM 1944 C CA  . PHE A 1 241  ? 18.211  31.615  -6.057  1.00 81.81 241  A 1 
ATOM 1945 C C   . PHE A 1 241  ? 19.629  31.030  -6.172  1.00 83.37 241  A 1 
ATOM 1946 O O   . PHE A 1 241  ? 19.830  29.829  -5.987  1.00 82.29 241  A 1 
ATOM 1947 C CB  . PHE A 1 241  ? 17.473  31.534  -7.400  1.00 81.35 241  A 1 
ATOM 1948 C CG  . PHE A 1 241  ? 15.967  31.628  -7.271  1.00 82.24 241  A 1 
ATOM 1949 C CD1 . PHE A 1 241  ? 15.241  30.593  -6.656  1.00 77.44 241  A 1 
ATOM 1950 C CD2 . PHE A 1 241  ? 15.278  32.744  -7.781  1.00 77.81 241  A 1 
ATOM 1951 C CE1 . PHE A 1 241  ? 13.846  30.671  -6.543  1.00 74.07 241  A 1 
ATOM 1952 C CE2 . PHE A 1 241  ? 13.876  32.823  -7.671  1.00 74.55 241  A 1 
ATOM 1953 C CZ  . PHE A 1 241  ? 13.166  31.778  -7.052  1.00 77.80 241  A 1 
ATOM 1954 N N   . LYS A 1 242  ? 20.619  31.864  -6.407  1.00 81.31 242  A 1 
ATOM 1955 C CA  . LYS A 1 242  ? 22.034  31.488  -6.384  1.00 81.18 242  A 1 
ATOM 1956 C C   . LYS A 1 242  ? 22.475  30.973  -5.010  1.00 82.90 242  A 1 
ATOM 1957 O O   . LYS A 1 242  ? 23.249  30.024  -4.944  1.00 82.27 242  A 1 
ATOM 1958 C CB  . LYS A 1 242  ? 22.846  32.703  -6.844  1.00 78.83 242  A 1 
ATOM 1959 C CG  . LYS A 1 242  ? 24.336  32.409  -6.973  1.00 73.62 242  A 1 
ATOM 1960 C CD  . LYS A 1 242  ? 25.073  33.665  -7.444  1.00 71.21 242  A 1 
ATOM 1961 C CE  . LYS A 1 242  ? 26.549  33.341  -7.558  1.00 63.85 242  A 1 
ATOM 1962 N NZ  . LYS A 1 242  ? 27.356  34.515  -7.956  1.00 58.17 242  A 1 
ATOM 1963 N N   . SER A 1 243  ? 21.937  31.525  -3.917  1.00 83.20 243  A 1 
ATOM 1964 C CA  . SER A 1 243  ? 22.190  31.026  -2.564  1.00 84.17 243  A 1 
ATOM 1965 C C   . SER A 1 243  ? 21.675  29.590  -2.390  1.00 85.82 243  A 1 
ATOM 1966 O O   . SER A 1 243  ? 22.390  28.748  -1.847  1.00 85.07 243  A 1 
ATOM 1967 C CB  . SER A 1 243  ? 21.560  31.944  -1.514  1.00 82.67 243  A 1 
ATOM 1968 O OG  . SER A 1 243  ? 22.136  33.235  -1.594  1.00 77.14 243  A 1 
ATOM 1969 N N   . ALA A 1 244  ? 20.501  29.262  -2.934  1.00 85.66 244  A 1 
ATOM 1970 C CA  . ALA A 1 244  ? 19.982  27.895  -2.937  1.00 85.51 244  A 1 
ATOM 1971 C C   . ALA A 1 244  ? 20.876  26.924  -3.736  1.00 86.67 244  A 1 
ATOM 1972 O O   . ALA A 1 244  ? 21.114  25.799  -3.306  1.00 86.04 244  A 1 
ATOM 1973 C CB  . ALA A 1 244  ? 18.543  27.910  -3.472  1.00 84.96 244  A 1 
ATOM 1974 N N   . ALA A 1 245  ? 21.426  27.365  -4.855  1.00 85.75 245  A 1 
ATOM 1975 C CA  . ALA A 1 245  ? 22.395  26.594  -5.629  1.00 84.94 245  A 1 
ATOM 1976 C C   . ALA A 1 245  ? 23.678  26.323  -4.833  1.00 85.51 245  A 1 
ATOM 1977 O O   . ALA A 1 245  ? 24.140  25.187  -4.802  1.00 85.47 245  A 1 
ATOM 1978 C CB  . ALA A 1 245  ? 22.682  27.316  -6.949  1.00 83.98 245  A 1 
ATOM 1979 N N   . TYR A 1 246  ? 24.227  27.321  -4.116  1.00 85.64 246  A 1 
ATOM 1980 C CA  . TYR A 1 246  ? 25.412  27.124  -3.278  1.00 84.31 246  A 1 
ATOM 1981 C C   . TYR A 1 246  ? 25.190  26.116  -2.145  1.00 85.84 246  A 1 
ATOM 1982 O O   . TYR A 1 246  ? 26.068  25.301  -1.901  1.00 85.27 246  A 1 
ATOM 1983 C CB  . TYR A 1 246  ? 25.898  28.455  -2.698  1.00 81.75 246  A 1 
ATOM 1984 C CG  . TYR A 1 246  ? 26.535  29.397  -3.704  1.00 77.88 246  A 1 
ATOM 1985 C CD1 . TYR A 1 246  ? 27.413  28.899  -4.689  1.00 72.45 246  A 1 
ATOM 1986 C CD2 . TYR A 1 246  ? 26.299  30.772  -3.596  1.00 71.51 246  A 1 
ATOM 1987 C CE1 . TYR A 1 246  ? 28.058  29.781  -5.564  1.00 66.07 246  A 1 
ATOM 1988 C CE2 . TYR A 1 246  ? 26.945  31.663  -4.463  1.00 65.94 246  A 1 
ATOM 1989 C CZ  . TYR A 1 246  ? 27.831  31.178  -5.447  1.00 67.76 246  A 1 
ATOM 1990 O OH  . TYR A 1 246  ? 28.466  32.032  -6.277  1.00 65.60 246  A 1 
ATOM 1991 N N   . ILE A 1 247  ? 24.026  26.102  -1.509  1.00 82.79 247  A 1 
ATOM 1992 C CA  . ILE A 1 247  ? 23.671  25.084  -0.509  1.00 83.58 247  A 1 
ATOM 1993 C C   . ILE A 1 247  ? 23.694  23.692  -1.148  1.00 84.38 247  A 1 
ATOM 1994 O O   . ILE A 1 247  ? 24.182  22.731  -0.550  1.00 84.40 247  A 1 
ATOM 1995 C CB  . ILE A 1 247  ? 22.292  25.385  0.126   1.00 84.48 247  A 1 
ATOM 1996 C CG1 . ILE A 1 247  ? 22.313  26.738  0.873   1.00 83.50 247  A 1 
ATOM 1997 C CG2 . ILE A 1 247  ? 21.881  24.280  1.109   1.00 83.15 247  A 1 
ATOM 1998 C CD1 . ILE A 1 247  ? 20.916  27.268  1.198   1.00 77.01 247  A 1 
ATOM 1999 N N   . ASN A 1 248  ? 23.222  23.580  -2.379  1.00 85.40 248  A 1 
ATOM 2000 C CA  . ASN A 1 248  ? 23.192  22.316  -3.102  1.00 84.36 248  A 1 
ATOM 2001 C C   . ASN A 1 248  ? 24.615  21.822  -3.448  1.00 84.92 248  A 1 
ATOM 2002 O O   . ASN A 1 248  ? 24.971  20.694  -3.124  1.00 84.00 248  A 1 
ATOM 2003 C CB  . ASN A 1 248  ? 22.282  22.480  -4.325  1.00 83.01 248  A 1 
ATOM 2004 C CG  . ASN A 1 248  ? 21.624  21.171  -4.727  1.00 82.14 248  A 1 
ATOM 2005 O OD1 . ASN A 1 248  ? 22.098  20.086  -4.491  1.00 74.54 248  A 1 
ATOM 2006 N ND2 . ASN A 1 248  ? 20.467  21.253  -5.326  1.00 74.47 248  A 1 
ATOM 2007 N N   . PHE A 1 249  ? 25.460  22.690  -3.989  1.00 83.35 249  A 1 
ATOM 2008 C CA  . PHE A 1 249  ? 26.875  22.357  -4.231  1.00 82.64 249  A 1 
ATOM 2009 C C   . PHE A 1 249  ? 27.641  22.072  -2.934  1.00 82.65 249  A 1 
ATOM 2010 O O   . PHE A 1 249  ? 28.454  21.145  -2.897  1.00 81.74 249  A 1 
ATOM 2011 C CB  . PHE A 1 249  ? 27.555  23.470  -5.033  1.00 82.34 249  A 1 
ATOM 2012 C CG  . PHE A 1 249  ? 27.198  23.478  -6.498  1.00 82.25 249  A 1 
ATOM 2013 C CD1 . PHE A 1 249  ? 27.701  22.483  -7.349  1.00 76.79 249  A 1 
ATOM 2014 C CD2 . PHE A 1 249  ? 26.369  24.486  -7.038  1.00 77.72 249  A 1 
ATOM 2015 C CE1 . PHE A 1 249  ? 27.374  22.482  -8.720  1.00 74.46 249  A 1 
ATOM 2016 C CE2 . PHE A 1 249  ? 26.044  24.486  -8.397  1.00 75.08 249  A 1 
ATOM 2017 C CZ  . PHE A 1 249  ? 26.544  23.483  -9.241  1.00 80.71 249  A 1 
ATOM 2018 N N   . TYR A 1 250  ? 27.353  22.768  -1.843  1.00 82.00 250  A 1 
ATOM 2019 C CA  . TYR A 1 250  ? 27.912  22.477  -0.519  1.00 80.79 250  A 1 
ATOM 2020 C C   . TYR A 1 250  ? 27.560  21.058  -0.058  1.00 80.39 250  A 1 
ATOM 2021 O O   . TYR A 1 250  ? 28.446  20.333  0.405   1.00 80.10 250  A 1 
ATOM 2022 C CB  . TYR A 1 250  ? 27.419  23.509  0.502   1.00 81.57 250  A 1 
ATOM 2023 C CG  . TYR A 1 250  ? 27.819  23.179  1.925   1.00 81.46 250  A 1 
ATOM 2024 C CD1 . TYR A 1 250  ? 26.915  22.497  2.770   1.00 76.08 250  A 1 
ATOM 2025 C CD2 . TYR A 1 250  ? 29.107  23.483  2.383   1.00 77.04 250  A 1 
ATOM 2026 C CE1 . TYR A 1 250  ? 27.314  22.110  4.063   1.00 73.56 250  A 1 
ATOM 2027 C CE2 . TYR A 1 250  ? 29.514  23.093  3.672   1.00 74.04 250  A 1 
ATOM 2028 C CZ  . TYR A 1 250  ? 28.619  22.402  4.507   1.00 78.19 250  A 1 
ATOM 2029 O OH  . TYR A 1 250  ? 29.017  21.988  5.748   1.00 77.22 250  A 1 
ATOM 2030 N N   . SER A 1 251  ? 26.328  20.624  -0.249  1.00 82.35 251  A 1 
ATOM 2031 C CA  . SER A 1 251  ? 25.891  19.272  0.124   1.00 79.29 251  A 1 
ATOM 2032 C C   . SER A 1 251  ? 26.714  18.163  -0.551  1.00 78.18 251  A 1 
ATOM 2033 O O   . SER A 1 251  ? 26.947  17.110  0.039   1.00 78.98 251  A 1 
ATOM 2034 C CB  . SER A 1 251  ? 24.397  19.093  -0.174  1.00 79.92 251  A 1 
ATOM 2035 O OG  . SER A 1 251  ? 24.140  18.795  -1.534  1.00 73.23 251  A 1 
ATOM 2036 N N   . MET A 1 252  ? 27.202  18.432  -1.757  1.00 80.90 252  A 1 
ATOM 2037 C CA  . MET A 1 252  ? 28.110  17.536  -2.470  1.00 79.02 252  A 1 
ATOM 2038 C C   . MET A 1 252  ? 29.546  17.696  -1.968  1.00 78.58 252  A 1 
ATOM 2039 O O   . MET A 1 252  ? 30.190  16.693  -1.650  1.00 77.19 252  A 1 
ATOM 2040 C CB  . MET A 1 252  ? 28.034  17.808  -3.986  1.00 78.63 252  A 1 
ATOM 2041 C CG  . MET A 1 252  ? 26.614  17.608  -4.530  1.00 76.68 252  A 1 
ATOM 2042 S SD  . MET A 1 252  ? 25.961  15.928  -4.294  1.00 74.00 252  A 1 
ATOM 2043 C CE  . MET A 1 252  ? 24.198  16.322  -4.207  1.00 63.62 252  A 1 
ATOM 2044 N N   . ARG A 1 253  ? 30.013  18.923  -1.808  1.00 80.01 253  A 1 
ATOM 2045 C CA  . ARG A 1 253  ? 31.379  19.265  -1.383  1.00 79.35 253  A 1 
ATOM 2046 C C   . ARG A 1 253  ? 31.774  18.597  -0.064  1.00 77.58 253  A 1 
ATOM 2047 O O   . ARG A 1 253  ? 32.838  17.996  0.007   1.00 76.77 253  A 1 
ATOM 2048 C CB  . ARG A 1 253  ? 31.503  20.794  -1.295  1.00 79.75 253  A 1 
ATOM 2049 C CG  . ARG A 1 253  ? 32.919  21.237  -0.900  1.00 79.28 253  A 1 
ATOM 2050 C CD  . ARG A 1 253  ? 33.009  22.762  -0.811  1.00 80.54 253  A 1 
ATOM 2051 N NE  . ARG A 1 253  ? 34.356  23.199  -0.398  1.00 74.06 253  A 1 
ATOM 2052 C CZ  . ARG A 1 253  ? 34.667  24.341  0.190   1.00 69.40 253  A 1 
ATOM 2053 N NH1 . ARG A 1 253  ? 33.774  25.245  0.457   1.00 63.85 253  A 1 
ATOM 2054 N NH2 . ARG A 1 253  ? 35.890  24.600  0.530   1.00 62.08 253  A 1 
ATOM 2055 N N   . VAL A 1 254  ? 30.927  18.651  0.952   1.00 79.59 254  A 1 
ATOM 2056 C CA  . VAL A 1 254  ? 31.226  18.110  2.297   1.00 76.73 254  A 1 
ATOM 2057 C C   . VAL A 1 254  ? 31.458  16.600  2.335   1.00 75.15 254  A 1 
ATOM 2058 O O   . VAL A 1 254  ? 31.987  16.081  3.312   1.00 73.58 254  A 1 
ATOM 2059 C CB  . VAL A 1 254  ? 30.124  18.471  3.310   1.00 75.63 254  A 1 
ATOM 2060 C CG1 . VAL A 1 254  ? 30.080  19.975  3.542   1.00 68.10 254  A 1 
ATOM 2061 C CG2 . VAL A 1 254  ? 28.735  17.972  2.884   1.00 70.32 254  A 1 
ATOM 2062 N N   . LYS A 1 255  ? 31.073  15.897  1.293   1.00 77.15 255  A 1 
ATOM 2063 C CA  . LYS A 1 255  ? 31.255  14.450  1.172   1.00 73.96 255  A 1 
ATOM 2064 C C   . LYS A 1 255  ? 32.490  14.077  0.351   1.00 73.12 255  A 1 
ATOM 2065 O O   . LYS A 1 255  ? 32.741  12.887  0.190   1.00 70.40 255  A 1 
ATOM 2066 C CB  . LYS A 1 255  ? 29.957  13.824  0.627   1.00 71.88 255  A 1 
ATOM 2067 C CG  . LYS A 1 255  ? 28.789  13.996  1.615   1.00 67.23 255  A 1 
ATOM 2068 C CD  . LYS A 1 255  ? 27.493  13.344  1.116   1.00 64.13 255  A 1 
ATOM 2069 C CE  . LYS A 1 255  ? 26.400  13.546  2.181   1.00 58.58 255  A 1 
ATOM 2070 N NZ  . LYS A 1 255  ? 25.092  12.980  1.798   1.00 52.57 255  A 1 
ATOM 2071 N N   . MET A 1 256  ? 33.236  15.043  -0.169  1.00 74.00 256  A 1 
ATOM 2072 C CA  . MET A 1 256  ? 34.331  14.800  -1.106  1.00 73.55 256  A 1 
ATOM 2073 C C   . MET A 1 256  ? 35.704  14.678  -0.436  1.00 73.97 256  A 1 
ATOM 2074 O O   . MET A 1 256  ? 35.922  15.267  0.622   1.00 71.89 256  A 1 
ATOM 2075 C CB  . MET A 1 256  ? 34.361  15.882  -2.198  1.00 72.27 256  A 1 
ATOM 2076 C CG  . MET A 1 256  ? 33.108  15.860  -3.060  1.00 71.24 256  A 1 
ATOM 2077 S SD  . MET A 1 256  ? 32.770  14.257  -3.817  1.00 67.88 256  A 1 
ATOM 2078 C CE  . MET A 1 256  ? 31.062  14.059  -3.319  1.00 60.69 256  A 1 
ATOM 2079 N N   . PRO A 1 257  ? 36.655  13.947  -1.050  1.00 70.83 257  A 1 
ATOM 2080 C CA  . PRO A 1 257  ? 38.068  13.991  -0.685  1.00 71.63 257  A 1 
ATOM 2081 C C   . PRO A 1 257  ? 38.667  15.393  -0.842  1.00 73.15 257  A 1 
ATOM 2082 O O   . PRO A 1 257  ? 38.254  16.154  -1.721  1.00 71.81 257  A 1 
ATOM 2083 C CB  . PRO A 1 257  ? 38.766  12.991  -1.608  1.00 68.95 257  A 1 
ATOM 2084 C CG  . PRO A 1 257  ? 37.660  12.050  -2.062  1.00 68.66 257  A 1 
ATOM 2085 C CD  . PRO A 1 257  ? 36.444  12.964  -2.106  1.00 73.18 257  A 1 
ATOM 2086 N N   . THR A 1 258  ? 39.699  15.698  -0.060  1.00 73.72 258  A 1 
ATOM 2087 C CA  . THR A 1 258  ? 40.329  17.028  -0.002  1.00 74.35 258  A 1 
ATOM 2088 C C   . THR A 1 258  ? 40.776  17.560  -1.368  1.00 74.76 258  A 1 
ATOM 2089 O O   . THR A 1 258  ? 40.560  18.730  -1.676  1.00 72.77 258  A 1 
ATOM 2090 C CB  . THR A 1 258  ? 41.539  16.992  0.945   1.00 73.23 258  A 1 
ATOM 2091 O OG1 . THR A 1 258  ? 41.170  16.348  2.144   1.00 68.11 258  A 1 
ATOM 2092 C CG2 . THR A 1 258  ? 42.062  18.376  1.309   1.00 67.34 258  A 1 
ATOM 2093 N N   . HIS A 1 259  ? 41.337  16.707  -2.221  1.00 75.19 259  A 1 
ATOM 2094 C CA  . HIS A 1 259  ? 41.795  17.117  -3.552  1.00 74.30 259  A 1 
ATOM 2095 C C   . HIS A 1 259  ? 40.646  17.563  -4.472  1.00 74.87 259  A 1 
ATOM 2096 O O   . HIS A 1 259  ? 40.845  18.455  -5.294  1.00 73.89 259  A 1 
ATOM 2097 C CB  . HIS A 1 259  ? 42.616  15.986  -4.183  1.00 72.47 259  A 1 
ATOM 2098 C CG  . HIS A 1 259  ? 41.819  14.751  -4.525  1.00 68.43 259  A 1 
ATOM 2099 N ND1 . HIS A 1 259  ? 41.564  13.682  -3.692  1.00 60.24 259  A 1 
ATOM 2100 C CD2 . HIS A 1 259  ? 41.235  14.481  -5.728  1.00 59.89 259  A 1 
ATOM 2101 C CE1 . HIS A 1 259  ? 40.839  12.785  -4.390  1.00 56.24 259  A 1 
ATOM 2102 N NE2 . HIS A 1 259  ? 40.616  13.228  -5.628  1.00 59.11 259  A 1 
ATOM 2103 N N   . ILE A 1 260  ? 39.438  17.018  -4.302  1.00 67.02 260  A 1 
ATOM 2104 C CA  . ILE A 1 260  ? 38.235  17.428  -5.043  1.00 69.89 260  A 1 
ATOM 2105 C C   . ILE A 1 260  ? 37.602  18.665  -4.402  1.00 71.05 260  A 1 
ATOM 2106 O O   . ILE A 1 260  ? 37.150  19.553  -5.113  1.00 72.24 260  A 1 
ATOM 2107 C CB  . ILE A 1 260  ? 37.230  16.256  -5.158  1.00 69.46 260  A 1 
ATOM 2108 C CG1 . ILE A 1 260  ? 37.888  15.075  -5.902  1.00 68.72 260  A 1 
ATOM 2109 C CG2 . ILE A 1 260  ? 35.946  16.710  -5.872  1.00 69.47 260  A 1 
ATOM 2110 C CD1 . ILE A 1 260  ? 36.980  13.863  -6.124  1.00 64.49 260  A 1 
ATOM 2111 N N   . ILE A 1 261  ? 37.619  18.767  -3.072  1.00 70.92 261  A 1 
ATOM 2112 C CA  . ILE A 1 261  ? 37.106  19.941  -2.346  1.00 73.24 261  A 1 
ATOM 2113 C C   . ILE A 1 261  ? 37.760  21.234  -2.856  1.00 75.41 261  A 1 
ATOM 2114 O O   . ILE A 1 261  ? 37.063  22.224  -3.071  1.00 76.30 261  A 1 
ATOM 2115 C CB  . ILE A 1 261  ? 37.293  19.762  -0.819  1.00 73.48 261  A 1 
ATOM 2116 C CG1 . ILE A 1 261  ? 36.337  18.673  -0.301  1.00 71.94 261  A 1 
ATOM 2117 C CG2 . ILE A 1 261  ? 37.067  21.075  -0.055  1.00 72.21 261  A 1 
ATOM 2118 C CD1 . ILE A 1 261  ? 36.514  18.311  1.177   1.00 67.62 261  A 1 
ATOM 2119 N N   . ASN A 1 262  ? 39.054  21.203  -3.119  1.00 77.39 262  A 1 
ATOM 2120 C CA  . ASN A 1 262  ? 39.812  22.355  -3.628  1.00 76.96 262  A 1 
ATOM 2121 C C   . ASN A 1 262  ? 39.413  22.779  -5.055  1.00 76.69 262  A 1 
ATOM 2122 O O   . ASN A 1 262  ? 39.740  23.883  -5.489  1.00 76.12 262  A 1 
ATOM 2123 C CB  . ASN A 1 262  ? 41.312  22.017  -3.539  1.00 77.16 262  A 1 
ATOM 2124 C CG  . ASN A 1 262  ? 41.812  21.865  -2.110  1.00 74.03 262  A 1 
ATOM 2125 O OD1 . ASN A 1 262  ? 41.181  22.271  -1.152  1.00 67.94 262  A 1 
ATOM 2126 N ND2 . ASN A 1 262  ? 42.974  21.289  -1.919  1.00 67.97 262  A 1 
ATOM 2127 N N   . LEU A 1 263  ? 38.713  21.928  -5.800  1.00 75.93 263  A 1 
ATOM 2128 C CA  . LEU A 1 263  ? 38.200  22.247  -7.126  1.00 75.90 263  A 1 
ATOM 2129 C C   . LEU A 1 263  ? 36.866  23.000  -7.092  1.00 76.83 263  A 1 
ATOM 2130 O O   . LEU A 1 263  ? 36.504  23.582  -8.114  1.00 76.71 263  A 1 
ATOM 2131 C CB  . LEU A 1 263  ? 38.069  20.966  -7.976  1.00 75.66 263  A 1 
ATOM 2132 C CG  . LEU A 1 263  ? 39.370  20.168  -8.166  1.00 72.85 263  A 1 
ATOM 2133 C CD1 . LEU A 1 263  ? 39.064  18.901  -8.968  1.00 69.19 263  A 1 
ATOM 2134 C CD2 . LEU A 1 263  ? 40.425  20.967  -8.928  1.00 70.56 263  A 1 
ATOM 2135 N N   . TYR A 1 264  ? 36.153  23.006  -5.965  1.00 77.65 264  A 1 
ATOM 2136 C CA  . TYR A 1 264  ? 34.887  23.727  -5.819  1.00 78.74 264  A 1 
ATOM 2137 C C   . TYR A 1 264  ? 35.105  25.242  -5.757  1.00 79.41 264  A 1 
ATOM 2138 O O   . TYR A 1 264  ? 36.180  25.736  -5.410  1.00 77.28 264  A 1 
ATOM 2139 C CB  . TYR A 1 264  ? 34.112  23.253  -4.586  1.00 77.20 264  A 1 
ATOM 2140 C CG  . TYR A 1 264  ? 33.343  21.971  -4.813  1.00 76.23 264  A 1 
ATOM 2141 C CD1 . TYR A 1 264  ? 31.949  22.007  -5.021  1.00 69.76 264  A 1 
ATOM 2142 C CD2 . TYR A 1 264  ? 34.011  20.733  -4.814  1.00 70.21 264  A 1 
ATOM 2143 C CE1 . TYR A 1 264  ? 31.226  20.818  -5.220  1.00 67.17 264  A 1 
ATOM 2144 C CE2 . TYR A 1 264  ? 33.294  19.542  -5.019  1.00 69.25 264  A 1 
ATOM 2145 C CZ  . TYR A 1 264  ? 31.899  19.581  -5.220  1.00 75.55 264  A 1 
ATOM 2146 O OH  . TYR A 1 264  ? 31.204  18.424  -5.415  1.00 74.48 264  A 1 
ATOM 2147 N N   . ASP A 1 265  ? 34.058  25.997  -6.080  1.00 81.33 265  A 1 
ATOM 2148 C CA  . ASP A 1 265  ? 34.027  27.436  -5.909  1.00 79.88 265  A 1 
ATOM 2149 C C   . ASP A 1 265  ? 34.095  27.824  -4.416  1.00 78.31 265  A 1 
ATOM 2150 O O   . ASP A 1 265  ? 33.505  27.162  -3.552  1.00 76.00 265  A 1 
ATOM 2151 C CB  . ASP A 1 265  ? 32.770  28.001  -6.562  1.00 76.89 265  A 1 
ATOM 2152 C CG  . ASP A 1 265  ? 32.886  29.515  -6.613  1.00 74.66 265  A 1 
ATOM 2153 O OD1 . ASP A 1 265  ? 32.396  30.159  -5.666  1.00 68.10 265  A 1 
ATOM 2154 O OD2 . ASP A 1 265  ? 33.560  30.007  -7.537  1.00 69.20 265  A 1 
ATOM 2155 N N   . THR A 1 266  ? 34.811  28.903  -4.106  1.00 77.50 266  A 1 
ATOM 2156 C CA  . THR A 1 266  ? 34.978  29.406  -2.734  1.00 75.49 266  A 1 
ATOM 2157 C C   . THR A 1 266  ? 33.653  29.818  -2.091  1.00 75.19 266  A 1 
ATOM 2158 O O   . THR A 1 266  ? 33.498  29.705  -0.878  1.00 70.40 266  A 1 
ATOM 2159 C CB  . THR A 1 266  ? 35.951  30.590  -2.697  1.00 73.45 266  A 1 
ATOM 2160 O OG1 . THR A 1 266  ? 35.557  31.554  -3.645  1.00 69.54 266  A 1 
ATOM 2161 C CG2 . THR A 1 266  ? 37.379  30.164  -3.029  1.00 67.60 266  A 1 
ATOM 2162 N N   . SER A 1 267  ? 32.667  30.201  -2.893  1.00 76.73 267  A 1 
ATOM 2163 C CA  . SER A 1 267  ? 31.309  30.539  -2.429  1.00 74.00 267  A 1 
ATOM 2164 C C   . SER A 1 267  ? 30.518  29.341  -1.895  1.00 76.35 267  A 1 
ATOM 2165 O O   . SER A 1 267  ? 29.439  29.503  -1.330  1.00 73.05 267  A 1 
ATOM 2166 C CB  . SER A 1 267  ? 30.512  31.190  -3.561  1.00 70.09 267  A 1 
ATOM 2167 O OG  . SER A 1 267  ? 31.256  32.213  -4.199  1.00 65.27 267  A 1 
ATOM 2168 N N   . THR A 1 268  ? 31.056  28.130  -2.017  1.00 78.57 268  A 1 
ATOM 2169 C CA  . THR A 1 268  ? 30.530  26.927  -1.362  1.00 77.21 268  A 1 
ATOM 2170 C C   . THR A 1 268  ? 31.137  26.697  0.030   1.00 80.00 268  A 1 
ATOM 2171 O O   . THR A 1 268  ? 30.939  25.637  0.619   1.00 78.86 268  A 1 
ATOM 2172 C CB  . THR A 1 268  ? 30.689  25.677  -2.246  1.00 74.42 268  A 1 
ATOM 2173 O OG1 . THR A 1 268  ? 32.043  25.328  -2.395  1.00 73.14 268  A 1 
ATOM 2174 C CG2 . THR A 1 268  ? 30.115  25.868  -3.649  1.00 72.30 268  A 1 
ATOM 2175 N N   . ALA A 1 269  ? 31.917  27.651  0.550   1.00 77.62 269  A 1 
ATOM 2176 C CA  . ALA A 1 269  ? 32.462  27.622  1.905   1.00 79.17 269  A 1 
ATOM 2177 C C   . ALA A 1 269  ? 31.393  27.939  2.971   1.00 82.34 269  A 1 
ATOM 2178 O O   . ALA A 1 269  ? 30.388  28.578  2.679   1.00 79.67 269  A 1 
ATOM 2179 C CB  . ALA A 1 269  ? 33.644  28.592  1.988   1.00 75.30 269  A 1 
ATOM 2180 N N   . GLU A 1 270  ? 31.636  27.516  4.201   1.00 80.12 270  A 1 
ATOM 2181 C CA  . GLU A 1 270  ? 30.661  27.580  5.292   1.00 81.40 270  A 1 
ATOM 2182 C C   . GLU A 1 270  ? 30.089  28.987  5.530   1.00 82.07 270  A 1 
ATOM 2183 O O   . GLU A 1 270  ? 28.872  29.124  5.625   1.00 79.93 270  A 1 
ATOM 2184 C CB  . GLU A 1 270  ? 31.267  27.031  6.601   1.00 79.71 270  A 1 
ATOM 2185 C CG  . GLU A 1 270  ? 31.618  25.539  6.489   1.00 75.98 270  A 1 
ATOM 2186 C CD  . GLU A 1 270  ? 31.978  24.871  7.830   1.00 74.62 270  A 1 
ATOM 2187 O OE1 . GLU A 1 270  ? 32.085  23.615  7.823   1.00 66.82 270  A 1 
ATOM 2188 O OE2 . GLU A 1 270  ? 32.116  25.584  8.845   1.00 69.47 270  A 1 
ATOM 2189 N N   . GLU A 1 271  ? 30.921  30.041  5.534   1.00 79.67 271  A 1 
ATOM 2190 C CA  . GLU A 1 271  ? 30.459  31.412  5.792   1.00 80.12 271  A 1 
ATOM 2191 C C   . GLU A 1 271  ? 29.508  31.945  4.708   1.00 81.72 271  A 1 
ATOM 2192 O O   . GLU A 1 271  ? 28.473  32.542  5.004   1.00 79.12 271  A 1 
ATOM 2193 C CB  . GLU A 1 271  ? 31.665  32.359  5.945   1.00 77.59 271  A 1 
ATOM 2194 C CG  . GLU A 1 271  ? 32.448  32.135  7.250   1.00 68.55 271  A 1 
ATOM 2195 C CD  . GLU A 1 271  ? 31.572  32.260  8.506   1.00 62.35 271  A 1 
ATOM 2196 O OE1 . GLU A 1 271  ? 31.771  31.462  9.453   1.00 55.66 271  A 1 
ATOM 2197 O OE2 . GLU A 1 271  ? 30.624  33.076  8.519   1.00 54.90 271  A 1 
ATOM 2198 N N   . THR A 1 272  ? 29.802  31.690  3.444   1.00 81.00 272  A 1 
ATOM 2199 C CA  . THR A 1 272  ? 28.936  32.126  2.338   1.00 81.21 272  A 1 
ATOM 2200 C C   . THR A 1 272  ? 27.625  31.340  2.332   1.00 83.08 272  A 1 
ATOM 2201 O O   . THR A 1 272  ? 26.547  31.914  2.154   1.00 82.01 272  A 1 
ATOM 2202 C CB  . THR A 1 272  ? 29.641  31.961  0.989   1.00 79.53 272  A 1 
ATOM 2203 O OG1 . THR A 1 272  ? 30.920  32.541  1.023   1.00 72.88 272  A 1 
ATOM 2204 C CG2 . THR A 1 272  ? 28.858  32.661  -0.133  1.00 71.48 272  A 1 
ATOM 2205 N N   . VAL A 1 273  ? 27.703  30.030  2.575   1.00 82.65 273  A 1 
ATOM 2206 C CA  . VAL A 1 273  ? 26.532  29.166  2.673   1.00 83.79 273  A 1 
ATOM 2207 C C   . VAL A 1 273  ? 25.652  29.569  3.858   1.00 84.69 273  A 1 
ATOM 2208 O O   . VAL A 1 273  ? 24.438  29.636  3.706   1.00 84.19 273  A 1 
ATOM 2209 C CB  . VAL A 1 273  ? 26.962  27.689  2.756   1.00 83.71 273  A 1 
ATOM 2210 C CG1 . VAL A 1 273  ? 25.789  26.746  3.029   1.00 77.94 273  A 1 
ATOM 2211 C CG2 . VAL A 1 273  ? 27.582  27.252  1.421   1.00 78.62 273  A 1 
ATOM 2212 N N   . LYS A 1 274  ? 26.243  29.907  4.998   1.00 83.57 274  A 1 
ATOM 2213 C CA  . LYS A 1 274  ? 25.538  30.428  6.176   1.00 81.93 274  A 1 
ATOM 2214 C C   . LYS A 1 274  ? 24.745  31.693  5.834   1.00 81.92 274  A 1 
ATOM 2215 O O   . LYS A 1 274  ? 23.553  31.746  6.115   1.00 81.73 274  A 1 
ATOM 2216 C CB  . LYS A 1 274  ? 26.564  30.686  7.283   1.00 81.10 274  A 1 
ATOM 2217 C CG  . LYS A 1 274  ? 25.985  31.279  8.572   1.00 75.23 274  A 1 
ATOM 2218 C CD  . LYS A 1 274  ? 27.143  31.539  9.531   1.00 72.83 274  A 1 
ATOM 2219 C CE  . LYS A 1 274  ? 26.717  32.293  10.783  1.00 64.19 274  A 1 
ATOM 2220 N NZ  . LYS A 1 274  ? 27.932  32.765  11.508  1.00 58.47 274  A 1 
ATOM 2221 N N   . THR A 1 275  ? 25.370  32.655  5.177   1.00 82.61 275  A 1 
ATOM 2222 C CA  . THR A 1 275  ? 24.710  33.895  4.741   1.00 81.79 275  A 1 
ATOM 2223 C C   . THR A 1 275  ? 23.561  33.601  3.772   1.00 82.16 275  A 1 
ATOM 2224 O O   . THR A 1 275  ? 22.472  34.152  3.910   1.00 79.75 275  A 1 
ATOM 2225 C CB  . THR A 1 275  ? 25.722  34.849  4.088   1.00 80.34 275  A 1 
ATOM 2226 O OG1 . THR A 1 275  ? 26.784  35.087  4.979   1.00 74.51 275  A 1 
ATOM 2227 C CG2 . THR A 1 275  ? 25.106  36.208  3.755   1.00 73.02 275  A 1 
ATOM 2228 N N   . GLY A 1 276  ? 23.770  32.680  2.827   1.00 83.93 276  A 1 
ATOM 2229 C CA  . GLY A 1 276  ? 22.746  32.246  1.880   1.00 83.85 276  A 1 
ATOM 2230 C C   . GLY A 1 276  ? 21.560  31.531  2.540   1.00 85.32 276  A 1 
ATOM 2231 O O   . GLY A 1 276  ? 20.417  31.781  2.177   1.00 84.80 276  A 1 
ATOM 2232 N N   . ILE A 1 277  ? 21.814  30.688  3.531   1.00 83.93 277  A 1 
ATOM 2233 C CA  . ILE A 1 277  ? 20.765  30.038  4.328   1.00 82.90 277  A 1 
ATOM 2234 C C   . ILE A 1 277  ? 19.914  31.098  5.031   1.00 82.83 277  A 1 
ATOM 2235 O O   . ILE A 1 277  ? 18.691  31.058  4.936   1.00 82.44 277  A 1 
ATOM 2236 C CB  . ILE A 1 277  ? 21.390  29.047  5.333   1.00 82.66 277  A 1 
ATOM 2237 C CG1 . ILE A 1 277  ? 21.860  27.779  4.583   1.00 79.76 277  A 1 
ATOM 2238 C CG2 . ILE A 1 277  ? 20.409  28.650  6.447   1.00 78.94 277  A 1 
ATOM 2239 C CD1 . ILE A 1 277  ? 22.768  26.861  5.418   1.00 73.80 277  A 1 
ATOM 2240 N N   . LEU A 1 278  ? 20.565  32.071  5.687   1.00 81.73 278  A 1 
ATOM 2241 C CA  . LEU A 1 278  ? 19.860  33.130  6.396   1.00 79.89 278  A 1 
ATOM 2242 C C   . LEU A 1 278  ? 18.956  33.938  5.470   1.00 80.11 278  A 1 
ATOM 2243 O O   . LEU A 1 278  ? 17.784  34.128  5.805   1.00 79.25 278  A 1 
ATOM 2244 C CB  . LEU A 1 278  ? 20.878  34.040  7.095   1.00 78.24 278  A 1 
ATOM 2245 C CG  . LEU A 1 278  ? 21.558  33.378  8.297   1.00 73.01 278  A 1 
ATOM 2246 C CD1 . LEU A 1 278  ? 22.639  34.296  8.874   1.00 67.93 278  A 1 
ATOM 2247 C CD2 . LEU A 1 278  ? 20.543  33.063  9.381   1.00 67.49 278  A 1 
ATOM 2248 N N   . SER A 1 279  ? 19.439  34.335  4.305   1.00 81.48 279  A 1 
ATOM 2249 C CA  . SER A 1 279  ? 18.622  35.089  3.346   1.00 81.64 279  A 1 
ATOM 2250 C C   . SER A 1 279  ? 17.388  34.303  2.891   1.00 82.07 279  A 1 
ATOM 2251 O O   . SER A 1 279  ? 16.296  34.870  2.812   1.00 81.41 279  A 1 
ATOM 2252 C CB  . SER A 1 279  ? 19.457  35.538  2.144   1.00 80.65 279  A 1 
ATOM 2253 O OG  . SER A 1 279  ? 19.862  34.469  1.309   1.00 70.38 279  A 1 
ATOM 2254 N N   . ILE A 1 280  ? 17.530  32.993  2.669   1.00 84.12 280  A 1 
ATOM 2255 C CA  . ILE A 1 280  ? 16.420  32.115  2.294   1.00 84.19 280  A 1 
ATOM 2256 C C   . ILE A 1 280  ? 15.396  32.024  3.422   1.00 83.86 280  A 1 
ATOM 2257 O O   . ILE A 1 280  ? 14.202  32.189  3.170   1.00 83.27 280  A 1 
ATOM 2258 C CB  . ILE A 1 280  ? 16.951  30.728  1.870   1.00 84.77 280  A 1 
ATOM 2259 C CG1 . ILE A 1 280  ? 17.649  30.855  0.498   1.00 82.93 280  A 1 
ATOM 2260 C CG2 . ILE A 1 280  ? 15.841  29.665  1.806   1.00 82.22 280  A 1 
ATOM 2261 C CD1 . ILE A 1 280  ? 18.478  29.624  0.115   1.00 77.31 280  A 1 
ATOM 2262 N N   . PHE A 1 281  ? 15.830  31.801  4.671   1.00 83.67 281  A 1 
ATOM 2263 C CA  . PHE A 1 281  ? 14.914  31.676  5.800   1.00 81.56 281  A 1 
ATOM 2264 C C   . PHE A 1 281  ? 14.158  32.963  6.107   1.00 80.22 281  A 1 
ATOM 2265 O O   . PHE A 1 281  ? 12.968  32.889  6.403   1.00 78.41 281  A 1 
ATOM 2266 C CB  . PHE A 1 281  ? 15.662  31.191  7.045   1.00 80.95 281  A 1 
ATOM 2267 C CG  . PHE A 1 281  ? 15.681  29.684  7.124   1.00 79.38 281  A 1 
ATOM 2268 C CD1 . PHE A 1 281  ? 14.565  28.989  7.619   1.00 75.07 281  A 1 
ATOM 2269 C CD2 . PHE A 1 281  ? 16.784  28.962  6.645   1.00 75.07 281  A 1 
ATOM 2270 C CE1 . PHE A 1 281  ? 14.547  27.582  7.631   1.00 71.70 281  A 1 
ATOM 2271 C CE2 . PHE A 1 281  ? 16.762  27.561  6.645   1.00 71.42 281  A 1 
ATOM 2272 C CZ  . PHE A 1 281  ? 15.646  26.880  7.133   1.00 72.98 281  A 1 
ATOM 2273 N N   . PHE A 1 282  ? 14.802  34.117  6.000   1.00 80.61 282  A 1 
ATOM 2274 C CA  . PHE A 1 282  ? 14.129  35.397  6.195   1.00 78.80 282  A 1 
ATOM 2275 C C   . PHE A 1 282  ? 13.076  35.652  5.122   1.00 79.28 282  A 1 
ATOM 2276 O O   . PHE A 1 282  ? 11.933  35.942  5.468   1.00 77.30 282  A 1 
ATOM 2277 C CB  . PHE A 1 282  ? 15.148  36.545  6.259   1.00 76.30 282  A 1 
ATOM 2278 C CG  . PHE A 1 282  ? 15.923  36.604  7.565   1.00 71.91 282  A 1 
ATOM 2279 C CD1 . PHE A 1 282  ? 15.230  36.692  8.785   1.00 67.68 282  A 1 
ATOM 2280 C CD2 . PHE A 1 282  ? 17.330  36.566  7.567   1.00 66.17 282  A 1 
ATOM 2281 C CE1 . PHE A 1 282  ? 15.938  36.694  10.002  1.00 61.39 282  A 1 
ATOM 2282 C CE2 . PHE A 1 282  ? 18.035  36.572  8.780   1.00 61.05 282  A 1 
ATOM 2283 C CZ  . PHE A 1 282  ? 17.339  36.618  9.995   1.00 62.37 282  A 1 
ATOM 2284 N N   . GLN A 1 283  ? 13.410  35.443  3.867   1.00 80.10 283  A 1 
ATOM 2285 C CA  . GLN A 1 283  ? 12.435  35.617  2.789   1.00 81.38 283  A 1 
ATOM 2286 C C   . GLN A 1 283  ? 11.269  34.637  2.927   1.00 81.92 283  A 1 
ATOM 2287 O O   . GLN A 1 283  ? 10.111  35.034  2.838   1.00 81.60 283  A 1 
ATOM 2288 C CB  . GLN A 1 283  ? 13.141  35.455  1.442   1.00 81.51 283  A 1 
ATOM 2289 C CG  . GLN A 1 283  ? 12.200  35.768  0.273   1.00 76.54 283  A 1 
ATOM 2290 C CD  . GLN A 1 283  ? 11.750  37.221  0.258   1.00 76.04 283  A 1 
ATOM 2291 O OE1 . GLN A 1 283  ? 12.571  38.130  0.256   1.00 69.31 283  A 1 
ATOM 2292 N NE2 . GLN A 1 283  ? 10.470  37.494  0.252   1.00 66.21 283  A 1 
ATOM 2293 N N   . MET A 1 284  ? 11.542  33.366  3.204   1.00 80.73 284  A 1 
ATOM 2294 C CA  . MET A 1 284  ? 10.497  32.368  3.414   1.00 79.38 284  A 1 
ATOM 2295 C C   . MET A 1 284  ? 9.609   32.703  4.618   1.00 78.49 284  A 1 
ATOM 2296 O O   . MET A 1 284  ? 8.413   32.451  4.573   1.00 78.13 284  A 1 
ATOM 2297 C CB  . MET A 1 284  ? 11.111  30.986  3.617   1.00 79.88 284  A 1 
ATOM 2298 C CG  . MET A 1 284  ? 11.693  30.397  2.336   1.00 76.76 284  A 1 
ATOM 2299 S SD  . MET A 1 284  ? 12.492  28.783  2.564   1.00 74.12 284  A 1 
ATOM 2300 C CE  . MET A 1 284  ? 11.032  27.781  2.882   1.00 63.83 284  A 1 
ATOM 2301 N N   . TYR A 1 285  ? 10.186  33.261  5.688   1.00 79.00 285  A 1 
ATOM 2302 C CA  . TYR A 1 285  ? 9.426   33.715  6.848   1.00 76.81 285  A 1 
ATOM 2303 C C   . TYR A 1 285  ? 8.453   34.843  6.472   1.00 77.32 285  A 1 
ATOM 2304 O O   . TYR A 1 285  ? 7.282   34.779  6.846   1.00 75.84 285  A 1 
ATOM 2305 C CB  . TYR A 1 285  ? 10.393  34.145  7.949   1.00 74.19 285  A 1 
ATOM 2306 C CG  . TYR A 1 285  ? 9.725   34.831  9.113   1.00 70.51 285  A 1 
ATOM 2307 C CD1 . TYR A 1 285  ? 9.699   36.242  9.182   1.00 64.83 285  A 1 
ATOM 2308 C CD2 . TYR A 1 285  ? 9.080   34.069  10.105  1.00 63.48 285  A 1 
ATOM 2309 C CE1 . TYR A 1 285  ? 9.044   36.882  10.249  1.00 58.93 285  A 1 
ATOM 2310 C CE2 . TYR A 1 285  ? 8.420   34.708  11.171  1.00 59.29 285  A 1 
ATOM 2311 C CZ  . TYR A 1 285  ? 8.397   36.119  11.246  1.00 59.41 285  A 1 
ATOM 2312 O OH  . TYR A 1 285  ? 7.762   36.732  12.274  1.00 58.62 285  A 1 
ATOM 2313 N N   . ASP A 1 286  ? 8.918   35.831  5.711   1.00 77.08 286  A 1 
ATOM 2314 C CA  . ASP A 1 286  ? 8.092   36.946  5.241   1.00 78.40 286  A 1 
ATOM 2315 C C   . ASP A 1 286  ? 6.982   36.456  4.298   1.00 79.73 286  A 1 
ATOM 2316 O O   . ASP A 1 286  ? 5.821   36.825  4.470   1.00 79.08 286  A 1 
ATOM 2317 C CB  . ASP A 1 286  ? 8.981   38.010  4.574   1.00 76.94 286  A 1 
ATOM 2318 C CG  . ASP A 1 286  ? 9.887   38.755  5.564   1.00 75.55 286  A 1 
ATOM 2319 O OD1 . ASP A 1 286  ? 9.527   38.850  6.761   1.00 72.81 286  A 1 
ATOM 2320 O OD2 . ASP A 1 286  ? 10.933  39.292  5.112   1.00 71.07 286  A 1 
ATOM 2321 N N   . ASP A 1 287  ? 7.298   35.536  3.388   1.00 79.47 287  A 1 
ATOM 2322 C CA  . ASP A 1 287  ? 6.323   34.934  2.471   1.00 79.32 287  A 1 
ATOM 2323 C C   . ASP A 1 287  ? 5.266   34.109  3.228   1.00 79.46 287  A 1 
ATOM 2324 O O   . ASP A 1 287  ? 4.069   34.229  2.963   1.00 79.03 287  A 1 
ATOM 2325 C CB  . ASP A 1 287  ? 7.046   34.046  1.453   1.00 78.80 287  A 1 
ATOM 2326 C CG  . ASP A 1 287  ? 7.997   34.776  0.495   1.00 77.59 287  A 1 
ATOM 2327 O OD1 . ASP A 1 287  ? 7.884   35.993  0.290   1.00 74.08 287  A 1 
ATOM 2328 O OD2 . ASP A 1 287  ? 8.852   34.072  -0.082  1.00 73.46 287  A 1 
ATOM 2329 N N   . PHE A 1 288  ? 5.668   33.320  4.230   1.00 79.16 288  A 1 
ATOM 2330 C CA  . PHE A 1 288  ? 4.725   32.606  5.102   1.00 77.53 288  A 1 
ATOM 2331 C C   . PHE A 1 288  ? 3.805   33.560  5.859   1.00 76.55 288  A 1 
ATOM 2332 O O   . PHE A 1 288  ? 2.609   33.291  5.988   1.00 74.87 288  A 1 
ATOM 2333 C CB  . PHE A 1 288  ? 5.482   31.725  6.115   1.00 76.80 288  A 1 
ATOM 2334 C CG  . PHE A 1 288  ? 5.489   30.255  5.759   1.00 74.22 288  A 1 
ATOM 2335 C CD1 . PHE A 1 288  ? 4.521   29.398  6.322   1.00 69.63 288  A 1 
ATOM 2336 C CD2 . PHE A 1 288  ? 6.460   29.728  4.904   1.00 69.72 288  A 1 
ATOM 2337 C CE1 . PHE A 1 288  ? 4.525   28.032  6.012   1.00 66.56 288  A 1 
ATOM 2338 C CE2 . PHE A 1 288  ? 6.468   28.360  4.595   1.00 66.13 288  A 1 
ATOM 2339 C CZ  . PHE A 1 288  ? 5.499   27.504  5.157   1.00 67.81 288  A 1 
ATOM 2340 N N   . LYS A 1 289  ? 4.343   34.673  6.339   1.00 76.04 289  A 1 
ATOM 2341 C CA  . LYS A 1 289  ? 3.559   35.716  7.008   1.00 74.60 289  A 1 
ATOM 2342 C C   . LYS A 1 289  ? 2.564   36.391  6.059   1.00 75.58 289  A 1 
ATOM 2343 O O   . LYS A 1 289  ? 1.470   36.755  6.487   1.00 74.07 289  A 1 
ATOM 2344 C CB  . LYS A 1 289  ? 4.538   36.716  7.641   1.00 72.01 289  A 1 
ATOM 2345 C CG  . LYS A 1 289  ? 3.824   37.708  8.563   1.00 66.02 289  A 1 
ATOM 2346 C CD  . LYS A 1 289  ? 4.851   38.641  9.210   1.00 62.86 289  A 1 
ATOM 2347 C CE  . LYS A 1 289  ? 4.129   39.608  10.151  1.00 56.81 289  A 1 
ATOM 2348 N NZ  . LYS A 1 289  ? 5.099   40.482  10.842  1.00 51.91 289  A 1 
ATOM 2349 N N   . ALA A 1 290  ? 2.922   36.499  4.788   1.00 78.14 290  A 1 
ATOM 2350 C CA  . ALA A 1 290  ? 2.054   36.981  3.717   1.00 79.49 290  A 1 
ATOM 2351 C C   . ALA A 1 290  ? 1.074   35.912  3.174   1.00 80.14 290  A 1 
ATOM 2352 O O   . ALA A 1 290  ? 0.295   36.214  2.278   1.00 77.60 290  A 1 
ATOM 2353 C CB  . ALA A 1 290  ? 2.949   37.561  2.614   1.00 78.84 290  A 1 
ATOM 2354 N N   . ASN A 1 291  ? 1.099   34.680  3.718   1.00 79.33 291  A 1 
ATOM 2355 C CA  . ASN A 1 291  ? 0.344   33.525  3.234   1.00 78.73 291  A 1 
ATOM 2356 C C   . ASN A 1 291  ? 0.661   33.124  1.781   1.00 79.53 291  A 1 
ATOM 2357 O O   . ASN A 1 291  ? -0.185  32.540  1.101   1.00 76.74 291  A 1 
ATOM 2358 C CB  . ASN A 1 291  ? -1.167  33.713  3.502   1.00 76.77 291  A 1 
ATOM 2359 C CG  . ASN A 1 291  ? -1.488  34.022  4.948   1.00 73.19 291  A 1 
ATOM 2360 O OD1 . ASN A 1 291  ? -1.142  33.293  5.858   1.00 67.32 291  A 1 
ATOM 2361 N ND2 . ASN A 1 291  ? -2.177  35.100  5.205   1.00 66.56 291  A 1 
ATOM 2362 N N   . ASP A 1 292  ? 1.876   33.389  1.309   1.00 80.46 292  A 1 
ATOM 2363 C CA  . ASP A 1 292  ? 2.331   33.006  -0.021  1.00 81.97 292  A 1 
ATOM 2364 C C   . ASP A 1 292  ? 3.386   31.894  0.052   1.00 82.00 292  A 1 
ATOM 2365 O O   . ASP A 1 292  ? 4.477   32.062  0.590   1.00 80.03 292  A 1 
ATOM 2366 C CB  . ASP A 1 292  ? 2.826   34.232  -0.808  1.00 80.00 292  A 1 
ATOM 2367 C CG  . ASP A 1 292  ? 3.187   33.892  -2.267  1.00 79.01 292  A 1 
ATOM 2368 O OD1 . ASP A 1 292  ? 2.932   32.741  -2.705  1.00 75.07 292  A 1 
ATOM 2369 O OD2 . ASP A 1 292  ? 3.718   34.765  -2.977  1.00 73.72 292  A 1 
ATOM 2370 N N   . LEU A 1 293  ? 3.071   30.738  -0.521  1.00 81.34 293  A 1 
ATOM 2371 C CA  . LEU A 1 293  ? 3.998   29.603  -0.610  1.00 82.06 293  A 1 
ATOM 2372 C C   . LEU A 1 293  ? 4.621   29.431  -2.000  1.00 83.04 293  A 1 
ATOM 2373 O O   . LEU A 1 293  ? 5.327   28.452  -2.248  1.00 81.31 293  A 1 
ATOM 2374 C CB  . LEU A 1 293  ? 3.293   28.319  -0.140  1.00 80.25 293  A 1 
ATOM 2375 C CG  . LEU A 1 293  ? 2.872   28.336  1.343   1.00 78.42 293  A 1 
ATOM 2376 C CD1 . LEU A 1 293  ? 2.190   27.010  1.683   1.00 74.15 293  A 1 
ATOM 2377 C CD2 . LEU A 1 293  ? 4.078   28.493  2.268   1.00 74.35 293  A 1 
ATOM 2378 N N   . THR A 1 294  ? 4.381   30.359  -2.919  1.00 81.85 294  A 1 
ATOM 2379 C CA  . THR A 1 294  ? 4.831   30.247  -4.314  1.00 81.82 294  A 1 
ATOM 2380 C C   . THR A 1 294  ? 6.358   30.151  -4.398  1.00 82.52 294  A 1 
ATOM 2381 O O   . THR A 1 294  ? 6.900   29.320  -5.137  1.00 81.73 294  A 1 
ATOM 2382 C CB  . THR A 1 294  ? 4.356   31.449  -5.136  1.00 80.80 294  A 1 
ATOM 2383 O OG1 . THR A 1 294  ? 2.961   31.554  -5.062  1.00 74.38 294  A 1 
ATOM 2384 C CG2 . THR A 1 294  ? 4.708   31.305  -6.616  1.00 72.76 294  A 1 
ATOM 2385 N N   . LEU A 1 295  ? 7.051   30.967  -3.614  1.00 82.64 295  A 1 
ATOM 2386 C CA  . LEU A 1 295  ? 8.511   30.956  -3.551  1.00 82.41 295  A 1 
ATOM 2387 C C   . LEU A 1 295  ? 9.037   29.672  -2.904  1.00 83.98 295  A 1 
ATOM 2388 O O   . LEU A 1 295  ? 9.963   29.056  -3.433  1.00 83.52 295  A 1 
ATOM 2389 C CB  . LEU A 1 295  ? 8.986   32.204  -2.804  1.00 80.96 295  A 1 
ATOM 2390 C CG  . LEU A 1 295  ? 10.517  32.321  -2.751  1.00 75.67 295  A 1 
ATOM 2391 C CD1 . LEU A 1 295  ? 11.139  32.427  -4.151  1.00 70.04 295  A 1 
ATOM 2392 C CD2 . LEU A 1 295  ? 10.891  33.570  -1.972  1.00 69.19 295  A 1 
ATOM 2393 N N   . ALA A 1 296  ? 8.409   29.208  -1.817  1.00 83.55 296  A 1 
ATOM 2394 C CA  . ALA A 1 296  ? 8.772   27.964  -1.153  1.00 82.96 296  A 1 
ATOM 2395 C C   . ALA A 1 296  ? 8.718   26.766  -2.114  1.00 84.38 296  A 1 
ATOM 2396 O O   . ALA A 1 296  ? 9.654   25.973  -2.175  1.00 83.90 296  A 1 
ATOM 2397 C CB  . ALA A 1 296  ? 7.833   27.776  0.049   1.00 81.27 296  A 1 
ATOM 2398 N N   . VAL A 1 297  ? 7.671   26.669  -2.942  1.00 82.62 297  A 1 
ATOM 2399 C CA  . VAL A 1 297  ? 7.532   25.620  -3.965  1.00 82.77 297  A 1 
ATOM 2400 C C   . VAL A 1 297  ? 8.665   25.677  -4.994  1.00 84.07 297  A 1 
ATOM 2401 O O   . VAL A 1 297  ? 9.183   24.632  -5.397  1.00 83.90 297  A 1 
ATOM 2402 C CB  . VAL A 1 297  ? 6.171   25.723  -4.667  1.00 81.57 297  A 1 
ATOM 2403 C CG1 . VAL A 1 297  ? 6.040   24.784  -5.871  1.00 75.69 297  A 1 
ATOM 2404 C CG2 . VAL A 1 297  ? 5.034   25.361  -3.700  1.00 76.09 297  A 1 
ATOM 2405 N N   . LYS A 1 298  ? 9.070   26.883  -5.430  1.00 83.02 298  A 1 
ATOM 2406 C CA  . LYS A 1 298  ? 10.187  27.066  -6.365  1.00 82.92 298  A 1 
ATOM 2407 C C   . LYS A 1 298  ? 11.524  26.691  -5.720  1.00 84.35 298  A 1 
ATOM 2408 O O   . LYS A 1 298  ? 12.285  25.936  -6.313  1.00 84.47 298  A 1 
ATOM 2409 C CB  . LYS A 1 298  ? 10.219  28.516  -6.879  1.00 82.53 298  A 1 
ATOM 2410 C CG  . LYS A 1 298  ? 9.052   28.849  -7.822  1.00 80.70 298  A 1 
ATOM 2411 C CD  . LYS A 1 298  ? 9.059   30.342  -8.163  1.00 77.55 298  A 1 
ATOM 2412 C CE  . LYS A 1 298  ? 7.873   30.718  -9.059  1.00 70.80 298  A 1 
ATOM 2413 N NZ  . LYS A 1 298  ? 7.792   32.187  -9.290  1.00 62.86 298  A 1 
ATOM 2414 N N   . LEU A 1 299  ? 11.760  27.134  -4.501  1.00 84.30 299  A 1 
ATOM 2415 C CA  . LEU A 1 299  ? 12.986  26.854  -3.752  1.00 83.73 299  A 1 
ATOM 2416 C C   . LEU A 1 299  ? 13.183  25.369  -3.477  1.00 84.61 299  A 1 
ATOM 2417 O O   . LEU A 1 299  ? 14.287  24.869  -3.670  1.00 84.60 299  A 1 
ATOM 2418 C CB  . LEU A 1 299  ? 12.962  27.609  -2.419  1.00 83.28 299  A 1 
ATOM 2419 C CG  . LEU A 1 299  ? 13.282  29.094  -2.533  1.00 78.25 299  A 1 
ATOM 2420 C CD1 . LEU A 1 299  ? 13.004  29.718  -1.163  1.00 73.74 299  A 1 
ATOM 2421 C CD2 . LEU A 1 299  ? 14.748  29.325  -2.906  1.00 74.19 299  A 1 
ATOM 2422 N N   . LEU A 1 300  ? 12.148  24.645  -3.089  1.00 85.06 300  A 1 
ATOM 2423 C CA  . LEU A 1 300  ? 12.262  23.217  -2.792  1.00 83.96 300  A 1 
ATOM 2424 C C   . LEU A 1 300  ? 12.625  22.349  -4.005  1.00 83.94 300  A 1 
ATOM 2425 O O   . LEU A 1 300  ? 13.118  21.237  -3.823  1.00 83.56 300  A 1 
ATOM 2426 C CB  . LEU A 1 300  ? 10.954  22.721  -2.170  1.00 83.33 300  A 1 
ATOM 2427 C CG  . LEU A 1 300  ? 10.717  23.190  -0.724  1.00 81.28 300  A 1 
ATOM 2428 C CD1 . LEU A 1 300  ? 9.361   22.645  -0.300  1.00 76.97 300  A 1 
ATOM 2429 C CD2 . LEU A 1 300  ? 11.769  22.689  0.255   1.00 77.47 300  A 1 
ATOM 2430 N N   . LYS A 1 301  ? 12.427  22.866  -5.225  1.00 84.45 301  A 1 
ATOM 2431 C CA  . LYS A 1 301  ? 12.889  22.227  -6.468  1.00 83.52 301  A 1 
ATOM 2432 C C   . LYS A 1 301  ? 14.381  22.455  -6.732  1.00 84.73 301  A 1 
ATOM 2433 O O   . LYS A 1 301  ? 14.948  21.758  -7.565  1.00 84.08 301  A 1 
ATOM 2434 C CB  . LYS A 1 301  ? 12.064  22.734  -7.653  1.00 83.54 301  A 1 
ATOM 2435 C CG  . LYS A 1 301  ? 10.589  22.307  -7.591  1.00 81.20 301  A 1 
ATOM 2436 C CD  . LYS A 1 301  ? 9.807   22.944  -8.746  1.00 75.85 301  A 1 
ATOM 2437 C CE  . LYS A 1 301  ? 8.336   22.535  -8.660  1.00 68.83 301  A 1 
ATOM 2438 N NZ  . LYS A 1 301  ? 7.531   23.162  -9.748  1.00 59.29 301  A 1 
ATOM 2439 N N   . ILE A 1 302  ? 14.983  23.436  -6.064  1.00 85.89 302  A 1 
ATOM 2440 C CA  . ILE A 1 302  ? 16.389  23.827  -6.242  1.00 85.40 302  A 1 
ATOM 2441 C C   . ILE A 1 302  ? 17.234  23.370  -5.048  1.00 86.12 302  A 1 
ATOM 2442 O O   . ILE A 1 302  ? 18.367  22.918  -5.220  1.00 85.61 302  A 1 
ATOM 2443 C CB  . ILE A 1 302  ? 16.483  25.364  -6.440  1.00 85.75 302  A 1 
ATOM 2444 C CG1 . ILE A 1 302  ? 15.671  25.814  -7.680  1.00 84.01 302  A 1 
ATOM 2445 C CG2 . ILE A 1 302  ? 17.958  25.807  -6.581  1.00 82.85 302  A 1 
ATOM 2446 C CD1 . ILE A 1 302  ? 15.458  27.333  -7.747  1.00 77.48 302  A 1 
ATOM 2447 N N   . LEU A 1 303  ? 16.700  23.446  -3.836  1.00 85.90 303  A 1 
ATOM 2448 C CA  . LEU A 1 303  ? 17.377  23.063  -2.607  1.00 85.04 303  A 1 
ATOM 2449 C C   . LEU A 1 303  ? 17.667  21.556  -2.560  1.00 85.18 303  A 1 
ATOM 2450 O O   . LEU A 1 303  ? 16.855  20.753  -3.041  1.00 85.14 303  A 1 
ATOM 2451 C CB  . LEU A 1 303  ? 16.511  23.481  -1.401  1.00 84.78 303  A 1 
ATOM 2452 C CG  . LEU A 1 303  ? 16.516  24.992  -1.135  1.00 82.57 303  A 1 
ATOM 2453 C CD1 . LEU A 1 303  ? 15.420  25.332  -0.116  1.00 78.63 303  A 1 
ATOM 2454 C CD2 . LEU A 1 303  ? 17.858  25.466  -0.570  1.00 80.22 303  A 1 
ATOM 2455 N N   . PRO A 1 304  ? 18.791  21.145  -1.937  1.00 84.80 304  A 1 
ATOM 2456 C CA  . PRO A 1 304  ? 19.166  19.744  -1.859  1.00 83.90 304  A 1 
ATOM 2457 C C   . PRO A 1 304  ? 18.136  18.934  -1.065  1.00 84.30 304  A 1 
ATOM 2458 O O   . PRO A 1 304  ? 17.499  19.434  -0.128  1.00 83.60 304  A 1 
ATOM 2459 C CB  . PRO A 1 304  ? 20.548  19.708  -1.205  1.00 82.24 304  A 1 
ATOM 2460 C CG  . PRO A 1 304  ? 20.572  20.983  -0.361  1.00 82.84 304  A 1 
ATOM 2461 C CD  . PRO A 1 304  ? 19.727  21.956  -1.177  1.00 86.22 304  A 1 
ATOM 2462 N N   . LYS A 1 305  ? 18.006  17.651  -1.399  1.00 80.73 305  A 1 
ATOM 2463 C CA  . LYS A 1 305  ? 17.293  16.703  -0.534  1.00 79.32 305  A 1 
ATOM 2464 C C   . LYS A 1 305  ? 18.007  16.641  0.811   1.00 78.88 305  A 1 
ATOM 2465 O O   . LYS A 1 305  ? 19.238  16.661  0.870   1.00 77.74 305  A 1 
ATOM 2466 C CB  . LYS A 1 305  ? 17.212  15.318  -1.186  1.00 78.46 305  A 1 
ATOM 2467 C CG  . LYS A 1 305  ? 16.381  15.290  -2.480  1.00 76.91 305  A 1 
ATOM 2468 C CD  . LYS A 1 305  ? 16.382  13.870  -3.083  1.00 72.77 305  A 1 
ATOM 2469 C CE  . LYS A 1 305  ? 15.649  13.819  -4.428  1.00 66.38 305  A 1 
ATOM 2470 N NZ  . LYS A 1 305  ? 15.946  12.558  -5.150  1.00 58.21 305  A 1 
ATOM 2471 N N   . SER A 1 306  ? 17.251  16.536  1.895   1.00 80.22 306  A 1 
ATOM 2472 C CA  . SER A 1 306  ? 17.814  16.622  3.251   1.00 78.10 306  A 1 
ATOM 2473 C C   . SER A 1 306  ? 18.821  15.521  3.573   1.00 78.39 306  A 1 
ATOM 2474 O O   . SER A 1 306  ? 19.793  15.801  4.258   1.00 76.13 306  A 1 
ATOM 2475 C CB  . SER A 1 306  ? 16.696  16.628  4.284   1.00 75.25 306  A 1 
ATOM 2476 O OG  . SER A 1 306  ? 15.802  17.666  3.953   1.00 67.68 306  A 1 
ATOM 2477 N N   . GLN A 1 307  ? 18.690  14.348  2.960   1.00 76.98 307  A 1 
ATOM 2478 C CA  . GLN A 1 307  ? 19.663  13.256  3.069   1.00 76.84 307  A 1 
ATOM 2479 C C   . GLN A 1 307  ? 21.086  13.621  2.590   1.00 77.41 307  A 1 
ATOM 2480 O O   . GLN A 1 307  ? 22.051  12.928  2.917   1.00 76.55 307  A 1 
ATOM 2481 C CB  . GLN A 1 307  ? 19.133  12.051  2.273   1.00 75.61 307  A 1 
ATOM 2482 C CG  . GLN A 1 307  ? 19.185  12.231  0.746   1.00 71.80 307  A 1 
ATOM 2483 C CD  . GLN A 1 307  ? 18.511  11.098  -0.021  1.00 70.97 307  A 1 
ATOM 2484 O OE1 . GLN A 1 307  ? 17.740  10.328  0.510   1.00 64.85 307  A 1 
ATOM 2485 N NE2 . GLN A 1 307  ? 18.739  10.959  -1.307  1.00 61.86 307  A 1 
ATOM 2486 N N   . TYR A 1 308  ? 21.225  14.669  1.786   1.00 78.42 308  A 1 
ATOM 2487 C CA  . TYR A 1 308  ? 22.534  15.125  1.307   1.00 79.81 308  A 1 
ATOM 2488 C C   . TYR A 1 308  ? 23.181  16.148  2.234   1.00 80.07 308  A 1 
ATOM 2489 O O   . TYR A 1 308  ? 24.403  16.290  2.200   1.00 78.18 308  A 1 
ATOM 2490 C CB  . TYR A 1 308  ? 22.407  15.649  -0.133  1.00 79.24 308  A 1 
ATOM 2491 C CG  . TYR A 1 308  ? 21.831  14.662  -1.141  1.00 80.26 308  A 1 
ATOM 2492 C CD1 . TYR A 1 308  ? 22.176  13.300  -1.086  1.00 76.26 308  A 1 
ATOM 2493 C CD2 . TYR A 1 308  ? 20.953  15.117  -2.145  1.00 75.66 308  A 1 
ATOM 2494 C CE1 . TYR A 1 308  ? 21.614  12.382  -1.999  1.00 72.84 308  A 1 
ATOM 2495 C CE2 . TYR A 1 308  ? 20.394  14.206  -3.064  1.00 72.85 308  A 1 
ATOM 2496 C CZ  . TYR A 1 308  ? 20.716  12.838  -2.983  1.00 76.16 308  A 1 
ATOM 2497 O OH  . TYR A 1 308  ? 20.149  11.940  -3.836  1.00 74.73 308  A 1 
ATOM 2498 N N   . LEU A 1 309  ? 22.413  16.792  3.092   1.00 80.29 309  A 1 
ATOM 2499 C CA  . LEU A 1 309  ? 22.926  17.720  4.093   1.00 81.83 309  A 1 
ATOM 2500 C C   . LEU A 1 309  ? 23.428  16.951  5.325   1.00 81.57 309  A 1 
ATOM 2501 O O   . LEU A 1 309  ? 22.738  16.051  5.808   1.00 80.73 309  A 1 
ATOM 2502 C CB  . LEU A 1 309  ? 21.843  18.754  4.451   1.00 82.44 309  A 1 
ATOM 2503 C CG  . LEU A 1 309  ? 21.490  19.710  3.284   1.00 82.30 309  A 1 
ATOM 2504 C CD1 . LEU A 1 309  ? 20.284  20.566  3.663   1.00 78.23 309  A 1 
ATOM 2505 C CD2 . LEU A 1 309  ? 22.651  20.652  2.954   1.00 79.17 309  A 1 
ATOM 2506 N N   . PRO A 1 310  ? 24.611  17.267  5.850   1.00 80.20 310  A 1 
ATOM 2507 C CA  . PRO A 1 310  ? 25.099  16.656  7.073   1.00 79.62 310  A 1 
ATOM 2508 C C   . PRO A 1 310  ? 24.236  17.115  8.253   1.00 80.46 310  A 1 
ATOM 2509 O O   . PRO A 1 310  ? 24.073  18.311  8.474   1.00 77.94 310  A 1 
ATOM 2510 C CB  . PRO A 1 310  ? 26.564  17.099  7.201   1.00 77.20 310  A 1 
ATOM 2511 C CG  . PRO A 1 310  ? 26.590  18.450  6.479   1.00 76.58 310  A 1 
ATOM 2512 C CD  . PRO A 1 310  ? 25.539  18.297  5.384   1.00 81.35 310  A 1 
ATOM 2513 N N   . CYS A 1 311  ? 23.677  16.156  8.997   1.00 80.99 311  A 1 
ATOM 2514 C CA  . CYS A 1 311  ? 22.824  16.459  10.140  1.00 80.75 311  A 1 
ATOM 2515 C C   . CYS A 1 311  ? 23.291  15.680  11.369  1.00 80.11 311  A 1 
ATOM 2516 O O   . CYS A 1 311  ? 23.285  14.451  11.382  1.00 76.90 311  A 1 
ATOM 2517 C CB  . CYS A 1 311  ? 21.373  16.199  9.770   1.00 78.95 311  A 1 
ATOM 2518 S SG  . CYS A 1 311  ? 20.109  16.757  10.948  1.00 75.28 311  A 1 
ATOM 2519 N N   . ASP A 1 312  ? 23.706  16.408  12.391  1.00 79.33 312  A 1 
ATOM 2520 C CA  . ASP A 1 312  ? 24.091  15.900  13.704  1.00 78.28 312  A 1 
ATOM 2521 C C   . ASP A 1 312  ? 23.180  16.528  14.769  1.00 77.57 312  A 1 
ATOM 2522 O O   . ASP A 1 312  ? 23.227  17.737  15.001  1.00 75.50 312  A 1 
ATOM 2523 C CB  . ASP A 1 312  ? 25.576  16.200  13.959  1.00 76.49 312  A 1 
ATOM 2524 C CG  . ASP A 1 312  ? 26.070  15.752  15.333  1.00 74.27 312  A 1 
ATOM 2525 O OD1 . ASP A 1 312  ? 25.293  15.088  16.059  1.00 71.17 312  A 1 
ATOM 2526 O OD2 . ASP A 1 312  ? 27.226  16.092  15.653  1.00 69.66 312  A 1 
ATOM 2527 N N   . TYR A 1 313  ? 22.340  15.715  15.405  1.00 75.46 313  A 1 
ATOM 2528 C CA  . TYR A 1 313  ? 21.403  16.194  16.431  1.00 73.06 313  A 1 
ATOM 2529 C C   . TYR A 1 313  ? 22.097  16.633  17.720  1.00 72.74 313  A 1 
ATOM 2530 O O   . TYR A 1 313  ? 21.493  17.350  18.517  1.00 68.43 313  A 1 
ATOM 2531 C CB  . TYR A 1 313  ? 20.365  15.114  16.755  1.00 69.27 313  A 1 
ATOM 2532 C CG  . TYR A 1 313  ? 19.534  14.601  15.598  1.00 66.66 313  A 1 
ATOM 2533 C CD1 . TYR A 1 313  ? 19.282  15.397  14.471  1.00 61.83 313  A 1 
ATOM 2534 C CD2 . TYR A 1 313  ? 19.025  13.294  15.662  1.00 61.66 313  A 1 
ATOM 2535 C CE1 . TYR A 1 313  ? 18.570  14.871  13.377  1.00 56.17 313  A 1 
ATOM 2536 C CE2 . TYR A 1 313  ? 18.309  12.760  14.577  1.00 56.92 313  A 1 
ATOM 2537 C CZ  . TYR A 1 313  ? 18.104  13.538  13.417  1.00 55.50 313  A 1 
ATOM 2538 O OH  . TYR A 1 313  ? 17.498  12.999  12.348  1.00 53.75 313  A 1 
ATOM 2539 N N   . ASN A 1 314  ? 23.335  16.209  17.917  1.00 75.25 314  A 1 
ATOM 2540 C CA  . ASN A 1 314  ? 24.144  16.565  19.065  1.00 75.27 314  A 1 
ATOM 2541 C C   . ASN A 1 314  ? 25.078  17.755  18.769  1.00 77.06 314  A 1 
ATOM 2542 O O   . ASN A 1 314  ? 25.901  18.108  19.611  1.00 74.83 314  A 1 
ATOM 2543 C CB  . ASN A 1 314  ? 24.914  15.324  19.537  1.00 72.51 314  A 1 
ATOM 2544 C CG  . ASN A 1 314  ? 24.003  14.180  19.931  1.00 68.08 314  A 1 
ATOM 2545 O OD1 . ASN A 1 314  ? 22.970  14.347  20.554  1.00 62.79 314  A 1 
ATOM 2546 N ND2 . ASN A 1 314  ? 24.352  12.968  19.577  1.00 61.26 314  A 1 
ATOM 2547 N N   . ALA A 1 315  ? 24.949  18.353  17.581  1.00 75.04 315  A 1 
ATOM 2548 C CA  . ALA A 1 315  ? 25.755  19.514  17.231  1.00 76.66 315  A 1 
ATOM 2549 C C   . ALA A 1 315  ? 25.537  20.656  18.246  1.00 77.79 315  A 1 
ATOM 2550 O O   . ALA A 1 315  ? 24.395  21.030  18.523  1.00 76.84 315  A 1 
ATOM 2551 C CB  . ALA A 1 315  ? 25.426  19.961  15.802  1.00 75.94 315  A 1 
ATOM 2552 N N   . PRO A 1 316  ? 26.621  21.229  18.800  1.00 74.90 316  A 1 
ATOM 2553 C CA  . PRO A 1 316  ? 26.507  22.280  19.789  1.00 75.57 316  A 1 
ATOM 2554 C C   . PRO A 1 316  ? 25.890  23.539  19.175  1.00 76.75 316  A 1 
ATOM 2555 O O   . PRO A 1 316  ? 26.189  23.904  18.037  1.00 74.74 316  A 1 
ATOM 2556 C CB  . PRO A 1 316  ? 27.932  22.521  20.307  1.00 73.05 316  A 1 
ATOM 2557 C CG  . PRO A 1 316  ? 28.811  22.099  19.126  1.00 71.96 316  A 1 
ATOM 2558 C CD  . PRO A 1 316  ? 28.019  20.948  18.502  1.00 76.26 316  A 1 
ATOM 2559 N N   . PHE A 1 317  ? 25.036  24.219  19.923  1.00 74.16 317  A 1 
ATOM 2560 C CA  . PHE A 1 317  ? 24.512  25.529  19.547  1.00 72.80 317  A 1 
ATOM 2561 C C   . PHE A 1 317  ? 25.311  26.647  20.244  1.00 72.06 317  A 1 
ATOM 2562 O O   . PHE A 1 317  ? 25.533  26.546  21.447  1.00 69.14 317  A 1 
ATOM 2563 C CB  . PHE A 1 317  ? 23.024  25.602  19.906  1.00 71.33 317  A 1 
ATOM 2564 C CG  . PHE A 1 317  ? 22.411  26.963  19.652  1.00 70.72 317  A 1 
ATOM 2565 C CD1 . PHE A 1 317  ? 22.344  27.913  20.691  1.00 65.70 317  A 1 
ATOM 2566 C CD2 . PHE A 1 317  ? 21.951  27.301  18.370  1.00 65.47 317  A 1 
ATOM 2567 C CE1 . PHE A 1 317  ? 21.817  29.191  20.449  1.00 63.37 317  A 1 
ATOM 2568 C CE2 . PHE A 1 317  ? 21.420  28.581  18.123  1.00 63.66 317  A 1 
ATOM 2569 C CZ  . PHE A 1 317  ? 21.351  29.526  19.164  1.00 67.86 317  A 1 
ATOM 2570 N N   . PRO A 1 318  ? 25.685  27.731  19.533  1.00 74.25 318  A 1 
ATOM 2571 C CA  . PRO A 1 318  ? 25.556  27.920  18.090  1.00 75.18 318  A 1 
ATOM 2572 C C   . PRO A 1 318  ? 26.720  27.259  17.328  1.00 77.32 318  A 1 
ATOM 2573 O O   . PRO A 1 318  ? 27.875  27.372  17.720  1.00 74.78 318  A 1 
ATOM 2574 C CB  . PRO A 1 318  ? 25.557  29.439  17.905  1.00 71.31 318  A 1 
ATOM 2575 C CG  . PRO A 1 318  ? 26.468  29.931  19.031  1.00 69.34 318  A 1 
ATOM 2576 C CD  . PRO A 1 318  ? 26.233  28.925  20.152  1.00 73.42 318  A 1 
ATOM 2577 N N   . SER A 1 319  ? 26.425  26.592  16.228  1.00 76.26 319  A 1 
ATOM 2578 C CA  . SER A 1 319  ? 27.440  26.100  15.291  1.00 78.56 319  A 1 
ATOM 2579 C C   . SER A 1 319  ? 26.872  26.030  13.871  1.00 80.16 319  A 1 
ATOM 2580 O O   . SER A 1 319  ? 25.661  25.924  13.670  1.00 79.96 319  A 1 
ATOM 2581 C CB  . SER A 1 319  ? 27.988  24.731  15.716  1.00 76.80 319  A 1 
ATOM 2582 O OG  . SER A 1 319  ? 27.006  23.718  15.580  1.00 74.81 319  A 1 
ATOM 2583 N N   . PHE A 1 320  ? 27.750  26.028  12.873  1.00 80.05 320  A 1 
ATOM 2584 C CA  . PHE A 1 320  ? 27.341  25.840  11.485  1.00 81.37 320  A 1 
ATOM 2585 C C   . PHE A 1 320  ? 26.714  24.451  11.254  1.00 82.57 320  A 1 
ATOM 2586 O O   . PHE A 1 320  ? 25.726  24.334  10.538  1.00 81.54 320  A 1 
ATOM 2587 C CB  . PHE A 1 320  ? 28.546  26.073  10.580  1.00 80.58 320  A 1 
ATOM 2588 C CG  . PHE A 1 320  ? 28.203  25.947  9.118   1.00 81.28 320  A 1 
ATOM 2589 C CD1 . PHE A 1 320  ? 28.611  24.812  8.390   1.00 75.85 320  A 1 
ATOM 2590 C CD2 . PHE A 1 320  ? 27.439  26.946  8.490   1.00 76.47 320  A 1 
ATOM 2591 C CE1 . PHE A 1 320  ? 28.268  24.689  7.032   1.00 73.66 320  A 1 
ATOM 2592 C CE2 . PHE A 1 320  ? 27.096  26.820  7.126   1.00 73.68 320  A 1 
ATOM 2593 C CZ  . PHE A 1 320  ? 27.512  25.693  6.408   1.00 78.96 320  A 1 
ATOM 2594 N N   . LYS A 1 321  ? 27.213  23.421  11.931  1.00 82.19 321  A 1 
ATOM 2595 C CA  . LYS A 1 321  ? 26.628  22.066  11.892  1.00 82.00 321  A 1 
ATOM 2596 C C   . LYS A 1 321  ? 25.189  22.051  12.415  1.00 82.94 321  A 1 
ATOM 2597 O O   . LYS A 1 321  ? 24.328  21.428  11.800  1.00 82.13 321  A 1 
ATOM 2598 C CB  . LYS A 1 321  ? 27.485  21.084  12.697  1.00 81.29 321  A 1 
ATOM 2599 C CG  . LYS A 1 321  ? 28.854  20.819  12.068  1.00 78.77 321  A 1 
ATOM 2600 C CD  . LYS A 1 321  ? 29.616  19.774  12.894  1.00 74.20 321  A 1 
ATOM 2601 C CE  . LYS A 1 321  ? 30.982  19.491  12.276  1.00 67.10 321  A 1 
ATOM 2602 N NZ  . LYS A 1 321  ? 31.750  18.508  13.080  1.00 58.95 321  A 1 
ATOM 2603 N N   . TRP A 1 322  ? 24.916  22.762  13.500  1.00 82.69 322  A 1 
ATOM 2604 C CA  . TRP A 1 322  ? 23.565  22.928  14.036  1.00 82.22 322  A 1 
ATOM 2605 C C   . TRP A 1 322  ? 22.648  23.643  13.038  1.00 82.01 322  A 1 
ATOM 2606 O O   . TRP A 1 322  ? 21.530  23.187  12.809  1.00 81.90 322  A 1 
ATOM 2607 C CB  . TRP A 1 322  ? 23.625  23.677  15.372  1.00 81.81 322  A 1 
ATOM 2608 C CG  . TRP A 1 322  ? 22.292  23.959  15.989  1.00 79.88 322  A 1 
ATOM 2609 C CD1 . TRP A 1 322  ? 21.648  23.168  16.877  1.00 75.88 322  A 1 
ATOM 2610 C CD2 . TRP A 1 322  ? 21.385  25.067  15.713  1.00 78.62 322  A 1 
ATOM 2611 N NE1 . TRP A 1 322  ? 20.419  23.695  17.173  1.00 74.71 322  A 1 
ATOM 2612 C CE2 . TRP A 1 322  ? 20.188  24.863  16.467  1.00 76.77 322  A 1 
ATOM 2613 C CE3 . TRP A 1 322  ? 21.436  26.212  14.888  1.00 74.88 322  A 1 
ATOM 2614 C CZ2 . TRP A 1 322  ? 19.095  25.740  16.393  1.00 75.35 322  A 1 
ATOM 2615 C CZ3 . TRP A 1 322  ? 20.347  27.101  14.803  1.00 71.08 322  A 1 
ATOM 2616 C CH2 . TRP A 1 322  ? 19.178  26.862  15.548  1.00 71.15 322  A 1 
ATOM 2617 N N   . LEU A 1 323  ? 23.138  24.716  12.407  1.00 82.41 323  A 1 
ATOM 2618 C CA  . LEU A 1 323  ? 22.392  25.465  11.403  1.00 81.70 323  A 1 
ATOM 2619 C C   . LEU A 1 323  ? 22.009  24.575  10.215  1.00 82.16 323  A 1 
ATOM 2620 O O   . LEU A 1 323  ? 20.838  24.496  9.867   1.00 82.53 323  A 1 
ATOM 2621 C CB  . LEU A 1 323  ? 23.213  26.686  10.968  1.00 81.38 323  A 1 
ATOM 2622 C CG  . LEU A 1 323  ? 22.573  27.504  9.830   1.00 78.74 323  A 1 
ATOM 2623 C CD1 . LEU A 1 323  ? 21.224  28.093  10.238  1.00 74.25 323  A 1 
ATOM 2624 C CD2 . LEU A 1 323  ? 23.504  28.646  9.434   1.00 73.87 323  A 1 
ATOM 2625 N N   . ILE A 1 324  ? 22.973  23.864  9.630   1.00 83.73 324  A 1 
ATOM 2626 C CA  . ILE A 1 324  ? 22.731  22.966  8.492   1.00 83.89 324  A 1 
ATOM 2627 C C   . ILE A 1 324  ? 21.718  21.876  8.847   1.00 84.06 324  A 1 
ATOM 2628 O O   . ILE A 1 324  ? 20.804  21.619  8.065   1.00 83.60 324  A 1 
ATOM 2629 C CB  . ILE A 1 324  ? 24.066  22.368  8.002   1.00 83.64 324  A 1 
ATOM 2630 C CG1 . ILE A 1 324  ? 24.951  23.425  7.318   1.00 78.31 324  A 1 
ATOM 2631 C CG2 . ILE A 1 324  ? 23.863  21.169  7.063   1.00 79.62 324  A 1 
ATOM 2632 C CD1 . ILE A 1 324  ? 24.429  23.966  5.978   1.00 70.61 324  A 1 
ATOM 2633 N N   . CYS A 1 325  ? 21.840  21.263  10.023  1.00 85.73 325  A 1 
ATOM 2634 C CA  . CYS A 1 325  ? 20.901  20.238  10.463  1.00 85.13 325  A 1 
ATOM 2635 C C   . CYS A 1 325  ? 19.491  20.812  10.673  1.00 84.90 325  A 1 
ATOM 2636 O O   . CYS A 1 325  ? 18.511  20.231  10.218  1.00 82.98 325  A 1 
ATOM 2637 C CB  . CYS A 1 325  ? 21.463  19.572  11.721  1.00 83.63 325  A 1 
ATOM 2638 S SG  . CYS A 1 325  ? 20.590  18.079  12.245  1.00 79.15 325  A 1 
ATOM 2639 N N   . SER A 1 326  ? 19.383  22.005  11.280  1.00 83.08 326  A 1 
ATOM 2640 C CA  . SER A 1 326  ? 18.106  22.704  11.457  1.00 81.78 326  A 1 
ATOM 2641 C C   . SER A 1 326  ? 17.444  23.023  10.115  1.00 81.77 326  A 1 
ATOM 2642 O O   . SER A 1 326  ? 16.257  22.784  9.936   1.00 81.58 326  A 1 
ATOM 2643 C CB  . SER A 1 326  ? 18.309  23.999  12.247  1.00 80.85 326  A 1 
ATOM 2644 O OG  . SER A 1 326  ? 18.895  23.737  13.499  1.00 71.13 326  A 1 
ATOM 2645 N N   . CYS A 1 327  ? 18.227  23.477  9.142   1.00 84.27 327  A 1 
ATOM 2646 C CA  . CYS A 1 327  ? 17.758  23.746  7.789   1.00 83.01 327  A 1 
ATOM 2647 C C   . CYS A 1 327  ? 17.247  22.481  7.096   1.00 84.07 327  A 1 
ATOM 2648 O O   . CYS A 1 327  ? 16.163  22.493  6.522   1.00 84.11 327  A 1 
ATOM 2649 C CB  . CYS A 1 327  ? 18.891  24.366  6.973   1.00 81.66 327  A 1 
ATOM 2650 S SG  . CYS A 1 327  ? 19.301  25.975  7.663   1.00 70.44 327  A 1 
ATOM 2651 N N   . ALA A 1 328  ? 17.987  21.386  7.200   1.00 84.29 328  A 1 
ATOM 2652 C CA  . ALA A 1 328  ? 17.583  20.105  6.641   1.00 83.66 328  A 1 
ATOM 2653 C C   . ALA A 1 328  ? 16.209  19.664  7.179   1.00 84.06 328  A 1 
ATOM 2654 O O   . ALA A 1 328  ? 15.369  19.191  6.408   1.00 83.38 328  A 1 
ATOM 2655 C CB  . ALA A 1 328  ? 18.677  19.070  6.950   1.00 82.96 328  A 1 
ATOM 2656 N N   . LYS A 1 329  ? 15.960  19.862  8.473   1.00 81.81 329  A 1 
ATOM 2657 C CA  . LYS A 1 329  ? 14.679  19.513  9.103   1.00 80.53 329  A 1 
ATOM 2658 C C   . LYS A 1 329  ? 13.535  20.407  8.669   1.00 81.78 329  A 1 
ATOM 2659 O O   . LYS A 1 329  ? 12.510  19.873  8.237   1.00 81.33 329  A 1 
ATOM 2660 C CB  . LYS A 1 329  ? 14.825  19.460  10.636  1.00 78.74 329  A 1 
ATOM 2661 C CG  . LYS A 1 329  ? 15.771  18.344  11.113  1.00 74.12 329  A 1 
ATOM 2662 C CD  . LYS A 1 329  ? 15.367  16.980  10.563  1.00 70.53 329  A 1 
ATOM 2663 C CE  . LYS A 1 329  ? 16.393  15.912  10.877  1.00 66.25 329  A 1 
ATOM 2664 N NZ  . LYS A 1 329  ? 16.066  14.668  10.141  1.00 58.33 329  A 1 
ATOM 2665 N N   . VAL A 1 330  ? 13.716  21.717  8.672   1.00 84.39 330  A 1 
ATOM 2666 C CA  . VAL A 1 330  ? 12.677  22.649  8.203   1.00 84.01 330  A 1 
ATOM 2667 C C   . VAL A 1 330  ? 12.335  22.414  6.729   1.00 85.07 330  A 1 
ATOM 2668 O O   . VAL A 1 330  ? 11.167  22.421  6.358   1.00 84.73 330  A 1 
ATOM 2669 C CB  . VAL A 1 330  ? 13.085  24.108  8.460   1.00 83.17 330  A 1 
ATOM 2670 C CG1 . VAL A 1 330  ? 12.068  25.097  7.881   1.00 77.38 330  A 1 
ATOM 2671 C CG2 . VAL A 1 330  ? 13.176  24.383  9.964   1.00 77.84 330  A 1 
ATOM 2672 N N   . PHE A 1 331  ? 13.316  22.115  5.879   1.00 84.36 331  A 1 
ATOM 2673 C CA  . PHE A 1 331  ? 13.037  21.759  4.485   1.00 84.05 331  A 1 
ATOM 2674 C C   . PHE A 1 331  ? 12.227  20.464  4.359   1.00 84.56 331  A 1 
ATOM 2675 O O   . PHE A 1 331  ? 11.384  20.368  3.473   1.00 83.83 331  A 1 
ATOM 2676 C CB  . PHE A 1 331  ? 14.346  21.641  3.683   1.00 83.51 331  A 1 
ATOM 2677 C CG  . PHE A 1 331  ? 15.190  22.891  3.556   1.00 82.48 331  A 1 
ATOM 2678 C CD1 . PHE A 1 331  ? 14.642  24.179  3.680   1.00 77.08 331  A 1 
ATOM 2679 C CD2 . PHE A 1 331  ? 16.570  22.751  3.268   1.00 76.34 331  A 1 
ATOM 2680 C CE1 . PHE A 1 331  ? 15.460  25.314  3.555   1.00 73.22 331  A 1 
ATOM 2681 C CE2 . PHE A 1 331  ? 17.381  23.881  3.140   1.00 73.32 331  A 1 
ATOM 2682 C CZ  . PHE A 1 331  ? 16.831  25.162  3.287   1.00 76.05 331  A 1 
ATOM 2683 N N   . ASN A 1 332  ? 12.461  19.485  5.227   1.00 81.31 332  A 1 
ATOM 2684 C CA  . ASN A 1 332  ? 11.642  18.274  5.267   1.00 80.56 332  A 1 
ATOM 2685 C C   . ASN A 1 332  ? 10.227  18.553  5.762   1.00 80.11 332  A 1 
ATOM 2686 O O   . ASN A 1 332  ? 9.278   18.081  5.133   1.00 79.55 332  A 1 
ATOM 2687 C CB  . ASN A 1 332  ? 12.319  17.201  6.126   1.00 79.04 332  A 1 
ATOM 2688 C CG  . ASN A 1 332  ? 13.364  16.399  5.387   1.00 73.34 332  A 1 
ATOM 2689 O OD1 . ASN A 1 332  ? 13.510  16.463  4.173   1.00 67.32 332  A 1 
ATOM 2690 N ND2 . ASN A 1 332  ? 14.117  15.594  6.096   1.00 65.39 332  A 1 
ATOM 2691 N N   . GLU A 1 333  ? 10.058  19.318  6.838   1.00 79.00 333  A 1 
ATOM 2692 C CA  . GLU A 1 333  ? 8.746   19.738  7.334   1.00 79.08 333  A 1 
ATOM 2693 C C   . GLU A 1 333  ? 7.945   20.435  6.234   1.00 78.87 333  A 1 
ATOM 2694 O O   . GLU A 1 333  ? 6.790   20.095  5.985   1.00 78.78 333  A 1 
ATOM 2695 C CB  . GLU A 1 333  ? 8.901   20.686  8.540   1.00 78.73 333  A 1 
ATOM 2696 C CG  . GLU A 1 333  ? 9.357   19.974  9.823   1.00 75.29 333  A 1 
ATOM 2697 C CD  . GLU A 1 333  ? 9.556   20.929  11.017  1.00 74.61 333  A 1 
ATOM 2698 O OE1 . GLU A 1 333  ? 9.742   20.416  12.139  1.00 65.46 333  A 1 
ATOM 2699 O OE2 . GLU A 1 333  ? 9.556   22.167  10.843  1.00 66.65 333  A 1 
ATOM 2700 N N   . LEU A 1 334  ? 8.585   21.352  5.516   1.00 83.29 334  A 1 
ATOM 2701 C CA  . LEU A 1 334  ? 7.957   22.086  4.426   1.00 82.57 334  A 1 
ATOM 2702 C C   . LEU A 1 334  ? 7.606   21.191  3.227   1.00 82.31 334  A 1 
ATOM 2703 O O   . LEU A 1 334  ? 6.516   21.312  2.677   1.00 82.13 334  A 1 
ATOM 2704 C CB  . LEU A 1 334  ? 8.889   23.234  4.032   1.00 82.93 334  A 1 
ATOM 2705 C CG  . LEU A 1 334  ? 8.313   24.156  2.948   1.00 78.61 334  A 1 
ATOM 2706 C CD1 . LEU A 1 334  ? 7.010   24.811  3.381   1.00 73.84 334  A 1 
ATOM 2707 C CD2 . LEU A 1 334  ? 9.334   25.240  2.660   1.00 74.13 334  A 1 
ATOM 2708 N N   . ARG A 1 335  ? 8.483   20.269  2.841   1.00 82.69 335  A 1 
ATOM 2709 C CA  . ARG A 1 335  ? 8.171   19.289  1.781   1.00 80.42 335  A 1 
ATOM 2710 C C   . ARG A 1 335  ? 6.972   18.444  2.151   1.00 78.38 335  A 1 
ATOM 2711 O O   . ARG A 1 335  ? 6.060   18.317  1.347   1.00 77.96 335  A 1 
ATOM 2712 C CB  . ARG A 1 335  ? 9.382   18.380  1.497   1.00 81.12 335  A 1 
ATOM 2713 C CG  . ARG A 1 335  ? 10.451  19.084  0.652   1.00 77.20 335  A 1 
ATOM 2714 C CD  . ARG A 1 335  ? 11.646  18.157  0.428   1.00 78.03 335  A 1 
ATOM 2715 N NE  . ARG A 1 335  ? 12.718  18.853  -0.309  1.00 74.13 335  A 1 
ATOM 2716 C CZ  . ARG A 1 335  ? 13.939  19.127  0.118   1.00 70.18 335  A 1 
ATOM 2717 N NH1 . ARG A 1 335  ? 14.372  18.779  1.305   1.00 62.57 335  A 1 
ATOM 2718 N NH2 . ARG A 1 335  ? 14.766  19.766  -0.645  1.00 65.86 335  A 1 
ATOM 2719 N N   . LEU A 1 336  ? 6.950   17.905  3.371   1.00 79.53 336  A 1 
ATOM 2720 C CA  . LEU A 1 336  ? 5.851   17.101  3.889   1.00 77.55 336  A 1 
ATOM 2721 C C   . LEU A 1 336  ? 4.546   17.900  3.949   1.00 76.15 336  A 1 
ATOM 2722 O O   . LEU A 1 336  ? 3.497   17.393  3.560   1.00 75.22 336  A 1 
ATOM 2723 C CB  . LEU A 1 336  ? 6.231   16.602  5.293   1.00 77.08 336  A 1 
ATOM 2724 C CG  . LEU A 1 336  ? 7.203   15.420  5.276   1.00 72.38 336  A 1 
ATOM 2725 C CD1 . LEU A 1 336  ? 7.793   15.192  6.665   1.00 68.14 336  A 1 
ATOM 2726 C CD2 . LEU A 1 336  ? 6.459   14.157  4.847   1.00 68.34 336  A 1 
ATOM 2727 N N   . PHE A 1 337  ? 4.610   19.147  4.397   1.00 79.23 337  A 1 
ATOM 2728 C CA  . PHE A 1 337  ? 3.471   20.050  4.420   1.00 78.35 337  A 1 
ATOM 2729 C C   . PHE A 1 337  ? 2.906   20.272  3.006   1.00 76.75 337  A 1 
ATOM 2730 O O   . PHE A 1 337  ? 1.718   20.051  2.785   1.00 76.54 337  A 1 
ATOM 2731 C CB  . PHE A 1 337  ? 3.881   21.371  5.080   1.00 79.53 337  A 1 
ATOM 2732 C CG  . PHE A 1 337  ? 2.768   22.389  5.097   1.00 79.32 337  A 1 
ATOM 2733 C CD1 . PHE A 1 337  ? 2.645   23.318  4.045   1.00 74.75 337  A 1 
ATOM 2734 C CD2 . PHE A 1 337  ? 1.817   22.372  6.130   1.00 75.02 337  A 1 
ATOM 2735 C CE1 . PHE A 1 337  ? 1.559   24.214  4.024   1.00 73.20 337  A 1 
ATOM 2736 C CE2 . PHE A 1 337  ? 0.737   23.269  6.111   1.00 73.25 337  A 1 
ATOM 2737 C CZ  . PHE A 1 337  ? 0.603   24.178  5.056   1.00 76.75 337  A 1 
ATOM 2738 N N   . LEU A 1 338  ? 3.752   20.629  2.043   1.00 80.09 338  A 1 
ATOM 2739 C CA  . LEU A 1 338  ? 3.331   20.891  0.667   1.00 78.52 338  A 1 
ATOM 2740 C C   . LEU A 1 338  ? 2.830   19.639  -0.059  1.00 76.42 338  A 1 
ATOM 2741 O O   . LEU A 1 338  ? 1.878   19.733  -0.819  1.00 74.77 338  A 1 
ATOM 2742 C CB  . LEU A 1 338  ? 4.497   21.519  -0.116  1.00 79.48 338  A 1 
ATOM 2743 C CG  . LEU A 1 338  ? 4.797   22.974  0.286   1.00 77.79 338  A 1 
ATOM 2744 C CD1 . LEU A 1 338  ? 6.062   23.429  -0.424  1.00 75.18 338  A 1 
ATOM 2745 C CD2 . LEU A 1 338  ? 3.672   23.926  -0.124  1.00 75.46 338  A 1 
ATOM 2746 N N   . GLN A 1 339  ? 3.428   18.480  0.201   1.00 76.67 339  A 1 
ATOM 2747 C CA  . GLN A 1 339  ? 2.936   17.205  -0.335  1.00 73.49 339  A 1 
ATOM 2748 C C   . GLN A 1 339  ? 1.535   16.866  0.184   1.00 71.52 339  A 1 
ATOM 2749 O O   . GLN A 1 339  ? 0.746   16.261  -0.524  1.00 69.17 339  A 1 
ATOM 2750 C CB  . GLN A 1 339  ? 3.908   16.085  0.041   1.00 72.88 339  A 1 
ATOM 2751 C CG  . GLN A 1 339  ? 5.168   16.086  -0.834  1.00 68.36 339  A 1 
ATOM 2752 C CD  . GLN A 1 339  ? 6.217   15.078  -0.370  1.00 65.32 339  A 1 
ATOM 2753 O OE1 . GLN A 1 339  ? 6.232   14.607  0.758   1.00 60.45 339  A 1 
ATOM 2754 N NE2 . GLN A 1 339  ? 7.147   14.713  -1.223  1.00 57.03 339  A 1 
ATOM 2755 N N   . THR A 1 340  ? 1.222   17.257  1.415   1.00 75.64 340  A 1 
ATOM 2756 C CA  . THR A 1 340  ? -0.053  16.938  2.058   1.00 73.63 340  A 1 
ATOM 2757 C C   . THR A 1 340  ? -1.147  17.937  1.734   1.00 72.97 340  A 1 
ATOM 2758 O O   . THR A 1 340  ? -2.290  17.548  1.487   1.00 70.12 340  A 1 
ATOM 2759 C CB  . THR A 1 340  ? 0.106   16.917  3.577   1.00 72.09 340  A 1 
ATOM 2760 O OG1 . THR A 1 340  ? 1.254   16.188  3.923   1.00 67.39 340  A 1 
ATOM 2761 C CG2 . THR A 1 340  ? -1.107  16.289  4.265   1.00 67.18 340  A 1 
ATOM 2762 N N   . TYR A 1 341  ? -0.822  19.218  1.795   1.00 74.40 341  A 1 
ATOM 2763 C CA  . TYR A 1 341  ? -1.805  20.310  1.774   1.00 72.53 341  A 1 
ATOM 2764 C C   . TYR A 1 341  ? -1.671  21.216  0.554   1.00 69.59 341  A 1 
ATOM 2765 O O   . TYR A 1 341  ? -2.453  22.150  0.390   1.00 65.12 341  A 1 
ATOM 2766 C CB  . TYR A 1 341  ? -1.694  21.093  3.089   1.00 72.65 341  A 1 
ATOM 2767 C CG  . TYR A 1 341  ? -1.836  20.254  4.348   1.00 73.94 341  A 1 
ATOM 2768 C CD1 . TYR A 1 341  ? -3.050  19.593  4.622   1.00 71.15 341  A 1 
ATOM 2769 C CD2 . TYR A 1 341  ? -0.752  20.122  5.238   1.00 71.31 341  A 1 
ATOM 2770 C CE1 . TYR A 1 341  ? -3.187  18.801  5.777   1.00 69.14 341  A 1 
ATOM 2771 C CE2 . TYR A 1 341  ? -0.888  19.334  6.396   1.00 69.23 341  A 1 
ATOM 2772 C CZ  . TYR A 1 341  ? -2.103  18.678  6.666   1.00 71.52 341  A 1 
ATOM 2773 O OH  . TYR A 1 341  ? -2.233  17.909  7.783   1.00 70.18 341  A 1 
ATOM 2774 N N   . GLY A 1 342  ? -0.687  20.969  -0.321  1.00 70.17 342  A 1 
ATOM 2775 C CA  . GLY A 1 342  ? -0.379  21.843  -1.443  1.00 69.93 342  A 1 
ATOM 2776 C C   . GLY A 1 342  ? 0.089   23.229  -0.975  1.00 70.89 342  A 1 
ATOM 2777 O O   . GLY A 1 342  ? 0.747   23.364  0.050   1.00 67.14 342  A 1 
ATOM 2778 N N   . THR A 1 343  ? -0.285  24.260  -1.721  1.00 66.18 343  A 1 
ATOM 2779 C CA  . THR A 1 343  ? 0.053   25.656  -1.391  1.00 61.95 343  A 1 
ATOM 2780 C C   . THR A 1 343  ? -0.895  26.299  -0.359  1.00 58.60 343  A 1 
ATOM 2781 O O   . THR A 1 343  ? -0.899  27.507  -0.204  1.00 53.34 343  A 1 
ATOM 2782 C CB  . THR A 1 343  ? 0.145   26.512  -2.663  1.00 59.42 343  A 1 
ATOM 2783 O OG1 . THR A 1 343  ? -1.031  26.355  -3.427  1.00 58.63 343  A 1 
ATOM 2784 C CG2 . THR A 1 343  ? 1.314   26.077  -3.554  1.00 56.92 343  A 1 
ATOM 2785 N N   . GLY A 1 344  ? -1.700  25.492  0.344   1.00 55.20 344  A 1 
ATOM 2786 C CA  . GLY A 1 344  ? -2.636  25.968  1.373   1.00 53.89 344  A 1 
ATOM 2787 C C   . GLY A 1 344  ? -4.119  25.712  1.068   1.00 54.36 344  A 1 
ATOM 2788 O O   . GLY A 1 344  ? -4.947  25.795  1.973   1.00 50.44 344  A 1 
ATOM 2789 N N   . ASN A 1 345  ? -4.466  25.317  -0.150  1.00 54.54 345  A 1 
ATOM 2790 C CA  . ASN A 1 345  ? -5.813  24.913  -0.527  1.00 54.41 345  A 1 
ATOM 2791 C C   . ASN A 1 345  ? -5.916  23.381  -0.576  1.00 54.71 345  A 1 
ATOM 2792 O O   . ASN A 1 345  ? -5.637  22.759  -1.594  1.00 50.64 345  A 1 
ATOM 2793 C CB  . ASN A 1 345  ? -6.214  25.591  -1.850  1.00 48.92 345  A 1 
ATOM 2794 C CG  . ASN A 1 345  ? -6.503  27.071  -1.682  1.00 44.29 345  A 1 
ATOM 2795 O OD1 . ASN A 1 345  ? -6.822  27.552  -0.608  1.00 39.79 345  A 1 
ATOM 2796 N ND2 . ASN A 1 345  ? -6.435  27.837  -2.745  1.00 38.68 345  A 1 
ATOM 2797 N N   . ALA A 1 346  ? -6.339  22.776  0.533   1.00 56.09 346  A 1 
ATOM 2798 C CA  . ALA A 1 346  ? -6.617  21.337  0.624   1.00 56.51 346  A 1 
ATOM 2799 C C   . ALA A 1 346  ? -7.933  20.914  -0.070  1.00 58.89 346  A 1 
ATOM 2800 O O   . ALA A 1 346  ? -8.475  19.834  0.192   1.00 54.45 346  A 1 
ATOM 2801 C CB  . ALA A 1 346  ? -6.576  20.929  2.103   1.00 51.19 346  A 1 
ATOM 2802 N N   . ASP A 1 347  ? -8.496  21.784  -0.922  1.00 56.68 347  A 1 
ATOM 2803 C CA  . ASP A 1 347  ? -9.732  21.510  -1.641  1.00 59.28 347  A 1 
ATOM 2804 C C   . ASP A 1 347  ? -9.459  20.522  -2.786  1.00 60.40 347  A 1 
ATOM 2805 O O   . ASP A 1 347  ? -8.630  20.757  -3.655  1.00 55.97 347  A 1 
ATOM 2806 C CB  . ASP A 1 347  ? -10.382 22.829  -2.103  1.00 55.07 347  A 1 
ATOM 2807 C CG  . ASP A 1 347  ? -10.836 23.686  -0.914  1.00 51.01 347  A 1 
ATOM 2808 O OD1 . ASP A 1 347  ? -11.202 23.103  0.133   1.00 46.81 347  A 1 
ATOM 2809 O OD2 . ASP A 1 347  ? -10.793 24.930  -0.967  1.00 47.59 347  A 1 
ATOM 2810 N N   . GLY A 1 348  ? -10.154 19.384  -2.735  1.00 59.07 348  A 1 
ATOM 2811 C CA  . GLY A 1 348  ? -10.044 18.340  -3.761  1.00 61.33 348  A 1 
ATOM 2812 C C   . GLY A 1 348  ? -9.062  17.205  -3.454  1.00 64.28 348  A 1 
ATOM 2813 O O   . GLY A 1 348  ? -8.841  16.363  -4.325  1.00 60.45 348  A 1 
ATOM 2814 N N   . LEU A 1 349  ? -8.518  17.126  -2.230  1.00 62.84 349  A 1 
ATOM 2815 C CA  . LEU A 1 349  ? -7.756  15.945  -1.824  1.00 67.38 349  A 1 
ATOM 2816 C C   . LEU A 1 349  ? -8.644  14.689  -1.873  1.00 71.34 349  A 1 
ATOM 2817 O O   . LEU A 1 349  ? -9.735  14.687  -1.300  1.00 70.12 349  A 1 
ATOM 2818 C CB  . LEU A 1 349  ? -7.155  16.124  -0.416  1.00 64.34 349  A 1 
ATOM 2819 C CG  . LEU A 1 349  ? -6.024  17.157  -0.323  1.00 60.15 349  A 1 
ATOM 2820 C CD1 . LEU A 1 349  ? -5.596  17.305  1.142   1.00 55.70 349  A 1 
ATOM 2821 C CD2 . LEU A 1 349  ? -4.790  16.754  -1.134  1.00 56.30 349  A 1 
ATOM 2822 N N   . PRO A 1 350  ? -8.182  13.595  -2.497  1.00 64.26 350  A 1 
ATOM 2823 C CA  . PRO A 1 350  ? -8.965  12.360  -2.577  1.00 68.06 350  A 1 
ATOM 2824 C C   . PRO A 1 350  ? -9.148  11.699  -1.208  1.00 72.39 350  A 1 
ATOM 2825 O O   . PRO A 1 350  ? -10.052 10.881  -1.036  1.00 70.26 350  A 1 
ATOM 2826 C CB  . PRO A 1 350  ? -8.186  11.475  -3.557  1.00 65.17 350  A 1 
ATOM 2827 C CG  . PRO A 1 350  ? -6.744  11.957  -3.434  1.00 63.02 350  A 1 
ATOM 2828 C CD  . PRO A 1 350  ? -6.900  13.448  -3.167  1.00 67.08 350  A 1 
ATOM 2829 N N   . ARG A 1 351  ? -8.309  12.054  -0.222  1.00 70.91 351  A 1 
ATOM 2830 C CA  . ARG A 1 351  ? -8.353  11.497  1.136   1.00 72.56 351  A 1 
ATOM 2831 C C   . ARG A 1 351  ? -8.035  12.561  2.174   1.00 74.32 351  A 1 
ATOM 2832 O O   . ARG A 1 351  ? -7.139  13.380  1.973   1.00 73.30 351  A 1 
ATOM 2833 C CB  . ARG A 1 351  ? -7.394  10.313  1.260   1.00 70.37 351  A 1 
ATOM 2834 C CG  . ARG A 1 351  ? -7.771  9.190   0.289   1.00 65.09 351  A 1 
ATOM 2835 C CD  . ARG A 1 351  ? -6.865  7.966   0.436   1.00 63.91 351  A 1 
ATOM 2836 N NE  . ARG A 1 351  ? -7.214  6.952   -0.567  1.00 57.53 351  A 1 
ATOM 2837 C CZ  . ARG A 1 351  ? -7.207  5.651   -0.394  1.00 51.61 351  A 1 
ATOM 2838 N NH1 . ARG A 1 351  ? -6.799  5.104   0.706   1.00 48.47 351  A 1 
ATOM 2839 N NH2 . ARG A 1 351  ? -7.623  4.858   -1.337  1.00 45.59 351  A 1 
ATOM 2840 N N   . LYS A 1 352  ? -8.754  12.534  3.314   1.00 74.88 352  A 1 
ATOM 2841 C CA  . LYS A 1 352  ? -8.536  13.417  4.457   1.00 78.59 352  A 1 
ATOM 2842 C C   . LYS A 1 352  ? -8.442  12.609  5.748   1.00 79.29 352  A 1 
ATOM 2843 O O   . LYS A 1 352  ? -9.244  11.714  5.983   1.00 78.50 352  A 1 
ATOM 2844 C CB  . LYS A 1 352  ? -9.641  14.478  4.545   1.00 79.16 352  A 1 
ATOM 2845 C CG  . LYS A 1 352  ? -9.534  15.512  3.405   1.00 81.12 352  A 1 
ATOM 2846 C CD  . LYS A 1 352  ? -10.589 16.625  3.538   1.00 79.66 352  A 1 
ATOM 2847 C CE  . LYS A 1 352  ? -10.429 17.604  2.377   1.00 75.90 352  A 1 
ATOM 2848 N NZ  . LYS A 1 352  ? -11.423 18.683  2.422   1.00 70.84 352  A 1 
ATOM 2849 N N   . PHE A 1 353  ? -7.484  12.954  6.606   1.00 78.92 353  A 1 
ATOM 2850 C CA  . PHE A 1 353  ? -7.254  12.289  7.883   1.00 78.05 353  A 1 
ATOM 2851 C C   . PHE A 1 353  ? -7.997  12.968  9.014   1.00 80.54 353  A 1 
ATOM 2852 O O   . PHE A 1 353  ? -7.957  14.191  9.148   1.00 78.76 353  A 1 
ATOM 2853 C CB  . PHE A 1 353  ? -5.760  12.201  8.201   1.00 73.66 353  A 1 
ATOM 2854 C CG  . PHE A 1 353  ? -5.126  11.096  7.411   1.00 66.82 353  A 1 
ATOM 2855 C CD1 . PHE A 1 353  ? -5.100  9.788   7.942   1.00 60.05 353  A 1 
ATOM 2856 C CD2 . PHE A 1 353  ? -4.799  11.339  6.070   1.00 59.05 353  A 1 
ATOM 2857 C CE1 . PHE A 1 353  ? -4.830  8.717   7.119   1.00 51.11 353  A 1 
ATOM 2858 C CE2 . PHE A 1 353  ? -4.539  10.252  5.246   1.00 51.58 353  A 1 
ATOM 2859 C CZ  . PHE A 1 353  ? -4.595  8.955   5.768   1.00 51.72 353  A 1 
ATOM 2860 N N   . LEU A 1 354  ? -8.637  12.151  9.843   1.00 77.97 354  A 1 
ATOM 2861 C CA  . LEU A 1 354  ? -9.336  12.553  11.046  1.00 79.21 354  A 1 
ATOM 2862 C C   . LEU A 1 354  ? -8.699  11.812  12.227  1.00 78.49 354  A 1 
ATOM 2863 O O   . LEU A 1 354  ? -8.880  10.610  12.383  1.00 77.06 354  A 1 
ATOM 2864 C CB  . LEU A 1 354  ? -10.827 12.226  10.920  1.00 80.80 354  A 1 
ATOM 2865 C CG  . LEU A 1 354  ? -11.529 12.699  9.634   1.00 82.03 354  A 1 
ATOM 2866 C CD1 . LEU A 1 354  ? -12.996 12.274  9.688   1.00 75.76 354  A 1 
ATOM 2867 C CD2 . LEU A 1 354  ? -11.481 14.209  9.459   1.00 77.86 354  A 1 
ATOM 2868 N N   . VAL A 1 355  ? -7.934  12.532  13.039  1.00 77.22 355  A 1 
ATOM 2869 C CA  . VAL A 1 355  ? -7.318  11.964  14.245  1.00 75.83 355  A 1 
ATOM 2870 C C   . VAL A 1 355  ? -8.345  12.017  15.372  1.00 76.36 355  A 1 
ATOM 2871 O O   . VAL A 1 355  ? -8.769  13.103  15.762  1.00 74.33 355  A 1 
ATOM 2872 C CB  . VAL A 1 355  ? -6.005  12.682  14.590  1.00 73.03 355  A 1 
ATOM 2873 C CG1 . VAL A 1 355  ? -5.321  11.993  15.772  1.00 67.74 355  A 1 
ATOM 2874 C CG2 . VAL A 1 355  ? -5.021  12.676  13.415  1.00 68.12 355  A 1 
ATOM 2875 N N   . SER A 1 356  ? -8.801  10.854  15.850  1.00 76.48 356  A 1 
ATOM 2876 C CA  . SER A 1 356  ? -9.970  10.736  16.729  1.00 75.15 356  A 1 
ATOM 2877 C C   . SER A 1 356  ? -9.652  10.732  18.230  1.00 73.90 356  A 1 
ATOM 2878 O O   . SER A 1 356  ? -10.553 10.892  19.043  1.00 70.49 356  A 1 
ATOM 2879 C CB  . SER A 1 356  ? -10.744 9.459   16.372  1.00 73.71 356  A 1 
ATOM 2880 O OG  . SER A 1 356  ? -9.993  8.308   16.701  1.00 69.93 356  A 1 
ATOM 2881 N N   . ASP A 1 357  ? -8.395  10.511  18.591  1.00 73.18 357  A 1 
ATOM 2882 C CA  . ASP A 1 357  ? -7.904  10.432  19.971  1.00 71.60 357  A 1 
ATOM 2883 C C   . ASP A 1 357  ? -7.379  11.772  20.513  1.00 71.08 357  A 1 
ATOM 2884 O O   . ASP A 1 357  ? -6.998  11.862  21.678  1.00 67.90 357  A 1 
ATOM 2885 C CB  . ASP A 1 357  ? -6.850  9.322   20.067  1.00 68.15 357  A 1 
ATOM 2886 C CG  . ASP A 1 357  ? -5.606  9.559   19.196  1.00 63.79 357  A 1 
ATOM 2887 O OD1 . ASP A 1 357  ? -5.696  10.358  18.233  1.00 57.96 357  A 1 
ATOM 2888 O OD2 . ASP A 1 357  ? -4.589  8.895   19.467  1.00 59.61 357  A 1 
ATOM 2889 N N   . ILE A 1 358  ? -7.388  12.811  19.685  1.00 71.78 358  A 1 
ATOM 2890 C CA  . ILE A 1 358  ? -6.881  14.133  20.035  1.00 73.42 358  A 1 
ATOM 2891 C C   . ILE A 1 358  ? -7.998  15.168  19.882  1.00 76.80 358  A 1 
ATOM 2892 O O   . ILE A 1 358  ? -8.514  15.386  18.788  1.00 75.58 358  A 1 
ATOM 2893 C CB  . ILE A 1 358  ? -5.665  14.492  19.158  1.00 70.41 358  A 1 
ATOM 2894 C CG1 . ILE A 1 358  ? -4.524  13.466  19.353  1.00 66.22 358  A 1 
ATOM 2895 C CG2 . ILE A 1 358  ? -5.174  15.926  19.469  1.00 65.16 358  A 1 
ATOM 2896 C CD1 . ILE A 1 358  ? -3.476  13.526  18.248  1.00 60.86 358  A 1 
ATOM 2897 N N   . ASP A 1 359  ? -8.284  15.882  20.964  1.00 75.01 359  A 1 
ATOM 2898 C CA  . ASP A 1 359  ? -9.038  17.123  20.862  1.00 77.10 359  A 1 
ATOM 2899 C C   . ASP A 1 359  ? -8.124  18.252  20.362  1.00 77.95 359  A 1 
ATOM 2900 O O   . ASP A 1 359  ? -7.353  18.852  21.120  1.00 76.81 359  A 1 
ATOM 2901 C CB  . ASP A 1 359  ? -9.743  17.471  22.184  1.00 75.62 359  A 1 
ATOM 2902 C CG  . ASP A 1 359  ? -10.735 18.630  21.982  1.00 75.06 359  A 1 
ATOM 2903 O OD1 . ASP A 1 359  ? -10.460 19.517  21.131  1.00 71.63 359  A 1 
ATOM 2904 O OD2 . ASP A 1 359  ? -11.797 18.601  22.620  1.00 70.92 359  A 1 
ATOM 2905 N N   . PHE A 1 360  ? -8.188  18.531  19.066  1.00 74.45 360  A 1 
ATOM 2906 C CA  . PHE A 1 360  ? -7.384  19.595  18.462  1.00 77.16 360  A 1 
ATOM 2907 C C   . PHE A 1 360  ? -7.757  20.990  18.950  1.00 78.49 360  A 1 
ATOM 2908 O O   . PHE A 1 360  ? -6.896  21.871  18.923  1.00 77.34 360  A 1 
ATOM 2909 C CB  . PHE A 1 360  ? -7.460  19.528  16.930  1.00 76.30 360  A 1 
ATOM 2910 C CG  . PHE A 1 360  ? -6.542  18.483  16.347  1.00 77.20 360  A 1 
ATOM 2911 C CD1 . PHE A 1 360  ? -5.199  18.804  16.083  1.00 72.84 360  A 1 
ATOM 2912 C CD2 . PHE A 1 360  ? -7.013  17.188  16.105  1.00 74.00 360  A 1 
ATOM 2913 C CE1 . PHE A 1 360  ? -4.323  17.826  15.582  1.00 71.55 360  A 1 
ATOM 2914 C CE2 . PHE A 1 360  ? -6.143  16.208  15.608  1.00 71.96 360  A 1 
ATOM 2915 C CZ  . PHE A 1 360  ? -4.794  16.528  15.347  1.00 76.03 360  A 1 
ATOM 2916 N N   . ARG A 1 361  ? -8.980  21.221  19.422  1.00 79.74 361  A 1 
ATOM 2917 C CA  . ARG A 1 361  ? -9.343  22.515  20.006  1.00 79.78 361  A 1 
ATOM 2918 C C   . ARG A 1 361  ? -8.571  22.744  21.297  1.00 78.79 361  A 1 
ATOM 2919 O O   . ARG A 1 361  ? -7.924  23.778  21.444  1.00 76.37 361  A 1 
ATOM 2920 C CB  . ARG A 1 361  ? -10.854 22.635  20.273  1.00 80.19 361  A 1 
ATOM 2921 C CG  . ARG A 1 361  ? -11.727 22.581  19.009  1.00 78.75 361  A 1 
ATOM 2922 C CD  . ARG A 1 361  ? -13.189 22.697  19.435  1.00 78.18 361  A 1 
ATOM 2923 N NE  . ARG A 1 361  ? -14.122 22.657  18.297  1.00 74.60 361  A 1 
ATOM 2924 C CZ  . ARG A 1 361  ? -14.603 23.683  17.627  1.00 70.34 361  A 1 
ATOM 2925 N NH1 . ARG A 1 361  ? -14.182 24.904  17.784  1.00 63.13 361  A 1 
ATOM 2926 N NH2 . ARG A 1 361  ? -15.557 23.498  16.775  1.00 65.32 361  A 1 
ATOM 2927 N N   . ASP A 1 362  ? -8.597  21.768  22.191  1.00 79.50 362  A 1 
ATOM 2928 C CA  . ASP A 1 362  ? -7.884  21.838  23.461  1.00 77.02 362  A 1 
ATOM 2929 C C   . ASP A 1 362  ? -6.373  21.771  23.254  1.00 74.60 362  A 1 
ATOM 2930 O O   . ASP A 1 362  ? -5.630  22.508  23.904  1.00 71.85 362  A 1 
ATOM 2931 C CB  . ASP A 1 362  ? -8.377  20.742  24.396  1.00 75.86 362  A 1 
ATOM 2932 C CG  . ASP A 1 362  ? -9.752  21.060  24.997  1.00 70.58 362  A 1 
ATOM 2933 O OD1 . ASP A 1 362  ? -10.225 22.217  24.838  1.00 65.60 362  A 1 
ATOM 2934 O OD2 . ASP A 1 362  ? -10.275 20.175  25.701  1.00 64.17 362  A 1 
ATOM 2935 N N   . TYR A 1 363  ? -5.913  20.969  22.294  1.00 74.06 363  A 1 
ATOM 2936 C CA  . TYR A 1 363  ? -4.500  20.932  21.933  1.00 72.45 363  A 1 
ATOM 2937 C C   . TYR A 1 363  ? -3.995  22.301  21.468  1.00 72.11 363  A 1 
ATOM 2938 O O   . TYR A 1 363  ? -3.042  22.824  22.038  1.00 70.56 363  A 1 
ATOM 2939 C CB  . TYR A 1 363  ? -4.279  19.843  20.882  1.00 70.38 363  A 1 
ATOM 2940 C CG  . TYR A 1 363  ? -2.821  19.695  20.490  1.00 67.38 363  A 1 
ATOM 2941 C CD1 . TYR A 1 363  ? -2.416  19.980  19.177  1.00 62.69 363  A 1 
ATOM 2942 C CD2 . TYR A 1 363  ? -1.868  19.293  21.450  1.00 61.96 363  A 1 
ATOM 2943 C CE1 . TYR A 1 363  ? -1.060  19.857  18.816  1.00 58.42 363  A 1 
ATOM 2944 C CE2 . TYR A 1 363  ? -0.524  19.174  21.095  1.00 58.81 363  A 1 
ATOM 2945 C CZ  . TYR A 1 363  ? -0.106  19.454  19.779  1.00 58.64 363  A 1 
ATOM 2946 O OH  . TYR A 1 363  ? 1.197   19.346  19.436  1.00 58.19 363  A 1 
ATOM 2947 N N   . ILE A 1 364  ? -4.659  22.929  20.495  1.00 74.40 364  A 1 
ATOM 2948 C CA  . ILE A 1 364  ? -4.279  24.254  19.984  1.00 73.51 364  A 1 
ATOM 2949 C C   . ILE A 1 364  ? -4.367  25.323  21.093  1.00 72.14 364  A 1 
ATOM 2950 O O   . ILE A 1 364  ? -3.476  26.169  21.200  1.00 70.05 364  A 1 
ATOM 2951 C CB  . ILE A 1 364  ? -5.125  24.605  18.739  1.00 74.51 364  A 1 
ATOM 2952 C CG1 . ILE A 1 364  ? -4.773  23.685  17.544  1.00 73.62 364  A 1 
ATOM 2953 C CG2 . ILE A 1 364  ? -4.913  26.068  18.309  1.00 73.89 364  A 1 
ATOM 2954 C CD1 . ILE A 1 364  ? -5.818  23.720  16.415  1.00 69.80 364  A 1 
ATOM 2955 N N   . LYS A 1 365  ? -5.385  25.275  21.969  1.00 76.30 365  A 1 
ATOM 2956 C CA  . LYS A 1 365  ? -5.495  26.173  23.142  1.00 72.76 365  A 1 
ATOM 2957 C C   . LYS A 1 365  ? -4.328  25.981  24.116  1.00 69.33 365  A 1 
ATOM 2958 O O   . LYS A 1 365  ? -3.715  26.961  24.530  1.00 65.70 365  A 1 
ATOM 2959 C CB  . LYS A 1 365  ? -6.810  25.922  23.885  1.00 73.09 365  A 1 
ATOM 2960 C CG  . LYS A 1 365  ? -8.046  26.487  23.189  1.00 69.50 365  A 1 
ATOM 2961 C CD  . LYS A 1 365  ? -9.278  25.980  23.931  1.00 68.49 365  A 1 
ATOM 2962 C CE  . LYS A 1 365  ? -10.584 26.357  23.251  1.00 61.06 365  A 1 
ATOM 2963 N NZ  . LYS A 1 365  ? -11.708 25.606  23.882  1.00 56.36 365  A 1 
ATOM 2964 N N   . ASN A 1 366  ? -3.989  24.732  24.453  1.00 70.23 366  A 1 
ATOM 2965 C CA  . ASN A 1 366  ? -2.928  24.387  25.401  1.00 66.01 366  A 1 
ATOM 2966 C C   . ASN A 1 366  ? -1.525  24.753  24.889  1.00 63.83 366  A 1 
ATOM 2967 O O   . ASN A 1 366  ? -0.627  25.020  25.683  1.00 60.79 366  A 1 
ATOM 2968 C CB  . ASN A 1 366  ? -3.027  22.886  25.721  1.00 63.88 366  A 1 
ATOM 2969 C CG  . ASN A 1 366  ? -4.181  22.570  26.659  1.00 59.19 366  A 1 
ATOM 2970 O OD1 . ASN A 1 366  ? -4.561  23.367  27.496  1.00 55.91 366  A 1 
ATOM 2971 N ND2 . ASN A 1 366  ? -4.746  21.396  26.582  1.00 54.58 366  A 1 
ATOM 2972 N N   . LEU A 1 367  ? -1.353  24.807  23.565  1.00 66.28 367  A 1 
ATOM 2973 C CA  . LEU A 1 367  ? -0.132  25.303  22.940  1.00 62.63 367  A 1 
ATOM 2974 C C   . LEU A 1 367  ? 0.041   26.829  23.062  1.00 60.91 367  A 1 
ATOM 2975 O O   . LEU A 1 367  ? 1.072   27.338  22.633  1.00 57.00 367  A 1 
ATOM 2976 C CB  . LEU A 1 367  ? -0.092  24.842  21.476  1.00 59.26 367  A 1 
ATOM 2977 C CG  . LEU A 1 367  ? 0.176   23.337  21.277  1.00 55.50 367  A 1 
ATOM 2978 C CD1 . LEU A 1 367  ? 0.127   23.020  19.775  1.00 52.75 367  A 1 
ATOM 2979 C CD2 . LEU A 1 367  ? 1.531   22.884  21.824  1.00 51.63 367  A 1 
ATOM 2980 N N   . LYS A 1 368  ? -0.927  27.545  23.677  1.00 55.91 368  A 1 
ATOM 2981 C CA  . LYS A 1 368  ? -0.892  29.006  23.886  1.00 53.49 368  A 1 
ATOM 2982 C C   . LYS A 1 368  ? -0.454  29.774  22.632  1.00 53.10 368  A 1 
ATOM 2983 O O   . LYS A 1 368  ? 0.438   30.612  22.678  1.00 49.14 368  A 1 
ATOM 2984 C CB  . LYS A 1 368  ? -0.029  29.362  25.105  1.00 48.08 368  A 1 
ATOM 2985 C CG  . LYS A 1 368  ? -0.597  28.868  26.436  1.00 43.06 368  A 1 
ATOM 2986 C CD  . LYS A 1 368  ? 0.335   29.363  27.547  1.00 40.04 368  A 1 
ATOM 2987 C CE  . LYS A 1 368  ? -0.268  29.239  28.936  1.00 36.08 368  A 1 
ATOM 2988 N NZ  . LYS A 1 368  ? 0.495   30.086  29.893  1.00 33.19 368  A 1 
ATOM 2989 N N   . VAL A 1 369  ? -1.112  29.463  21.531  1.00 52.54 369  A 1 
ATOM 2990 C CA  . VAL A 1 369  ? -0.827  29.970  20.183  1.00 50.97 369  A 1 
ATOM 2991 C C   . VAL A 1 369  ? -0.581  31.478  20.152  1.00 53.02 369  A 1 
ATOM 2992 O O   . VAL A 1 369  ? 0.369   31.938  19.523  1.00 49.52 369  A 1 
ATOM 2993 C CB  . VAL A 1 369  ? -2.013  29.579  19.276  1.00 44.91 369  A 1 
ATOM 2994 C CG1 . VAL A 1 369  ? -2.019  30.286  17.928  1.00 40.13 369  A 1 
ATOM 2995 C CG2 . VAL A 1 369  ? -2.004  28.066  19.028  1.00 39.87 369  A 1 
ATOM 2996 N N   . THR A 1 370  ? -1.362  32.253  20.896  1.00 50.90 370  A 1 
ATOM 2997 C CA  . THR A 1 370  ? -1.242  33.712  20.998  1.00 51.25 370  A 1 
ATOM 2998 C C   . THR A 1 370  ? 0.083   34.161  21.616  1.00 52.91 370  A 1 
ATOM 2999 O O   . THR A 1 370  ? 0.700   35.076  21.100  1.00 50.66 370  A 1 
ATOM 3000 C CB  . THR A 1 370  ? -2.409  34.282  21.814  1.00 47.20 370  A 1 
ATOM 3001 O OG1 . THR A 1 370  ? -2.646  33.468  22.949  1.00 43.17 370  A 1 
ATOM 3002 C CG2 . THR A 1 370  ? -3.701  34.302  21.000  1.00 41.83 370  A 1 
ATOM 3003 N N   . GLN A 1 371  ? 0.584   33.468  22.651  1.00 50.78 371  A 1 
ATOM 3004 C CA  . GLN A 1 371  ? 1.842   33.835  23.309  1.00 51.96 371  A 1 
ATOM 3005 C C   . GLN A 1 371  ? 3.048   33.604  22.393  1.00 53.42 371  A 1 
ATOM 3006 O O   . GLN A 1 371  ? 3.970   34.414  22.375  1.00 52.25 371  A 1 
ATOM 3007 C CB  . GLN A 1 371  ? 2.021   33.058  24.632  1.00 48.41 371  A 1 
ATOM 3008 C CG  . GLN A 1 371  ? 0.993   33.494  25.693  1.00 43.35 371  A 1 
ATOM 3009 C CD  . GLN A 1 371  ? 1.200   32.870  27.079  1.00 39.70 371  A 1 
ATOM 3010 O OE1 . GLN A 1 371  ? 1.856   31.861  27.297  1.00 38.39 371  A 1 
ATOM 3011 N NE2 . GLN A 1 371  ? 0.597   33.448  28.097  1.00 37.15 371  A 1 
ATOM 3012 N N   . ILE A 1 372  ? 3.051   32.531  21.597  1.00 53.42 372  A 1 
ATOM 3013 C CA  . ILE A 1 372  ? 4.172   32.214  20.708  1.00 52.23 372  A 1 
ATOM 3014 C C   . ILE A 1 372  ? 4.135   33.065  19.440  1.00 53.38 372  A 1 
ATOM 3015 O O   . ILE A 1 372  ? 5.186   33.503  18.980  1.00 50.79 372  A 1 
ATOM 3016 C CB  . ILE A 1 372  ? 4.214   30.709  20.412  1.00 48.25 372  A 1 
ATOM 3017 C CG1 . ILE A 1 372  ? 4.390   29.949  21.746  1.00 44.39 372  A 1 
ATOM 3018 C CG2 . ILE A 1 372  ? 5.361   30.369  19.437  1.00 43.71 372  A 1 
ATOM 3019 C CD1 . ILE A 1 372  ? 4.282   28.437  21.614  1.00 41.30 372  A 1 
ATOM 3020 N N   . LYS A 1 373  ? 2.950   33.352  18.917  1.00 54.37 373  A 1 
ATOM 3021 C CA  . LYS A 1 373  ? 2.755   34.316  17.829  1.00 54.95 373  A 1 
ATOM 3022 C C   . LYS A 1 373  ? 3.277   35.687  18.239  1.00 56.21 373  A 1 
ATOM 3023 O O   . LYS A 1 373  ? 4.097   36.265  17.531  1.00 55.06 373  A 1 
ATOM 3024 C CB  . LYS A 1 373  ? 1.271   34.340  17.437  1.00 52.26 373  A 1 
ATOM 3025 C CG  . LYS A 1 373  ? 1.010   35.259  16.250  1.00 47.00 373  A 1 
ATOM 3026 C CD  . LYS A 1 373  ? -0.475  35.250  15.838  1.00 44.46 373  A 1 
ATOM 3027 C CE  . LYS A 1 373  ? -0.681  36.251  14.705  1.00 40.92 373  A 1 
ATOM 3028 N NZ  . LYS A 1 373  ? -2.088  36.331  14.272  1.00 37.77 373  A 1 
ATOM 3029 N N   . GLU A 1 374  ? 2.895   36.144  19.419  1.00 52.74 374  A 1 
ATOM 3030 C CA  . GLU A 1 374  ? 3.369   37.406  19.980  1.00 53.71 374  A 1 
ATOM 3031 C C   . GLU A 1 374  ? 4.883   37.390  20.225  1.00 54.61 374  A 1 
ATOM 3032 O O   . GLU A 1 374  ? 5.567   38.372  19.937  1.00 53.75 374  A 1 
ATOM 3033 C CB  . GLU A 1 374  ? 2.580   37.671  21.272  1.00 51.81 374  A 1 
ATOM 3034 C CG  . GLU A 1 374  ? 2.791   39.089  21.803  1.00 46.26 374  A 1 
ATOM 3035 C CD  . GLU A 1 374  ? 2.044   39.359  23.122  1.00 43.51 374  A 1 
ATOM 3036 O OE1 . GLU A 1 374  ? 2.234   40.488  23.634  1.00 42.05 374  A 1 
ATOM 3037 O OE2 . GLU A 1 374  ? 1.350   38.465  23.620  1.00 42.26 374  A 1 
ATOM 3038 N N   . LEU A 1 375  ? 5.461   36.270  20.684  1.00 55.71 375  A 1 
ATOM 3039 C CA  . LEU A 1 375  ? 6.903   36.086  20.835  1.00 54.73 375  A 1 
ATOM 3040 C C   . LEU A 1 375  ? 7.646   36.171  19.496  1.00 54.82 375  A 1 
ATOM 3041 O O   . LEU A 1 375  ? 8.663   36.841  19.410  1.00 52.75 375  A 1 
ATOM 3042 C CB  . LEU A 1 375  ? 7.186   34.726  21.511  1.00 51.29 375  A 1 
ATOM 3043 C CG  . LEU A 1 375  ? 6.975   34.728  23.041  1.00 47.37 375  A 1 
ATOM 3044 C CD1 . LEU A 1 375  ? 6.880   33.301  23.585  1.00 44.02 375  A 1 
ATOM 3045 C CD2 . LEU A 1 375  ? 8.138   35.398  23.740  1.00 45.02 375  A 1 
ATOM 3046 N N   . ALA A 1 376  ? 7.138   35.517  18.460  1.00 56.04 376  A 1 
ATOM 3047 C CA  . ALA A 1 376  ? 7.744   35.529  17.136  1.00 55.28 376  A 1 
ATOM 3048 C C   . ALA A 1 376  ? 7.632   36.911  16.460  1.00 55.72 376  A 1 
ATOM 3049 O O   . ALA A 1 376  ? 8.616   37.414  15.914  1.00 53.71 376  A 1 
ATOM 3050 C CB  . ALA A 1 376  ? 7.097   34.419  16.293  1.00 52.46 376  A 1 
ATOM 3051 N N   . GLU A 1 377  ? 6.469   37.551  16.549  1.00 53.53 377  A 1 
ATOM 3052 C CA  . GLU A 1 377  ? 6.206   38.863  15.937  1.00 54.32 377  A 1 
ATOM 3053 C C   . GLU A 1 377  ? 6.929   40.004  16.667  1.00 54.37 377  A 1 
ATOM 3054 O O   . GLU A 1 377  ? 7.570   40.832  16.019  1.00 52.42 377  A 1 
ATOM 3055 C CB  . GLU A 1 377  ? 4.693   39.121  15.880  1.00 52.96 377  A 1 
ATOM 3056 C CG  . GLU A 1 377  ? 3.997   38.234  14.838  1.00 48.33 377  A 1 
ATOM 3057 C CD  . GLU A 1 377  ? 2.468   38.422  14.772  1.00 46.31 377  A 1 
ATOM 3058 O OE1 . GLU A 1 377  ? 1.864   37.854  13.830  1.00 44.95 377  A 1 
ATOM 3059 O OE2 . GLU A 1 377  ? 1.903   39.107  15.649  1.00 44.87 377  A 1 
ATOM 3060 N N   . LYS A 1 378  ? 6.913   40.032  18.006  1.00 54.40 378  A 1 
ATOM 3061 C CA  . LYS A 1 378  ? 7.627   41.070  18.772  1.00 54.32 378  A 1 
ATOM 3062 C C   . LYS A 1 378  ? 9.142   40.922  18.685  1.00 53.57 378  A 1 
ATOM 3063 O O   . LYS A 1 378  ? 9.832   41.931  18.650  1.00 50.40 378  A 1 
ATOM 3064 C CB  . LYS A 1 378  ? 7.159   41.122  20.233  1.00 51.96 378  A 1 
ATOM 3065 C CG  . LYS A 1 378  ? 5.749   41.709  20.390  1.00 48.94 378  A 1 
ATOM 3066 C CD  . LYS A 1 378  ? 5.335   41.811  21.871  1.00 48.77 378  A 1 
ATOM 3067 C CE  . LYS A 1 378  ? 4.022   42.578  21.992  1.00 45.57 378  A 1 
ATOM 3068 N NZ  . LYS A 1 378  ? 3.485   42.593  23.380  1.00 41.63 378  A 1 
ATOM 3069 N N   . ASN A 1 379  ? 9.677   39.689  18.592  1.00 53.70 379  A 1 
ATOM 3070 C CA  . ASN A 1 379  ? 11.113  39.484  18.388  1.00 53.11 379  A 1 
ATOM 3071 C C   . ASN A 1 379  ? 11.582  39.981  17.017  1.00 52.82 379  A 1 
ATOM 3072 O O   . ASN A 1 379  ? 12.672  40.529  16.916  1.00 50.06 379  A 1 
ATOM 3073 C CB  . ASN A 1 379  ? 11.469  38.002  18.597  1.00 49.52 379  A 1 
ATOM 3074 C CG  . ASN A 1 379  ? 11.480  37.573  20.052  1.00 45.15 379  A 1 
ATOM 3075 O OD1 . ASN A 1 379  ? 11.577  38.355  20.978  1.00 42.57 379  A 1 
ATOM 3076 N ND2 . ASN A 1 379  ? 11.437  36.289  20.311  1.00 42.65 379  A 1 
ATOM 3077 N N   . ALA A 1 380  ? 10.764  39.846  15.968  1.00 51.49 380  A 1 
ATOM 3078 C CA  . ALA A 1 380  ? 11.096  40.352  14.640  1.00 51.49 380  A 1 
ATOM 3079 C C   . ALA A 1 380  ? 11.160  41.888  14.588  1.00 51.57 380  A 1 
ATOM 3080 O O   . ALA A 1 380  ? 12.038  42.448  13.931  1.00 49.48 380  A 1 
ATOM 3081 C CB  . ALA A 1 380  ? 10.085  39.783  13.641  1.00 48.61 380  A 1 
ATOM 3082 N N   . VAL A 1 381  ? 10.276  42.560  15.316  1.00 47.75 381  A 1 
ATOM 3083 C CA  . VAL A 1 381  ? 10.197  44.032  15.356  1.00 48.24 381  A 1 
ATOM 3084 C C   . VAL A 1 381  ? 11.254  44.630  16.293  1.00 49.70 381  A 1 
ATOM 3085 O O   . VAL A 1 381  ? 11.890  45.627  15.948  1.00 46.68 381  A 1 
ATOM 3086 C CB  . VAL A 1 381  ? 8.773   44.470  15.735  1.00 44.24 381  A 1 
ATOM 3087 C CG1 . VAL A 1 381  ? 8.639   45.997  15.846  1.00 39.91 381  A 1 
ATOM 3088 C CG2 . VAL A 1 381  ? 7.754   44.005  14.685  1.00 39.95 381  A 1 
ATOM 3089 N N   . SER A 1 382  ? 11.525  44.018  17.456  1.00 46.13 382  A 1 
ATOM 3090 C CA  . SER A 1 382  ? 12.485  44.562  18.428  1.00 47.34 382  A 1 
ATOM 3091 C C   . SER A 1 382  ? 13.948  44.356  18.031  1.00 47.87 382  A 1 
ATOM 3092 O O   . SER A 1 382  ? 14.812  45.115  18.472  1.00 46.25 382  A 1 
ATOM 3093 C CB  . SER A 1 382  ? 12.207  43.999  19.830  1.00 44.83 382  A 1 
ATOM 3094 O OG  . SER A 1 382  ? 12.470  42.618  19.900  1.00 40.99 382  A 1 
ATOM 3095 N N   . LEU A 1 383  ? 14.249  43.412  17.152  1.00 46.10 383  A 1 
ATOM 3096 C CA  . LEU A 1 383  ? 15.600  43.206  16.609  1.00 46.49 383  A 1 
ATOM 3097 C C   . LEU A 1 383  ? 16.092  44.351  15.697  1.00 46.53 383  A 1 
ATOM 3098 O O   . LEU A 1 383  ? 17.282  44.393  15.387  1.00 45.06 383  A 1 
ATOM 3099 C CB  . LEU A 1 383  ? 15.654  41.852  15.879  1.00 43.94 383  A 1 
ATOM 3100 C CG  . LEU A 1 383  ? 15.809  40.644  16.821  1.00 40.59 383  A 1 
ATOM 3101 C CD1 . LEU A 1 383  ? 15.481  39.347  16.077  1.00 38.08 383  A 1 
ATOM 3102 C CD2 . LEU A 1 383  ? 17.233  40.520  17.364  1.00 38.95 383  A 1 
ATOM 3103 N N   . GLN A 1 384  ? 15.202  45.241  15.282  1.00 43.66 384  A 1 
ATOM 3104 C CA  . GLN A 1 384  ? 15.591  46.454  14.543  1.00 44.57 384  A 1 
ATOM 3105 C C   . GLN A 1 384  ? 15.966  47.635  15.459  1.00 44.75 384  A 1 
ATOM 3106 O O   . GLN A 1 384  ? 16.588  48.581  14.988  1.00 43.41 384  A 1 
ATOM 3107 C CB  . GLN A 1 384  ? 14.477  46.842  13.557  1.00 42.28 384  A 1 
ATOM 3108 C CG  . GLN A 1 384  ? 14.461  45.932  12.320  1.00 38.76 384  A 1 
ATOM 3109 C CD  . GLN A 1 384  ? 13.443  46.373  11.263  1.00 35.45 384  A 1 
ATOM 3110 O OE1 . GLN A 1 384  ? 12.523  47.122  11.510  1.00 34.45 384  A 1 
ATOM 3111 N NE2 . GLN A 1 384  ? 13.566  45.915  10.040  1.00 33.12 384  A 1 
ATOM 3112 N N   . VAL A 1 385  ? 15.642  47.589  16.767  1.00 41.22 385  A 1 
ATOM 3113 C CA  . VAL A 1 385  ? 15.813  48.729  17.680  1.00 41.63 385  A 1 
ATOM 3114 C C   . VAL A 1 385  ? 16.511  48.284  18.972  1.00 42.21 385  A 1 
ATOM 3115 O O   . VAL A 1 385  ? 15.897  47.682  19.838  1.00 40.46 385  A 1 
ATOM 3116 C CB  . VAL A 1 385  ? 14.463  49.444  17.929  1.00 38.22 385  A 1 
ATOM 3117 C CG1 . VAL A 1 385  ? 14.659  50.732  18.725  1.00 34.34 385  A 1 
ATOM 3118 C CG2 . VAL A 1 385  ? 13.762  49.839  16.612  1.00 34.73 385  A 1 
ATOM 3119 N N   . VAL A 1 386  ? 17.785  48.622  19.085  1.00 38.84 386  A 1 
ATOM 3120 C CA  . VAL A 1 386  ? 18.627  48.613  20.306  1.00 39.09 386  A 1 
ATOM 3121 C C   . VAL A 1 386  ? 19.010  47.237  20.892  1.00 40.07 386  A 1 
ATOM 3122 O O   . VAL A 1 386  ? 18.256  46.561  21.583  1.00 38.36 386  A 1 
ATOM 3123 C CB  . VAL A 1 386  ? 18.103  49.585  21.378  1.00 35.36 386  A 1 
ATOM 3124 C CG1 . VAL A 1 386  ? 19.148  49.816  22.473  1.00 31.29 386  A 1 
ATOM 3125 C CG2 . VAL A 1 386  ? 17.777  50.974  20.794  1.00 31.48 386  A 1 
ATOM 3126 N N   . ALA A 1 387  ? 20.259  46.848  20.692  1.00 42.92 387  A 1 
ATOM 3127 C CA  . ALA A 1 387  ? 20.829  45.548  21.074  1.00 43.39 387  A 1 
ATOM 3128 C C   . ALA A 1 387  ? 21.189  45.366  22.573  1.00 44.32 387  A 1 
ATOM 3129 O O   . ALA A 1 387  ? 21.605  44.274  22.953  1.00 42.80 387  A 1 
ATOM 3130 C CB  . ALA A 1 387  ? 22.052  45.317  20.169  1.00 39.81 387  A 1 
ATOM 3131 N N   . LEU A 1 388  ? 21.072  46.385  23.422  1.00 40.58 388  A 1 
ATOM 3132 C CA  . LEU A 1 388  ? 21.645  46.364  24.774  1.00 42.20 388  A 1 
ATOM 3133 C C   . LEU A 1 388  ? 20.636  46.167  25.919  1.00 42.92 388  A 1 
ATOM 3134 O O   . LEU A 1 388  ? 20.954  45.419  26.843  1.00 41.40 388  A 1 
ATOM 3135 C CB  . LEU A 1 388  ? 22.573  47.590  24.963  1.00 39.34 388  A 1 
ATOM 3136 C CG  . LEU A 1 388  ? 23.953  47.386  24.305  1.00 35.70 388  A 1 
ATOM 3137 C CD1 . LEU A 1 388  ? 24.658  48.728  24.070  1.00 32.84 388  A 1 
ATOM 3138 C CD2 . LEU A 1 388  ? 24.888  46.528  25.170  1.00 34.62 388  A 1 
ATOM 3139 N N   . ASP A 1 389  ? 19.414  46.682  25.828  1.00 40.27 389  A 1 
ATOM 3140 C CA  . ASP A 1 389  ? 18.394  46.523  26.889  1.00 41.89 389  A 1 
ATOM 3141 C C   . ASP A 1 389  ? 17.513  45.270  26.748  1.00 41.80 389  A 1 
ATOM 3142 O O   . ASP A 1 389  ? 16.729  44.919  27.630  1.00 39.88 389  A 1 
ATOM 3143 C CB  . ASP A 1 389  ? 17.545  47.806  26.970  1.00 39.25 389  A 1 
ATOM 3144 C CG  . ASP A 1 389  ? 18.289  48.960  27.653  1.00 34.96 389  A 1 
ATOM 3145 O OD1 . ASP A 1 389  ? 19.112  48.680  28.548  1.00 32.51 389  A 1 
ATOM 3146 O OD2 . ASP A 1 389  ? 18.042  50.109  27.249  1.00 32.48 389  A 1 
ATOM 3147 N N   . ILE A 1 390  ? 17.673  44.527  25.661  1.00 45.87 390  A 1 
ATOM 3148 C CA  . ILE A 1 390  ? 16.801  43.399  25.273  1.00 46.39 390  A 1 
ATOM 3149 C C   . ILE A 1 390  ? 17.241  42.063  25.898  1.00 47.89 390  A 1 
ATOM 3150 O O   . ILE A 1 390  ? 16.506  41.075  25.857  1.00 45.46 390  A 1 
ATOM 3151 C CB  . ILE A 1 390  ? 16.689  43.400  23.722  1.00 42.80 390  A 1 
ATOM 3152 C CG1 . ILE A 1 390  ? 15.980  44.701  23.251  1.00 38.63 390  A 1 
ATOM 3153 C CG2 . ILE A 1 390  ? 15.944  42.196  23.142  1.00 37.61 390  A 1 
ATOM 3154 C CD1 . ILE A 1 390  ? 15.924  44.886  21.730  1.00 35.62 390  A 1 
ATOM 3155 N N   . LYS A 1 391  ? 18.421  41.968  26.537  1.00 46.11 391  A 1 
ATOM 3156 C CA  . LYS A 1 391  ? 19.066  40.689  26.870  1.00 47.95 391  A 1 
ATOM 3157 C C   . LYS A 1 391  ? 18.267  39.785  27.823  1.00 49.83 391  A 1 
ATOM 3158 O O   . LYS A 1 391  ? 18.175  38.584  27.562  1.00 48.08 391  A 1 
ATOM 3159 C CB  . LYS A 1 391  ? 20.484  40.946  27.404  1.00 44.39 391  A 1 
ATOM 3160 C CG  . LYS A 1 391  ? 21.440  41.406  26.289  1.00 40.44 391  A 1 
ATOM 3161 C CD  . LYS A 1 391  ? 22.852  41.638  26.837  1.00 38.64 391  A 1 
ATOM 3162 C CE  . LYS A 1 391  ? 23.825  41.955  25.694  1.00 35.92 391  A 1 
ATOM 3163 N NZ  . LYS A 1 391  ? 25.214  42.086  26.191  1.00 33.55 391  A 1 
ATOM 3164 N N   . ASN A 1 392  ? 17.662  40.322  28.870  1.00 49.57 392  A 1 
ATOM 3165 C CA  . ASN A 1 392  ? 16.935  39.523  29.863  1.00 51.41 392  A 1 
ATOM 3166 C C   . ASN A 1 392  ? 15.562  39.065  29.368  1.00 52.97 392  A 1 
ATOM 3167 O O   . ASN A 1 392  ? 15.171  37.912  29.582  1.00 51.12 392  A 1 
ATOM 3168 C CB  . ASN A 1 392  ? 16.830  40.325  31.180  1.00 48.42 392  A 1 
ATOM 3169 C CG  . ASN A 1 392  ? 18.155  40.447  31.916  1.00 44.19 392  A 1 
ATOM 3170 O OD1 . ASN A 1 392  ? 19.101  39.703  31.706  1.00 41.54 392  A 1 
ATOM 3171 N ND2 . ASN A 1 392  ? 18.275  41.399  32.810  1.00 42.47 392  A 1 
ATOM 3172 N N   . ASP A 1 393  ? 14.843  39.906  28.635  1.00 50.55 393  A 1 
ATOM 3173 C CA  . ASP A 1 393  ? 13.531  39.571  28.067  1.00 51.79 393  A 1 
ATOM 3174 C C   . ASP A 1 393  ? 13.671  38.519  26.949  1.00 52.99 393  A 1 
ATOM 3175 O O   . ASP A 1 393  ? 12.971  37.510  26.927  1.00 50.98 393  A 1 
ATOM 3176 C CB  . ASP A 1 393  ? 12.862  40.872  27.602  1.00 48.85 393  A 1 
ATOM 3177 C CG  . ASP A 1 393  ? 11.382  40.681  27.251  1.00 44.26 393  A 1 
ATOM 3178 O OD1 . ASP A 1 393  ? 10.707  39.868  27.921  1.00 41.07 393  A 1 
ATOM 3179 O OD2 . ASP A 1 393  ? 10.907  41.317  26.286  1.00 41.16 393  A 1 
ATOM 3180 N N   . VAL A 1 394  ? 14.673  38.668  26.088  1.00 53.25 394  A 1 
ATOM 3181 C CA  . VAL A 1 394  ? 15.034  37.689  25.049  1.00 53.82 394  A 1 
ATOM 3182 C C   . VAL A 1 394  ? 15.406  36.326  25.660  1.00 56.62 394  A 1 
ATOM 3183 O O   . VAL A 1 394  ? 15.007  35.291  25.138  1.00 54.76 394  A 1 
ATOM 3184 C CB  . VAL A 1 394  ? 16.177  38.268  24.184  1.00 50.82 394  A 1 
ATOM 3185 C CG1 . VAL A 1 394  ? 16.857  37.239  23.279  1.00 46.77 394  A 1 
ATOM 3186 C CG2 . VAL A 1 394  ? 15.646  39.371  23.269  1.00 46.73 394  A 1 
ATOM 3187 N N   . GLN A 1 395  ? 16.118  36.288  26.789  1.00 53.52 395  A 1 
ATOM 3188 C CA  . GLN A 1 395  ? 16.462  35.034  27.465  1.00 55.32 395  A 1 
ATOM 3189 C C   . GLN A 1 395  ? 15.223  34.277  27.961  1.00 58.88 395  A 1 
ATOM 3190 O O   . GLN A 1 395  ? 15.098  33.074  27.701  1.00 57.74 395  A 1 
ATOM 3191 C CB  . GLN A 1 395  ? 17.414  35.331  28.624  1.00 53.10 395  A 1 
ATOM 3192 C CG  . GLN A 1 395  ? 17.831  34.056  29.380  1.00 49.72 395  A 1 
ATOM 3193 C CD  . GLN A 1 395  ? 18.836  34.336  30.488  1.00 46.37 395  A 1 
ATOM 3194 O OE1 . GLN A 1 395  ? 19.396  35.412  30.608  1.00 44.46 395  A 1 
ATOM 3195 N NE2 . GLN A 1 395  ? 19.105  33.376  31.321  1.00 42.49 395  A 1 
ATOM 3196 N N   . HIS A 1 396  ? 14.308  34.960  28.625  1.00 58.23 396  A 1 
ATOM 3197 C CA  . HIS A 1 396  ? 13.078  34.358  29.120  1.00 60.08 396  A 1 
ATOM 3198 C C   . HIS A 1 396  ? 12.222  33.820  27.964  1.00 61.44 396  A 1 
ATOM 3199 O O   . HIS A 1 396  ? 11.750  32.684  28.007  1.00 59.37 396  A 1 
ATOM 3200 C CB  . HIS A 1 396  ? 12.336  35.401  29.964  1.00 58.31 396  A 1 
ATOM 3201 C CG  . HIS A 1 396  ? 11.071  34.864  30.570  1.00 53.99 396  A 1 
ATOM 3202 N ND1 . HIS A 1 396  ? 9.798   35.125  30.139  1.00 49.59 396  A 1 
ATOM 3203 C CD2 . HIS A 1 396  ? 10.970  34.042  31.667  1.00 48.44 396  A 1 
ATOM 3204 C CE1 . HIS A 1 396  ? 8.938   34.487  30.968  1.00 44.62 396  A 1 
ATOM 3205 N NE2 . HIS A 1 396  ? 9.618   33.810  31.906  1.00 45.67 396  A 1 
ATOM 3206 N N   . ARG A 1 397  ? 12.119  34.580  26.876  1.00 57.88 397  A 1 
ATOM 3207 C CA  . ARG A 1 397  ? 11.404  34.178  25.656  1.00 57.78 397  A 1 
ATOM 3208 C C   . ARG A 1 397  ? 12.029  32.946  24.986  1.00 59.29 397  A 1 
ATOM 3209 O O   . ARG A 1 397  ? 11.301  32.032  24.609  1.00 58.32 397  A 1 
ATOM 3210 C CB  . ARG A 1 397  ? 11.344  35.372  24.697  1.00 54.51 397  A 1 
ATOM 3211 C CG  . ARG A 1 397  ? 10.436  36.501  25.202  1.00 50.10 397  A 1 
ATOM 3212 C CD  . ARG A 1 397  ? 10.583  37.720  24.288  1.00 48.84 397  A 1 
ATOM 3213 N NE  . ARG A 1 397  ? 9.902   38.909  24.797  1.00 45.64 397  A 1 
ATOM 3214 C CZ  . ARG A 1 397  ? 9.260   39.831  24.100  1.00 41.04 397  A 1 
ATOM 3215 N NH1 . ARG A 1 397  ? 9.046   39.718  22.820  1.00 39.23 397  A 1 
ATOM 3216 N NH2 . ARG A 1 397  ? 8.837   40.899  24.685  1.00 38.06 397  A 1 
ATOM 3217 N N   . PHE A 1 398  ? 13.355  32.847  24.904  1.00 57.98 398  A 1 
ATOM 3218 C CA  . PHE A 1 398  ? 14.027  31.646  24.390  1.00 58.54 398  A 1 
ATOM 3219 C C   . PHE A 1 398  ? 13.860  30.417  25.287  1.00 59.85 398  A 1 
ATOM 3220 O O   . PHE A 1 398  ? 13.709  29.310  24.777  1.00 58.14 398  A 1 
ATOM 3221 C CB  . PHE A 1 398  ? 15.518  31.921  24.156  1.00 56.22 398  A 1 
ATOM 3222 C CG  . PHE A 1 398  ? 15.842  32.712  22.907  1.00 54.09 398  A 1 
ATOM 3223 C CD1 . PHE A 1 398  ? 15.278  32.357  21.670  1.00 50.52 398  A 1 
ATOM 3224 C CD2 . PHE A 1 398  ? 16.757  33.774  22.970  1.00 51.05 398  A 1 
ATOM 3225 C CE1 . PHE A 1 398  ? 15.594  33.083  20.506  1.00 46.35 398  A 1 
ATOM 3226 C CE2 . PHE A 1 398  ? 17.083  34.500  21.808  1.00 47.39 398  A 1 
ATOM 3227 C CZ  . PHE A 1 398  ? 16.495  34.157  20.578  1.00 48.30 398  A 1 
ATOM 3228 N N   . GLN A 1 399  ? 13.827  30.569  26.606  1.00 60.50 399  A 1 
ATOM 3229 C CA  . GLN A 1 399  ? 13.536  29.465  27.526  1.00 62.22 399  A 1 
ATOM 3230 C C   . GLN A 1 399  ? 12.095  28.960  27.365  1.00 63.81 399  A 1 
ATOM 3231 O O   . GLN A 1 399  ? 11.862  27.749  27.378  1.00 62.50 399  A 1 
ATOM 3232 C CB  . GLN A 1 399  ? 13.775  29.914  28.973  1.00 61.10 399  A 1 
ATOM 3233 C CG  . GLN A 1 399  ? 15.265  30.062  29.302  1.00 57.72 399  A 1 
ATOM 3234 C CD  . GLN A 1 399  ? 15.473  30.591  30.728  1.00 54.74 399  A 1 
ATOM 3235 O OE1 . GLN A 1 399  ? 14.540  30.976  31.423  1.00 50.82 399  A 1 
ATOM 3236 N NE2 . GLN A 1 399  ? 16.686  30.623  31.217  1.00 48.67 399  A 1 
ATOM 3237 N N   . GLN A 1 400  ? 11.121  29.853  27.158  1.00 60.32 400  A 1 
ATOM 3238 C CA  . GLN A 1 400  ? 9.738   29.499  26.852  1.00 61.75 400  A 1 
ATOM 3239 C C   . GLN A 1 400  ? 9.638   28.750  25.517  1.00 63.58 400  A 1 
ATOM 3240 O O   . GLN A 1 400  ? 9.026   27.683  25.470  1.00 63.08 400  A 1 
ATOM 3241 C CB  . GLN A 1 400  ? 8.865   30.758  26.821  1.00 60.41 400  A 1 
ATOM 3242 C CG  . GLN A 1 400  ? 8.594   31.330  28.226  1.00 56.49 400  A 1 
ATOM 3243 C CD  . GLN A 1 400  ? 7.744   32.591  28.169  1.00 53.74 400  A 1 
ATOM 3244 O OE1 . GLN A 1 400  ? 7.675   33.290  27.167  1.00 51.07 400  A 1 
ATOM 3245 N NE2 . GLN A 1 400  ? 7.048   32.932  29.227  1.00 49.14 400  A 1 
ATOM 3246 N N   . LEU A 1 401  ? 10.308  29.224  24.471  1.00 62.27 401  A 1 
ATOM 3247 C CA  . LEU A 1 401  ? 10.354  28.579  23.163  1.00 62.24 401  A 1 
ATOM 3248 C C   . LEU A 1 401  ? 10.988  27.183  23.241  1.00 64.13 401  A 1 
ATOM 3249 O O   . LEU A 1 401  ? 10.429  26.212  22.731  1.00 62.50 401  A 1 
ATOM 3250 C CB  . LEU A 1 401  ? 11.123  29.524  22.210  1.00 60.70 401  A 1 
ATOM 3251 C CG  . LEU A 1 401  ? 11.092  29.093  20.734  1.00 57.31 401  A 1 
ATOM 3252 C CD1 . LEU A 1 401  ? 9.684   29.172  20.144  1.00 52.97 401  A 1 
ATOM 3253 C CD2 . LEU A 1 401  ? 12.006  30.011  19.925  1.00 53.46 401  A 1 
ATOM 3254 N N   . GLY A 1 402  ? 12.109  27.029  23.947  1.00 61.44 402  A 1 
ATOM 3255 C CA  . GLY A 1 402  ? 12.738  25.727  24.174  1.00 62.04 402  A 1 
ATOM 3256 C C   . GLY A 1 402  ? 11.851  24.762  24.963  1.00 65.13 402  A 1 
ATOM 3257 O O   . GLY A 1 402  ? 11.807  23.563  24.675  1.00 65.40 402  A 1 
ATOM 3258 N N   . SER A 1 403  ? 11.100  25.258  25.952  1.00 63.36 403  A 1 
ATOM 3259 C CA  . SER A 1 403  ? 10.141  24.464  26.723  1.00 65.14 403  A 1 
ATOM 3260 C C   . SER A 1 403  ? 8.945   24.024  25.869  1.00 66.27 403  A 1 
ATOM 3261 O O   . SER A 1 403  ? 8.499   22.888  25.991  1.00 64.12 403  A 1 
ATOM 3262 C CB  . SER A 1 403  ? 9.649   25.244  27.945  1.00 64.34 403  A 1 
ATOM 3263 O OG  . SER A 1 403  ? 10.753  25.545  28.771  1.00 59.23 403  A 1 
ATOM 3264 N N   . TYR A 1 404  ? 8.468   24.899  24.979  1.00 64.31 404  A 1 
ATOM 3265 C CA  . TYR A 1 404  ? 7.438   24.577  24.002  1.00 65.23 404  A 1 
ATOM 3266 C C   . TYR A 1 404  ? 7.869   23.438  23.072  1.00 66.69 404  A 1 
ATOM 3267 O O   . TYR A 1 404  ? 7.196   22.409  23.034  1.00 66.67 404  A 1 
ATOM 3268 C CB  . TYR A 1 404  ? 7.082   25.835  23.204  1.00 64.06 404  A 1 
ATOM 3269 C CG  . TYR A 1 404  ? 6.209   25.546  22.006  1.00 61.81 404  A 1 
ATOM 3270 C CD1 . TYR A 1 404  ? 6.782   25.424  20.726  1.00 57.46 404  A 1 
ATOM 3271 C CD2 . TYR A 1 404  ? 4.828   25.354  22.183  1.00 58.25 404  A 1 
ATOM 3272 C CE1 . TYR A 1 404  ? 5.965   25.139  19.614  1.00 53.71 404  A 1 
ATOM 3273 C CE2 . TYR A 1 404  ? 4.016   25.069  21.076  1.00 54.86 404  A 1 
ATOM 3274 C CZ  . TYR A 1 404  ? 4.580   24.962  19.794  1.00 56.63 404  A 1 
ATOM 3275 O OH  . TYR A 1 404  ? 3.784   24.691  18.722  1.00 58.08 404  A 1 
ATOM 3276 N N   . PHE A 1 405  ? 9.011   23.554  22.406  1.00 68.66 405  A 1 
ATOM 3277 C CA  . PHE A 1 405  ? 9.486   22.509  21.491  1.00 69.85 405  A 1 
ATOM 3278 C C   . PHE A 1 405  ? 9.731   21.171  22.188  1.00 70.16 405  A 1 
ATOM 3279 O O   . PHE A 1 405  ? 9.461   20.119  21.611  1.00 68.70 405  A 1 
ATOM 3280 C CB  . PHE A 1 405  ? 10.729  22.997  20.743  1.00 68.68 405  A 1 
ATOM 3281 C CG  . PHE A 1 405  ? 10.428  23.966  19.619  1.00 70.12 405  A 1 
ATOM 3282 C CD1 . PHE A 1 405  ? 9.636   23.552  18.530  1.00 66.52 405  A 1 
ATOM 3283 C CD2 . PHE A 1 405  ? 10.945  25.274  19.636  1.00 68.66 405  A 1 
ATOM 3284 C CE1 . PHE A 1 405  ? 9.351   24.438  17.473  1.00 64.45 405  A 1 
ATOM 3285 C CE2 . PHE A 1 405  ? 10.658  26.162  18.583  1.00 65.36 405  A 1 
ATOM 3286 C CZ  . PHE A 1 405  ? 9.859   25.742  17.507  1.00 69.20 405  A 1 
ATOM 3287 N N   . LYS A 1 406  ? 10.135  21.159  23.459  1.00 65.06 406  A 1 
ATOM 3288 C CA  . LYS A 1 406  ? 10.206  19.912  24.244  1.00 66.42 406  A 1 
ATOM 3289 C C   . LYS A 1 406  ? 8.831   19.278  24.456  1.00 66.26 406  A 1 
ATOM 3290 O O   . LYS A 1 406  ? 8.708   18.069  24.291  1.00 67.56 406  A 1 
ATOM 3291 C CB  . LYS A 1 406  ? 10.853  20.166  25.601  1.00 67.31 406  A 1 
ATOM 3292 C CG  . LYS A 1 406  ? 12.366  20.374  25.483  1.00 64.65 406  A 1 
ATOM 3293 C CD  . LYS A 1 406  ? 12.902  20.844  26.834  1.00 62.18 406  A 1 
ATOM 3294 C CE  . LYS A 1 406  ? 14.319  21.373  26.660  1.00 56.63 406  A 1 
ATOM 3295 N NZ  . LYS A 1 406  ? 14.650  22.310  27.757  1.00 50.06 406  A 1 
ATOM 3296 N N   . LYS A 1 407  ? 7.806   20.068  24.786  1.00 67.73 407  A 1 
ATOM 3297 C CA  . LYS A 1 407  ? 6.435   19.568  24.915  1.00 67.40 407  A 1 
ATOM 3298 C C   . LYS A 1 407  ? 5.922   19.003  23.592  1.00 67.85 407  A 1 
ATOM 3299 O O   . LYS A 1 407  ? 5.359   17.913  23.585  1.00 67.79 407  A 1 
ATOM 3300 C CB  . LYS A 1 407  ? 5.492   20.669  25.424  1.00 66.05 407  A 1 
ATOM 3301 C CG  . LYS A 1 407  ? 5.718   21.017  26.905  1.00 61.66 407  A 1 
ATOM 3302 C CD  . LYS A 1 407  ? 4.767   22.143  27.317  1.00 57.77 407  A 1 
ATOM 3303 C CE  . LYS A 1 407  ? 4.957   22.509  28.792  1.00 52.78 407  A 1 
ATOM 3304 N NZ  . LYS A 1 407  ? 3.971   23.533  29.235  1.00 46.60 407  A 1 
ATOM 3305 N N   . VAL A 1 408  ? 6.174   19.709  22.487  1.00 69.97 408  A 1 
ATOM 3306 C CA  . VAL A 1 408  ? 5.838   19.231  21.138  1.00 70.36 408  A 1 
ATOM 3307 C C   . VAL A 1 408  ? 6.545   17.908  20.840  1.00 71.91 408  A 1 
ATOM 3308 O O   . VAL A 1 408  ? 5.892   16.972  20.403  1.00 70.72 408  A 1 
ATOM 3309 C CB  . VAL A 1 408  ? 6.195   20.287  20.073  1.00 68.70 408  A 1 
ATOM 3310 C CG1 . VAL A 1 408  ? 6.019   19.745  18.645  1.00 63.70 408  A 1 
ATOM 3311 C CG2 . VAL A 1 408  ? 5.306   21.524  20.217  1.00 64.83 408  A 1 
ATOM 3312 N N   . ALA A 1 409  ? 7.842   17.780  21.119  1.00 71.58 409  A 1 
ATOM 3313 C CA  . ALA A 1 409  ? 8.587   16.547  20.901  1.00 71.81 409  A 1 
ATOM 3314 C C   . ALA A 1 409  ? 8.022   15.370  21.710  1.00 73.01 409  A 1 
ATOM 3315 O O   . ALA A 1 409  ? 7.859   14.278  21.169  1.00 73.95 409  A 1 
ATOM 3316 C CB  . ALA A 1 409  ? 10.068  16.786  21.234  1.00 71.19 409  A 1 
ATOM 3317 N N   . SER A 1 410  ? 7.688   15.580  22.992  1.00 68.04 410  A 1 
ATOM 3318 C CA  . SER A 1 410  ? 7.081   14.546  23.838  1.00 68.39 410  A 1 
ATOM 3319 C C   . SER A 1 410  ? 5.702   14.113  23.324  1.00 68.10 410  A 1 
ATOM 3320 O O   . SER A 1 410  ? 5.424   12.917  23.261  1.00 68.05 410  A 1 
ATOM 3321 C CB  . SER A 1 410  ? 6.940   15.034  25.280  1.00 68.76 410  A 1 
ATOM 3322 O OG  . SER A 1 410  ? 8.216   15.285  25.843  1.00 61.64 410  A 1 
ATOM 3323 N N   . TYR A 1 411  ? 4.873   15.069  22.921  1.00 69.27 411  A 1 
ATOM 3324 C CA  . TYR A 1 411  ? 3.551   14.791  22.366  1.00 67.71 411  A 1 
ATOM 3325 C C   . TYR A 1 411  ? 3.626   14.019  21.044  1.00 69.42 411  A 1 
ATOM 3326 O O   . TYR A 1 411  ? 2.988   12.981  20.890  1.00 67.92 411  A 1 
ATOM 3327 C CB  . TYR A 1 411  ? 2.824   16.123  22.192  1.00 65.20 411  A 1 
ATOM 3328 C CG  . TYR A 1 411  ? 1.522   15.963  21.444  1.00 59.52 411  A 1 
ATOM 3329 C CD1 . TYR A 1 411  ? 1.488   16.173  20.052  1.00 52.92 411  A 1 
ATOM 3330 C CD2 . TYR A 1 411  ? 0.365   15.544  22.131  1.00 54.38 411  A 1 
ATOM 3331 C CE1 . TYR A 1 411  ? 0.296   15.989  19.354  1.00 47.22 411  A 1 
ATOM 3332 C CE2 . TYR A 1 411  ? -0.824  15.354  21.428  1.00 48.35 411  A 1 
ATOM 3333 C CZ  . TYR A 1 411  ? -0.870  15.584  20.037  1.00 48.46 411  A 1 
ATOM 3334 O OH  . TYR A 1 411  ? -2.024  15.440  19.363  1.00 48.55 411  A 1 
ATOM 3335 N N   . GLN A 1 412  ? 4.443   14.476  20.099  1.00 69.19 412  A 1 
ATOM 3336 C CA  . GLN A 1 412  ? 4.615   13.811  18.807  1.00 70.66 412  A 1 
ATOM 3337 C C   . GLN A 1 412  ? 5.220   12.414  18.962  1.00 73.11 412  A 1 
ATOM 3338 O O   . GLN A 1 412  ? 4.921   11.542  18.163  1.00 73.59 412  A 1 
ATOM 3339 C CB  . GLN A 1 412  ? 5.487   14.677  17.877  1.00 69.93 412  A 1 
ATOM 3340 C CG  . GLN A 1 412  ? 4.822   15.989  17.449  1.00 69.40 412  A 1 
ATOM 3341 C CD  . GLN A 1 412  ? 3.589   15.816  16.570  1.00 67.85 412  A 1 
ATOM 3342 O OE1 . GLN A 1 412  ? 3.280   14.767  16.042  1.00 62.94 412  A 1 
ATOM 3343 N NE2 . GLN A 1 412  ? 2.826   16.856  16.367  1.00 58.33 412  A 1 
ATOM 3344 N N   . LYS A 1 413  ? 6.018   12.179  20.016  1.00 71.28 413  A 1 
ATOM 3345 C CA  . LYS A 1 413  ? 6.517   10.840  20.347  1.00 72.23 413  A 1 
ATOM 3346 C C   . LYS A 1 413  ? 5.386   9.909   20.800  1.00 72.45 413  A 1 
ATOM 3347 O O   . LYS A 1 413  ? 5.296   8.803   20.288  1.00 72.68 413  A 1 
ATOM 3348 C CB  . LYS A 1 413  ? 7.636   10.941  21.388  1.00 73.68 413  A 1 
ATOM 3349 C CG  . LYS A 1 413  ? 8.260   9.559   21.626  1.00 70.87 413  A 1 
ATOM 3350 C CD  . LYS A 1 413  ? 9.382   9.595   22.659  1.00 68.34 413  A 1 
ATOM 3351 C CE  . LYS A 1 413  ? 9.833   8.138   22.845  1.00 61.39 413  A 1 
ATOM 3352 N NZ  . LYS A 1 413  ? 10.797  7.970   23.953  1.00 52.71 413  A 1 
ATOM 3353 N N   . ALA A 1 414  ? 4.510   10.355  21.688  1.00 74.01 414  A 1 
ATOM 3354 C CA  . ALA A 1 414  ? 3.372   9.560   22.125  1.00 72.60 414  A 1 
ATOM 3355 C C   . ALA A 1 414  ? 2.437   9.220   20.958  1.00 73.44 414  A 1 
ATOM 3356 O O   . ALA A 1 414  ? 2.006   8.072   20.809  1.00 71.06 414  A 1 
ATOM 3357 C CB  . ALA A 1 414  ? 2.641   10.323  23.236  1.00 71.83 414  A 1 
ATOM 3358 N N   . LYS A 1 415  ? 2.191   10.197  20.080  1.00 70.56 415  A 1 
ATOM 3359 C CA  . LYS A 1 415  ? 1.434   9.991   18.840  1.00 70.58 415  A 1 
ATOM 3360 C C   . LYS A 1 415  ? 2.105   8.970   17.916  1.00 71.75 415  A 1 
ATOM 3361 O O   . LYS A 1 415  ? 1.444   8.068   17.434  1.00 72.63 415  A 1 
ATOM 3362 C CB  . LYS A 1 415  ? 1.227   11.346  18.153  1.00 69.44 415  A 1 
ATOM 3363 C CG  . LYS A 1 415  ? 0.376   11.178  16.894  1.00 61.95 415  A 1 
ATOM 3364 C CD  . LYS A 1 415  ? 0.186   12.502  16.156  1.00 60.00 415  A 1 
ATOM 3365 C CE  . LYS A 1 415  ? -0.548  12.175  14.859  1.00 54.69 415  A 1 
ATOM 3366 N NZ  . LYS A 1 415  ? -0.651  13.353  13.978  1.00 49.82 415  A 1 
ATOM 3367 N N   . LEU A 1 416  ? 3.406   9.095   17.702  1.00 71.09 416  A 1 
ATOM 3368 C CA  . LEU A 1 416  ? 4.193   8.155   16.901  1.00 71.37 416  A 1 
ATOM 3369 C C   . LEU A 1 416  ? 4.065   6.721   17.413  1.00 72.95 416  A 1 
ATOM 3370 O O   . LEU A 1 416  ? 3.833   5.798   16.619  1.00 72.64 416  A 1 
ATOM 3371 C CB  . LEU A 1 416  ? 5.662   8.619   16.923  1.00 71.39 416  A 1 
ATOM 3372 C CG  . LEU A 1 416  ? 6.655   7.669   16.236  1.00 69.23 416  A 1 
ATOM 3373 C CD1 . LEU A 1 416  ? 6.472   7.718   14.725  1.00 61.75 416  A 1 
ATOM 3374 C CD2 . LEU A 1 416  ? 8.092   8.087   16.548  1.00 65.69 416  A 1 
ATOM 3375 N N   . ASP A 1 417  ? 4.192   6.519   18.720  1.00 69.52 417  A 1 
ATOM 3376 C CA  . ASP A 1 417  ? 4.095   5.199   19.351  1.00 71.05 417  A 1 
ATOM 3377 C C   . ASP A 1 417  ? 2.686   4.605   19.169  1.00 69.92 417  A 1 
ATOM 3378 O O   . ASP A 1 417  ? 2.550   3.422   18.845  1.00 69.60 417  A 1 
ATOM 3379 C CB  . ASP A 1 417  ? 4.498   5.299   20.841  1.00 72.72 417  A 1 
ATOM 3380 C CG  . ASP A 1 417  ? 5.993   5.628   21.081  1.00 71.57 417  A 1 
ATOM 3381 O OD1 . ASP A 1 417  ? 6.839   5.319   20.210  1.00 68.17 417  A 1 
ATOM 3382 O OD2 . ASP A 1 417  ? 6.321   6.158   22.171  1.00 67.56 417  A 1 
ATOM 3383 N N   . ALA A 1 418  ? 1.638   5.423   19.276  1.00 74.13 418  A 1 
ATOM 3384 C CA  . ALA A 1 418  ? 0.260   5.023   19.027  1.00 72.33 418  A 1 
ATOM 3385 C C   . ALA A 1 418  ? -0.000  4.657   17.547  1.00 73.41 418  A 1 
ATOM 3386 O O   . ALA A 1 418  ? -0.552  3.589   17.270  1.00 71.06 418  A 1 
ATOM 3387 C CB  . ALA A 1 418  ? -0.678  6.139   19.503  1.00 69.99 418  A 1 
ATOM 3388 N N   . ASP A 1 419  ? 0.452   5.483   16.606  1.00 69.82 419  A 1 
ATOM 3389 C CA  . ASP A 1 419  ? 0.297   5.254   15.163  1.00 70.44 419  A 1 
ATOM 3390 C C   . ASP A 1 419  ? 1.000   3.953   14.722  1.00 71.62 419  A 1 
ATOM 3391 O O   . ASP A 1 419  ? 0.433   3.141   13.990  1.00 72.55 419  A 1 
ATOM 3392 C CB  . ASP A 1 419  ? 0.855   6.462   14.367  1.00 69.04 419  A 1 
ATOM 3393 C CG  . ASP A 1 419  ? -0.006  7.740   14.388  1.00 65.15 419  A 1 
ATOM 3394 O OD1 . ASP A 1 419  ? -1.217  7.657   14.666  1.00 60.60 419  A 1 
ATOM 3395 O OD2 . ASP A 1 419  ? 0.546   8.810   14.011  1.00 60.78 419  A 1 
ATOM 3396 N N   . VAL A 1 420  ? 2.227   3.718   15.205  1.00 71.90 420  A 1 
ATOM 3397 C CA  . VAL A 1 420  ? 2.980   2.481   14.923  1.00 73.86 420  A 1 
ATOM 3398 C C   . VAL A 1 420  ? 2.284   1.261   15.528  1.00 75.66 420  A 1 
ATOM 3399 O O   . VAL A 1 420  ? 2.157   0.239   14.852  1.00 74.28 420  A 1 
ATOM 3400 C CB  . VAL A 1 420  ? 4.429   2.589   15.437  1.00 72.65 420  A 1 
ATOM 3401 C CG1 . VAL A 1 420  ? 5.190   1.253   15.361  1.00 66.61 420  A 1 
ATOM 3402 C CG2 . VAL A 1 420  ? 5.230   3.590   14.597  1.00 68.71 420  A 1 
ATOM 3403 N N   . GLY A 1 421  ? 1.822   1.353   16.770  1.00 71.91 421  A 1 
ATOM 3404 C CA  . GLY A 1 421  ? 1.088   0.282   17.440  1.00 73.14 421  A 1 
ATOM 3405 C C   . GLY A 1 421  ? -0.195  -0.094  16.700  1.00 74.89 421  A 1 
ATOM 3406 O O   . GLY A 1 421  ? -0.443  -1.277  16.448  1.00 74.44 421  A 1 
ATOM 3407 N N   . TYR A 1 422  ? -0.960  0.903   16.268  1.00 69.59 422  A 1 
ATOM 3408 C CA  . TYR A 1 422  ? -2.169  0.717   15.477  1.00 70.57 422  A 1 
ATOM 3409 C C   . TYR A 1 422  ? -1.887  0.011   14.147  1.00 72.75 422  A 1 
ATOM 3410 O O   . TYR A 1 422  ? -2.516  -1.009  13.840  1.00 73.02 422  A 1 
ATOM 3411 C CB  . TYR A 1 422  ? -2.841  2.078   15.244  1.00 68.81 422  A 1 
ATOM 3412 C CG  . TYR A 1 422  ? -4.006  2.016   14.278  1.00 64.15 422  A 1 
ATOM 3413 C CD1 . TYR A 1 422  ? -3.852  2.475   12.954  1.00 59.12 422  A 1 
ATOM 3414 C CD2 . TYR A 1 422  ? -5.225  1.455   14.691  1.00 58.78 422  A 1 
ATOM 3415 C CE1 . TYR A 1 422  ? -4.921  2.390   12.048  1.00 54.28 422  A 1 
ATOM 3416 C CE2 . TYR A 1 422  ? -6.298  1.360   13.781  1.00 54.99 422  A 1 
ATOM 3417 C CZ  . TYR A 1 422  ? -6.153  1.824   12.460  1.00 55.31 422  A 1 
ATOM 3418 O OH  . TYR A 1 422  ? -7.185  1.743   11.593  1.00 57.38 422  A 1 
ATOM 3419 N N   . LEU A 1 423  ? -0.916  0.499   13.373  1.00 70.59 423  A 1 
ATOM 3420 C CA  . LEU A 1 423  ? -0.551  -0.104  12.090  1.00 72.95 423  A 1 
ATOM 3421 C C   . LEU A 1 423  ? -0.093  -1.556  12.246  1.00 75.69 423  A 1 
ATOM 3422 O O   . LEU A 1 423  ? -0.579  -2.423  11.528  1.00 76.54 423  A 1 
ATOM 3423 C CB  . LEU A 1 423  ? 0.561   0.721   11.424  1.00 71.29 423  A 1 
ATOM 3424 C CG  . LEU A 1 423  ? 0.115   2.045   10.782  1.00 67.96 423  A 1 
ATOM 3425 C CD1 . LEU A 1 423  ? 1.362   2.739   10.214  1.00 63.56 423  A 1 
ATOM 3426 C CD2 . LEU A 1 423  ? -0.890  1.813   9.655   1.00 63.62 423  A 1 
ATOM 3427 N N   . LYS A 1 424  ? 0.792   -1.826  13.205  1.00 72.93 424  A 1 
ATOM 3428 C CA  . LYS A 1 424  ? 1.270   -3.187  13.480  1.00 75.24 424  A 1 
ATOM 3429 C C   . LYS A 1 424  ? 0.120   -4.113  13.875  1.00 76.26 424  A 1 
ATOM 3430 O O   . LYS A 1 424  ? 0.040   -5.222  13.357  1.00 76.21 424  A 1 
ATOM 3431 C CB  . LYS A 1 424  ? 2.362   -3.176  14.559  1.00 75.91 424  A 1 
ATOM 3432 C CG  . LYS A 1 424  ? 3.697   -2.666  13.986  1.00 75.42 424  A 1 
ATOM 3433 C CD  . LYS A 1 424  ? 4.866   -2.803  14.986  1.00 73.03 424  A 1 
ATOM 3434 C CE  . LYS A 1 424  ? 6.152   -2.418  14.235  1.00 67.56 424  A 1 
ATOM 3435 N NZ  . LYS A 1 424  ? 7.406   -2.845  14.925  1.00 59.96 424  A 1 
ATOM 3436 N N   . GLY A 1 425  ? -0.801  -3.648  14.714  1.00 77.29 425  A 1 
ATOM 3437 C CA  . GLY A 1 425  ? -1.992  -4.395  15.105  1.00 76.96 425  A 1 
ATOM 3438 C C   . GLY A 1 425  ? -2.899  -4.735  13.921  1.00 78.69 425  A 1 
ATOM 3439 O O   . GLY A 1 425  ? -3.309  -5.889  13.769  1.00 77.16 425  A 1 
ATOM 3440 N N   . ARG A 1 426  ? -3.165  -3.770  13.034  1.00 72.66 426  A 1 
ATOM 3441 C CA  . ARG A 1 426  ? -3.986  -3.975  11.829  1.00 72.10 426  A 1 
ATOM 3442 C C   . ARG A 1 426  ? -3.354  -4.950  10.833  1.00 73.66 426  A 1 
ATOM 3443 O O   . ARG A 1 426  ? -4.057  -5.796  10.287  1.00 74.94 426  A 1 
ATOM 3444 C CB  . ARG A 1 426  ? -4.270  -2.622  11.146  1.00 70.49 426  A 1 
ATOM 3445 C CG  . ARG A 1 426  ? -5.219  -1.713  11.945  1.00 66.02 426  A 1 
ATOM 3446 C CD  . ARG A 1 426  ? -6.669  -2.233  12.004  1.00 63.48 426  A 1 
ATOM 3447 N NE  . ARG A 1 426  ? -7.332  -2.205  10.678  1.00 58.36 426  A 1 
ATOM 3448 C CZ  . ARG A 1 426  ? -8.434  -2.863  10.329  1.00 51.84 426  A 1 
ATOM 3449 N NH1 . ARG A 1 426  ? -9.058  -3.647  11.150  1.00 48.51 426  A 1 
ATOM 3450 N NH2 . ARG A 1 426  ? -8.924  -2.725  9.125   1.00 46.11 426  A 1 
ATOM 3451 N N   . ILE A 1 427  ? -2.046  -4.851  10.620  1.00 74.70 427  A 1 
ATOM 3452 C CA  . ILE A 1 427  ? -1.300  -5.760  9.743   1.00 76.05 427  A 1 
ATOM 3453 C C   . ILE A 1 427  ? -1.300  -7.184  10.324  1.00 77.69 427  A 1 
ATOM 3454 O O   . ILE A 1 427  ? -1.581  -8.132  9.591   1.00 78.51 427  A 1 
ATOM 3455 C CB  . ILE A 1 427  ? 0.132   -5.226  9.513   1.00 76.53 427  A 1 
ATOM 3456 C CG1 . ILE A 1 427  ? 0.093   -3.928  8.669   1.00 74.79 427  A 1 
ATOM 3457 C CG2 . ILE A 1 427  ? 1.017   -6.275  8.804   1.00 73.45 427  A 1 
ATOM 3458 C CD1 . ILE A 1 427  ? 1.373   -3.092  8.781   1.00 67.82 427  A 1 
ATOM 3459 N N   . ALA A 1 428  ? -1.051  -7.337  11.617  1.00 79.51 428  A 1 
ATOM 3460 C CA  . ALA A 1 428  ? -1.055  -8.633  12.286  1.00 79.73 428  A 1 
ATOM 3461 C C   . ALA A 1 428  ? -2.444  -9.305  12.242  1.00 80.20 428  A 1 
ATOM 3462 O O   . ALA A 1 428  ? -2.550  -10.501 11.967  1.00 79.78 428  A 1 
ATOM 3463 C CB  . ALA A 1 428  ? -0.575  -8.445  13.723  1.00 79.19 428  A 1 
ATOM 3464 N N   . ASP A 1 429  ? -3.513  -8.534  12.467  1.00 79.20 429  A 1 
ATOM 3465 C CA  . ASP A 1 429  ? -4.891  -9.023  12.377  1.00 78.33 429  A 1 
ATOM 3466 C C   . ASP A 1 429  ? -5.239  -9.481  10.946  1.00 78.69 429  A 1 
ATOM 3467 O O   . ASP A 1 429  ? -5.768  -10.574 10.760  1.00 78.23 429  A 1 
ATOM 3468 C CB  . ASP A 1 429  ? -5.831  -7.919  12.869  1.00 76.80 429  A 1 
ATOM 3469 C CG  . ASP A 1 429  ? -7.299  -8.325  12.737  1.00 70.55 429  A 1 
ATOM 3470 O OD1 . ASP A 1 429  ? -7.683  -9.357  13.332  1.00 64.15 429  A 1 
ATOM 3471 O OD2 . ASP A 1 429  ? -8.013  -7.611  12.009  1.00 63.16 429  A 1 
ATOM 3472 N N   . TYR A 1 430  ? -4.863  -8.695  9.942   1.00 77.75 430  A 1 
ATOM 3473 C CA  . TYR A 1 430  ? -4.987  -9.095  8.548   1.00 77.91 430  A 1 
ATOM 3474 C C   . TYR A 1 430  ? -4.253  -10.405 8.262   1.00 79.52 430  A 1 
ATOM 3475 O O   . TYR A 1 430  ? -4.857  -11.341 7.749   1.00 80.41 430  A 1 
ATOM 3476 C CB  . TYR A 1 430  ? -4.475  -7.999  7.609   1.00 76.98 430  A 1 
ATOM 3477 C CG  . TYR A 1 430  ? -4.211  -8.535  6.216   1.00 70.96 430  A 1 
ATOM 3478 C CD1 . TYR A 1 430  ? -2.900  -8.862  5.810   1.00 63.19 430  A 1 
ATOM 3479 C CD2 . TYR A 1 430  ? -5.292  -8.837  5.369   1.00 64.04 430  A 1 
ATOM 3480 C CE1 . TYR A 1 430  ? -2.672  -9.447  4.550   1.00 56.33 430  A 1 
ATOM 3481 C CE2 . TYR A 1 430  ? -5.066  -9.423  4.114   1.00 56.47 430  A 1 
ATOM 3482 C CZ  . TYR A 1 430  ? -3.756  -9.724  3.698   1.00 57.55 430  A 1 
ATOM 3483 O OH  . TYR A 1 430  ? -3.546  -10.254 2.464   1.00 56.73 430  A 1 
ATOM 3484 N N   . GLN A 1 431  ? -2.954  -10.489 8.602   1.00 77.59 431  A 1 
ATOM 3485 C CA  . GLN A 1 431  ? -2.147  -11.680 8.353   1.00 78.16 431  A 1 
ATOM 3486 C C   . GLN A 1 431  ? -2.753  -12.914 9.019   1.00 79.71 431  A 1 
ATOM 3487 O O   . GLN A 1 431  ? -2.887  -13.961 8.386   1.00 80.92 431  A 1 
ATOM 3488 C CB  . GLN A 1 431  ? -0.715  -11.458 8.848   1.00 77.35 431  A 1 
ATOM 3489 C CG  . GLN A 1 431  ? 0.085   -10.548 7.912   1.00 73.24 431  A 1 
ATOM 3490 C CD  . GLN A 1 431  ? 1.523   -10.339 8.383   1.00 69.23 431  A 1 
ATOM 3491 O OE1 . GLN A 1 431  ? 1.857   -10.488 9.546   1.00 63.81 431  A 1 
ATOM 3492 N NE2 . GLN A 1 431  ? 2.427   -10.010 7.490   1.00 58.25 431  A 1 
ATOM 3493 N N   . LYS A 1 432  ? -3.219  -12.784 10.255  1.00 79.61 432  A 1 
ATOM 3494 C CA  . LYS A 1 432  ? -3.888  -13.862 10.978  1.00 80.48 432  A 1 
ATOM 3495 C C   . LYS A 1 432  ? -5.142  -14.349 10.252  1.00 81.56 432  A 1 
ATOM 3496 O O   . LYS A 1 432  ? -5.320  -15.561 10.103  1.00 81.18 432  A 1 
ATOM 3497 C CB  . LYS A 1 432  ? -4.201  -13.375 12.402  1.00 80.31 432  A 1 
ATOM 3498 C CG  . LYS A 1 432  ? -4.827  -14.473 13.269  1.00 75.73 432  A 1 
ATOM 3499 C CD  . LYS A 1 432  ? -5.128  -13.928 14.669  1.00 72.02 432  A 1 
ATOM 3500 C CE  . LYS A 1 432  ? -5.773  -15.012 15.534  1.00 63.36 432  A 1 
ATOM 3501 N NZ  . LYS A 1 432  ? -6.100  -14.503 16.887  1.00 55.18 432  A 1 
ATOM 3502 N N   . ARG A 1 433  ? -6.008  -13.441 9.792   1.00 79.65 433  A 1 
ATOM 3503 C CA  . ARG A 1 433  ? -7.218  -13.807 9.028   1.00 79.21 433  A 1 
ATOM 3504 C C   . ARG A 1 433  ? -6.877  -14.404 7.665   1.00 80.74 433  A 1 
ATOM 3505 O O   . ARG A 1 433  ? -7.459  -15.418 7.287   1.00 81.19 433  A 1 
ATOM 3506 C CB  . ARG A 1 433  ? -8.143  -12.602 8.843   1.00 77.84 433  A 1 
ATOM 3507 C CG  . ARG A 1 433  ? -8.791  -12.116 10.143  1.00 75.17 433  A 1 
ATOM 3508 C CD  . ARG A 1 433  ? -10.011 -11.223 9.867   1.00 73.26 433  A 1 
ATOM 3509 N NE  . ARG A 1 433  ? -9.718  -10.076 8.990   1.00 67.21 433  A 1 
ATOM 3510 C CZ  . ARG A 1 433  ? -9.488  -8.833  9.351   1.00 61.29 433  A 1 
ATOM 3511 N NH1 . ARG A 1 433  ? -9.415  -8.468  10.590  1.00 56.18 433  A 1 
ATOM 3512 N NH2 . ARG A 1 433  ? -9.329  -7.907  8.446   1.00 53.94 433  A 1 
ATOM 3513 N N   . PHE A 1 434  ? -5.934  -13.797 6.961   1.00 79.81 434  A 1 
ATOM 3514 C CA  . PHE A 1 434  ? -5.486  -14.259 5.659   1.00 80.69 434  A 1 
ATOM 3515 C C   . PHE A 1 434  ? -4.978  -15.703 5.718   1.00 81.40 434  A 1 
ATOM 3516 O O   . PHE A 1 434  ? -5.512  -16.567 5.022   1.00 81.78 434  A 1 
ATOM 3517 C CB  . PHE A 1 434  ? -4.419  -13.299 5.126   1.00 79.93 434  A 1 
ATOM 3518 C CG  . PHE A 1 434  ? -3.891  -13.702 3.760   1.00 79.19 434  A 1 
ATOM 3519 C CD1 . PHE A 1 434  ? -2.779  -14.556 3.668   1.00 72.09 434  A 1 
ATOM 3520 C CD2 . PHE A 1 434  ? -4.540  -13.258 2.605   1.00 72.49 434  A 1 
ATOM 3521 C CE1 . PHE A 1 434  ? -2.317  -14.962 2.398   1.00 69.08 434  A 1 
ATOM 3522 C CE2 . PHE A 1 434  ? -4.082  -13.666 1.340   1.00 69.08 434  A 1 
ATOM 3523 C CZ  . PHE A 1 434  ? -2.969  -14.525 1.233   1.00 71.81 434  A 1 
ATOM 3524 N N   . PHE A 1 435  ? -4.031  -16.010 6.604   1.00 80.18 435  A 1 
ATOM 3525 C CA  . PHE A 1 435  ? -3.500  -17.371 6.760   1.00 81.23 435  A 1 
ATOM 3526 C C   . PHE A 1 435  ? -4.568  -18.359 7.223   1.00 82.56 435  A 1 
ATOM 3527 O O   . PHE A 1 435  ? -4.637  -19.460 6.689   1.00 81.80 435  A 1 
ATOM 3528 C CB  . PHE A 1 435  ? -2.294  -17.363 7.714   1.00 79.50 435  A 1 
ATOM 3529 C CG  . PHE A 1 435  ? -1.041  -16.768 7.106   1.00 75.49 435  A 1 
ATOM 3530 C CD1 . PHE A 1 435  ? -0.458  -17.365 5.970   1.00 71.30 435  A 1 
ATOM 3531 C CD2 . PHE A 1 435  ? -0.433  -15.633 7.676   1.00 70.93 435  A 1 
ATOM 3532 C CE1 . PHE A 1 435  ? 0.700   -16.822 5.393   1.00 66.12 435  A 1 
ATOM 3533 C CE2 . PHE A 1 435  ? 0.729   -15.086 7.097   1.00 65.57 435  A 1 
ATOM 3534 C CZ  . PHE A 1 435  ? 1.299   -15.678 5.959   1.00 67.99 435  A 1 
ATOM 3535 N N   . LYS A 1 436  ? -5.467  -17.939 8.118   1.00 82.67 436  A 1 
ATOM 3536 C CA  . LYS A 1 436  ? -6.607  -18.761 8.516   1.00 83.19 436  A 1 
ATOM 3537 C C   . LYS A 1 436  ? -7.447  -19.184 7.303   1.00 84.69 436  A 1 
ATOM 3538 O O   . LYS A 1 436  ? -7.731  -20.369 7.148   1.00 84.93 436  A 1 
ATOM 3539 C CB  . LYS A 1 436  ? -7.451  -18.000 9.562   1.00 82.66 436  A 1 
ATOM 3540 C CG  . LYS A 1 436  ? -8.685  -18.798 9.978   1.00 80.65 436  A 1 
ATOM 3541 C CD  . LYS A 1 436  ? -9.612  -17.996 10.904  1.00 76.84 436  A 1 
ATOM 3542 C CE  . LYS A 1 436  ? -10.887 -18.821 11.064  1.00 68.30 436  A 1 
ATOM 3543 N NZ  . LYS A 1 436  ? -11.954 -18.108 11.807  1.00 61.14 436  A 1 
ATOM 3544 N N   . TYR A 1 437  ? -7.831  -18.245 6.430   1.00 80.88 437  A 1 
ATOM 3545 C CA  . TYR A 1 437  ? -8.651  -18.571 5.258   1.00 81.52 437  A 1 
ATOM 3546 C C   . TYR A 1 437  ? -7.889  -19.383 4.206   1.00 82.54 437  A 1 
ATOM 3547 O O   . TYR A 1 437  ? -8.485  -20.258 3.587   1.00 83.15 437  A 1 
ATOM 3548 C CB  . TYR A 1 437  ? -9.222  -17.295 4.637   1.00 82.12 437  A 1 
ATOM 3549 C CG  . TYR A 1 437  ? -10.189 -16.521 5.509   1.00 82.07 437  A 1 
ATOM 3550 C CD1 . TYR A 1 437  ? -11.181 -17.198 6.249   1.00 75.14 437  A 1 
ATOM 3551 C CD2 . TYR A 1 437  ? -10.117 -15.119 5.564   1.00 75.33 437  A 1 
ATOM 3552 C CE1 . TYR A 1 437  ? -12.084 -16.474 7.051   1.00 71.69 437  A 1 
ATOM 3553 C CE2 . TYR A 1 437  ? -11.020 -14.390 6.362   1.00 71.88 437  A 1 
ATOM 3554 C CZ  . TYR A 1 437  ? -12.005 -15.064 7.109   1.00 75.35 437  A 1 
ATOM 3555 O OH  . TYR A 1 437  ? -12.871 -14.357 7.879   1.00 74.08 437  A 1 
ATOM 3556 N N   . VAL A 1 438  ? -6.601  -19.156 4.047   1.00 82.51 438  A 1 
ATOM 3557 C CA  . VAL A 1 438  ? -5.749  -19.981 3.187   1.00 81.56 438  A 1 
ATOM 3558 C C   . VAL A 1 438  ? -5.716  -21.433 3.676   1.00 81.99 438  A 1 
ATOM 3559 O O   . VAL A 1 438  ? -5.933  -22.350 2.883   1.00 82.36 438  A 1 
ATOM 3560 C CB  . VAL A 1 438  ? -4.323  -19.386 3.100   1.00 80.75 438  A 1 
ATOM 3561 C CG1 . VAL A 1 438  ? -3.334  -20.327 2.407   1.00 74.53 438  A 1 
ATOM 3562 C CG2 . VAL A 1 438  ? -4.320  -18.078 2.301   1.00 75.56 438  A 1 
ATOM 3563 N N   . ASP A 1 439  ? -5.507  -21.658 4.971   1.00 82.40 439  A 1 
ATOM 3564 C CA  . ASP A 1 439  ? -5.468  -23.000 5.563   1.00 82.90 439  A 1 
ATOM 3565 C C   . ASP A 1 439  ? -6.837  -23.694 5.513   1.00 83.25 439  A 1 
ATOM 3566 O O   . ASP A 1 439  ? -6.933  -24.863 5.136   1.00 83.61 439  A 1 
ATOM 3567 C CB  . ASP A 1 439  ? -4.954  -22.922 7.005   1.00 82.36 439  A 1 
ATOM 3568 C CG  . ASP A 1 439  ? -3.440  -22.730 7.111   1.00 77.31 439  A 1 
ATOM 3569 O OD1 . ASP A 1 439  ? -2.722  -23.138 6.164   1.00 71.54 439  A 1 
ATOM 3570 O OD2 . ASP A 1 439  ? -2.993  -22.275 8.188   1.00 69.80 439  A 1 
ATOM 3571 N N   . GLU A 1 440  ? -7.915  -22.970 5.815   1.00 81.36 440  A 1 
ATOM 3572 C CA  . GLU A 1 440  ? -9.275  -23.496 5.704   1.00 82.02 440  A 1 
ATOM 3573 C C   . GLU A 1 440  ? -9.619  -23.872 4.252   1.00 83.01 440  A 1 
ATOM 3574 O O   . GLU A 1 440  ? -10.163 -24.953 4.016   1.00 82.85 440  A 1 
ATOM 3575 C CB  . GLU A 1 440  ? -10.292 -22.468 6.217   1.00 81.72 440  A 1 
ATOM 3576 C CG  . GLU A 1 440  ? -10.343 -22.363 7.751   1.00 76.64 440  A 1 
ATOM 3577 C CD  . GLU A 1 440  ? -11.410 -21.366 8.234   1.00 75.31 440  A 1 
ATOM 3578 O OE1 . GLU A 1 440  ? -11.405 -21.064 9.459   1.00 66.28 440  A 1 
ATOM 3579 O OE2 . GLU A 1 440  ? -12.269 -20.943 7.429   1.00 68.27 440  A 1 
ATOM 3580 N N   . LEU A 1 441  ? -9.277  -23.024 3.286   1.00 82.23 441  A 1 
ATOM 3581 C CA  . LEU A 1 441  ? -9.509  -23.289 1.868   1.00 82.19 441  A 1 
ATOM 3582 C C   . LEU A 1 441  ? -8.719  -24.514 1.405   1.00 82.12 441  A 1 
ATOM 3583 O O   . LEU A 1 441  ? -9.278  -25.385 0.745   1.00 82.61 441  A 1 
ATOM 3584 C CB  . LEU A 1 441  ? -9.173  -22.029 1.046   1.00 82.85 441  A 1 
ATOM 3585 C CG  . LEU A 1 441  ? -9.472  -22.167 -0.465  1.00 80.59 441  A 1 
ATOM 3586 C CD1 . LEU A 1 441  ? -10.945 -22.469 -0.740  1.00 73.02 441  A 1 
ATOM 3587 C CD2 . LEU A 1 441  ? -9.115  -20.864 -1.180  1.00 73.33 441  A 1 
ATOM 3588 N N   . LYS A 1 442  ? -7.458  -24.635 1.834   1.00 82.23 442  A 1 
ATOM 3589 C CA  . LYS A 1 442  ? -6.622  -25.813 1.559   1.00 80.45 442  A 1 
ATOM 3590 C C   . LYS A 1 442  ? -7.273  -27.105 2.057   1.00 81.03 442  A 1 
ATOM 3591 O O   . LYS A 1 442  ? -7.345  -28.078 1.309   1.00 81.61 442  A 1 
ATOM 3592 C CB  . LYS A 1 442  ? -5.247  -25.588 2.215   1.00 79.37 442  A 1 
ATOM 3593 C CG  . LYS A 1 442  ? -4.273  -26.754 2.010   1.00 72.61 442  A 1 
ATOM 3594 C CD  . LYS A 1 442  ? -3.004  -26.488 2.828   1.00 69.86 442  A 1 
ATOM 3595 C CE  . LYS A 1 442  ? -2.044  -27.674 2.753   1.00 61.32 442  A 1 
ATOM 3596 N NZ  . LYS A 1 442  ? -0.893  -27.459 3.673   1.00 55.75 442  A 1 
ATOM 3597 N N   . VAL A 1 443  ? -7.776  -27.123 3.289   1.00 81.15 443  A 1 
ATOM 3598 C CA  . VAL A 1 443  ? -8.442  -28.299 3.869   1.00 81.54 443  A 1 
ATOM 3599 C C   . VAL A 1 443  ? -9.735  -28.644 3.115   1.00 82.01 443  A 1 
ATOM 3600 O O   . VAL A 1 443  ? -9.997  -29.817 2.846   1.00 81.62 443  A 1 
ATOM 3601 C CB  . VAL A 1 443  ? -8.721  -28.076 5.373   1.00 81.37 443  A 1 
ATOM 3602 C CG1 . VAL A 1 443  ? -9.613  -29.168 5.978   1.00 76.57 443  A 1 
ATOM 3603 C CG2 . VAL A 1 443  ? -7.406  -28.080 6.173   1.00 77.06 443  A 1 
ATOM 3604 N N   . LYS A 1 444  ? -10.530 -27.632 2.753   1.00 80.10 444  A 1 
ATOM 3605 C CA  . LYS A 1 444  ? -11.792 -27.822 2.019   1.00 79.80 444  A 1 
ATOM 3606 C C   . LYS A 1 444  ? -11.545 -28.305 0.588   1.00 80.68 444  A 1 
ATOM 3607 O O   . LYS A 1 444  ? -12.179 -29.272 0.162   1.00 81.83 444  A 1 
ATOM 3608 C CB  . LYS A 1 444  ? -12.607 -26.522 2.066   1.00 80.79 444  A 1 
ATOM 3609 C CG  . LYS A 1 444  ? -13.161 -26.251 3.476   1.00 81.77 444  A 1 
ATOM 3610 C CD  . LYS A 1 444  ? -13.817 -24.868 3.593   1.00 79.05 444  A 1 
ATOM 3611 C CE  . LYS A 1 444  ? -14.314 -24.634 5.021   1.00 75.13 444  A 1 
ATOM 3612 N NZ  . LYS A 1 444  ? -14.956 -23.306 5.193   1.00 67.42 444  A 1 
ATOM 3613 N N   . LEU A 1 445  ? -10.586 -27.728 -0.114  1.00 80.37 445  A 1 
ATOM 3614 C CA  . LEU A 1 445  ? -10.162 -28.172 -1.443  1.00 78.74 445  A 1 
ATOM 3615 C C   . LEU A 1 445  ? -9.584  -29.587 -1.407  1.00 77.67 445  A 1 
ATOM 3616 O O   . LEU A 1 445  ? -9.956  -30.389 -2.256  1.00 77.62 445  A 1 
ATOM 3617 C CB  . LEU A 1 445  ? -9.132  -27.190 -2.039  1.00 79.23 445  A 1 
ATOM 3618 C CG  . LEU A 1 445  ? -9.719  -25.847 -2.499  1.00 75.18 445  A 1 
ATOM 3619 C CD1 . LEU A 1 445  ? -8.565  -24.936 -2.938  1.00 70.90 445  A 1 
ATOM 3620 C CD2 . LEU A 1 445  ? -10.684 -25.997 -3.677  1.00 69.84 445  A 1 
ATOM 3621 N N   . LYS A 1 446  ? -8.775  -29.938 -0.402  1.00 78.91 446  A 1 
ATOM 3622 C CA  . LYS A 1 446  ? -8.269  -31.301 -0.242  1.00 76.99 446  A 1 
ATOM 3623 C C   . LYS A 1 446  ? -9.413  -32.313 -0.215  1.00 76.66 446  A 1 
ATOM 3624 O O   . LYS A 1 446  ? -9.384  -33.298 -0.952  1.00 76.21 446  A 1 
ATOM 3625 C CB  . LYS A 1 446  ? -7.378  -31.425 1.016   1.00 76.37 446  A 1 
ATOM 3626 C CG  . LYS A 1 446  ? -6.785  -32.846 1.149   1.00 72.33 446  A 1 
ATOM 3627 C CD  . LYS A 1 446  ? -5.692  -33.002 2.223   1.00 70.17 446  A 1 
ATOM 3628 C CE  . LYS A 1 446  ? -5.167  -34.442 2.141   1.00 62.13 446  A 1 
ATOM 3629 N NZ  . LYS A 1 446  ? -3.955  -34.721 2.960   1.00 56.71 446  A 1 
ATOM 3630 N N   . LYS A 1 447  ? -10.436 -32.052 0.574   1.00 76.31 447  A 1 
ATOM 3631 C CA  . LYS A 1 447  ? -11.611 -32.934 0.681   1.00 75.01 447  A 1 
ATOM 3632 C C   . LYS A 1 447  ? -12.360 -33.072 -0.647  1.00 74.70 447  A 1 
ATOM 3633 O O   . LYS A 1 447  ? -12.793 -34.171 -0.962  1.00 74.00 447  A 1 
ATOM 3634 C CB  . LYS A 1 447  ? -12.555 -32.430 1.783   1.00 75.45 447  A 1 
ATOM 3635 C CG  . LYS A 1 447  ? -11.983 -32.636 3.198   1.00 72.90 447  A 1 
ATOM 3636 C CD  . LYS A 1 447  ? -12.903 -31.991 4.249   1.00 70.22 447  A 1 
ATOM 3637 C CE  . LYS A 1 447  ? -12.313 -32.168 5.648   1.00 63.70 447  A 1 
ATOM 3638 N NZ  . LYS A 1 447  ? -13.124 -31.487 6.698   1.00 57.18 447  A 1 
ATOM 3639 N N   . LEU A 1 448  ? -12.510 -31.988 -1.409  1.00 76.41 448  A 1 
ATOM 3640 C CA  . LEU A 1 448  ? -13.169 -32.014 -2.719  1.00 75.80 448  A 1 
ATOM 3641 C C   . LEU A 1 448  ? -12.314 -32.742 -3.771  1.00 74.70 448  A 1 
ATOM 3642 O O   . LEU A 1 448  ? -12.830 -33.591 -4.494  1.00 74.16 448  A 1 
ATOM 3643 C CB  . LEU A 1 448  ? -13.475 -30.569 -3.173  1.00 76.76 448  A 1 
ATOM 3644 C CG  . LEU A 1 448  ? -14.590 -29.870 -2.369  1.00 75.82 448  A 1 
ATOM 3645 C CD1 . LEU A 1 448  ? -14.705 -28.414 -2.826  1.00 72.06 448  A 1 
ATOM 3646 C CD2 . LEU A 1 448  ? -15.947 -30.539 -2.560  1.00 71.87 448  A 1 
ATOM 3647 N N   . LEU A 1 449  ? -11.010 -32.477 -3.810  1.00 75.50 449  A 1 
ATOM 3648 C CA  . LEU A 1 449  ? -10.089 -33.073 -4.778  1.00 73.34 449  A 1 
ATOM 3649 C C   . LEU A 1 449  ? -9.885  -34.573 -4.550  1.00 71.76 449  A 1 
ATOM 3650 O O   . LEU A 1 449  ? -9.816  -35.319 -5.523  1.00 70.82 449  A 1 
ATOM 3651 C CB  . LEU A 1 449  ? -8.746  -32.328 -4.727  1.00 73.37 449  A 1 
ATOM 3652 C CG  . LEU A 1 449  ? -8.787  -30.908 -5.326  1.00 70.52 449  A 1 
ATOM 3653 C CD1 . LEU A 1 449  ? -7.514  -30.162 -4.936  1.00 67.62 449  A 1 
ATOM 3654 C CD2 . LEU A 1 449  ? -8.885  -30.947 -6.856  1.00 66.83 449  A 1 
ATOM 3655 N N   . VAL A 1 450  ? -9.866  -35.038 -3.306  1.00 71.99 450  A 1 
ATOM 3656 C CA  . VAL A 1 450  ? -9.836  -36.480 -2.993  1.00 70.71 450  A 1 
ATOM 3657 C C   . VAL A 1 450  ? -11.046 -37.206 -3.596  1.00 69.75 450  A 1 
ATOM 3658 O O   . VAL A 1 450  ? -10.915 -38.311 -4.106  1.00 68.53 450  A 1 
ATOM 3659 C CB  . VAL A 1 450  ? -9.801  -36.716 -1.466  1.00 70.45 450  A 1 
ATOM 3660 C CG1 . VAL A 1 450  ? -10.063 -38.177 -1.061  1.00 66.43 450  A 1 
ATOM 3661 C CG2 . VAL A 1 450  ? -8.436  -36.356 -0.883  1.00 67.96 450  A 1 
ATOM 3662 N N   . ILE A 1 451  ? -12.213 -36.561 -3.574  1.00 70.77 451  A 1 
ATOM 3663 C CA  . ILE A 1 451  ? -13.437 -37.120 -4.149  1.00 69.36 451  A 1 
ATOM 3664 C C   . ILE A 1 451  ? -13.384 -37.081 -5.685  1.00 69.12 451  A 1 
ATOM 3665 O O   . ILE A 1 451  ? -13.830 -38.031 -6.333  1.00 67.30 451  A 1 
ATOM 3666 C CB  . ILE A 1 451  ? -14.674 -36.373 -3.588  1.00 68.67 451  A 1 
ATOM 3667 C CG1 . ILE A 1 451  ? -14.802 -36.563 -2.057  1.00 65.68 451  A 1 
ATOM 3668 C CG2 . ILE A 1 451  ? -15.956 -36.855 -4.282  1.00 65.27 451  A 1 
ATOM 3669 C CD1 . ILE A 1 451  ? -15.791 -35.595 -1.393  1.00 60.24 451  A 1 
ATOM 3670 N N   . TYR A 1 452  ? -12.846 -36.013 -6.261  1.00 68.69 452  A 1 
ATOM 3671 C CA  . TYR A 1 452  ? -12.792 -35.807 -7.705  1.00 67.27 452  A 1 
ATOM 3672 C C   . TYR A 1 452  ? -11.758 -36.701 -8.410  1.00 65.10 452  A 1 
ATOM 3673 O O   . TYR A 1 452  ? -12.073 -37.330 -9.418  1.00 63.06 452  A 1 
ATOM 3674 C CB  . TYR A 1 452  ? -12.505 -34.320 -7.967  1.00 66.28 452  A 1 
ATOM 3675 C CG  . TYR A 1 452  ? -12.462 -33.940 -9.432  1.00 64.86 452  A 1 
ATOM 3676 C CD1 . TYR A 1 452  ? -11.319 -33.309 -9.973  1.00 61.02 452  A 1 
ATOM 3677 C CD2 . TYR A 1 452  ? -13.557 -34.214 -10.270 1.00 60.04 452  A 1 
ATOM 3678 C CE1 . TYR A 1 452  ? -11.282 -32.943 -11.337 1.00 58.32 452  A 1 
ATOM 3679 C CE2 . TYR A 1 452  ? -13.525 -33.860 -11.638 1.00 58.31 452  A 1 
ATOM 3680 C CZ  . TYR A 1 452  ? -12.389 -33.219 -12.169 1.00 58.23 452  A 1 
ATOM 3681 O OH  . TYR A 1 452  ? -12.360 -32.874 -13.476 1.00 56.75 452  A 1 
ATOM 3682 N N   . ILE A 1 453  ? -10.547 -36.786 -7.874  1.00 66.94 453  A 1 
ATOM 3683 C CA  . ILE A 1 453  ? -9.405  -37.500 -8.473  1.00 64.88 453  A 1 
ATOM 3684 C C   . ILE A 1 453  ? -9.401  -38.990 -8.072  1.00 62.19 453  A 1 
ATOM 3685 O O   . ILE A 1 453  ? -8.887  -39.837 -8.800  1.00 57.72 453  A 1 
ATOM 3686 C CB  . ILE A 1 453  ? -8.089  -36.765 -8.103  1.00 63.69 453  A 1 
ATOM 3687 C CG1 . ILE A 1 453  ? -8.100  -35.297 -8.617  1.00 60.04 453  A 1 
ATOM 3688 C CG2 . ILE A 1 453  ? -6.858  -37.488 -8.657  1.00 59.62 453  A 1 
ATOM 3689 C CD1 . ILE A 1 453  ? -6.930  -34.432 -8.122  1.00 55.14 453  A 1 
ATOM 3690 N N   . GLY A 1 454  ? -10.011 -39.335 -6.929  1.00 63.07 454  A 1 
ATOM 3691 C CA  . GLY A 1 454  ? -9.967  -40.683 -6.362  1.00 60.36 454  A 1 
ATOM 3692 C C   . GLY A 1 454  ? -8.670  -40.976 -5.594  1.00 58.88 454  A 1 
ATOM 3693 O O   . GLY A 1 454  ? -7.706  -40.222 -5.626  1.00 53.55 454  A 1 
ATOM 3694 N N   . SER A 1 455  ? -8.642  -42.090 -4.878  1.00 56.44 455  A 1 
ATOM 3695 C CA  . SER A 1 455  ? -7.584  -42.437 -3.909  1.00 54.92 455  A 1 
ATOM 3696 C C   . SER A 1 455  ? -6.237  -42.888 -4.506  1.00 55.79 455  A 1 
ATOM 3697 O O   . SER A 1 455  ? -5.323  -43.192 -3.758  1.00 50.42 455  A 1 
ATOM 3698 C CB  . SER A 1 455  ? -8.118  -43.519 -2.959  1.00 48.84 455  A 1 
ATOM 3699 O OG  . SER A 1 455  ? -8.598  -44.633 -3.690  1.00 43.09 455  A 1 
ATOM 3700 N N   . ALA A 1 456  ? -6.109  -42.952 -5.831  1.00 53.15 456  A 1 
ATOM 3701 C CA  . ALA A 1 456  ? -4.958  -43.589 -6.487  1.00 52.43 456  A 1 
ATOM 3702 C C   . ALA A 1 456  ? -3.770  -42.642 -6.799  1.00 55.45 456  A 1 
ATOM 3703 O O   . ALA A 1 456  ? -2.744  -43.118 -7.276  1.00 51.10 456  A 1 
ATOM 3704 C CB  . ALA A 1 456  ? -5.470  -44.310 -7.739  1.00 44.53 456  A 1 
ATOM 3705 N N   . LEU A 1 457  ? -3.902  -41.327 -6.549  1.00 61.49 457  A 1 
ATOM 3706 C CA  . LEU A 1 457  ? -2.918  -40.317 -6.975  1.00 62.87 457  A 1 
ATOM 3707 C C   . LEU A 1 457  ? -2.615  -39.295 -5.858  1.00 65.93 457  A 1 
ATOM 3708 O O   . LEU A 1 457  ? -2.834  -38.090 -6.016  1.00 63.60 457  A 1 
ATOM 3709 C CB  . LEU A 1 457  ? -3.404  -39.659 -8.282  1.00 59.38 457  A 1 
ATOM 3710 C CG  . LEU A 1 457  ? -3.411  -40.573 -9.523  1.00 53.64 457  A 1 
ATOM 3711 C CD1 . LEU A 1 457  ? -4.159  -39.890 -10.667 1.00 50.15 457  A 1 
ATOM 3712 C CD2 . LEU A 1 457  ? -1.988  -40.874 -10.018 1.00 49.37 457  A 1 
ATOM 3713 N N   . GLU A 1 458  ? -2.081  -39.769 -4.729  1.00 64.30 458  A 1 
ATOM 3714 C CA  . GLU A 1 458  ? -1.757  -38.906 -3.579  1.00 66.42 458  A 1 
ATOM 3715 C C   . GLU A 1 458  ? -0.716  -37.819 -3.931  1.00 68.13 458  A 1 
ATOM 3716 O O   . GLU A 1 458  ? -0.870  -36.662 -3.538  1.00 65.41 458  A 1 
ATOM 3717 C CB  . GLU A 1 458  ? -1.277  -39.773 -2.393  1.00 65.59 458  A 1 
ATOM 3718 C CG  . GLU A 1 458  ? -1.061  -39.010 -1.067  1.00 60.94 458  A 1 
ATOM 3719 C CD  . GLU A 1 458  ? -2.341  -38.388 -0.451  1.00 58.48 458  A 1 
ATOM 3720 O OE1 . GLU A 1 458  ? -2.211  -37.392 0.312   1.00 53.47 458  A 1 
ATOM 3721 O OE2 . GLU A 1 458  ? -3.445  -38.900 -0.718  1.00 53.25 458  A 1 
ATOM 3722 N N   . ASP A 1 459  ? 0.283   -38.146 -4.742  1.00 66.38 459  A 1 
ATOM 3723 C CA  . ASP A 1 459  ? 1.309   -37.179 -5.172  1.00 66.28 459  A 1 
ATOM 3724 C C   . ASP A 1 459  ? 0.724   -36.024 -5.992  1.00 67.69 459  A 1 
ATOM 3725 O O   . ASP A 1 459  ? 1.109   -34.860 -5.828  1.00 66.46 459  A 1 
ATOM 3726 C CB  . ASP A 1 459  ? 2.389   -37.899 -6.005  1.00 64.29 459  A 1 
ATOM 3727 C CG  . ASP A 1 459  ? 3.238   -38.877 -5.195  1.00 59.07 459  A 1 
ATOM 3728 O OD1 . ASP A 1 459  ? 3.363   -38.667 -3.974  1.00 54.09 459  A 1 
ATOM 3729 O OD2 . ASP A 1 459  ? 3.765   -39.817 -5.827  1.00 54.32 459  A 1 
ATOM 3730 N N   . LEU A 1 460  ? -0.247  -36.328 -6.851  1.00 65.06 460  A 1 
ATOM 3731 C CA  . LEU A 1 460  ? -0.951  -35.328 -7.635  1.00 65.32 460  A 1 
ATOM 3732 C C   . LEU A 1 460  ? -1.810  -34.426 -6.741  1.00 67.13 460  A 1 
ATOM 3733 O O   . LEU A 1 460  ? -1.785  -33.211 -6.884  1.00 66.70 460  A 1 
ATOM 3734 C CB  . LEU A 1 460  ? -1.802  -36.048 -8.687  1.00 63.67 460  A 1 
ATOM 3735 C CG  . LEU A 1 460  ? -2.523  -35.088 -9.650  1.00 57.61 460  A 1 
ATOM 3736 C CD1 . LEU A 1 460  ? -1.541  -34.383 -10.580 1.00 55.01 460  A 1 
ATOM 3737 C CD2 . LEU A 1 460  ? -3.526  -35.878 -10.478 1.00 54.53 460  A 1 
ATOM 3738 N N   . LEU A 1 461  ? -2.511  -35.016 -5.778  1.00 67.83 461  A 1 
ATOM 3739 C CA  . LEU A 1 461  ? -3.292  -34.276 -4.794  1.00 69.09 461  A 1 
ATOM 3740 C C   . LEU A 1 461  ? -2.421  -33.298 -3.999  1.00 70.13 461  A 1 
ATOM 3741 O O   . LEU A 1 461  ? -2.784  -32.127 -3.845  1.00 70.15 461  A 1 
ATOM 3742 C CB  . LEU A 1 461  ? -3.991  -35.300 -3.881  1.00 69.26 461  A 1 
ATOM 3743 C CG  . LEU A 1 461  ? -4.798  -34.666 -2.738  1.00 64.87 461  A 1 
ATOM 3744 C CD1 . LEU A 1 461  ? -6.029  -33.927 -3.254  1.00 60.34 461  A 1 
ATOM 3745 C CD2 . LEU A 1 461  ? -5.251  -35.765 -1.782  1.00 59.99 461  A 1 
ATOM 3746 N N   . GLN A 1 462  ? -1.252  -33.744 -3.531  1.00 70.03 462  A 1 
ATOM 3747 C CA  . GLN A 1 462  ? -0.307  -32.879 -2.827  1.00 70.24 462  A 1 
ATOM 3748 C C   . GLN A 1 462  ? 0.229   -31.754 -3.714  1.00 70.96 462  A 1 
ATOM 3749 O O   . GLN A 1 462  ? 0.333   -30.618 -3.258  1.00 69.90 462  A 1 
ATOM 3750 C CB  . GLN A 1 462  ? 0.858   -33.706 -2.256  1.00 69.80 462  A 1 
ATOM 3751 C CG  . GLN A 1 462  ? 0.434   -34.668 -1.128  1.00 66.05 462  A 1 
ATOM 3752 C CD  . GLN A 1 462  ? -0.177  -33.990 0.093   1.00 63.30 462  A 1 
ATOM 3753 O OE1 . GLN A 1 462  ? 0.059   -32.835 0.421   1.00 57.85 462  A 1 
ATOM 3754 N NE2 . GLN A 1 462  ? -1.008  -34.697 0.820   1.00 54.62 462  A 1 
ATOM 3755 N N   . ALA A 1 463  ? 0.485   -32.016 -5.000  1.00 70.54 463  A 1 
ATOM 3756 C CA  . ALA A 1 463  ? 0.900   -31.005 -5.967  1.00 69.61 463  A 1 
ATOM 3757 C C   . ALA A 1 463  ? -0.181  -29.923 -6.173  1.00 70.30 463  A 1 
ATOM 3758 O O   . ALA A 1 463  ? 0.129   -28.744 -6.093  1.00 69.14 463  A 1 
ATOM 3759 C CB  . ALA A 1 463  ? 1.298   -31.696 -7.273  1.00 68.03 463  A 1 
ATOM 3760 N N   . VAL A 1 464  ? -1.458  -30.316 -6.352  1.00 69.32 464  A 1 
ATOM 3761 C CA  . VAL A 1 464  ? -2.584  -29.361 -6.483  1.00 68.44 464  A 1 
ATOM 3762 C C   . VAL A 1 464  ? -2.727  -28.504 -5.229  1.00 69.83 464  A 1 
ATOM 3763 O O   . VAL A 1 464  ? -2.882  -27.285 -5.325  1.00 69.42 464  A 1 
ATOM 3764 C CB  . VAL A 1 464  ? -3.935  -30.063 -6.748  1.00 66.82 464  A 1 
ATOM 3765 C CG1 . VAL A 1 464  ? -5.074  -29.039 -6.921  1.00 60.45 464  A 1 
ATOM 3766 C CG2 . VAL A 1 464  ? -3.944  -30.916 -8.010  1.00 60.67 464  A 1 
ATOM 3767 N N   . LEU A 1 465  ? -2.645  -29.094 -4.050  1.00 68.80 465  A 1 
ATOM 3768 C CA  . LEU A 1 465  ? -2.800  -28.375 -2.786  1.00 69.75 465  A 1 
ATOM 3769 C C   . LEU A 1 465  ? -1.652  -27.409 -2.527  1.00 71.03 465  A 1 
ATOM 3770 O O   . LEU A 1 465  ? -1.881  -26.291 -2.062  1.00 70.84 465  A 1 
ATOM 3771 C CB  . LEU A 1 465  ? -2.904  -29.386 -1.639  1.00 70.20 465  A 1 
ATOM 3772 C CG  . LEU A 1 465  ? -4.221  -30.177 -1.633  1.00 65.98 465  A 1 
ATOM 3773 C CD1 . LEU A 1 465  ? -4.067  -31.309 -0.626  1.00 61.69 465  A 1 
ATOM 3774 C CD2 . LEU A 1 465  ? -5.414  -29.307 -1.246  1.00 61.66 465  A 1 
ATOM 3775 N N   . LYS A 1 466  ? -0.417  -27.822 -2.834  1.00 71.96 466  A 1 
ATOM 3776 C CA  . LYS A 1 466  ? 0.758   -26.951 -2.745  1.00 71.21 466  A 1 
ATOM 3777 C C   . LYS A 1 466  ? 0.632   -25.772 -3.709  1.00 71.62 466  A 1 
ATOM 3778 O O   . LYS A 1 466  ? 0.973   -24.652 -3.344  1.00 71.06 466  A 1 
ATOM 3779 C CB  . LYS A 1 466  ? 2.024   -27.789 -3.019  1.00 69.93 466  A 1 
ATOM 3780 C CG  . LYS A 1 466  ? 3.320   -26.993 -2.791  1.00 64.70 466  A 1 
ATOM 3781 C CD  . LYS A 1 466  ? 4.557   -27.867 -3.054  1.00 62.12 466  A 1 
ATOM 3782 C CE  . LYS A 1 466  ? 5.833   -27.041 -2.849  1.00 55.56 466  A 1 
ATOM 3783 N NZ  . LYS A 1 466  ? 7.068   -27.779 -3.254  1.00 50.98 466  A 1 
ATOM 3784 N N   . LEU A 1 467  ? 0.101   -26.023 -4.907  1.00 70.16 467  A 1 
ATOM 3785 C CA  . LEU A 1 467  ? -0.132  -25.001 -5.912  1.00 69.01 467  A 1 
ATOM 3786 C C   . LEU A 1 467  ? -1.224  -24.007 -5.483  1.00 70.79 467  A 1 
ATOM 3787 O O   . LEU A 1 467  ? -0.984  -22.805 -5.505  1.00 69.47 467  A 1 
ATOM 3788 C CB  . LEU A 1 467  ? -0.471  -25.714 -7.231  1.00 66.73 467  A 1 
ATOM 3789 C CG  . LEU A 1 467  ? -0.514  -24.755 -8.423  1.00 60.38 467  A 1 
ATOM 3790 C CD1 . LEU A 1 467  ? 0.861   -24.166 -8.681  1.00 55.33 467  A 1 
ATOM 3791 C CD2 . LEU A 1 467  ? -0.884  -25.538 -9.671  1.00 54.86 467  A 1 
ATOM 3792 N N   . ALA A 1 468  ? -2.373  -24.494 -5.018  1.00 69.80 468  A 1 
ATOM 3793 C CA  . ALA A 1 468  ? -3.449  -23.651 -4.505  1.00 69.04 468  A 1 
ATOM 3794 C C   . ALA A 1 468  ? -2.990  -22.772 -3.326  1.00 70.95 468  A 1 
ATOM 3795 O O   . ALA A 1 468  ? -3.295  -21.583 -3.281  1.00 70.43 468  A 1 
ATOM 3796 C CB  . ALA A 1 468  ? -4.625  -24.559 -4.101  1.00 67.38 468  A 1 
ATOM 3797 N N   . LEU A 1 469  ? -2.176  -23.324 -2.428  1.00 67.31 469  A 1 
ATOM 3798 C CA  . LEU A 1 469  ? -1.565  -22.570 -1.332  1.00 68.18 469  A 1 
ATOM 3799 C C   . LEU A 1 469  ? -0.651  -21.456 -1.853  1.00 70.79 469  A 1 
ATOM 3800 O O   . LEU A 1 469  ? -0.735  -20.321 -1.390  1.00 70.02 469  A 1 
ATOM 3801 C CB  . LEU A 1 469  ? -0.806  -23.559 -0.426  1.00 66.15 469  A 1 
ATOM 3802 C CG  . LEU A 1 469  ? -0.119  -22.905 0.780   1.00 58.39 469  A 1 
ATOM 3803 C CD1 . LEU A 1 469  ? -1.140  -22.376 1.791   1.00 54.00 469  A 1 
ATOM 3804 C CD2 . LEU A 1 469  ? 0.762   -23.931 1.505   1.00 53.20 469  A 1 
ATOM 3805 N N   . ARG A 1 470  ? 0.205   -21.749 -2.840  1.00 70.64 470  A 1 
ATOM 3806 C CA  . ARG A 1 470  ? 1.112   -20.748 -3.425  1.00 70.36 470  A 1 
ATOM 3807 C C   . ARG A 1 470  ? 0.367   -19.654 -4.177  1.00 72.04 470  A 1 
ATOM 3808 O O   . ARG A 1 470  ? 0.734   -18.494 -4.031  1.00 71.07 470  A 1 
ATOM 3809 C CB  . ARG A 1 470  ? 2.151   -21.424 -4.325  1.00 68.22 470  A 1 
ATOM 3810 C CG  . ARG A 1 470  ? 3.251   -22.134 -3.510  1.00 63.83 470  A 1 
ATOM 3811 C CD  . ARG A 1 470  ? 4.256   -22.778 -4.462  1.00 62.09 470  A 1 
ATOM 3812 N NE  . ARG A 1 470  ? 5.372   -23.438 -3.754  1.00 56.17 470  A 1 
ATOM 3813 C CZ  . ARG A 1 470  ? 6.555   -22.899 -3.468  1.00 50.16 470  A 1 
ATOM 3814 N NH1 . ARG A 1 470  ? 6.779   -21.630 -3.536  1.00 46.14 470  A 1 
ATOM 3815 N NH2 . ARG A 1 470  ? 7.549   -23.653 -3.127  1.00 44.95 470  A 1 
ATOM 3816 N N   . MET A 1 471  ? -0.701  -19.977 -4.909  1.00 67.95 471  A 1 
ATOM 3817 C CA  . MET A 1 471  ? -1.574  -18.991 -5.563  1.00 68.21 471  A 1 
ATOM 3818 C C   . MET A 1 471  ? -2.240  -18.058 -4.546  1.00 68.97 471  A 1 
ATOM 3819 O O   . MET A 1 471  ? -2.238  -16.844 -4.737  1.00 68.70 471  A 1 
ATOM 3820 C CB  . MET A 1 471  ? -2.670  -19.690 -6.383  1.00 68.26 471  A 1 
ATOM 3821 C CG  . MET A 1 471  ? -2.117  -20.401 -7.610  1.00 65.12 471  A 1 
ATOM 3822 S SD  . MET A 1 471  ? -3.393  -21.077 -8.712  1.00 60.74 471  A 1 
ATOM 3823 C CE  . MET A 1 471  ? -4.177  -22.340 -7.696  1.00 54.05 471  A 1 
ATOM 3824 N N   . ALA A 1 472  ? -2.743  -18.600 -3.451  1.00 71.77 472  A 1 
ATOM 3825 C CA  . ALA A 1 472  ? -3.301  -17.789 -2.380  1.00 71.65 472  A 1 
ATOM 3826 C C   . ALA A 1 472  ? -2.238  -16.861 -1.758  1.00 73.30 472  A 1 
ATOM 3827 O O   . ALA A 1 472  ? -2.480  -15.667 -1.594  1.00 72.06 472  A 1 
ATOM 3828 C CB  . ALA A 1 472  ? -3.940  -18.730 -1.357  1.00 70.72 472  A 1 
ATOM 3829 N N   . MET A 1 473  ? -1.038  -17.387 -1.481  1.00 68.23 473  A 1 
ATOM 3830 C CA  . MET A 1 473  ? 0.071   -16.601 -0.909  1.00 69.49 473  A 1 
ATOM 3831 C C   . MET A 1 473  ? 0.630   -15.551 -1.874  1.00 70.27 473  A 1 
ATOM 3832 O O   . MET A 1 473  ? 1.088   -14.504 -1.418  1.00 69.26 473  A 1 
ATOM 3833 C CB  . MET A 1 473  ? 1.195   -17.538 -0.464  1.00 68.82 473  A 1 
ATOM 3834 C CG  . MET A 1 473  ? 0.820   -18.371 0.764   1.00 65.42 473  A 1 
ATOM 3835 S SD  . MET A 1 473  ? 2.145   -19.481 1.327   1.00 63.23 473  A 1 
ATOM 3836 C CE  . MET A 1 473  ? 3.256   -18.266 2.102   1.00 56.86 473  A 1 
ATOM 3837 N N   . ALA A 1 474  ? 0.587   -15.791 -3.175  1.00 70.40 474  A 1 
ATOM 3838 C CA  . ALA A 1 474  ? 1.062   -14.862 -4.199  1.00 69.40 474  A 1 
ATOM 3839 C C   . ALA A 1 474  ? 0.280   -13.539 -4.218  1.00 70.54 474  A 1 
ATOM 3840 O O   . ALA A 1 474  ? 0.819   -12.506 -4.620  1.00 68.60 474  A 1 
ATOM 3841 C CB  . ALA A 1 474  ? 0.997   -15.563 -5.556  1.00 67.44 474  A 1 
ATOM 3842 N N   . ALA A 1 475  ? -0.959  -13.539 -3.729  1.00 69.61 475  A 1 
ATOM 3843 C CA  . ALA A 1 475  ? -1.810  -12.362 -3.626  1.00 69.85 475  A 1 
ATOM 3844 C C   . ALA A 1 475  ? -1.720  -11.638 -2.261  1.00 71.75 475  A 1 
ATOM 3845 O O   . ALA A 1 475  ? -2.580  -10.816 -1.948  1.00 68.57 475  A 1 
ATOM 3846 C CB  . ALA A 1 475  ? -3.230  -12.782 -4.014  1.00 66.79 475  A 1 
ATOM 3847 N N   . ASN A 1 476  ? -0.709  -11.933 -1.440  1.00 70.00 476  A 1 
ATOM 3848 C CA  . ASN A 1 476  ? -0.475  -11.253 -0.161  1.00 72.83 476  A 1 
ATOM 3849 C C   . ASN A 1 476  ? 0.581   -10.137 -0.280  1.00 73.13 476  A 1 
ATOM 3850 O O   . ASN A 1 476  ? 1.776   -10.440 -0.260  1.00 72.03 476  A 1 
ATOM 3851 C CB  . ASN A 1 476  ? -0.095  -12.292 0.908   1.00 72.11 476  A 1 
ATOM 3852 C CG  . ASN A 1 476  ? 0.067   -11.660 2.291   1.00 69.94 476  A 1 
ATOM 3853 O OD1 . ASN A 1 476  ? -0.102  -10.471 2.499   1.00 66.63 476  A 1 
ATOM 3854 N ND2 . ASN A 1 476  ? 0.387   -12.447 3.288   1.00 64.88 476  A 1 
ATOM 3855 N N   . PRO A 1 477  ? 0.200   -8.840  -0.323  1.00 69.84 477  A 1 
ATOM 3856 C CA  . PRO A 1 477  ? 1.161   -7.749  -0.423  1.00 70.17 477  A 1 
ATOM 3857 C C   . PRO A 1 477  ? 1.980   -7.538  0.860   1.00 71.25 477  A 1 
ATOM 3858 O O   . PRO A 1 477  ? 3.075   -6.992  0.800   1.00 69.82 477  A 1 
ATOM 3859 C CB  . PRO A 1 477  ? 0.321   -6.515  -0.759  1.00 67.43 477  A 1 
ATOM 3860 C CG  . PRO A 1 477  ? -1.026  -6.824  -0.111  1.00 67.32 477  A 1 
ATOM 3861 C CD  . PRO A 1 477  ? -1.161  -8.337  -0.272  1.00 71.84 477  A 1 
ATOM 3862 N N   . PHE A 1 478  ? 1.491   -7.982  2.017   1.00 69.23 478  A 1 
ATOM 3863 C CA  . PHE A 1 478  ? 2.179   -7.773  3.295   1.00 69.87 478  A 1 
ATOM 3864 C C   . PHE A 1 478  ? 3.240   -8.821  3.609   1.00 70.25 478  A 1 
ATOM 3865 O O   . PHE A 1 478  ? 3.964   -8.658  4.595   1.00 66.93 478  A 1 
ATOM 3866 C CB  . PHE A 1 478  ? 1.166   -7.623  4.427   1.00 67.23 478  A 1 
ATOM 3867 C CG  . PHE A 1 478  ? 0.273   -6.391  4.358   1.00 68.74 478  A 1 
ATOM 3868 C CD1 . PHE A 1 478  ? 0.721   -5.187  3.780   1.00 65.18 478  A 1 
ATOM 3869 C CD2 . PHE A 1 478  ? -0.997  -6.445  4.942   1.00 64.41 478  A 1 
ATOM 3870 C CE1 . PHE A 1 478  ? -0.104  -4.047  3.779   1.00 59.44 478  A 1 
ATOM 3871 C CE2 . PHE A 1 478  ? -1.824  -5.309  4.944   1.00 60.76 478  A 1 
ATOM 3872 C CZ  . PHE A 1 478  ? -1.374  -4.109  4.366   1.00 62.75 478  A 1 
ATOM 3873 N N   . LYS A 1 479  ? 3.435   -9.809  2.758   1.00 67.58 479  A 1 
ATOM 3874 C CA  . LYS A 1 479  ? 4.586   -10.715 2.834   1.00 68.01 479  A 1 
ATOM 3875 C C   . LYS A 1 479  ? 5.910   -9.943  2.884   1.00 68.90 479  A 1 
ATOM 3876 O O   . LYS A 1 479  ? 6.821   -10.309 3.617   1.00 66.48 479  A 1 
ATOM 3877 C CB  . LYS A 1 479  ? 4.529   -11.670 1.627   1.00 65.51 479  A 1 
ATOM 3878 C CG  . LYS A 1 479  ? 5.601   -12.757 1.704   1.00 60.11 479  A 1 
ATOM 3879 C CD  . LYS A 1 479  ? 5.547   -13.691 0.484   1.00 58.09 479  A 1 
ATOM 3880 C CE  . LYS A 1 479  ? 6.679   -14.707 0.583   1.00 51.66 479  A 1 
ATOM 3881 N NZ  . LYS A 1 479  ? 6.788   -15.531 -0.637  1.00 46.47 479  A 1 
ATOM 3882 N N   . TRP A 1 480  ? 5.978   -8.811  2.178   1.00 68.06 480  A 1 
ATOM 3883 C CA  . TRP A 1 480  ? 7.166   -7.957  2.126   1.00 68.03 480  A 1 
ATOM 3884 C C   . TRP A 1 480  ? 7.464   -7.172  3.411   1.00 66.20 480  A 1 
ATOM 3885 O O   . TRP A 1 480  ? 8.568   -6.660  3.562   1.00 64.45 480  A 1 
ATOM 3886 C CB  . TRP A 1 480  ? 6.989   -6.972  0.981   1.00 67.01 480  A 1 
ATOM 3887 C CG  . TRP A 1 480  ? 6.568   -7.575  -0.309  1.00 67.80 480  A 1 
ATOM 3888 C CD1 . TRP A 1 480  ? 5.425   -7.299  -0.967  1.00 61.78 480  A 1 
ATOM 3889 C CD2 . TRP A 1 480  ? 7.322   -8.509  -1.148  1.00 65.70 480  A 1 
ATOM 3890 N NE1 . TRP A 1 480  ? 5.420   -7.965  -2.160  1.00 59.82 480  A 1 
ATOM 3891 C CE2 . TRP A 1 480  ? 6.575   -8.706  -2.342  1.00 62.56 480  A 1 
ATOM 3892 C CE3 . TRP A 1 480  ? 8.559   -9.153  -1.034  1.00 61.24 480  A 1 
ATOM 3893 C CZ2 . TRP A 1 480  ? 7.072   -9.462  -3.402  1.00 61.21 480  A 1 
ATOM 3894 C CZ3 . TRP A 1 480  ? 9.062   -9.937  -2.078  1.00 55.42 480  A 1 
ATOM 3895 C CH2 . TRP A 1 480  ? 8.333   -10.074 -3.267  1.00 56.24 480  A 1 
ATOM 3896 N N   . LEU A 1 481  ? 6.495   -7.045  4.333   1.00 66.98 481  A 1 
ATOM 3897 C CA  . LEU A 1 481  ? 6.688   -6.343  5.607   1.00 65.02 481  A 1 
ATOM 3898 C C   . LEU A 1 481  ? 7.407   -7.210  6.646   1.00 63.29 481  A 1 
ATOM 3899 O O   . LEU A 1 481  ? 8.041   -6.660  7.531   1.00 60.78 481  A 1 
ATOM 3900 C CB  . LEU A 1 481  ? 5.332   -5.901  6.172   1.00 63.56 481  A 1 
ATOM 3901 C CG  . LEU A 1 481  ? 4.662   -4.743  5.422   1.00 61.46 481  A 1 
ATOM 3902 C CD1 . LEU A 1 481  ? 3.221   -4.586  5.897   1.00 57.61 481  A 1 
ATOM 3903 C CD2 . LEU A 1 481  ? 5.373   -3.422  5.685   1.00 60.15 481  A 1 
ATOM 3904 N N   . THR A 1 482  ? 7.272   -8.537  6.558   1.00 64.90 482  A 1 
ATOM 3905 C CA  . THR A 1 482  ? 7.705   -9.473  7.602   1.00 61.03 482  A 1 
ATOM 3906 C C   . THR A 1 482  ? 8.841   -10.403 7.183   1.00 57.50 482  A 1 
ATOM 3907 O O   . THR A 1 482  ? 9.567   -10.871 8.046   1.00 51.35 482  A 1 
ATOM 3908 C CB  . THR A 1 482  ? 6.527   -10.312 8.111   1.00 57.59 482  A 1 
ATOM 3909 O OG1 . THR A 1 482  ? 5.790   -10.878 7.045   1.00 53.81 482  A 1 
ATOM 3910 C CG2 . THR A 1 482  ? 5.559   -9.447  8.912   1.00 52.94 482  A 1 
ATOM 3911 N N   . ASP A 1 483  ? 9.012   -10.641 5.892   1.00 52.42 483  A 1 
ATOM 3912 C CA  . ASP A 1 483  ? 10.060  -11.521 5.380   1.00 51.35 483  A 1 
ATOM 3913 C C   . ASP A 1 483  ? 11.186  -10.734 4.705   1.00 50.13 483  A 1 
ATOM 3914 O O   . ASP A 1 483  ? 10.973  -9.843  3.884   1.00 45.73 483  A 1 
ATOM 3915 C CB  . ASP A 1 483  ? 9.484   -12.576 4.428   1.00 46.77 483  A 1 
ATOM 3916 C CG  . ASP A 1 483  ? 9.152   -13.912 5.093   1.00 43.70 483  A 1 
ATOM 3917 O OD1 . ASP A 1 483  ? 9.864   -14.273 6.063   1.00 41.30 483  A 1 
ATOM 3918 O OD2 . ASP A 1 483  ? 8.247   -14.597 4.571   1.00 40.86 483  A 1 
ATOM 3919 N N   . SER A 1 484  ? 12.413  -11.169 4.963   1.00 48.69 484  A 1 
ATOM 3920 C CA  . SER A 1 484  ? 13.612  -10.812 4.191   1.00 46.65 484  A 1 
ATOM 3921 C C   . SER A 1 484  ? 13.620  -11.408 2.773   1.00 46.31 484  A 1 
ATOM 3922 O O   . SER A 1 484  ? 14.657  -11.414 2.111   1.00 42.39 484  A 1 
ATOM 3923 C CB  . SER A 1 484  ? 14.853  -11.245 4.986   1.00 40.51 484  A 1 
ATOM 3924 O OG  . SER A 1 484  ? 14.793  -12.612 5.320   1.00 37.04 484  A 1 
ATOM 3925 N N   . GLY A 1 485  ? 12.482  -11.937 2.304   1.00 48.88 485  A 1 
ATOM 3926 C CA  . GLY A 1 485  ? 12.311  -12.586 1.018   1.00 48.75 485  A 1 
ATOM 3927 C C   . GLY A 1 485  ? 12.550  -11.641 -0.163  1.00 50.19 485  A 1 
ATOM 3928 O O   . GLY A 1 485  ? 12.093  -10.501 -0.172  1.00 46.87 485  A 1 
ATOM 3929 N N   . ASN A 1 486  ? 13.285  -12.107 -1.159  1.00 48.23 486  A 1 
ATOM 3930 C CA  . ASN A 1 486  ? 13.577  -11.385 -2.390  1.00 49.62 486  A 1 
ATOM 3931 C C   . ASN A 1 486  ? 12.378  -11.450 -3.359  1.00 50.56 486  A 1 
ATOM 3932 O O   . ASN A 1 486  ? 11.580  -12.379 -3.277  1.00 48.17 486  A 1 
ATOM 3933 C CB  . ASN A 1 486  ? 14.871  -11.983 -2.987  1.00 45.77 486  A 1 
ATOM 3934 C CG  . ASN A 1 486  ? 15.862  -10.960 -3.501  1.00 41.72 486  A 1 
ATOM 3935 O OD1 . ASN A 1 486  ? 15.749  -9.760  -3.282  1.00 39.05 486  A 1 
ATOM 3936 N ND2 . ASN A 1 486  ? 16.899  -11.407 -4.176  1.00 39.27 486  A 1 
ATOM 3937 N N   . SER A 1 487  ? 12.238  -10.496 -4.299  1.00 48.65 487  A 1 
ATOM 3938 C CA  . SER A 1 487  ? 11.271  -10.587 -5.414  1.00 48.50 487  A 1 
ATOM 3939 C C   . SER A 1 487  ? 11.431  -11.871 -6.225  1.00 50.84 487  A 1 
ATOM 3940 O O   . SER A 1 487  ? 10.448  -12.392 -6.770  1.00 48.44 487  A 1 
ATOM 3941 C CB  . SER A 1 487  ? 11.407  -9.386  -6.357  1.00 44.40 487  A 1 
ATOM 3942 O OG  . SER A 1 487  ? 12.746  -8.938  -6.435  1.00 41.98 487  A 1 
ATOM 3943 N N   . ASP A 1 488  ? 12.627  -12.431 -6.198  1.00 48.73 488  A 1 
ATOM 3944 C CA  . ASP A 1 488  ? 12.943  -13.758 -6.711  1.00 50.52 488  A 1 
ATOM 3945 C C   . ASP A 1 488  ? 11.996  -14.827 -6.143  1.00 52.50 488  A 1 
ATOM 3946 O O   . ASP A 1 488  ? 11.498  -15.640 -6.902  1.00 49.92 488  A 1 
ATOM 3947 C CB  . ASP A 1 488  ? 14.410  -14.095 -6.422  1.00 47.51 488  A 1 
ATOM 3948 C CG  . ASP A 1 488  ? 15.399  -13.070 -7.000  1.00 44.25 488  A 1 
ATOM 3949 O OD1 . ASP A 1 488  ? 15.061  -12.449 -8.028  1.00 40.59 488  A 1 
ATOM 3950 O OD2 . ASP A 1 488  ? 16.444  -12.842 -6.354  1.00 41.25 488  A 1 
ATOM 3951 N N   . ASN A 1 489  ? 11.600  -14.766 -4.867  1.00 53.55 489  A 1 
ATOM 3952 C CA  . ASN A 1 489  ? 10.700  -15.759 -4.265  1.00 54.95 489  A 1 
ATOM 3953 C C   . ASN A 1 489  ? 9.265   -15.724 -4.838  1.00 54.70 489  A 1 
ATOM 3954 O O   . ASN A 1 489  ? 8.585   -16.749 -4.840  1.00 53.77 489  A 1 
ATOM 3955 C CB  . ASN A 1 489  ? 10.650  -15.575 -2.737  1.00 52.86 489  A 1 
ATOM 3956 C CG  . ASN A 1 489  ? 11.944  -15.920 -2.026  1.00 49.57 489  A 1 
ATOM 3957 O OD1 . ASN A 1 489  ? 12.901  -16.401 -2.581  1.00 46.57 489  A 1 
ATOM 3958 N ND2 . ASN A 1 489  ? 12.006  -15.703 -0.735  1.00 46.67 489  A 1 
ATOM 3959 N N   . ILE A 1 490  ? 8.779   -14.570 -5.295  1.00 54.66 490  A 1 
ATOM 3960 C CA  . ILE A 1 490  ? 7.463   -14.480 -5.953  1.00 54.51 490  A 1 
ATOM 3961 C C   . ILE A 1 490  ? 7.569   -14.914 -7.418  1.00 56.16 490  A 1 
ATOM 3962 O O   . ILE A 1 490  ? 6.695   -15.625 -7.901  1.00 54.46 490  A 1 
ATOM 3963 C CB  . ILE A 1 490  ? 6.821   -13.077 -5.801  1.00 51.53 490  A 1 
ATOM 3964 C CG1 . ILE A 1 490  ? 6.354   -12.936 -4.336  1.00 47.40 490  A 1 
ATOM 3965 C CG2 . ILE A 1 490  ? 5.648   -12.866 -6.772  1.00 46.20 490  A 1 
ATOM 3966 C CD1 . ILE A 1 490  ? 5.522   -11.679 -4.026  1.00 43.37 490  A 1 
ATOM 3967 N N   . LEU A 1 491  ? 8.648   -14.547 -8.105  1.00 53.41 491  A 1 
ATOM 3968 C CA  . LEU A 1 491  ? 8.909   -14.969 -9.481  1.00 53.67 491  A 1 
ATOM 3969 C C   . LEU A 1 491  ? 9.252   -16.462 -9.568  1.00 56.41 491  A 1 
ATOM 3970 O O   . LEU A 1 491  ? 8.760   -17.141 -10.466 1.00 53.76 491  A 1 
ATOM 3971 C CB  . LEU A 1 491  ? 10.025  -14.082 -10.070 1.00 49.71 491  A 1 
ATOM 3972 C CG  . LEU A 1 491  ? 9.573   -12.635 -10.358 1.00 45.27 491  A 1 
ATOM 3973 C CD1 . LEU A 1 491  ? 10.786  -11.746 -10.627 1.00 41.78 491  A 1 
ATOM 3974 C CD2 . LEU A 1 491  ? 8.670   -12.568 -11.593 1.00 42.22 491  A 1 
ATOM 3975 N N   . GLU A 1 492  ? 10.004  -16.994 -8.601  1.00 52.62 492  A 1 
ATOM 3976 C CA  . GLU A 1 492  ? 10.212  -18.428 -8.404  1.00 54.77 492  A 1 
ATOM 3977 C C   . GLU A 1 492  ? 8.899   -19.126 -8.065  1.00 57.34 492  A 1 
ATOM 3978 O O   . GLU A 1 492  ? 8.580   -20.136 -8.678  1.00 55.06 492  A 1 
ATOM 3979 C CB  . GLU A 1 492  ? 11.214  -18.695 -7.273  1.00 52.00 492  A 1 
ATOM 3980 C CG  . GLU A 1 492  ? 12.673  -18.479 -7.687  1.00 46.02 492  A 1 
ATOM 3981 C CD  . GLU A 1 492  ? 13.660  -18.705 -6.523  1.00 42.63 492  A 1 
ATOM 3982 O OE1 . GLU A 1 492  ? 14.878  -18.657 -6.805  1.00 41.25 492  A 1 
ATOM 3983 O OE2 . GLU A 1 492  ? 13.200  -18.922 -5.378  1.00 40.84 492  A 1 
ATOM 3984 N N   . SER A 1 493  ? 8.066   -18.565 -7.190  1.00 58.17 493  A 1 
ATOM 3985 C CA  . SER A 1 493  ? 6.727   -19.103 -6.941  1.00 58.49 493  A 1 
ATOM 3986 C C   . SER A 1 493  ? 5.887   -19.091 -8.214  1.00 60.39 493  A 1 
ATOM 3987 O O   . SER A 1 493  ? 5.217   -20.077 -8.492  1.00 58.47 493  A 1 
ATOM 3988 C CB  . SER A 1 493  ? 5.983   -18.349 -5.832  1.00 54.80 493  A 1 
ATOM 3989 O OG  . SER A 1 493  ? 6.624   -18.515 -4.582  1.00 50.32 493  A 1 
ATOM 3990 N N   . ALA A 1 494  ? 5.946   -18.028 -9.023  1.00 59.17 494  A 1 
ATOM 3991 C CA  . ALA A 1 494  ? 5.241   -17.966 -10.305 1.00 58.64 494  A 1 
ATOM 3992 C C   . ALA A 1 494  ? 5.756   -19.010 -11.314 1.00 61.23 494  A 1 
ATOM 3993 O O   . ALA A 1 494  ? 4.966   -19.604 -12.036 1.00 60.01 494  A 1 
ATOM 3994 C CB  . ALA A 1 494  ? 5.359   -16.536 -10.862 1.00 56.03 494  A 1 
ATOM 3995 N N   . THR A 1 495  ? 7.063   -19.279 -11.319 1.00 58.92 495  A 1 
ATOM 3996 C CA  . THR A 1 495  ? 7.693   -20.287 -12.179 1.00 60.60 495  A 1 
ATOM 3997 C C   . THR A 1 495  ? 7.339   -21.707 -11.715 1.00 62.35 495  A 1 
ATOM 3998 O O   . THR A 1 495  ? 6.896   -22.526 -12.515 1.00 61.26 495  A 1 
ATOM 3999 C CB  . THR A 1 495  ? 9.219   -20.097 -12.227 1.00 59.94 495  A 1 
ATOM 4000 O OG1 . THR A 1 495  ? 9.520   -18.764 -12.565 1.00 54.72 495  A 1 
ATOM 4001 C CG2 . THR A 1 495  ? 9.873   -20.979 -13.287 1.00 54.05 495  A 1 
ATOM 4002 N N   . GLU A 1 496  ? 7.409   -21.963 -10.412 1.00 62.06 496  A 1 
ATOM 4003 C CA  . GLU A 1 496  ? 6.953   -23.222 -9.815  1.00 62.89 496  A 1 
ATOM 4004 C C   . GLU A 1 496  ? 5.453   -23.462 -10.015 1.00 63.58 496  A 1 
ATOM 4005 O O   . GLU A 1 496  ? 5.039   -24.594 -10.264 1.00 63.08 496  A 1 
ATOM 4006 C CB  . GLU A 1 496  ? 7.218   -23.230 -8.302  1.00 61.10 496  A 1 
ATOM 4007 C CG  . GLU A 1 496  ? 8.682   -23.417 -7.875  1.00 55.97 496  A 1 
ATOM 4008 C CD  . GLU A 1 496  ? 8.793   -23.557 -6.349  1.00 53.19 496  A 1 
ATOM 4009 O OE1 . GLU A 1 496  ? 9.867   -23.358 -5.763  1.00 51.19 496  A 1 
ATOM 4010 O OE2 . GLU A 1 496  ? 7.775   -23.904 -5.697  1.00 49.50 496  A 1 
ATOM 4011 N N   . ILE A 1 497  ? 4.637   -22.402 -9.946  1.00 60.16 497  A 1 
ATOM 4012 C CA  . ILE A 1 497  ? 3.199   -22.444 -10.244 1.00 59.89 497  A 1 
ATOM 4013 C C   . ILE A 1 497  ? 2.984   -22.844 -11.710 1.00 62.07 497  A 1 
ATOM 4014 O O   . ILE A 1 497  ? 2.184   -23.745 -11.981 1.00 60.93 497  A 1 
ATOM 4015 C CB  . ILE A 1 497  ? 2.542   -21.090 -9.861  1.00 57.94 497  A 1 
ATOM 4016 C CG1 . ILE A 1 497  ? 2.391   -20.964 -8.323  1.00 54.09 497  A 1 
ATOM 4017 C CG2 . ILE A 1 497  ? 1.152   -20.917 -10.489 1.00 53.19 497  A 1 
ATOM 4018 C CD1 . ILE A 1 497  ? 2.090   -19.525 -7.836  1.00 50.00 497  A 1 
ATOM 4019 N N   . ALA A 1 498  ? 3.713   -22.234 -12.643 1.00 63.90 498  A 1 
ATOM 4020 C CA  . ALA A 1 498  ? 3.624   -22.570 -14.063 1.00 64.20 498  A 1 
ATOM 4021 C C   . ALA A 1 498  ? 4.085   -24.016 -14.364 1.00 66.41 498  A 1 
ATOM 4022 O O   . ALA A 1 498  ? 3.454   -24.715 -15.169 1.00 65.32 498  A 1 
ATOM 4023 C CB  . ALA A 1 498  ? 4.444   -21.541 -14.850 1.00 62.46 498  A 1 
ATOM 4024 N N   . ASP A 1 499  ? 5.117   -24.499 -13.695 1.00 61.99 499  A 1 
ATOM 4025 C CA  . ASP A 1 499  ? 5.622   -25.867 -13.853 1.00 63.73 499  A 1 
ATOM 4026 C C   . ASP A 1 499  ? 4.674   -26.916 -13.259 1.00 64.44 499  A 1 
ATOM 4027 O O   . ASP A 1 499  ? 4.395   -27.945 -13.887 1.00 63.29 499  A 1 
ATOM 4028 C CB  . ASP A 1 499  ? 7.008   -25.988 -13.208 1.00 62.96 499  A 1 
ATOM 4029 C CG  . ASP A 1 499  ? 8.124   -25.374 -14.052 1.00 58.45 499  A 1 
ATOM 4030 O OD1 . ASP A 1 499  ? 7.823   -24.933 -15.175 1.00 54.51 499  A 1 
ATOM 4031 O OD2 . ASP A 1 499  ? 9.286   -25.478 -13.612 1.00 54.47 499  A 1 
ATOM 4032 N N   . ALA A 1 500  ? 4.132   -26.655 -12.078 1.00 64.31 500  A 1 
ATOM 4033 C CA  . ALA A 1 500  ? 3.149   -27.522 -11.447 1.00 64.00 500  A 1 
ATOM 4034 C C   . ALA A 1 500  ? 1.824   -27.546 -12.236 1.00 65.56 500  A 1 
ATOM 4035 O O   . ALA A 1 500  ? 1.232   -28.616 -12.387 1.00 64.25 500  A 1 
ATOM 4036 C CB  . ALA A 1 500  ? 2.975   -27.069 -9.994  1.00 61.94 500  A 1 
ATOM 4037 N N   . SER A 1 501  ? 1.410   -26.418 -12.815 1.00 64.48 501  A 1 
ATOM 4038 C CA  . SER A 1 501  ? 0.257   -26.321 -13.710 1.00 64.04 501  A 1 
ATOM 4039 C C   . SER A 1 501  ? 0.418   -27.249 -14.919 1.00 65.24 501  A 1 
ATOM 4040 O O   . SER A 1 501  ? -0.459  -28.070 -15.174 1.00 64.60 501  A 1 
ATOM 4041 C CB  . SER A 1 501  ? 0.068   -24.868 -14.163 1.00 63.15 501  A 1 
ATOM 4042 O OG  . SER A 1 501  ? -1.067  -24.751 -14.988 1.00 57.28 501  A 1 
ATOM 4043 N N   . ARG A 1 502  ? 1.571   -27.228 -15.590 1.00 62.97 502  A 1 
ATOM 4044 C CA  . ARG A 1 502  ? 1.852   -28.118 -16.731 1.00 63.64 502  A 1 
ATOM 4045 C C   . ARG A 1 502  ? 1.751   -29.603 -16.381 1.00 64.83 502  A 1 
ATOM 4046 O O   . ARG A 1 502  ? 1.234   -30.376 -17.177 1.00 64.80 502  A 1 
ATOM 4047 C CB  . ARG A 1 502  ? 3.229   -27.813 -17.319 1.00 63.29 502  A 1 
ATOM 4048 C CG  . ARG A 1 502  ? 3.216   -26.527 -18.160 1.00 59.10 502  A 1 
ATOM 4049 C CD  . ARG A 1 502  ? 4.534   -26.334 -18.924 1.00 56.42 502  A 1 
ATOM 4050 N NE  . ARG A 1 502  ? 5.654   -25.923 -18.065 1.00 52.28 502  A 1 
ATOM 4051 C CZ  . ARG A 1 502  ? 6.933   -25.946 -18.428 1.00 45.75 502  A 1 
ATOM 4052 N NH1 . ARG A 1 502  ? 7.325   -26.473 -19.550 1.00 43.99 502  A 1 
ATOM 4053 N NH2 . ARG A 1 502  ? 7.859   -25.438 -17.672 1.00 41.81 502  A 1 
ATOM 4054 N N   . ARG A 1 503  ? 2.198   -30.004 -15.190 1.00 63.58 503  A 1 
ATOM 4055 C CA  . ARG A 1 503  ? 2.089   -31.399 -14.722 1.00 62.75 503  A 1 
ATOM 4056 C C   . ARG A 1 503  ? 0.648   -31.811 -14.429 1.00 62.63 503  A 1 
ATOM 4057 O O   . ARG A 1 503  ? 0.294   -32.968 -14.619 1.00 61.40 503  A 1 
ATOM 4058 C CB  . ARG A 1 503  ? 2.975   -31.611 -13.481 1.00 61.25 503  A 1 
ATOM 4059 C CG  . ARG A 1 503  ? 4.472   -31.488 -13.809 1.00 57.31 503  A 1 
ATOM 4060 C CD  . ARG A 1 503  ? 5.307   -31.688 -12.541 1.00 56.46 503  A 1 
ATOM 4061 N NE  . ARG A 1 503  ? 6.737   -31.441 -12.792 1.00 52.58 503  A 1 
ATOM 4062 C CZ  . ARG A 1 503  ? 7.736   -31.702 -11.965 1.00 48.16 503  A 1 
ATOM 4063 N NH1 . ARG A 1 503  ? 7.547   -32.256 -10.800 1.00 45.88 503  A 1 
ATOM 4064 N NH2 . ARG A 1 503  ? 8.958   -31.388 -12.293 1.00 43.71 503  A 1 
ATOM 4065 N N   . LEU A 1 504  ? -0.183  -30.869 -14.006 1.00 61.89 504  A 1 
ATOM 4066 C CA  . LEU A 1 504  ? -1.585  -31.077 -13.665 1.00 60.80 504  A 1 
ATOM 4067 C C   . LEU A 1 504  ? -2.512  -31.198 -14.884 1.00 61.40 504  A 1 
ATOM 4068 O O   . LEU A 1 504  ? -3.477  -31.955 -14.833 1.00 59.85 504  A 1 
ATOM 4069 C CB  . LEU A 1 504  ? -2.019  -29.924 -12.747 1.00 59.06 504  A 1 
ATOM 4070 C CG  . LEU A 1 504  ? -1.760  -30.280 -11.281 1.00 53.92 504  A 1 
ATOM 4071 C CD1 . LEU A 1 504  ? -1.601  -29.034 -10.425 1.00 51.01 504  A 1 
ATOM 4072 C CD2 . LEU A 1 504  ? -2.933  -31.102 -10.764 1.00 50.75 504  A 1 
ATOM 4073 N N   . THR A 1 505  ? -2.173  -30.530 -15.986 1.00 60.63 505  A 1 
ATOM 4074 C CA  . THR A 1 505  ? -2.944  -30.598 -17.242 1.00 59.70 505  A 1 
ATOM 4075 C C   . THR A 1 505  ? -3.128  -32.031 -17.734 1.00 59.62 505  A 1 
ATOM 4076 O O   . THR A 1 505  ? -4.196  -32.398 -18.210 1.00 57.39 505  A 1 
ATOM 4077 C CB  . THR A 1 505  ? -2.244  -29.796 -18.357 1.00 57.94 505  A 1 
ATOM 4078 O OG1 . THR A 1 505  ? -1.762  -28.562 -17.889 1.00 54.38 505  A 1 
ATOM 4079 C CG2 . THR A 1 505  ? -3.175  -29.499 -19.534 1.00 54.01 505  A 1 
ATOM 4080 N N   . HIS A 1 506  ? -2.109  -32.866 -17.574 1.00 57.08 506  A 1 
ATOM 4081 C CA  . HIS A 1 506  ? -2.153  -34.261 -17.999 1.00 57.14 506  A 1 
ATOM 4082 C C   . HIS A 1 506  ? -3.056  -35.161 -17.136 1.00 57.78 506  A 1 
ATOM 4083 O O   . HIS A 1 506  ? -3.455  -36.224 -17.594 1.00 56.15 506  A 1 
ATOM 4084 C CB  . HIS A 1 506  ? -0.720  -34.815 -18.056 1.00 54.91 506  A 1 
ATOM 4085 C CG  . HIS A 1 506  ? 0.073   -34.240 -19.193 1.00 50.46 506  A 1 
ATOM 4086 N ND1 . HIS A 1 506  ? -0.175  -34.454 -20.539 1.00 46.69 506  A 1 
ATOM 4087 C CD2 . HIS A 1 506  ? 1.153   -33.403 -19.118 1.00 45.86 506  A 1 
ATOM 4088 C CE1 . HIS A 1 506  ? 0.734   -33.770 -21.247 1.00 42.76 506  A 1 
ATOM 4089 N NE2 . HIS A 1 506  ? 1.563   -33.107 -20.423 1.00 42.93 506  A 1 
ATOM 4090 N N   . ALA A 1 507  ? -3.359  -34.758 -15.910 1.00 59.63 507  A 1 
ATOM 4091 C CA  . ALA A 1 507  ? -4.046  -35.598 -14.931 1.00 58.36 507  A 1 
ATOM 4092 C C   . ALA A 1 507  ? -5.539  -35.272 -14.745 1.00 58.33 507  A 1 
ATOM 4093 O O   . ALA A 1 507  ? -6.312  -36.165 -14.384 1.00 56.25 507  A 1 
ATOM 4094 C CB  . ALA A 1 507  ? -3.271  -35.478 -13.631 1.00 55.71 507  A 1 
ATOM 4095 N N   . ILE A 1 508  ? -5.955  -34.028 -14.994 1.00 59.05 508  A 1 
ATOM 4096 C CA  . ILE A 1 508  ? -7.326  -33.550 -14.736 1.00 58.49 508  A 1 
ATOM 4097 C C   . ILE A 1 508  ? -8.176  -33.498 -16.027 1.00 58.85 508  A 1 
ATOM 4098 O O   . ILE A 1 508  ? -9.385  -33.347 -15.972 1.00 55.63 508  A 1 
ATOM 4099 C CB  . ILE A 1 508  ? -7.287  -32.229 -13.920 1.00 55.96 508  A 1 
ATOM 4100 C CG1 . ILE A 1 508  ? -6.476  -32.422 -12.600 1.00 52.13 508  A 1 
ATOM 4101 C CG2 . ILE A 1 508  ? -8.692  -31.722 -13.567 1.00 50.65 508  A 1 
ATOM 4102 C CD1 . ILE A 1 508  ? -6.334  -31.165 -11.737 1.00 47.80 508  A 1 
ATOM 4103 N N   . GLY A 1 509  ? -7.584  -33.668 -17.198 1.00 56.38 509  A 1 
ATOM 4104 C CA  . GLY A 1 509  ? -8.268  -33.838 -18.493 1.00 55.79 509  A 1 
ATOM 4105 C C   . GLY A 1 509  ? -8.961  -32.592 -19.070 1.00 57.46 509  A 1 
ATOM 4106 O O   . GLY A 1 509  ? -8.975  -32.440 -20.289 1.00 53.74 509  A 1 
ATOM 4107 N N   . SER A 1 510  ? -9.497  -31.691 -18.241 1.00 56.51 510  A 1 
ATOM 4108 C CA  . SER A 1 510  ? -10.173 -30.464 -18.689 1.00 56.83 510  A 1 
ATOM 4109 C C   . SER A 1 510  ? -10.206 -29.355 -17.629 1.00 58.78 510  A 1 
ATOM 4110 O O   . SER A 1 510  ? -11.252 -28.760 -17.391 1.00 55.15 510  A 1 
ATOM 4111 C CB  . SER A 1 510  ? -11.602 -30.789 -19.178 1.00 51.55 510  A 1 
ATOM 4112 O OG  . SER A 1 510  ? -12.400 -31.266 -18.118 1.00 45.78 510  A 1 
ATOM 4113 N N   . ALA A 1 511  ? -9.084  -29.063 -16.992 1.00 65.21 511  A 1 
ATOM 4114 C CA  . ALA A 1 511  ? -8.999  -28.047 -15.938 1.00 65.90 511  A 1 
ATOM 4115 C C   . ALA A 1 511  ? -8.883  -26.607 -16.484 1.00 70.23 511  A 1 
ATOM 4116 O O   . ALA A 1 511  ? -7.939  -25.875 -16.159 1.00 68.50 511  A 1 
ATOM 4117 C CB  . ALA A 1 511  ? -7.868  -28.430 -14.979 1.00 61.14 511  A 1 
ATOM 4118 N N   . VAL A 1 512  ? -9.801  -26.189 -17.350 1.00 70.79 512  A 1 
ATOM 4119 C CA  . VAL A 1 512  ? -9.760  -24.880 -18.025 1.00 74.60 512  A 1 
ATOM 4120 C C   . VAL A 1 512  ? -9.830  -23.734 -17.013 1.00 77.80 512  A 1 
ATOM 4121 O O   . VAL A 1 512  ? -9.070  -22.773 -17.102 1.00 76.76 512  A 1 
ATOM 4122 C CB  . VAL A 1 512  ? -10.893 -24.755 -19.063 1.00 72.40 512  A 1 
ATOM 4123 C CG1 . VAL A 1 512  ? -10.909 -23.377 -19.734 1.00 65.82 512  A 1 
ATOM 4124 C CG2 . VAL A 1 512  ? -10.747 -25.813 -20.163 1.00 67.08 512  A 1 
ATOM 4125 N N   . ASN A 1 513  ? -10.714 -23.839 -16.028 1.00 73.22 513  A 1 
ATOM 4126 C CA  . ASN A 1 513  ? -10.886 -22.806 -15.011 1.00 75.89 513  A 1 
ATOM 4127 C C   . ASN A 1 513  ? -9.739  -22.792 -14.001 1.00 77.08 513  A 1 
ATOM 4128 O O   . ASN A 1 513  ? -9.351  -21.726 -13.520 1.00 77.28 513  A 1 
ATOM 4129 C CB  . ASN A 1 513  ? -12.257 -22.985 -14.353 1.00 76.24 513  A 1 
ATOM 4130 C CG  . ASN A 1 513  ? -13.387 -22.770 -15.332 1.00 76.21 513  A 1 
ATOM 4131 O OD1 . ASN A 1 513  ? -13.357 -21.879 -16.170 1.00 72.03 513  A 1 
ATOM 4132 N ND2 . ASN A 1 513  ? -14.404 -23.595 -15.279 1.00 70.97 513  A 1 
ATOM 4133 N N   . PHE A 1 514  ? -9.115  -23.943 -13.746 1.00 75.53 514  A 1 
ATOM 4134 C CA  . PHE A 1 514  ? -7.890  -24.011 -12.964 1.00 75.18 514  A 1 
ATOM 4135 C C   . PHE A 1 514  ? -6.744  -23.249 -13.627 1.00 76.63 514  A 1 
ATOM 4136 O O   . PHE A 1 514  ? -6.080  -22.459 -12.965 1.00 76.06 514  A 1 
ATOM 4137 C CB  . PHE A 1 514  ? -7.513  -25.470 -12.751 1.00 73.22 514  A 1 
ATOM 4138 C CG  . PHE A 1 514  ? -6.261  -25.632 -11.915 1.00 70.94 514  A 1 
ATOM 4139 C CD1 . PHE A 1 514  ? -5.091  -26.150 -12.494 1.00 66.63 514  A 1 
ATOM 4140 C CD2 . PHE A 1 514  ? -6.275  -25.236 -10.571 1.00 64.62 514  A 1 
ATOM 4141 C CE1 . PHE A 1 514  ? -3.943  -26.312 -11.704 1.00 61.85 514  A 1 
ATOM 4142 C CE2 . PHE A 1 514  ? -5.135  -25.387 -9.782  1.00 61.87 514  A 1 
ATOM 4143 C CZ  . PHE A 1 514  ? -3.973  -25.934 -10.345 1.00 62.26 514  A 1 
ATOM 4144 N N   . HIS A 1 515  ? -6.534  -23.411 -14.936 1.00 74.91 515  A 1 
ATOM 4145 C CA  . HIS A 1 515  ? -5.510  -22.670 -15.668 1.00 76.04 515  A 1 
ATOM 4146 C C   . HIS A 1 515  ? -5.759  -21.160 -15.651 1.00 78.29 515  A 1 
ATOM 4147 O O   . HIS A 1 515  ? -4.836  -20.406 -15.357 1.00 77.92 515  A 1 
ATOM 4148 C CB  . HIS A 1 515  ? -5.376  -23.201 -17.097 1.00 73.82 515  A 1 
ATOM 4149 C CG  . HIS A 1 515  ? -4.715  -24.555 -17.122 1.00 68.19 515  A 1 
ATOM 4150 N ND1 . HIS A 1 515  ? -3.475  -24.839 -16.600 1.00 60.94 515  A 1 
ATOM 4151 C CD2 . HIS A 1 515  ? -5.254  -25.722 -17.591 1.00 59.04 515  A 1 
ATOM 4152 C CE1 . HIS A 1 515  ? -3.278  -26.167 -16.728 1.00 54.11 515  A 1 
ATOM 4153 N NE2 . HIS A 1 515  ? -4.326  -26.727 -17.332 1.00 54.95 515  A 1 
ATOM 4154 N N   . LYS A 1 516  ? -7.001  -20.710 -15.857 1.00 74.40 516  A 1 
ATOM 4155 C CA  . LYS A 1 516  ? -7.352  -19.291 -15.714 1.00 77.56 516  A 1 
ATOM 4156 C C   . LYS A 1 516  ? -7.011  -18.753 -14.323 1.00 79.88 516  A 1 
ATOM 4157 O O   . LYS A 1 516  ? -6.451  -17.666 -14.215 1.00 80.83 516  A 1 
ATOM 4158 C CB  . LYS A 1 516  ? -8.854  -19.077 -15.954 1.00 78.20 516  A 1 
ATOM 4159 C CG  . LYS A 1 516  ? -9.328  -19.308 -17.389 1.00 77.73 516  A 1 
ATOM 4160 C CD  . LYS A 1 516  ? -10.848 -19.165 -17.374 1.00 76.10 516  A 1 
ATOM 4161 C CE  . LYS A 1 516  ? -11.536 -19.563 -18.676 1.00 69.24 516  A 1 
ATOM 4162 N NZ  . LYS A 1 516  ? -12.994 -19.686 -18.426 1.00 61.87 516  A 1 
ATOM 4163 N N   . LEU A 1 517  ? -7.308  -19.508 -13.278 1.00 78.20 517  A 1 
ATOM 4164 C CA  . LEU A 1 517  ? -6.991  -19.134 -11.902 1.00 78.99 517  A 1 
ATOM 4165 C C   . LEU A 1 517  ? -5.471  -19.035 -11.676 1.00 79.04 517  A 1 
ATOM 4166 O O   . LEU A 1 517  ? -5.005  -18.076 -11.066 1.00 79.46 517  A 1 
ATOM 4167 C CB  . LEU A 1 517  ? -7.655  -20.143 -10.947 1.00 79.66 517  A 1 
ATOM 4168 C CG  . LEU A 1 517  ? -7.334  -19.930 -9.462  1.00 78.53 517  A 1 
ATOM 4169 C CD1 . LEU A 1 517  ? -7.846  -18.590 -8.945  1.00 71.59 517  A 1 
ATOM 4170 C CD2 . LEU A 1 517  ? -7.975  -21.045 -8.639  1.00 72.97 517  A 1 
ATOM 4171 N N   . VAL A 1 518  ? -4.700  -20.004 -12.194 1.00 78.14 518  A 1 
ATOM 4172 C CA  . VAL A 1 518  ? -3.235  -20.016 -12.115 1.00 77.18 518  A 1 
ATOM 4173 C C   . VAL A 1 518  ? -2.634  -18.800 -12.816 1.00 78.22 518  A 1 
ATOM 4174 O O   . VAL A 1 518  ? -1.905  -18.034 -12.192 1.00 77.83 518  A 1 
ATOM 4175 C CB  . VAL A 1 518  ? -2.663  -21.321 -12.722 1.00 75.35 518  A 1 
ATOM 4176 C CG1 . VAL A 1 518  ? -1.139  -21.275 -12.896 1.00 69.90 518  A 1 
ATOM 4177 C CG2 . VAL A 1 518  ? -2.975  -22.532 -11.834 1.00 70.21 518  A 1 
ATOM 4178 N N   . ASP A 1 519  ? -2.969  -18.597 -14.085 1.00 76.10 519  A 1 
ATOM 4179 C CA  . ASP A 1 519  ? -2.405  -17.530 -14.911 1.00 77.82 519  A 1 
ATOM 4180 C C   . ASP A 1 519  ? -2.714  -16.156 -14.317 1.00 79.15 519  A 1 
ATOM 4181 O O   . ASP A 1 519  ? -1.838  -15.296 -14.204 1.00 79.36 519  A 1 
ATOM 4182 C CB  . ASP A 1 519  ? -2.951  -17.637 -16.343 1.00 76.92 519  A 1 
ATOM 4183 C CG  . ASP A 1 519  ? -2.429  -18.859 -17.113 1.00 74.89 519  A 1 
ATOM 4184 O OD1 . ASP A 1 519  ? -1.344  -19.373 -16.738 1.00 71.75 519  A 1 
ATOM 4185 O OD2 . ASP A 1 519  ? -3.093  -19.242 -18.098 1.00 69.63 519  A 1 
ATOM 4186 N N   . TYR A 1 520  ? -3.947  -15.979 -13.859 1.00 78.56 520  A 1 
ATOM 4187 C CA  . TYR A 1 520  ? -4.361  -14.715 -13.267 1.00 79.62 520  A 1 
ATOM 4188 C C   . TYR A 1 520  ? -3.745  -14.464 -11.882 1.00 79.77 520  A 1 
ATOM 4189 O O   . TYR A 1 520  ? -3.394  -13.331 -11.553 1.00 79.78 520  A 1 
ATOM 4190 C CB  . TYR A 1 520  ? -5.886  -14.673 -13.225 1.00 80.82 520  A 1 
ATOM 4191 C CG  . TYR A 1 520  ? -6.398  -13.262 -13.119 1.00 80.01 520  A 1 
ATOM 4192 C CD1 . TYR A 1 520  ? -7.080  -12.825 -11.971 1.00 73.95 520  A 1 
ATOM 4193 C CD2 . TYR A 1 520  ? -6.148  -12.369 -14.174 1.00 73.25 520  A 1 
ATOM 4194 C CE1 . TYR A 1 520  ? -7.509  -11.498 -11.887 1.00 72.01 520  A 1 
ATOM 4195 C CE2 . TYR A 1 520  ? -6.559  -11.039 -14.085 1.00 72.20 520  A 1 
ATOM 4196 C CZ  . TYR A 1 520  ? -7.242  -10.598 -12.942 1.00 76.07 520  A 1 
ATOM 4197 O OH  . TYR A 1 520  ? -7.620  -9.303  -12.854 1.00 76.24 520  A 1 
ATOM 4198 N N   . SER A 1 521  ? -3.524  -15.510 -11.080 1.00 80.36 521  A 1 
ATOM 4199 C CA  . SER A 1 521  ? -2.785  -15.395 -9.813  1.00 78.55 521  A 1 
ATOM 4200 C C   . SER A 1 521  ? -1.330  -14.971 -10.039 1.00 77.78 521  A 1 
ATOM 4201 O O   . SER A 1 521  ? -0.805  -14.150 -9.298  1.00 77.85 521  A 1 
ATOM 4202 C CB  . SER A 1 521  ? -2.805  -16.719 -9.042  1.00 78.25 521  A 1 
ATOM 4203 O OG  . SER A 1 521  ? -4.128  -17.105 -8.727  1.00 69.88 521  A 1 
ATOM 4204 N N   . ILE A 1 522  ? -0.690  -15.484 -11.101 1.00 76.37 522  A 1 
ATOM 4205 C CA  . ILE A 1 522  ? 0.661   -15.059 -11.512 1.00 76.64 522  A 1 
ATOM 4206 C C   . ILE A 1 522  ? 0.660   -13.598 -11.966 1.00 78.29 522  A 1 
ATOM 4207 O O   . ILE A 1 522  ? 1.579   -12.851 -11.626 1.00 77.81 522  A 1 
ATOM 4208 C CB  . ILE A 1 522  ? 1.192   -15.997 -12.628 1.00 75.14 522  A 1 
ATOM 4209 C CG1 . ILE A 1 522  ? 1.452   -17.414 -12.066 1.00 70.29 522  A 1 
ATOM 4210 C CG2 . ILE A 1 522  ? 2.478   -15.436 -13.268 1.00 68.78 522  A 1 
ATOM 4211 C CD1 . ILE A 1 522  ? 1.694   -18.477 -13.160 1.00 62.91 522  A 1 
ATOM 4212 N N   . GLU A 1 523  ? -0.356  -13.158 -12.706 1.00 76.39 523  A 1 
ATOM 4213 C CA  . GLU A 1 523  ? -0.497  -11.761 -13.127 1.00 78.23 523  A 1 
ATOM 4214 C C   . GLU A 1 523  ? -0.603  -10.820 -11.915 1.00 79.30 523  A 1 
ATOM 4215 O O   . GLU A 1 523  ? 0.125   -9.834  -11.836 1.00 79.98 523  A 1 
ATOM 4216 C CB  . GLU A 1 523  ? -1.714  -11.611 -14.053 1.00 79.05 523  A 1 
ATOM 4217 C CG  . GLU A 1 523  ? -1.733  -10.231 -14.725 1.00 72.55 523  A 1 
ATOM 4218 C CD  . GLU A 1 523  ? -3.045  -9.919  -15.446 1.00 70.20 523  A 1 
ATOM 4219 O OE1 . GLU A 1 523  ? -3.407  -8.716  -15.447 1.00 61.96 523  A 1 
ATOM 4220 O OE2 . GLU A 1 523  ? -3.686  -10.856 -15.977 1.00 63.60 523  A 1 
ATOM 4221 N N   . ILE A 1 524  ? -1.449  -11.157 -10.938 1.00 79.55 524  A 1 
ATOM 4222 C CA  . ILE A 1 524  ? -1.589  -10.395 -9.695  1.00 79.46 524  A 1 
ATOM 4223 C C   . ILE A 1 524  ? -0.272  -10.347 -8.924  1.00 79.07 524  A 1 
ATOM 4224 O O   . ILE A 1 524  ? 0.145   -9.268  -8.500  1.00 78.52 524  A 1 
ATOM 4225 C CB  . ILE A 1 524  ? -2.747  -10.968 -8.837  1.00 80.27 524  A 1 
ATOM 4226 C CG1 . ILE A 1 524  ? -4.076  -10.581 -9.519  1.00 77.84 524  A 1 
ATOM 4227 C CG2 . ILE A 1 524  ? -2.703  -10.460 -7.385  1.00 77.58 524  A 1 
ATOM 4228 C CD1 . ILE A 1 524  ? -5.323  -11.098 -8.816  1.00 70.78 524  A 1 
ATOM 4229 N N   . ALA A 1 525  ? 0.430   -11.463 -8.789  1.00 79.40 525  A 1 
ATOM 4230 C CA  . ALA A 1 525  ? 1.721   -11.511 -8.118  1.00 77.27 525  A 1 
ATOM 4231 C C   . ALA A 1 525  ? 2.753   -10.579 -8.779  1.00 77.23 525  A 1 
ATOM 4232 O O   . ALA A 1 525  ? 3.454   -9.839  -8.084  1.00 76.80 525  A 1 
ATOM 4233 C CB  . ALA A 1 525  ? 2.212   -12.961 -8.104  1.00 75.82 525  A 1 
ATOM 4234 N N   . LYS A 1 526  ? 2.817   -10.559 -10.117 1.00 76.83 526  A 1 
ATOM 4235 C CA  . LYS A 1 526  ? 3.689   -9.652  -10.881 1.00 76.99 526  A 1 
ATOM 4236 C C   . LYS A 1 526  ? 3.319   -8.183  -10.674 1.00 78.52 526  A 1 
ATOM 4237 O O   . LYS A 1 526  ? 4.216   -7.351  -10.552 1.00 78.44 526  A 1 
ATOM 4238 C CB  . LYS A 1 526  ? 3.629   -9.993  -12.373 1.00 76.20 526  A 1 
ATOM 4239 C CG  . LYS A 1 526  ? 4.389   -11.286 -12.723 1.00 72.23 526  A 1 
ATOM 4240 C CD  . LYS A 1 526  ? 4.163   -11.648 -14.194 1.00 69.27 526  A 1 
ATOM 4241 C CE  . LYS A 1 526  ? 4.902   -12.942 -14.546 1.00 62.72 526  A 1 
ATOM 4242 N NZ  . LYS A 1 526  ? 4.606   -13.395 -15.931 1.00 55.67 526  A 1 
ATOM 4243 N N   . LYS A 1 527  ? 2.021   -7.856  -10.621 1.00 76.30 527  A 1 
ATOM 4244 C CA  . LYS A 1 527  ? 1.555   -6.496  -10.320 1.00 77.21 527  A 1 
ATOM 4245 C C   . LYS A 1 527  ? 1.975   -6.068  -8.914  1.00 78.04 527  A 1 
ATOM 4246 O O   . LYS A 1 527  ? 2.569   -5.002  -8.757  1.00 78.44 527  A 1 
ATOM 4247 C CB  . LYS A 1 527  ? 0.027   -6.398  -10.507 1.00 78.80 527  A 1 
ATOM 4248 C CG  . LYS A 1 527  ? -0.439  -6.407  -11.970 1.00 79.82 527  A 1 
ATOM 4249 C CD  . LYS A 1 527  ? -1.983  -6.311  -12.040 1.00 78.73 527  A 1 
ATOM 4250 C CE  . LYS A 1 527  ? -2.514  -6.313  -13.471 1.00 73.46 527  A 1 
ATOM 4251 N NZ  . LYS A 1 527  ? -4.014  -6.265  -13.502 1.00 67.23 527  A 1 
ATOM 4252 N N   . LEU A 1 528  ? 1.768   -6.907  -7.903  1.00 77.85 528  A 1 
ATOM 4253 C CA  . LEU A 1 528  ? 2.133   -6.625  -6.513  1.00 76.74 528  A 1 
ATOM 4254 C C   . LEU A 1 528  ? 3.649   -6.476  -6.313  1.00 76.18 528  A 1 
ATOM 4255 O O   . LEU A 1 528  ? 4.078   -5.608  -5.545  1.00 75.21 528  A 1 
ATOM 4256 C CB  . LEU A 1 528  ? 1.594   -7.741  -5.602  1.00 76.55 528  A 1 
ATOM 4257 C CG  . LEU A 1 528  ? 0.073   -7.729  -5.406  1.00 73.29 528  A 1 
ATOM 4258 C CD1 . LEU A 1 528  ? -0.342  -8.954  -4.579  1.00 69.71 528  A 1 
ATOM 4259 C CD2 . LEU A 1 528  ? -0.407  -6.479  -4.670  1.00 69.74 528  A 1 
ATOM 4260 N N   . ALA A 1 529  ? 4.466   -7.248  -7.028  1.00 76.21 529  A 1 
ATOM 4261 C CA  . ALA A 1 529  ? 5.930   -7.189  -6.927  1.00 75.53 529  A 1 
ATOM 4262 C C   . ALA A 1 529  ? 6.509   -5.805  -7.259  1.00 76.16 529  A 1 
ATOM 4263 O O   . ALA A 1 529  ? 7.562   -5.438  -6.739  1.00 75.23 529  A 1 
ATOM 4264 C CB  . ALA A 1 529  ? 6.515   -8.272  -7.838  1.00 74.03 529  A 1 
ATOM 4265 N N   . LYS A 1 530  ? 5.819   -4.982  -8.057  1.00 74.78 530  A 1 
ATOM 4266 C CA  . LYS A 1 530  ? 6.254   -3.614  -8.355  1.00 74.80 530  A 1 
ATOM 4267 C C   . LYS A 1 530  ? 6.317   -2.711  -7.122  1.00 75.82 530  A 1 
ATOM 4268 O O   . LYS A 1 530  ? 7.103   -1.774  -7.089  1.00 74.35 530  A 1 
ATOM 4269 C CB  . LYS A 1 530  ? 5.317   -2.975  -9.382  1.00 74.63 530  A 1 
ATOM 4270 C CG  . LYS A 1 530  ? 5.277   -3.703  -10.741 1.00 73.42 530  A 1 
ATOM 4271 C CD  . LYS A 1 530  ? 4.258   -2.945  -11.577 1.00 70.13 530  A 1 
ATOM 4272 C CE  . LYS A 1 530  ? 3.919   -3.528  -12.935 1.00 64.46 530  A 1 
ATOM 4273 N NZ  . LYS A 1 530  ? 2.776   -2.744  -13.475 1.00 57.44 530  A 1 
ATOM 4274 N N   . ASN A 1 531  ? 5.518   -3.021  -6.095  1.00 76.25 531  A 1 
ATOM 4275 C CA  . ASN A 1 531  ? 5.466   -2.259  -4.850  1.00 76.53 531  A 1 
ATOM 4276 C C   . ASN A 1 531  ? 6.387   -2.814  -3.751  1.00 77.04 531  A 1 
ATOM 4277 O O   . ASN A 1 531  ? 6.432   -2.261  -2.650  1.00 75.16 531  A 1 
ATOM 4278 C CB  . ASN A 1 531  ? 3.996   -2.145  -4.396  1.00 75.27 531  A 1 
ATOM 4279 C CG  . ASN A 1 531  ? 3.194   -1.198  -5.269  1.00 73.41 531  A 1 
ATOM 4280 O OD1 . ASN A 1 531  ? 3.709   -0.313  -5.916  1.00 67.89 531  A 1 
ATOM 4281 N ND2 . ASN A 1 531  ? 1.886   -1.330  -5.269  1.00 67.51 531  A 1 
ATOM 4282 N N   . GLU A 1 532  ? 7.153   -3.869  -4.023  1.00 73.86 532  A 1 
ATOM 4283 C CA  . GLU A 1 532  ? 8.026   -4.534  -3.047  1.00 74.63 532  A 1 
ATOM 4284 C C   . GLU A 1 532  ? 8.918   -3.549  -2.290  1.00 75.84 532  A 1 
ATOM 4285 O O   . GLU A 1 532  ? 8.964   -3.546  -1.062  1.00 74.83 532  A 1 
ATOM 4286 C CB  . GLU A 1 532  ? 8.917   -5.563  -3.772  1.00 72.74 532  A 1 
ATOM 4287 C CG  . GLU A 1 532  ? 9.916   -6.241  -2.813  1.00 66.55 532  A 1 
ATOM 4288 C CD  . GLU A 1 532  ? 10.935  -7.167  -3.489  1.00 66.74 532  A 1 
ATOM 4289 O OE1 . GLU A 1 532  ? 11.920  -7.517  -2.789  1.00 60.34 532  A 1 
ATOM 4290 O OE2 . GLU A 1 532  ? 10.762  -7.535  -4.655  1.00 61.02 532  A 1 
ATOM 4291 N N   . LYS A 1 533  ? 9.630   -2.683  -3.027  1.00 75.37 533  A 1 
ATOM 4292 C CA  . LYS A 1 533  ? 10.600  -1.747  -2.448  1.00 76.18 533  A 1 
ATOM 4293 C C   . LYS A 1 533  ? 9.936   -0.780  -1.477  1.00 77.97 533  A 1 
ATOM 4294 O O   . LYS A 1 533  ? 10.435  -0.568  -0.370  1.00 76.53 533  A 1 
ATOM 4295 C CB  . LYS A 1 533  ? 11.323  -1.003  -3.579  1.00 73.59 533  A 1 
ATOM 4296 C CG  . LYS A 1 533  ? 12.418  -0.069  -3.032  1.00 67.73 533  A 1 
ATOM 4297 C CD  . LYS A 1 533  ? 13.206  0.559   -4.180  1.00 63.83 533  A 1 
ATOM 4298 C CE  . LYS A 1 533  ? 14.330  1.431   -3.633  1.00 56.68 533  A 1 
ATOM 4299 N NZ  . LYS A 1 533  ? 15.250  1.890   -4.710  1.00 49.81 533  A 1 
ATOM 4300 N N   . MET A 1 534  ? 8.789   -0.226  -1.874  1.00 75.80 534  A 1 
ATOM 4301 C CA  . MET A 1 534  ? 8.036   0.701   -1.038  1.00 76.73 534  A 1 
ATOM 4302 C C   . MET A 1 534  ? 7.553   0.021   0.248   1.00 78.37 534  A 1 
ATOM 4303 O O   . MET A 1 534  ? 7.770   0.546   1.336   1.00 78.17 534  A 1 
ATOM 4304 C CB  . MET A 1 534  ? 6.870   1.278   -1.851  1.00 74.72 534  A 1 
ATOM 4305 C CG  . MET A 1 534  ? 6.071   2.315   -1.075  1.00 69.86 534  A 1 
ATOM 4306 S SD  . MET A 1 534  ? 7.052   3.711   -0.475  1.00 64.85 534  A 1 
ATOM 4307 C CE  . MET A 1 534  ? 5.711   4.771   0.124   1.00 56.67 534  A 1 
ATOM 4308 N N   . ILE A 1 535  ? 6.983   -1.171  0.146   1.00 75.23 535  A 1 
ATOM 4309 C CA  . ILE A 1 535  ? 6.466   -1.922  1.293   1.00 76.16 535  A 1 
ATOM 4310 C C   . ILE A 1 535  ? 7.605   -2.343  2.241   1.00 76.63 535  A 1 
ATOM 4311 O O   . ILE A 1 535  ? 7.490   -2.185  3.454   1.00 76.97 535  A 1 
ATOM 4312 C CB  . ILE A 1 535  ? 5.611   -3.113  0.800   1.00 75.55 535  A 1 
ATOM 4313 C CG1 . ILE A 1 535  ? 4.366   -2.604  0.023   1.00 72.59 535  A 1 
ATOM 4314 C CG2 . ILE A 1 535  ? 5.154   -3.972  1.983   1.00 71.32 535  A 1 
ATOM 4315 C CD1 . ILE A 1 535  ? 3.575   -3.716  -0.677  1.00 65.08 535  A 1 
ATOM 4316 N N   . LYS A 1 536  ? 8.751   -2.789  1.711   1.00 76.94 536  A 1 
ATOM 4317 C CA  . LYS A 1 536  ? 9.949   -3.076  2.519   1.00 77.89 536  A 1 
ATOM 4318 C C   . LYS A 1 536  ? 10.457  -1.843  3.264   1.00 78.71 536  A 1 
ATOM 4319 O O   . LYS A 1 536  ? 10.820  -1.941  4.432   1.00 78.38 536  A 1 
ATOM 4320 C CB  . LYS A 1 536  ? 11.070  -3.647  1.634   1.00 77.05 536  A 1 
ATOM 4321 C CG  . LYS A 1 536  ? 10.857  -5.132  1.314   1.00 73.34 536  A 1 
ATOM 4322 C CD  . LYS A 1 536  ? 12.000  -5.697  0.450   1.00 71.51 536  A 1 
ATOM 4323 C CE  . LYS A 1 536  ? 11.813  -7.214  0.329   1.00 65.15 536  A 1 
ATOM 4324 N NZ  . LYS A 1 536  ? 12.758  -7.849  -0.609  1.00 59.56 536  A 1 
ATOM 4325 N N   . ASN A 1 537  ? 10.475  -0.690  2.602   1.00 76.69 537  A 1 
ATOM 4326 C CA  . ASN A 1 537  ? 10.878  0.569   3.240   1.00 77.11 537  A 1 
ATOM 4327 C C   . ASN A 1 537  ? 9.913   0.953   4.365   1.00 77.77 537  A 1 
ATOM 4328 O O   . ASN A 1 537  ? 10.376  1.315   5.449   1.00 77.70 537  A 1 
ATOM 4329 C CB  . ASN A 1 537  ? 11.007  1.667   2.174   1.00 76.05 537  A 1 
ATOM 4330 C CG  . ASN A 1 537  ? 12.272  1.538   1.343   1.00 70.93 537  A 1 
ATOM 4331 O OD1 . ASN A 1 537  ? 13.225  0.843   1.687   1.00 64.85 537  A 1 
ATOM 4332 N ND2 . ASN A 1 537  ? 12.353  2.261   0.250   1.00 63.75 537  A 1 
ATOM 4333 N N   . VAL A 1 538  ? 8.607   0.791   4.157   1.00 77.87 538  A 1 
ATOM 4334 C CA  . VAL A 1 538  ? 7.586   0.983   5.197   1.00 77.95 538  A 1 
ATOM 4335 C C   . VAL A 1 538  ? 7.846   0.076   6.402   1.00 78.07 538  A 1 
ATOM 4336 O O   . VAL A 1 538  ? 7.927   0.580   7.518   1.00 77.98 538  A 1 
ATOM 4337 C CB  . VAL A 1 538  ? 6.178   0.769   4.609   1.00 77.95 538  A 1 
ATOM 4338 C CG1 . VAL A 1 538  ? 5.093   0.597   5.671   1.00 73.05 538  A 1 
ATOM 4339 C CG2 . VAL A 1 538  ? 5.792   1.966   3.736   1.00 74.11 538  A 1 
ATOM 4340 N N   . GLY A 1 539  ? 8.065   -1.223  6.185   1.00 78.06 539  A 1 
ATOM 4341 C CA  . GLY A 1 539  ? 8.371   -2.172  7.257   1.00 77.41 539  A 1 
ATOM 4342 C C   . GLY A 1 539  ? 9.610   -1.767  8.063   1.00 78.68 539  A 1 
ATOM 4343 O O   . GLY A 1 539  ? 9.546   -1.634  9.280   1.00 79.20 539  A 1 
ATOM 4344 N N   . LYS A 1 540  ? 10.707  -1.433  7.375   1.00 77.09 540  A 1 
ATOM 4345 C CA  . LYS A 1 540  ? 11.945  -0.968  8.009   1.00 76.55 540  A 1 
ATOM 4346 C C   . LYS A 1 540  ? 11.735  0.304   8.841   1.00 75.99 540  A 1 
ATOM 4347 O O   . LYS A 1 540  ? 12.311  0.418   9.918   1.00 75.46 540  A 1 
ATOM 4348 C CB  . LYS A 1 540  ? 13.010  -0.700  6.939   1.00 76.04 540  A 1 
ATOM 4349 C CG  . LYS A 1 540  ? 13.604  -1.977  6.335   1.00 72.56 540  A 1 
ATOM 4350 C CD  . LYS A 1 540  ? 14.550  -1.610  5.184   1.00 69.26 540  A 1 
ATOM 4351 C CE  . LYS A 1 540  ? 15.133  -2.866  4.526   1.00 62.66 540  A 1 
ATOM 4352 N NZ  . LYS A 1 540  ? 15.972  -2.524  3.341   1.00 56.33 540  A 1 
ATOM 4353 N N   . ILE A 1 541  ? 10.940  1.257   8.349   1.00 77.44 541  A 1 
ATOM 4354 C CA  . ILE A 1 541  ? 10.634  2.492   9.077   1.00 75.61 541  A 1 
ATOM 4355 C C   . ILE A 1 541  ? 9.817   2.181   10.332  1.00 75.63 541  A 1 
ATOM 4356 O O   . ILE A 1 541  ? 10.169  2.663   11.406  1.00 75.67 541  A 1 
ATOM 4357 C CB  . ILE A 1 541  ? 9.917   3.509   8.162   1.00 75.24 541  A 1 
ATOM 4358 C CG1 . ILE A 1 541  ? 10.873  4.065   7.094   1.00 73.57 541  A 1 
ATOM 4359 C CG2 . ILE A 1 541  ? 9.375   4.679   9.000   1.00 73.03 541  A 1 
ATOM 4360 C CD1 . ILE A 1 541  ? 10.155  4.735   5.904   1.00 68.04 541  A 1 
ATOM 4361 N N   . MET A 1 542  ? 8.779   1.353   10.223  1.00 72.30 542  A 1 
ATOM 4362 C CA  . MET A 1 542  ? 7.932   0.973   11.359  1.00 73.41 542  A 1 
ATOM 4363 C C   . MET A 1 542  ? 8.719   0.261   12.463  1.00 73.65 542  A 1 
ATOM 4364 O O   . MET A 1 542  ? 8.517   0.535   13.650  1.00 74.80 542  A 1 
ATOM 4365 C CB  . MET A 1 542  ? 6.795   0.060   10.877  1.00 74.70 542  A 1 
ATOM 4366 C CG  . MET A 1 542  ? 5.735   0.806   10.079  1.00 71.91 542  A 1 
ATOM 4367 S SD  . MET A 1 542  ? 4.434   -0.269  9.391   1.00 69.13 542  A 1 
ATOM 4368 C CE  . MET A 1 542  ? 3.706   -0.915  10.918  1.00 59.03 542  A 1 
ATOM 4369 N N   . ASP A 1 543  ? 9.632   -0.632  12.086  1.00 76.61 543  A 1 
ATOM 4370 C CA  . ASP A 1 543  ? 10.437  -1.386  13.052  1.00 76.32 543  A 1 
ATOM 4371 C C   . ASP A 1 543  ? 11.526  -0.548  13.723  1.00 75.08 543  A 1 
ATOM 4372 O O   . ASP A 1 543  ? 11.927  -0.835  14.854  1.00 73.24 543  A 1 
ATOM 4373 C CB  . ASP A 1 543  ? 11.039  -2.611  12.358  1.00 75.58 543  A 1 
ATOM 4374 C CG  . ASP A 1 543  ? 9.984   -3.677  12.089  1.00 72.91 543  A 1 
ATOM 4375 O OD1 . ASP A 1 543  ? 8.941   -3.659  12.814  1.00 68.86 543  A 1 
ATOM 4376 O OD2 . ASP A 1 543  ? 10.253  -4.522  11.216  1.00 68.49 543  A 1 
ATOM 4377 N N   . ASN A 1 544  ? 11.957  0.511   13.060  1.00 75.75 544  A 1 
ATOM 4378 C CA  . ASN A 1 544  ? 12.995  1.378   13.571  1.00 74.10 544  A 1 
ATOM 4379 C C   . ASN A 1 544  ? 12.499  2.757   14.012  1.00 72.79 544  A 1 
ATOM 4380 O O   . ASN A 1 544  ? 13.329  3.592   14.370  1.00 70.76 544  A 1 
ATOM 4381 C CB  . ASN A 1 544  ? 14.152  1.433   12.568  1.00 73.01 544  A 1 
ATOM 4382 C CG  . ASN A 1 544  ? 14.806  0.076   12.393  1.00 71.03 544  A 1 
ATOM 4383 O OD1 . ASN A 1 544  ? 15.535  -0.401  13.254  1.00 66.28 544  A 1 
ATOM 4384 N ND2 . ASN A 1 544  ? 14.550  -0.594  11.293  1.00 65.60 544  A 1 
ATOM 4385 N N   . ALA A 1 545  ? 11.175  3.014   14.043  1.00 75.13 545  A 1 
ATOM 4386 C CA  . ALA A 1 545  ? 10.616  4.343   14.318  1.00 72.93 545  A 1 
ATOM 4387 C C   . ALA A 1 545  ? 11.188  4.986   15.597  1.00 73.07 545  A 1 
ATOM 4388 O O   . ALA A 1 545  ? 11.666  6.125   15.576  1.00 72.04 545  A 1 
ATOM 4389 C CB  . ALA A 1 545  ? 9.089   4.205   14.393  1.00 71.77 545  A 1 
ATOM 4390 N N   . ALA A 1 546  ? 11.254  4.220   16.695  1.00 71.65 546  A 1 
ATOM 4391 C CA  . ALA A 1 546  ? 11.831  4.694   17.957  1.00 71.24 546  A 1 
ATOM 4392 C C   . ALA A 1 546  ? 13.339  5.005   17.866  1.00 72.21 546  A 1 
ATOM 4393 O O   . ALA A 1 546  ? 13.836  5.930   18.528  1.00 69.87 546  A 1 
ATOM 4394 C CB  . ALA A 1 546  ? 11.551  3.631   19.030  1.00 69.58 546  A 1 
ATOM 4395 N N   . LYS A 1 547  ? 14.093  4.263   17.052  1.00 72.08 547  A 1 
ATOM 4396 C CA  . LYS A 1 547  ? 15.525  4.499   16.816  1.00 72.54 547  A 1 
ATOM 4397 C C   . LYS A 1 547  ? 15.749  5.718   15.926  1.00 71.91 547  A 1 
ATOM 4398 O O   . LYS A 1 547  ? 16.628  6.516   16.218  1.00 71.25 547  A 1 
ATOM 4399 C CB  . LYS A 1 547  ? 16.198  3.261   16.203  1.00 71.87 547  A 1 
ATOM 4400 C CG  . LYS A 1 547  ? 16.163  2.021   17.108  1.00 67.85 547  A 1 
ATOM 4401 C CD  . LYS A 1 547  ? 16.833  0.835   16.380  1.00 65.39 547  A 1 
ATOM 4402 C CE  . LYS A 1 547  ? 16.726  -0.461  17.188  1.00 59.36 547  A 1 
ATOM 4403 N NZ  . LYS A 1 547  ? 17.105  -1.635  16.357  1.00 52.02 547  A 1 
ATOM 4404 N N   . ILE A 1 548  ? 14.913  5.898   14.898  1.00 69.45 548  A 1 
ATOM 4405 C CA  . ILE A 1 548  ? 14.976  7.042   13.968  1.00 67.81 548  A 1 
ATOM 4406 C C   . ILE A 1 548  ? 14.851  8.370   14.720  1.00 67.90 548  A 1 
ATOM 4407 O O   . ILE A 1 548  ? 15.601  9.308   14.460  1.00 67.40 548  A 1 
ATOM 4408 C CB  . ILE A 1 548  ? 13.878  6.911   12.879  1.00 67.30 548  A 1 
ATOM 4409 C CG1 . ILE A 1 548  ? 14.124  5.674   11.979  1.00 64.95 548  A 1 
ATOM 4410 C CG2 . ILE A 1 548  ? 13.834  8.173   11.996  1.00 64.27 548  A 1 
ATOM 4411 C CD1 . ILE A 1 548  ? 12.949  5.314   11.059  1.00 60.56 548  A 1 
ATOM 4412 N N   . VAL A 1 549  ? 13.967  8.428   15.710  1.00 67.90 549  A 1 
ATOM 4413 C CA  . VAL A 1 549  ? 13.763  9.621   16.547  1.00 67.77 549  A 1 
ATOM 4414 C C   . VAL A 1 549  ? 15.027  10.044  17.325  1.00 68.51 549  A 1 
ATOM 4415 O O   . VAL A 1 549  ? 15.194  11.231  17.638  1.00 66.73 549  A 1 
ATOM 4416 C CB  . VAL A 1 549  ? 12.594  9.358   17.508  1.00 66.68 549  A 1 
ATOM 4417 C CG1 . VAL A 1 549  ? 12.469  10.368  18.646  1.00 61.37 549  A 1 
ATOM 4418 C CG2 . VAL A 1 549  ? 11.264  9.374   16.752  1.00 63.66 549  A 1 
ATOM 4419 N N   . ASN A 1 550  ? 15.903  9.098   17.651  1.00 67.78 550  A 1 
ATOM 4420 C CA  . ASN A 1 550  ? 17.075  9.340   18.505  1.00 67.39 550  A 1 
ATOM 4421 C C   . ASN A 1 550  ? 18.418  9.288   17.751  1.00 65.79 550  A 1 
ATOM 4422 O O   . ASN A 1 550  ? 19.442  9.607   18.341  1.00 61.99 550  A 1 
ATOM 4423 C CB  . ASN A 1 550  ? 17.033  8.328   19.658  1.00 66.33 550  A 1 
ATOM 4424 C CG  . ASN A 1 550  ? 15.825  8.501   20.563  1.00 63.75 550  A 1 
ATOM 4425 O OD1 . ASN A 1 550  ? 15.394  9.601   20.908  1.00 59.95 550  A 1 
ATOM 4426 N ND2 . ASN A 1 550  ? 15.227  7.418   20.990  1.00 59.65 550  A 1 
ATOM 4427 N N   . SER A 1 551  ? 18.412  8.890   16.479  1.00 67.82 551  A 1 
ATOM 4428 C CA  . SER A 1 551  ? 19.635  8.684   15.707  1.00 65.83 551  A 1 
ATOM 4429 C C   . SER A 1 551  ? 19.921  9.846   14.758  1.00 65.37 551  A 1 
ATOM 4430 O O   . SER A 1 551  ? 19.048  10.286  14.017  1.00 59.79 551  A 1 
ATOM 4431 C CB  . SER A 1 551  ? 19.535  7.381   14.918  1.00 61.26 551  A 1 
ATOM 4432 O OG  . SER A 1 551  ? 20.746  7.132   14.239  1.00 55.62 551  A 1
[truncated: 322,221 more chars]
