# Supplementary material for: Ancestral Origin and Functional Expression of a Hyaluronic Acid Pathway Complement in Mussels
Source: Biology (Basel). 2025 Jul 24;14(8):930. doi: 10.3390/biology14080930 (PMC12383584; doi:10.3390/biology14080930)
Supplement: Supplementary file 1 [file biology-14-00930-s001.zip › File S3.cif]

# By using this file you agree to the legally binding terms of use found at alphafoldserver.com/output-terms
data_12dfcbbecf784ca7
#
_entry.id 12dfcbbecf784ca7
#
loop_
_atom_type.symbol
C 
N 
O 
S 
#
loop_
_audit_author.name
_audit_author.pdbx_ordinal
"Google DeepMind" 1 
"Isomorphic Labs" 2 
#
_audit_conform.dict_location https://raw.githubusercontent.com/ihmwg/ModelCIF/master/dist/mmcif_ma.dic
_audit_conform.dict_name     mmcif_ma.dic
_audit_conform.dict_version  1.4.5
#
loop_
_chem_comp.formula
_chem_comp.formula_weight
_chem_comp.id
_chem_comp.mon_nstd_flag
_chem_comp.name
_chem_comp.pdbx_smiles
_chem_comp.pdbx_synonyms
_chem_comp.type
"C3 H7 N O2"    89.093  ALA y ALANINE         C[C@H](N)C(O)=O                  ? "L-PEPTIDE LINKING" 
"C6 H15 N4 O2"  175.209 ARG y ARGININE        N[C@@H](CCCNC(N)=[NH2+])C(O)=O   ? "L-PEPTIDE LINKING" 
"C4 H8 N2 O3"   132.118 ASN y ASPARAGINE      N[C@@H](CC(N)=O)C(O)=O           ? "L-PEPTIDE LINKING" 
"C4 H7 N O4"    133.103 ASP y "ASPARTIC ACID" N[C@@H](CC(O)=O)C(O)=O           ? "L-PEPTIDE LINKING" 
"C3 H7 N O2 S"  121.158 CYS y CYSTEINE        N[C@@H](CS)C(O)=O                ? "L-PEPTIDE LINKING" 
"C5 H10 N2 O3"  146.144 GLN y GLUTAMINE       N[C@@H](CCC(N)=O)C(O)=O          ? "L-PEPTIDE LINKING" 
"C5 H9 N O4"    147.129 GLU y "GLUTAMIC ACID" N[C@@H](CCC(O)=O)C(O)=O          ? "L-PEPTIDE LINKING" 
"C2 H5 N O2"    75.067  GLY y GLYCINE         NCC(O)=O                         ? "PEPTIDE LINKING"   
"C6 H10 N3 O2"  156.162 HIS y HISTIDINE       N[C@@H](Cc1c[nH]c[nH+]1)C(O)=O   ? "L-PEPTIDE LINKING" 
"C6 H13 N O2"   131.173 ILE y ISOLEUCINE      CC[C@H](C)[C@H](N)C(O)=O         ? "L-PEPTIDE LINKING" 
"C6 H13 N O2"   131.173 LEU y LEUCINE         CC(C)C[C@H](N)C(O)=O             ? "L-PEPTIDE LINKING" 
"C6 H15 N2 O2"  147.195 LYS y LYSINE          N[C@@H](CCCC[NH3+])C(O)=O        ? "L-PEPTIDE LINKING" 
"C5 H11 N O2 S" 149.211 MET y METHIONINE      CSCC[C@H](N)C(O)=O               ? "L-PEPTIDE LINKING" 
"C9 H11 N O2"   165.189 PHE y PHENYLALANINE   N[C@@H](Cc1ccccc1)C(O)=O         ? "L-PEPTIDE LINKING" 
"C5 H9 N O2"    115.130 PRO y PROLINE         OC(=O)[C@@H]1CCCN1               ? "L-PEPTIDE LINKING" 
"C3 H7 N O3"    105.093 SER y SERINE          N[C@@H](CO)C(O)=O                ? "L-PEPTIDE LINKING" 
"C4 H9 N O3"    119.119 THR y THREONINE       C[C@@H](O)[C@H](N)C(O)=O         ? "L-PEPTIDE LINKING" 
"C11 H12 N2 O2" 204.225 TRP y TRYPTOPHAN      N[C@@H](Cc1c[nH]c2ccccc12)C(O)=O ? "L-PEPTIDE LINKING" 
"C9 H11 N O3"   181.189 TYR y TYROSINE        N[C@@H](Cc1ccc(O)cc1)C(O)=O      ? "L-PEPTIDE LINKING" 
"C5 H11 N O2"   117.146 VAL y VALINE          CC(C)[C@H](N)C(O)=O              ? "L-PEPTIDE LINKING" 
#
_citation.book_publisher          ?
_citation.country                 UK
_citation.id                      primary
_citation.journal_full            Nature
_citation.journal_id_ASTM         NATUAS
_citation.journal_id_CSD          0006
_citation.journal_id_ISSN         0028-0836
_citation.journal_volume          630
_citation.page_first              493
_citation.page_last               500
_citation.pdbx_database_id_DOI    10.1038/s41586-024-07487-w
_citation.pdbx_database_id_PubMed 38718835
_citation.title                   "Accurate structure prediction of biomolecular interactions with AlphaFold 3"
_citation.year                    2024
#
loop_
_citation_author.citation_id
_citation_author.name
_citation_author.ordinal
primary "Google DeepMind" 1 
primary "Isomorphic Labs" 2 
#
_entity.id               1
_entity.pdbx_description .
_entity.type             polymer
#
_entity_poly.entity_id      1
_entity_poly.pdbx_strand_id A
_entity_poly.type           polypeptide(L)
#
loop_
_entity_poly_seq.entity_id
_entity_poly_seq.hetero
_entity_poly_seq.mon_id
_entity_poly_seq.num
1 n MET 1    
1 n SER 2    
1 n THR 3    
1 n ILE 4    
1 n GLN 5    
1 n TRP 6    
1 n TYR 7    
1 n LEU 8    
1 n LEU 9    
1 n VAL 10   
1 n ILE 11   
1 n LEU 12   
1 n HIS 13   
1 n SER 14   
1 n VAL 15   
1 n TYR 16   
1 n LEU 17   
1 n GLN 18   
1 n ARG 19   
1 n ALA 20   
1 n THR 21   
1 n ALA 22   
1 n THR 23   
1 n VAL 24   
1 n PHE 25   
1 n VAL 26   
1 n ASN 27   
1 n GLU 28   
1 n SER 29   
1 n THR 30   
1 n HIS 31   
1 n ILE 32   
1 n GLU 33   
1 n LEU 34   
1 n ARG 35   
1 n LYS 36   
1 n LEU 37   
1 n CYS 38   
1 n ILE 39   
1 n THR 40   
1 n LEU 41   
1 n ALA 42   
1 n LEU 43   
1 n PRO 44   
1 n ALA 45   
1 n LYS 46   
1 n ALA 47   
1 n SER 48   
1 n GLY 49   
1 n PRO 50   
1 n ASP 51   
1 n PHE 52   
1 n GLU 53   
1 n MET 54   
1 n PHE 55   
1 n GLU 56   
1 n ASN 57   
1 n LEU 58   
1 n TYR 59   
1 n ASN 60   
1 n ASP 61   
1 n GLN 62   
1 n LEU 63   
1 n PHE 64   
1 n LYS 65   
1 n ALA 66   
1 n GLY 67   
1 n ASN 68   
1 n ASN 69   
1 n ILE 70   
1 n PHE 71   
1 n ASP 72   
1 n ASN 73   
1 n ILE 74   
1 n ASN 75   
1 n ASP 76   
1 n ASN 77   
1 n LYS 78   
1 n ALA 79   
1 n ARG 80   
1 n ILE 81   
1 n ASN 82   
1 n THR 83   
1 n THR 84   
1 n GLU 85   
1 n ALA 86   
1 n GLU 87   
1 n CYS 88   
1 n SER 89   
1 n ILE 90   
1 n LEU 91   
1 n ASP 92   
1 n THR 93   
1 n SER 94   
1 n THR 95   
1 n VAL 96   
1 n GLY 97   
1 n CYS 98   
1 n VAL 99   
1 n TYR 100  
1 n LEU 101  
1 n ARG 102  
1 n LEU 103  
1 n TYR 104  
1 n LYS 105  
1 n ILE 106  
1 n GLY 107  
1 n GLN 108  
1 n TYR 109  
1 n THR 110  
1 n LYS 111  
1 n SER 112  
1 n ASP 113  
1 n LEU 114  
1 n GLN 115  
1 n ARG 116  
1 n LEU 117  
1 n GLY 118  
1 n SER 119  
1 n VAL 120  
1 n LEU 121  
1 n ASP 122  
1 n THR 123  
1 n GLU 124  
1 n HIS 125  
1 n ASP 126  
1 n ASN 127  
1 n ILE 128  
1 n SER 129  
1 n TYR 130  
1 n MET 131  
1 n TYR 132  
1 n SER 133  
1 n VAL 134  
1 n LEU 135  
1 n LEU 136  
1 n LEU 137  
1 n ALA 138  
1 n TRP 139  
1 n TYR 140  
1 n LEU 141  
1 n ASP 142  
1 n PRO 143  
1 n VAL 144  
1 n LEU 145  
1 n LEU 146  
1 n LYS 147  
1 n LEU 148  
1 n ASN 149  
1 n CYS 150  
1 n GLY 151  
1 n PRO 152  
1 n VAL 153  
1 n ASP 154  
1 n LEU 155  
1 n ILE 156  
1 n SER 157  
1 n LYS 158  
1 n ILE 159  
1 n PRO 160  
1 n ILE 161  
1 n ALA 162  
1 n GLN 163  
1 n TRP 164  
1 n LYS 165  
1 n TYR 166  
1 n ALA 167  
1 n ALA 168  
1 n GLU 169  
1 n PHE 170  
1 n GLU 171  
1 n THR 172  
1 n HIS 173  
1 n LEU 174  
1 n LEU 175  
1 n THR 176  
1 n ARG 177  
1 n SER 178  
1 n ASN 179  
1 n VAL 180  
1 n CYS 181  
1 n SER 182  
1 n TRP 183  
1 n THR 184  
1 n LYS 185  
1 n PRO 186  
1 n PHE 187  
1 n ARG 188  
1 n LYS 189  
1 n THR 190  
1 n VAL 191  
1 n SER 192  
1 n GLU 193  
1 n HIS 194  
1 n LEU 195  
1 n ILE 196  
1 n SER 197  
1 n GLU 198  
1 n VAL 199  
1 n SER 200  
1 n GLU 201  
1 n TRP 202  
1 n CYS 203  
1 n LEU 204  
1 n ILE 205  
1 n ASN 206  
1 n ARG 207  
1 n ASP 208  
1 n ASP 209  
1 n PRO 210  
1 n TYR 211  
1 n CYS 212  
1 n GLN 213  
1 n LEU 214  
1 n ILE 215  
1 n SER 216  
1 n PHE 217  
1 n PHE 218  
1 n GLU 219  
1 n LEU 220  
1 n VAL 221  
1 n ASP 222  
1 n SER 223  
1 n ILE 224  
1 n ASP 225  
1 n ASN 226  
1 n LEU 227  
1 n CYS 228  
1 n GLY 229  
1 n LEU 230  
1 n VAL 231  
1 n THR 232  
1 n GLU 233  
1 n ALA 234  
1 n ASP 235  
1 n TRP 236  
1 n ASN 237  
1 n GLU 238  
1 n SER 239  
1 n SER 240  
1 n LEU 241  
1 n GLU 242  
1 n ILE 243  
1 n LYS 244  
1 n ALA 245  
1 n ALA 246  
1 n LYS 247  
1 n PHE 248  
1 n SER 249  
1 n ILE 250  
1 n PHE 251  
1 n THR 252  
1 n LEU 253  
1 n PHE 254  
1 n GLN 255  
1 n ARG 256  
1 n ALA 257  
1 n PRO 258  
1 n LYS 259  
1 n ASP 260  
1 n MET 261  
1 n HIS 262  
1 n GLN 263  
1 n ASN 264  
1 n SER 265  
1 n LYS 266  
1 n ILE 267  
1 n GLU 268  
1 n LYS 269  
1 n SER 270  
1 n GLU 271  
1 n ILE 272  
1 n THR 273  
1 n LYS 274  
1 n ILE 275  
1 n THR 276  
1 n THR 277  
1 n GLU 278  
1 n ILE 279  
1 n LEU 280  
1 n THR 281  
1 n THR 282  
1 n PHE 283  
1 n TYR 284  
1 n ASP 285  
1 n GLU 286  
1 n PHE 287  
1 n ARG 288  
1 n SER 289  
1 n LYS 290  
1 n GLN 291  
1 n LEU 292  
1 n ILE 293  
1 n LYS 294  
1 n THR 295  
1 n ASN 296  
1 n ASN 297  
1 n LEU 298  
1 n LEU 299  
1 n LYS 300  
1 n ILE 301  
1 n LEU 302  
1 n PRO 303  
1 n LYS 304  
1 n SER 305  
1 n SER 306  
1 n ALA 307  
1 n ILE 308  
1 n LYS 309  
1 n CYS 310  
1 n ASN 311  
1 n PHE 312  
1 n MET 313  
1 n ALA 314  
1 n GLU 315  
1 n TYR 316  
1 n PRO 317  
1 n SER 318  
1 n PHE 319  
1 n ASP 320  
1 n TRP 321  
1 n LEU 322  
1 n LEU 323  
1 n CYS 324  
1 n ALA 325  
1 n PHE 326  
1 n ALA 327  
1 n LYS 328  
1 n THR 329  
1 n LEU 330  
1 n ASP 331  
1 n GLN 332  
1 n LEU 333  
1 n ARG 334  
1 n SER 335  
1 n PHE 336  
1 n VAL 337  
1 n LEU 338  
1 n THR 339  
1 n TYR 340  
1 n GLY 341  
1 n ILE 342  
1 n GLY 343  
1 n VAL 344  
1 n SER 345  
1 n GLY 346  
1 n TYR 347  
1 n SER 348  
1 n SER 349  
1 n LYS 350  
1 n ARG 351  
1 n LYS 352  
1 n VAL 353  
1 n LEU 354  
1 n VAL 355  
1 n THR 356  
1 n SER 357  
1 n ILE 358  
1 n ASP 359  
1 n TYR 360  
1 n LYS 361  
1 n GLU 362  
1 n TYR 363  
1 n ILE 364  
1 n LYS 365  
1 n ASN 366  
1 n VAL 367  
1 n ARG 368  
1 n ILE 369  
1 n SER 370  
1 n GLN 371  
1 n ILE 372  
1 n LYS 373  
1 n GLU 374  
1 n LEU 375  
1 n SER 376  
1 n GLN 377  
1 n GLU 378  
1 n ILE 379  
1 n SER 380  
1 n LEU 381  
1 n ASP 382  
1 n LEU 383  
1 n GLN 384  
1 n VAL 385  
1 n ALA 386  
1 n ALA 387  
1 n VAL 388  
1 n GLN 389  
1 n ILE 390  
1 n LYS 391  
1 n ASN 392  
1 n GLU 393  
1 n ILE 394  
1 n GLN 395  
1 n ASP 396  
1 n ARG 397  
1 n PHE 398  
1 n GLN 399  
1 n GLN 400  
1 n LEU 401  
1 n GLY 402  
1 n THR 403  
1 n TYR 404  
1 n PHE 405  
1 n LYS 406  
1 n SER 407  
1 n LEU 408  
1 n ALA 409  
1 n GLU 410  
1 n PHE 411  
1 n GLU 412  
1 n SER 413  
1 n LYS 414  
1 n LYS 415  
1 n LEU 416  
1 n THR 417  
1 n ALA 418  
1 n ASP 419  
1 n ILE 420  
1 n ASP 421  
1 n SER 422  
1 n ILE 423  
1 n GLN 424  
1 n SER 425  
1 n ASP 426  
1 n ILE 427  
1 n ASP 428  
1 n SER 429  
1 n TYR 430  
1 n THR 431  
1 n ILE 432  
1 n VAL 433  
1 n HIS 434  
1 n GLU 435  
1 n LYS 436  
1 n ALA 437  
1 n LYS 438  
1 n THR 439  
1 n LYS 440  
1 n LEU 441  
1 n LYS 442  
1 n SER 443  
1 n SER 444  
1 n LEU 445  
1 n GLY 446  
1 n ALA 447  
1 n LEU 448  
1 n LEU 449  
1 n LEU 450  
1 n LEU 451  
1 n PHE 452  
1 n THR 453  
1 n SER 454  
1 n ALA 455  
1 n ALA 456  
1 n THR 457  
1 n GLY 458  
1 n ASP 459  
1 n LEU 460  
1 n VAL 461  
1 n GLU 462  
1 n ALA 463  
1 n GLY 464  
1 n VAL 465  
1 n LYS 466  
1 n LEU 467  
1 n ALA 468  
1 n ALA 469  
1 n ARG 470  
1 n ALA 471  
1 n ALA 472  
1 n GLU 473  
1 n ALA 474  
1 n SER 475  
1 n ASN 476  
1 n PRO 477  
1 n LEU 478  
1 n LYS 479  
1 n TRP 480  
1 n ILE 481  
1 n PHE 482  
1 n ASN 483  
1 n SER 484  
1 n GLY 485  
1 n ASN 486  
1 n THR 487  
1 n VAL 488  
1 n ASP 489  
1 n VAL 490  
1 n LEU 491  
1 n GLU 492  
1 n ALA 493  
1 n THR 494  
1 n ASN 495  
1 n GLU 496  
1 n VAL 497  
1 n ALA 498  
1 n GLN 499  
1 n ALA 500  
1 n THR 501  
1 n ALA 502  
1 n ILE 503  
1 n LEU 504  
1 n ALA 505  
1 n LYS 506  
1 n ALA 507  
1 n LEU 508  
1 n SER 509  
1 n LYS 510  
1 n THR 511  
1 n GLY 512  
1 n TYR 513  
1 n LEU 514  
1 n ILE 515  
1 n LYS 516  
1 n LEU 517  
1 n GLN 518  
1 n LYS 519  
1 n LEU 520  
1 n SER 521  
1 n ALA 522  
1 n GLU 523  
1 n ILE 524  
1 n SER 525  
1 n LYS 526  
1 n LYS 527  
1 n ILE 528  
1 n ASN 529  
1 n LYS 530  
1 n ASN 531  
1 n ALA 532  
1 n PRO 533  
1 n LEU 534  
1 n LEU 535  
1 n GLN 536  
1 n THR 537  
1 n ILE 538  
1 n LYS 539  
1 n ASN 540  
1 n ILE 541  
1 n LEU 542  
1 n ASP 543  
1 n ARG 544  
1 n VAL 545  
1 n THR 546  
1 n PRO 547  
1 n GLU 548  
1 n SER 549  
1 n ILE 550  
1 n SER 551  
1 n ASP 552  
1 n GLU 553  
1 n LYS 554  
1 n PHE 555  
1 n THR 556  
1 n SER 557  
1 n LEU 558  
1 n GLN 559  
1 n SER 560  
1 n ASP 561  
1 n PHE 562  
1 n PHE 563  
1 n LYS 564  
1 n HIS 565  
1 n TYR 566  
1 n GLU 567  
1 n ASN 568  
1 n TYR 569  
1 n SER 570  
1 n GLY 571  
1 n LYS 572  
1 n LEU 573  
1 n GLN 574  
1 n LYS 575  
1 n TYR 576  
1 n GLU 577  
1 n LEU 578  
1 n THR 579  
1 n VAL 580  
1 n LEU 581  
1 n GLY 582  
1 n SER 583  
1 n TYR 584  
1 n TRP 585  
1 n GLU 586  
1 n GLY 587  
1 n PHE 588  
1 n ILE 589  
1 n ASP 590  
1 n ASP 591  
1 n LEU 592  
1 n CYS 593  
1 n SER 594  
1 n SER 595  
1 n ILE 596  
1 n GLU 597  
1 n GLU 598  
1 n THR 599  
1 n SER 600  
1 n GLY 601  
1 n LEU 602  
1 n ALA 603  
1 n SER 604  
1 n ALA 605  
1 n ALA 606  
1 n PHE 607  
1 n LYS 608  
1 n THR 609  
1 n THR 610  
1 n LEU 611  
1 n TRP 612  
1 n ALA 613  
1 n THR 614  
1 n ASN 615  
1 n ALA 616  
1 n CYS 617  
1 n PRO 618  
1 n ASP 619  
1 n ALA 620  
1 n LYS 621  
1 n ALA 622  
1 n ASN 623  
1 n ALA 624  
1 n ILE 625  
1 n LYS 626  
1 n LEU 627  
1 n VAL 628  
1 n VAL 629  
1 n SER 630  
1 n LEU 631  
1 n GLU 632  
1 n GLU 633  
1 n ILE 634  
1 n PHE 635  
1 n ASP 636  
1 n PHE 637  
1 n GLN 638  
1 n GLU 639  
1 n ASN 640  
1 n LEU 641  
1 n LEU 642  
1 n GLU 643  
1 n LYS 644  
1 n MET 645  
1 n SER 646  
1 n SER 647  
1 n LEU 648  
1 n MET 649  
1 n ARG 650  
1 n SER 651  
1 n LEU 652  
1 n THR 653  
1 n GLN 654  
1 n ILE 655  
1 n GLN 656  
1 n SER 657  
1 n SER 658  
1 n SER 659  
1 n ILE 660  
1 n LEU 661  
1 n GLY 662  
1 n SER 663  
1 n GLY 664  
1 n THR 665  
1 n ARG 666  
1 n ALA 667  
1 n ARG 668  
1 n PHE 669  
1 n PRO 670  
1 n SER 671  
1 n ASN 672  
1 n LEU 673  
1 n THR 674  
1 n ILE 675  
1 n PHE 676  
1 n GLU 677  
1 n ILE 678  
1 n LYS 679  
1 n SER 680  
1 n PHE 681  
1 n ALA 682  
1 n ALA 683  
1 n ALA 684  
1 n SER 685  
1 n TYR 686  
1 n ILE 687  
1 n SER 688  
1 n THR 689  
1 n SER 690  
1 n ILE 691  
1 n VAL 692  
1 n GLN 693  
1 n PHE 694  
1 n THR 695  
1 n ASN 696  
1 n VAL 697  
1 n TYR 698  
1 n MET 699  
1 n LEU 700  
1 n CYS 701  
1 n ASP 702  
1 n ILE 703  
1 n LEU 704  
1 n GLU 705  
1 n TYR 706  
1 n LYS 707  
1 n MET 708  
1 n GLY 709  
1 n ARG 710  
1 n ARG 711  
1 n PRO 712  
1 n ASN 713  
1 n ASP 714  
1 n CYS 715  
1 n GLN 716  
1 n GLY 717  
1 n ILE 718  
1 n SER 719  
1 n THR 720  
1 n ASN 721  
1 n VAL 722  
1 n ASP 723  
1 n LYS 724  
1 n LEU 725  
1 n LEU 726  
1 n SER 727  
1 n LEU 728  
1 n PRO 729  
1 n ASP 730  
1 n VAL 731  
1 n ARG 732  
1 n CYS 733  
1 n ASN 734  
1 n PRO 735  
1 n ILE 736  
1 n LEU 737  
1 n LYS 738  
1 n TYR 739  
1 n VAL 740  
1 n ASP 741  
1 n LEU 742  
1 n PRO 743  
1 n THR 744  
1 n GLN 745  
1 n SER 746  
1 n ASN 747  
1 n SER 748  
1 n PHE 749  
1 n ASN 750  
1 n GLU 751  
1 n THR 752  
1 n ASN 753  
1 n ARG 754  
1 n ASN 755  
1 n TRP 756  
1 n ILE 757  
1 n ASP 758  
1 n LEU 759  
1 n SER 760  
1 n LYS 761  
1 n LEU 762  
1 n TYR 763  
1 n LYS 764  
1 n GLY 765  
1 n GLU 766  
1 n THR 767  
1 n VAL 768  
1 n GLN 769  
1 n PHE 770  
1 n GLN 771  
1 n ILE 772  
1 n PRO 773  
1 n ASN 774  
1 n SER 775  
1 n ASN 776  
1 n TRP 777  
1 n LEU 778  
1 n ILE 779  
1 n ASP 780  
1 n ARG 781  
1 n GLY 782  
1 n TRP 783  
1 n ILE 784  
1 n PRO 785  
1 n GLU 786  
1 n ALA 787  
1 n HIS 788  
1 n LYS 789  
1 n ASN 790  
1 n PHE 791  
1 n ALA 792  
1 n ILE 793  
1 n TYR 794  
1 n VAL 795  
1 n ASP 796  
1 n GLY 797  
1 n PHE 798  
1 n GLU 799  
1 n MET 800  
1 n TYR 801  
1 n LEU 802  
1 n PRO 803  
1 n VAL 804  
1 n GLN 805  
1 n SER 806  
1 n SER 807  
1 n SER 808  
1 n SER 809  
1 n ASN 810  
1 n GLN 811  
1 n VAL 812  
1 n GLU 813  
1 n VAL 814  
1 n ILE 815  
1 n VAL 816  
1 n THR 817  
1 n PRO 818  
1 n SER 819  
1 n ASN 820  
1 n THR 821  
1 n GLY 822  
1 n ASN 823  
1 n ARG 824  
1 n LEU 825  
1 n TYR 826  
1 n ASP 827  
1 n TYR 828  
1 n LYS 829  
1 n ASP 830  
1 n GLY 831  
1 n THR 832  
1 n ASP 833  
1 n TYR 834  
1 n ILE 835  
1 n ILE 836  
1 n THR 837  
1 n PRO 838  
1 n SER 839  
1 n VAL 840  
1 n PRO 841  
1 n MET 842  
1 n ARG 843  
1 n MET 844  
1 n SER 845  
1 n TYR 846  
1 n SER 847  
1 n LEU 848  
1 n GLY 849  
1 n LYS 850  
1 n ASP 851  
1 n LEU 852  
1 n THR 853  
1 n CYS 854  
1 n ARG 855  
1 n GLN 856  
1 n GLU 857  
1 n ARG 858  
1 n ILE 859  
1 n GLU 860  
1 n ASN 861  
1 n PRO 862  
1 n TYR 863  
1 n ARG 864  
1 n VAL 865  
1 n CYS 866  
1 n ASP 867  
1 n THR 868  
1 n ASP 869  
1 n GLY 870  
1 n GLY 871  
1 n ASN 872  
1 n LEU 873  
1 n MET 874  
1 n PRO 875  
1 n GLN 876  
1 n ILE 877  
1 n CYS 878  
1 n ILE 879  
1 n HIS 880  
1 n THR 881  
1 n LEU 882  
1 n GLY 883  
1 n THR 884  
1 n ASP 885  
1 n SER 886  
1 n VAL 887  
1 n ILE 888  
1 n ASP 889  
1 n PRO 890  
1 n ASP 891  
1 n LYS 892  
1 n ILE 893  
1 n LYS 894  
1 n PRO 895  
1 n SER 896  
1 n ILE 897  
1 n TYR 898  
1 n GLY 899  
1 n GLN 900  
1 n LEU 901  
1 n ASP 902  
1 n ILE 903  
1 n THR 904  
1 n VAL 905  
1 n SER 906  
1 n GLY 907  
1 n LEU 908  
1 n GLU 909  
1 n ARG 910  
1 n SER 911  
1 n HIS 912  
1 n LEU 913  
1 n SER 914  
1 n THR 915  
1 n PRO 916  
1 n SER 917  
1 n THR 918  
1 n LYS 919  
1 n VAL 920  
1 n PRO 921  
1 n ILE 922  
1 n LYS 923  
1 n VAL 924  
1 n GLY 925  
1 n LEU 926  
1 n LYS 927  
1 n TYR 928  
1 n CYS 929  
1 n PHE 930  
1 n ILE 931  
1 n ASP 932  
1 n PRO 933  
1 n TYR 934  
1 n GLU 935  
1 n ARG 936  
1 n ARG 937  
1 n LYS 938  
1 n LYS 939  
1 n ARG 940  
1 n ASN 941  
1 n THR 942  
1 n ARG 943  
1 n ARG 944  
1 n THR 945  
1 n VAL 946  
1 n GLY 947  
1 n ASP 948  
1 n ILE 949  
1 n CYS 950  
1 n CYS 951  
1 n SER 952  
1 n GLY 953  
1 n ASN 954  
1 n SER 955  
1 n PHE 956  
1 n TYR 957  
1 n LYS 958  
1 n ASP 959  
1 n GLY 960  
1 n HIS 961  
1 n CYS 962  
1 n GLN 963  
1 n ASP 964  
1 n CYS 965  
1 n PRO 966  
1 n PRO 967  
1 n GLY 968  
1 n THR 969  
1 n ILE 970  
1 n SER 971  
1 n LYS 972  
1 n PHE 973  
1 n ASN 974  
1 n GLY 975  
1 n LEU 976  
1 n PHE 977  
1 n CYS 978  
1 n GLY 979  
1 n ASN 980  
1 n VAL 981  
1 n ILE 982  
1 n ASP 983  
1 n VAL 984  
1 n ILE 985  
1 n TYR 986  
1 n ALA 987  
1 n GLU 988  
1 n GLN 989  
1 n ILE 990  
1 n LEU 991  
1 n GLN 992  
1 n ASP 993  
1 n PHE 994  
1 n THR 995  
1 n TYR 996  
1 n ALA 997  
1 n ASP 998  
1 n ALA 999  
1 n VAL 1000 
1 n THR 1001 
1 n GLY 1002 
1 n CYS 1003 
1 n ARG 1004 
1 n ASN 1005 
1 n SER 1006 
1 n GLY 1007 
1 n LYS 1008 
1 n LYS 1009 
1 n LEU 1010 
1 n ALA 1011 
1 n SER 1012 
1 n LYS 1013 
1 n ASP 1014 
1 n SER 1015 
1 n LEU 1016 
1 n LEU 1017 
1 n LEU 1018 
1 n ALA 1019 
1 n ARG 1020 
1 n ASP 1021 
1 n LEU 1022 
1 n GLY 1023 
1 n SER 1024 
1 n GLN 1025 
1 n SER 1026 
1 n CYS 1027 
1 n LEU 1028 
1 n CYS 1029 
1 n GLY 1030 
1 n TRP 1031 
1 n ILE 1032 
1 n GLU 1033 
1 n GLY 1034 
1 n GLY 1035 
1 n ILE 1036 
1 n VAL 1037 
1 n ASP 1038 
1 n SER 1039 
1 n ALA 1040 
1 n ARG 1041 
1 n SER 1042 
1 n ARG 1043 
1 n ALA 1044 
1 n ASP 1045 
1 n CYS 1046 
1 n ASP 1047 
1 n VAL 1048 
1 n GLN 1049 
1 n THR 1050 
1 n GLN 1051 
1 n CYS 1052 
1 n GLN 1053 
1 n PHE 1054 
1 n ASP 1055 
1 n GLU 1056 
1 n TYR 1057 
1 n MET 1058 
1 n LYS 1059 
1 n TYR 1060 
1 n ALA 1061 
1 n TYR 1062 
1 n CYS 1063 
1 n ASP 1064 
1 n SER 1065 
1 n THR 1066 
1 n TYR 1067 
1 n GLU 1068 
1 n LEU 1069 
1 n VAL 1070 
1 n THR 1071 
1 n LEU 1072 
1 n PRO 1073 
1 n LEU 1074 
1 n ILE 1075 
1 n ASN 1076 
1 n ASN 1077 
1 n LYS 1078 
1 n GLU 1079 
1 n GLN 1080 
1 n THR 1081 
1 n THR 1082 
1 n SER 1083 
1 n GLY 1084 
1 n LEU 1085 
1 n SER 1086 
1 n ILE 1087 
1 n GLY 1088 
1 n ALA 1089 
1 n ILE 1090 
1 n LEU 1091 
1 n GLY 1092 
1 n ILE 1093 
1 n ILE 1094 
1 n VAL 1095 
1 n THR 1096 
1 n VAL 1097 
1 n ILE 1098 
1 n ILE 1099 
1 n ILE 1100 
1 n CYS 1101 
1 n ALA 1102 
1 n LEU 1103 
1 n VAL 1104 
1 n ALA 1105 
1 n PHE 1106 
1 n VAL 1107 
1 n LEU 1108 
1 n TYR 1109 
1 n LYS 1110 
1 n ARG 1111 
1 n ASN 1112 
1 n ASN 1113 
1 n LEU 1114 
1 n CYS 1115 
1 n ASN 1116 
1 n VAL 1117 
1 n ILE 1118 
1 n LYS 1119 
1 n ARG 1120 
1 n ARG 1121 
1 n ASN 1122 
1 n ILE 1123 
1 n PRO 1124 
1 n THR 1125 
1 n GLU 1126 
1 n GLU 1127 
1 n SER 1128 
1 n GLY 1129 
1 n MET 1130 
1 n ASN 1131 
1 n SER 1132 
1 n ASN 1133 
1 n SER 1134 
1 n ALA 1135 
1 n TYR 1136 
1 n GLN 1137 
1 n ASP 1138 
1 n PHE 1139 
1 n ASP 1140 
1 n MET 1141 
1 n ILE 1142 
1 n ASN 1143 
1 n VAL 1144 
1 n ASN 1145 
1 n LYS 1146 
1 n LYS 1147 
1 n GLN 1148 
1 n ALA 1149 
1 n LYS 1150 
1 n PHE 1151 
#
_ma_data.content_type "model coordinates"
_ma_data.id           1
_ma_data.name         Model
#
_ma_model_list.data_id          1
_ma_model_list.model_group_id   1
_ma_model_list.model_group_name "AlphaFold-beta-20231127 (2b86f29d-618d-47cf-8aef-20020b1102eb @ 2025-06-02 05:06:48)"
_ma_model_list.model_id         1
_ma_model_list.model_name       "Top ranked model"
_ma_model_list.model_type       "Ab initio model"
_ma_model_list.ordinal_id       1
#
loop_
_ma_protocol_step.method_type
_ma_protocol_step.ordinal_id
_ma_protocol_step.protocol_id
_ma_protocol_step.step_id
"coevolution MSA" 1 1 1 
"template search" 2 1 2 
modeling          3 1 3 
#
loop_
_ma_qa_metric.id
_ma_qa_metric.mode
_ma_qa_metric.name
_ma_qa_metric.software_group_id
_ma_qa_metric.type
1 global pLDDT 1 pLDDT 
2 local  pLDDT 1 pLDDT 
#
_ma_qa_metric_global.metric_id    1
_ma_qa_metric_global.metric_value 67.36
_ma_qa_metric_global.model_id     1
_ma_qa_metric_global.ordinal_id   1
#
_ma_software_group.group_id    1
_ma_software_group.ordinal_id  1
_ma_software_group.software_id 1
#
_ma_target_entity.data_id   1
_ma_target_entity.entity_id 1
_ma_target_entity.origin    .
#
_ma_target_entity_instance.asym_id   A
_ma_target_entity_instance.details   .
_ma_target_entity_instance.entity_id 1
#
loop_
_pdbx_data_usage.details
_pdbx_data_usage.id
_pdbx_data_usage.type
_pdbx_data_usage.url
;NON-COMMERCIAL USE ONLY, BY USING THIS FILE YOU AGREE TO THE TERMS OF USE FOUND
AT alphafoldserver.com/output-terms.
;
1 license    ? 
;THE INFORMATION IS NOT INTENDED FOR, HAS NOT BEEN VALIDATED FOR, AND IS NOT
APPROVED FOR CLINICAL USE. IT SHOULD NOT BE USED FOR CLINICAL PURPOSE OR RELIED
ON FOR MEDICAL OR OTHER PROFESSIONAL ADVICE. IT IS THEORETICAL MODELLING ONLY
AND CAUTION SHOULD BE EXERCISED IN ITS USE. IT IS PROVIDED "AS-IS" WITHOUT ANY
WARRANTY OF ANY KIND, WHETHER EXPRESSED OR IMPLIED. NO WARRANTY IS GIVEN THAT
USE OF THE INFORMATION SHALL NOT INFRINGE THE RIGHTS OF ANY THIRD PARTY.
;
2 disclaimer ? 
#
loop_
_pdbx_poly_seq_scheme.asym_id
_pdbx_poly_seq_scheme.auth_seq_num
_pdbx_poly_seq_scheme.entity_id
_pdbx_poly_seq_scheme.hetero
_pdbx_poly_seq_scheme.mon_id
_pdbx_poly_seq_scheme.pdb_ins_code
_pdbx_poly_seq_scheme.pdb_seq_num
_pdbx_poly_seq_scheme.pdb_strand_id
_pdbx_poly_seq_scheme.seq_id
A 1    1 n MET . 1    A 1    
A 2    1 n SER . 2    A 2    
A 3    1 n THR . 3    A 3    
A 4    1 n ILE . 4    A 4    
A 5    1 n GLN . 5    A 5    
A 6    1 n TRP . 6    A 6    
A 7    1 n TYR . 7    A 7    
A 8    1 n LEU . 8    A 8    
A 9    1 n LEU . 9    A 9    
A 10   1 n VAL . 10   A 10   
A 11   1 n ILE . 11   A 11   
A 12   1 n LEU . 12   A 12   
A 13   1 n HIS . 13   A 13   
A 14   1 n SER . 14   A 14   
A 15   1 n VAL . 15   A 15   
A 16   1 n TYR . 16   A 16   
A 17   1 n LEU . 17   A 17   
A 18   1 n GLN . 18   A 18   
A 19   1 n ARG . 19   A 19   
A 20   1 n ALA . 20   A 20   
A 21   1 n THR . 21   A 21   
A 22   1 n ALA . 22   A 22   
A 23   1 n THR . 23   A 23   
A 24   1 n VAL . 24   A 24   
A 25   1 n PHE . 25   A 25   
A 26   1 n VAL . 26   A 26   
A 27   1 n ASN . 27   A 27   
A 28   1 n GLU . 28   A 28   
A 29   1 n SER . 29   A 29   
A 30   1 n THR . 30   A 30   
A 31   1 n HIS . 31   A 31   
A 32   1 n ILE . 32   A 32   
A 33   1 n GLU . 33   A 33   
A 34   1 n LEU . 34   A 34   
A 35   1 n ARG . 35   A 35   
A 36   1 n LYS . 36   A 36   
A 37   1 n LEU . 37   A 37   
A 38   1 n CYS . 38   A 38   
A 39   1 n ILE . 39   A 39   
A 40   1 n THR . 40   A 40   
A 41   1 n LEU . 41   A 41   
A 42   1 n ALA . 42   A 42   
A 43   1 n LEU . 43   A 43   
A 44   1 n PRO . 44   A 44   
A 45   1 n ALA . 45   A 45   
A 46   1 n LYS . 46   A 46   
A 47   1 n ALA . 47   A 47   
A 48   1 n SER . 48   A 48   
A 49   1 n GLY . 49   A 49   
A 50   1 n PRO . 50   A 50   
A 51   1 n ASP . 51   A 51   
A 52   1 n PHE . 52   A 52   
A 53   1 n GLU . 53   A 53   
A 54   1 n MET . 54   A 54   
A 55   1 n PHE . 55   A 55   
A 56   1 n GLU . 56   A 56   
A 57   1 n ASN . 57   A 57   
A 58   1 n LEU . 58   A 58   
A 59   1 n TYR . 59   A 59   
A 60   1 n ASN . 60   A 60   
A 61   1 n ASP . 61   A 61   
A 62   1 n GLN . 62   A 62   
A 63   1 n LEU . 63   A 63   
A 64   1 n PHE . 64   A 64   
A 65   1 n LYS . 65   A 65   
A 66   1 n ALA . 66   A 66   
A 67   1 n GLY . 67   A 67   
A 68   1 n ASN . 68   A 68   
A 69   1 n ASN . 69   A 69   
A 70   1 n ILE . 70   A 70   
A 71   1 n PHE . 71   A 71   
A 72   1 n ASP . 72   A 72   
A 73   1 n ASN . 73   A 73   
A 74   1 n ILE . 74   A 74   
A 75   1 n ASN . 75   A 75   
A 76   1 n ASP . 76   A 76   
A 77   1 n ASN . 77   A 77   
A 78   1 n LYS . 78   A 78   
A 79   1 n ALA . 79   A 79   
A 80   1 n ARG . 80   A 80   
A 81   1 n ILE . 81   A 81   
A 82   1 n ASN . 82   A 82   
A 83   1 n THR . 83   A 83   
A 84   1 n THR . 84   A 84   
A 85   1 n GLU . 85   A 85   
A 86   1 n ALA . 86   A 86   
A 87   1 n GLU . 87   A 87   
A 88   1 n CYS . 88   A 88   
A 89   1 n SER . 89   A 89   
A 90   1 n ILE . 90   A 90   
A 91   1 n LEU . 91   A 91   
A 92   1 n ASP . 92   A 92   
A 93   1 n THR . 93   A 93   
A 94   1 n SER . 94   A 94   
A 95   1 n THR . 95   A 95   
A 96   1 n VAL . 96   A 96   
A 97   1 n GLY . 97   A 97   
A 98   1 n CYS . 98   A 98   
A 99   1 n VAL . 99   A 99   
A 100  1 n TYR . 100  A 100  
A 101  1 n LEU . 101  A 101  
A 102  1 n ARG . 102  A 102  
A 103  1 n LEU . 103  A 103  
A 104  1 n TYR . 104  A 104  
A 105  1 n LYS . 105  A 105  
A 106  1 n ILE . 106  A 106  
A 107  1 n GLY . 107  A 107  
A 108  1 n GLN . 108  A 108  
A 109  1 n TYR . 109  A 109  
A 110  1 n THR . 110  A 110  
A 111  1 n LYS . 111  A 111  
A 112  1 n SER . 112  A 112  
A 113  1 n ASP . 113  A 113  
A 114  1 n LEU . 114  A 114  
A 115  1 n GLN . 115  A 115  
A 116  1 n ARG . 116  A 116  
A 117  1 n LEU . 117  A 117  
A 118  1 n GLY . 118  A 118  
A 119  1 n SER . 119  A 119  
A 120  1 n VAL . 120  A 120  
A 121  1 n LEU . 121  A 121  
A 122  1 n ASP . 122  A 122  
A 123  1 n THR . 123  A 123  
A 124  1 n GLU . 124  A 124  
A 125  1 n HIS . 125  A 125  
A 126  1 n ASP . 126  A 126  
A 127  1 n ASN . 127  A 127  
A 128  1 n ILE . 128  A 128  
A 129  1 n SER . 129  A 129  
A 130  1 n TYR . 130  A 130  
A 131  1 n MET . 131  A 131  
A 132  1 n TYR . 132  A 132  
A 133  1 n SER . 133  A 133  
A 134  1 n VAL . 134  A 134  
A 135  1 n LEU . 135  A 135  
A 136  1 n LEU . 136  A 136  
A 137  1 n LEU . 137  A 137  
A 138  1 n ALA . 138  A 138  
A 139  1 n TRP . 139  A 139  
A 140  1 n TYR . 140  A 140  
A 141  1 n LEU . 141  A 141  
A 142  1 n ASP . 142  A 142  
A 143  1 n PRO . 143  A 143  
A 144  1 n VAL . 144  A 144  
A 145  1 n LEU . 145  A 145  
A 146  1 n LEU . 146  A 146  
A 147  1 n LYS . 147  A 147  
A 148  1 n LEU . 148  A 148  
A 149  1 n ASN . 149  A 149  
A 150  1 n CYS . 150  A 150  
A 151  1 n GLY . 151  A 151  
A 152  1 n PRO . 152  A 152  
A 153  1 n VAL . 153  A 153  
A 154  1 n ASP . 154  A 154  
A 155  1 n LEU . 155  A 155  
A 156  1 n ILE . 156  A 156  
A 157  1 n SER . 157  A 157  
A 158  1 n LYS . 158  A 158  
A 159  1 n ILE . 159  A 159  
A 160  1 n PRO . 160  A 160  
A 161  1 n ILE . 161  A 161  
A 162  1 n ALA . 162  A 162  
A 163  1 n GLN . 163  A 163  
A 164  1 n TRP . 164  A 164  
A 165  1 n LYS . 165  A 165  
A 166  1 n TYR . 166  A 166  
A 167  1 n ALA . 167  A 167  
A 168  1 n ALA . 168  A 168  
A 169  1 n GLU . 169  A 169  
A 170  1 n PHE . 170  A 170  
A 171  1 n GLU . 171  A 171  
A 172  1 n THR . 172  A 172  
A 173  1 n HIS . 173  A 173  
A 174  1 n LEU . 174  A 174  
A 175  1 n LEU . 175  A 175  
A 176  1 n THR . 176  A 176  
A 177  1 n ARG . 177  A 177  
A 178  1 n SER . 178  A 178  
A 179  1 n ASN . 179  A 179  
A 180  1 n VAL . 180  A 180  
A 181  1 n CYS . 181  A 181  
A 182  1 n SER . 182  A 182  
A 183  1 n TRP . 183  A 183  
A 184  1 n THR . 184  A 184  
A 185  1 n LYS . 185  A 185  
A 186  1 n PRO . 186  A 186  
A 187  1 n PHE . 187  A 187  
A 188  1 n ARG . 188  A 188  
A 189  1 n LYS . 189  A 189  
A 190  1 n THR . 190  A 190  
A 191  1 n VAL . 191  A 191  
A 192  1 n SER . 192  A 192  
A 193  1 n GLU . 193  A 193  
A 194  1 n HIS . 194  A 194  
A 195  1 n LEU . 195  A 195  
A 196  1 n ILE . 196  A 196  
A 197  1 n SER . 197  A 197  
A 198  1 n GLU . 198  A 198  
A 199  1 n VAL . 199  A 199  
A 200  1 n SER . 200  A 200  
A 201  1 n GLU . 201  A 201  
A 202  1 n TRP . 202  A 202  
A 203  1 n CYS . 203  A 203  
A 204  1 n LEU . 204  A 204  
A 205  1 n ILE . 205  A 205  
A 206  1 n ASN . 206  A 206  
A 207  1 n ARG . 207  A 207  
A 208  1 n ASP . 208  A 208  
A 209  1 n ASP . 209  A 209  
A 210  1 n PRO . 210  A 210  
A 211  1 n TYR . 211  A 211  
A 212  1 n CYS . 212  A 212  
A 213  1 n GLN . 213  A 213  
A 214  1 n LEU . 214  A 214  
A 215  1 n ILE . 215  A 215  
A 216  1 n SER . 216  A 216  
A 217  1 n PHE . 217  A 217  
A 218  1 n PHE . 218  A 218  
A 219  1 n GLU . 219  A 219  
A 220  1 n LEU . 220  A 220  
A 221  1 n VAL . 221  A 221  
A 222  1 n ASP . 222  A 222  
A 223  1 n SER . 223  A 223  
A 224  1 n ILE . 224  A 224  
A 225  1 n ASP . 225  A 225  
A 226  1 n ASN . 226  A 226  
A 227  1 n LEU . 227  A 227  
A 228  1 n CYS . 228  A 228  
A 229  1 n GLY . 229  A 229  
A 230  1 n LEU . 230  A 230  
A 231  1 n VAL . 231  A 231  
A 232  1 n THR . 232  A 232  
A 233  1 n GLU . 233  A 233  
A 234  1 n ALA . 234  A 234  
A 235  1 n ASP . 235  A 235  
A 236  1 n TRP . 236  A 236  
A 237  1 n ASN . 237  A 237  
A 238  1 n GLU . 238  A 238  
A 239  1 n SER . 239  A 239  
A 240  1 n SER . 240  A 240  
A 241  1 n LEU . 241  A 241  
A 242  1 n GLU . 242  A 242  
A 243  1 n ILE . 243  A 243  
A 244  1 n LYS . 244  A 244  
A 245  1 n ALA . 245  A 245  
A 246  1 n ALA . 246  A 246  
A 247  1 n LYS . 247  A 247  
A 248  1 n PHE . 248  A 248  
A 249  1 n SER . 249  A 249  
A 250  1 n ILE . 250  A 250  
A 251  1 n PHE . 251  A 251  
A 252  1 n THR . 252  A 252  
A 253  1 n LEU . 253  A 253  
A 254  1 n PHE . 254  A 254  
A 255  1 n GLN . 255  A 255  
A 256  1 n ARG . 256  A 256  
A 257  1 n ALA . 257  A 257  
A 258  1 n PRO . 258  A 258  
A 259  1 n LYS . 259  A 259  
A 260  1 n ASP . 260  A 260  
A 261  1 n MET . 261  A 261  
A 262  1 n HIS . 262  A 262  
A 263  1 n GLN . 263  A 263  
A 264  1 n ASN . 264  A 264  
A 265  1 n SER . 265  A 265  
A 266  1 n LYS . 266  A 266  
A 267  1 n ILE . 267  A 267  
A 268  1 n GLU . 268  A 268  
A 269  1 n LYS . 269  A 269  
A 270  1 n SER . 270  A 270  
A 271  1 n GLU . 271  A 271  
A 272  1 n ILE . 272  A 272  
A 273  1 n THR . 273  A 273  
A 274  1 n LYS . 274  A 274  
A 275  1 n ILE . 275  A 275  
A 276  1 n THR . 276  A 276  
A 277  1 n THR . 277  A 277  
A 278  1 n GLU . 278  A 278  
A 279  1 n ILE . 279  A 279  
A 280  1 n LEU . 280  A 280  
A 281  1 n THR . 281  A 281  
A 282  1 n THR . 282  A 282  
A 283  1 n PHE . 283  A 283  
A 284  1 n TYR . 284  A 284  
A 285  1 n ASP . 285  A 285  
A 286  1 n GLU . 286  A 286  
A 287  1 n PHE . 287  A 287  
A 288  1 n ARG . 288  A 288  
A 289  1 n SER . 289  A 289  
A 290  1 n LYS . 290  A 290  
A 291  1 n GLN . 291  A 291  
A 292  1 n LEU . 292  A 292  
A 293  1 n ILE . 293  A 293  
A 294  1 n LYS . 294  A 294  
A 295  1 n THR . 295  A 295  
A 296  1 n ASN . 296  A 296  
A 297  1 n ASN . 297  A 297  
A 298  1 n LEU . 298  A 298  
A 299  1 n LEU . 299  A 299  
A 300  1 n LYS . 300  A 300  
A 301  1 n ILE . 301  A 301  
A 302  1 n LEU . 302  A 302  
A 303  1 n PRO . 303  A 303  
A 304  1 n LYS . 304  A 304  
A 305  1 n SER . 305  A 305  
A 306  1 n SER . 306  A 306  
A 307  1 n ALA . 307  A 307  
A 308  1 n ILE . 308  A 308  
A 309  1 n LYS . 309  A 309  
A 310  1 n CYS . 310  A 310  
A 311  1 n ASN . 311  A 311  
A 312  1 n PHE . 312  A 312  
A 313  1 n MET . 313  A 313  
A 314  1 n ALA . 314  A 314  
A 315  1 n GLU . 315  A 315  
A 316  1 n TYR . 316  A 316  
A 317  1 n PRO . 317  A 317  
A 318  1 n SER . 318  A 318  
A 319  1 n PHE . 319  A 319  
A 320  1 n ASP . 320  A 320  
A 321  1 n TRP . 321  A 321  
A 322  1 n LEU . 322  A 322  
A 323  1 n LEU . 323  A 323  
A 324  1 n CYS . 324  A 324  
A 325  1 n ALA . 325  A 325  
A 326  1 n PHE . 326  A 326  
A 327  1 n ALA . 327  A 327  
A 328  1 n LYS . 328  A 328  
A 329  1 n THR . 329  A 329  
A 330  1 n LEU . 330  A 330  
A 331  1 n ASP . 331  A 331  
A 332  1 n GLN . 332  A 332  
A 333  1 n LEU . 333  A 333  
A 334  1 n ARG . 334  A 334  
A 335  1 n SER . 335  A 335  
A 336  1 n PHE . 336  A 336  
A 337  1 n VAL . 337  A 337  
A 338  1 n LEU . 338  A 338  
A 339  1 n THR . 339  A 339  
A 340  1 n TYR . 340  A 340  
A 341  1 n GLY . 341  A 341  
A 342  1 n ILE . 342  A 342  
A 343  1 n GLY . 343  A 343  
A 344  1 n VAL . 344  A 344  
A 345  1 n SER . 345  A 345  
A 346  1 n GLY . 346  A 346  
A 347  1 n TYR . 347  A 347  
A 348  1 n SER . 348  A 348  
A 349  1 n SER . 349  A 349  
A 350  1 n LYS . 350  A 350  
A 351  1 n ARG . 351  A 351  
A 352  1 n LYS . 352  A 352  
A 353  1 n VAL . 353  A 353  
A 354  1 n LEU . 354  A 354  
A 355  1 n VAL . 355  A 355  
A 356  1 n THR . 356  A 356  
A 357  1 n SER . 357  A 357  
A 358  1 n ILE . 358  A 358  
A 359  1 n ASP . 359  A 359  
A 360  1 n TYR . 360  A 360  
A 361  1 n LYS . 361  A 361  
A 362  1 n GLU . 362  A 362  
A 363  1 n TYR . 363  A 363  
A 364  1 n ILE . 364  A 364  
A 365  1 n LYS . 365  A 365  
A 366  1 n ASN . 366  A 366  
A 367  1 n VAL . 367  A 367  
A 368  1 n ARG . 368  A 368  
A 369  1 n ILE . 369  A 369  
A 370  1 n SER . 370  A 370  
A 371  1 n GLN . 371  A 371  
A 372  1 n ILE . 372  A 372  
A 373  1 n LYS . 373  A 373  
A 374  1 n GLU . 374  A 374  
A 375  1 n LEU . 375  A 375  
A 376  1 n SER . 376  A 376  
A 377  1 n GLN . 377  A 377  
A 378  1 n GLU . 378  A 378  
A 379  1 n ILE . 379  A 379  
A 380  1 n SER . 380  A 380  
A 381  1 n LEU . 381  A 381  
A 382  1 n ASP . 382  A 382  
A 383  1 n LEU . 383  A 383  
A 384  1 n GLN . 384  A 384  
A 385  1 n VAL . 385  A 385  
A 386  1 n ALA . 386  A 386  
A 387  1 n ALA . 387  A 387  
A 388  1 n VAL . 388  A 388  
A 389  1 n GLN . 389  A 389  
A 390  1 n ILE . 390  A 390  
A 391  1 n LYS . 391  A 391  
A 392  1 n ASN . 392  A 392  
A 393  1 n GLU . 393  A 393  
A 394  1 n ILE . 394  A 394  
A 395  1 n GLN . 395  A 395  
A 396  1 n ASP . 396  A 396  
A 397  1 n ARG . 397  A 397  
A 398  1 n PHE . 398  A 398  
A 399  1 n GLN . 399  A 399  
A 400  1 n GLN . 400  A 400  
A 401  1 n LEU . 401  A 401  
A 402  1 n GLY . 402  A 402  
A 403  1 n THR . 403  A 403  
A 404  1 n TYR . 404  A 404  
A 405  1 n PHE . 405  A 405  
A 406  1 n LYS . 406  A 406  
A 407  1 n SER . 407  A 407  
A 408  1 n LEU . 408  A 408  
A 409  1 n ALA . 409  A 409  
A 410  1 n GLU . 410  A 410  
A 411  1 n PHE . 411  A 411  
A 412  1 n GLU . 412  A 412  
A 413  1 n SER . 413  A 413  
A 414  1 n LYS . 414  A 414  
A 415  1 n LYS . 415  A 415  
A 416  1 n LEU . 416  A 416  
A 417  1 n THR . 417  A 417  
A 418  1 n ALA . 418  A 418  
A 419  1 n ASP . 419  A 419  
A 420  1 n ILE . 420  A 420  
A 421  1 n ASP . 421  A 421  
A 422  1 n SER . 422  A 422  
A 423  1 n ILE . 423  A 423  
A 424  1 n GLN . 424  A 424  
A 425  1 n SER . 425  A 425  
A 426  1 n ASP . 426  A 426  
A 427  1 n ILE . 427  A 427  
A 428  1 n ASP . 428  A 428  
A 429  1 n SER . 429  A 429  
A 430  1 n TYR . 430  A 430  
A 431  1 n THR . 431  A 431  
A 432  1 n ILE . 432  A 432  
A 433  1 n VAL . 433  A 433  
A 434  1 n HIS . 434  A 434  
A 435  1 n GLU . 435  A 435  
A 436  1 n LYS . 436  A 436  
A 437  1 n ALA . 437  A 437  
A 438  1 n LYS . 438  A 438  
A 439  1 n THR . 439  A 439  
A 440  1 n LYS . 440  A 440  
A 441  1 n LEU . 441  A 441  
A 442  1 n LYS . 442  A 442  
A 443  1 n SER . 443  A 443  
A 444  1 n SER . 444  A 444  
A 445  1 n LEU . 445  A 445  
A 446  1 n GLY . 446  A 446  
A 447  1 n ALA . 447  A 447  
A 448  1 n LEU . 448  A 448  
A 449  1 n LEU . 449  A 449  
A 450  1 n LEU . 450  A 450  
A 451  1 n LEU . 451  A 451  
A 452  1 n PHE . 452  A 452  
A 453  1 n THR . 453  A 453  
A 454  1 n SER . 454  A 454  
A 455  1 n ALA . 455  A 455  
A 456  1 n ALA . 456  A 456  
A 457  1 n THR . 457  A 457  
A 458  1 n GLY . 458  A 458  
A 459  1 n ASP . 459  A 459  
A 460  1 n LEU . 460  A 460  
A 461  1 n VAL . 461  A 461  
A 462  1 n GLU . 462  A 462  
A 463  1 n ALA . 463  A 463  
A 464  1 n GLY . 464  A 464  
A 465  1 n VAL . 465  A 465  
A 466  1 n LYS . 466  A 466  
A 467  1 n LEU . 467  A 467  
A 468  1 n ALA . 468  A 468  
A 469  1 n ALA . 469  A 469  
A 470  1 n ARG . 470  A 470  
A 471  1 n ALA . 471  A 471  
A 472  1 n ALA . 472  A 472  
A 473  1 n GLU . 473  A 473  
A 474  1 n ALA . 474  A 474  
A 475  1 n SER . 475  A 475  
A 476  1 n ASN . 476  A 476  
A 477  1 n PRO . 477  A 477  
A 478  1 n LEU . 478  A 478  
A 479  1 n LYS . 479  A 479  
A 480  1 n TRP . 480  A 480  
A 481  1 n ILE . 481  A 481  
A 482  1 n PHE . 482  A 482  
A 483  1 n ASN . 483  A 483  
A 484  1 n SER . 484  A 484  
A 485  1 n GLY . 485  A 485  
A 486  1 n ASN . 486  A 486  
A 487  1 n THR . 487  A 487  
A 488  1 n VAL . 488  A 488  
A 489  1 n ASP . 489  A 489  
A 490  1 n VAL . 490  A 490  
A 491  1 n LEU . 491  A 491  
A 492  1 n GLU . 492  A 492  
A 493  1 n ALA . 493  A 493  
A 494  1 n THR . 494  A 494  
A 495  1 n ASN . 495  A 495  
A 496  1 n GLU . 496  A 496  
A 497  1 n VAL . 497  A 497  
A 498  1 n ALA . 498  A 498  
A 499  1 n GLN . 499  A 499  
A 500  1 n ALA . 500  A 500  
A 501  1 n THR . 501  A 501  
A 502  1 n ALA . 502  A 502  
A 503  1 n ILE . 503  A 503  
A 504  1 n LEU . 504  A 504  
A 505  1 n ALA . 505  A 505  
A 506  1 n LYS . 506  A 506  
A 507  1 n ALA . 507  A 507  
A 508  1 n LEU . 508  A 508  
A 509  1 n SER . 509  A 509  
A 510  1 n LYS . 510  A 510  
A 511  1 n THR . 511  A 511  
A 512  1 n GLY . 512  A 512  
A 513  1 n TYR . 513  A 513  
A 514  1 n LEU . 514  A 514  
A 515  1 n ILE . 515  A 515  
A 516  1 n LYS . 516  A 516  
A 517  1 n LEU . 517  A 517  
A 518  1 n GLN . 518  A 518  
A 519  1 n LYS . 519  A 519  
A 520  1 n LEU . 520  A 520  
A 521  1 n SER . 521  A 521  
A 522  1 n ALA . 522  A 522  
A 523  1 n GLU . 523  A 523  
A 524  1 n ILE . 524  A 524  
A 525  1 n SER . 525  A 525  
A 526  1 n LYS . 526  A 526  
A 527  1 n LYS . 527  A 527  
A 528  1 n ILE . 528  A 528  
A 529  1 n ASN . 529  A 529  
A 530  1 n LYS . 530  A 530  
A 531  1 n ASN . 531  A 531  
A 532  1 n ALA . 532  A 532  
A 533  1 n PRO . 533  A 533  
A 534  1 n LEU . 534  A 534  
A 535  1 n LEU . 535  A 535  
A 536  1 n GLN . 536  A 536  
A 537  1 n THR . 537  A 537  
A 538  1 n ILE . 538  A 538  
A 539  1 n LYS . 539  A 539  
A 540  1 n ASN . 540  A 540  
A 541  1 n ILE . 541  A 541  
A 542  1 n LEU . 542  A 542  
A 543  1 n ASP . 543  A 543  
A 544  1 n ARG . 544  A 544  
A 545  1 n VAL . 545  A 545  
A 546  1 n THR . 546  A 546  
A 547  1 n PRO . 547  A 547  
A 548  1 n GLU . 548  A 548  
A 549  1 n SER . 549  A 549  
A 550  1 n ILE . 550  A 550  
A 551  1 n SER . 551  A 551  
A 552  1 n ASP . 552  A 552  
A 553  1 n GLU . 553  A 553  
A 554  1 n LYS . 554  A 554  
A 555  1 n PHE . 555  A 555  
A 556  1 n THR . 556  A 556  
A 557  1 n SER . 557  A 557  
A 558  1 n LEU . 558  A 558  
A 559  1 n GLN . 559  A 559  
A 560  1 n SER . 560  A 560  
A 561  1 n ASP . 561  A 561  
A 562  1 n PHE . 562  A 562  
A 563  1 n PHE . 563  A 563  
A 564  1 n LYS . 564  A 564  
A 565  1 n HIS . 565  A 565  
A 566  1 n TYR . 566  A 566  
A 567  1 n GLU . 567  A 567  
A 568  1 n ASN . 568  A 568  
A 569  1 n TYR . 569  A 569  
A 570  1 n SER . 570  A 570  
A 571  1 n GLY . 571  A 571  
A 572  1 n LYS . 572  A 572  
A 573  1 n LEU . 573  A 573  
A 574  1 n GLN . 574  A 574  
A 575  1 n LYS . 575  A 575  
A 576  1 n TYR . 576  A 576  
A 577  1 n GLU . 577  A 577  
A 578  1 n LEU . 578  A 578  
A 579  1 n THR . 579  A 579  
A 580  1 n VAL . 580  A 580  
A 581  1 n LEU . 581  A 581  
A 582  1 n GLY . 582  A 582  
A 583  1 n SER . 583  A 583  
A 584  1 n TYR . 584  A 584  
A 585  1 n TRP . 585  A 585  
A 586  1 n GLU . 586  A 586  
A 587  1 n GLY . 587  A 587  
A 588  1 n PHE . 588  A 588  
A 589  1 n ILE . 589  A 589  
A 590  1 n ASP . 590  A 590  
A 591  1 n ASP . 591  A 591  
A 592  1 n LEU . 592  A 592  
A 593  1 n CYS . 593  A 593  
A 594  1 n SER . 594  A 594  
A 595  1 n SER . 595  A 595  
A 596  1 n ILE . 596  A 596  
A 597  1 n GLU . 597  A 597  
A 598  1 n GLU . 598  A 598  
A 599  1 n THR . 599  A 599  
A 600  1 n SER . 600  A 600  
A 601  1 n GLY . 601  A 601  
A 602  1 n LEU . 602  A 602  
A 603  1 n ALA . 603  A 603  
A 604  1 n SER . 604  A 604  
A 605  1 n ALA . 605  A 605  
A 606  1 n ALA . 606  A 606  
A 607  1 n PHE . 607  A 607  
A 608  1 n LYS . 608  A 608  
A 609  1 n THR . 609  A 609  
A 610  1 n THR . 610  A 610  
A 611  1 n LEU . 611  A 611  
A 612  1 n TRP . 612  A 612  
A 613  1 n ALA . 613  A 613  
A 614  1 n THR . 614  A 614  
A 615  1 n ASN . 615  A 615  
A 616  1 n ALA . 616  A 616  
A 617  1 n CYS . 617  A 617  
A 618  1 n PRO . 618  A 618  
A 619  1 n ASP . 619  A 619  
A 620  1 n ALA . 620  A 620  
A 621  1 n LYS . 621  A 621  
A 622  1 n ALA . 622  A 622  
A 623  1 n ASN . 623  A 623  
A 624  1 n ALA . 624  A 624  
A 625  1 n ILE . 625  A 625  
A 626  1 n LYS . 626  A 626  
A 627  1 n LEU . 627  A 627  
A 628  1 n VAL . 628  A 628  
A 629  1 n VAL . 629  A 629  
A 630  1 n SER . 630  A 630  
A 631  1 n LEU . 631  A 631  
A 632  1 n GLU . 632  A 632  
A 633  1 n GLU . 633  A 633  
A 634  1 n ILE . 634  A 634  
A 635  1 n PHE . 635  A 635  
A 636  1 n ASP . 636  A 636  
A 637  1 n PHE . 637  A 637  
A 638  1 n GLN . 638  A 638  
A 639  1 n GLU . 639  A 639  
A 640  1 n ASN . 640  A 640  
A 641  1 n LEU . 641  A 641  
A 642  1 n LEU . 642  A 642  
A 643  1 n GLU . 643  A 643  
A 644  1 n LYS . 644  A 644  
A 645  1 n MET . 645  A 645  
A 646  1 n SER . 646  A 646  
A 647  1 n SER . 647  A 647  
A 648  1 n LEU . 648  A 648  
A 649  1 n MET . 649  A 649  
A 650  1 n ARG . 650  A 650  
A 651  1 n SER . 651  A 651  
A 652  1 n LEU . 652  A 652  
A 653  1 n THR . 653  A 653  
A 654  1 n GLN . 654  A 654  
A 655  1 n ILE . 655  A 655  
A 656  1 n GLN . 656  A 656  
A 657  1 n SER . 657  A 657  
A 658  1 n SER . 658  A 658  
A 659  1 n SER . 659  A 659  
A 660  1 n ILE . 660  A 660  
A 661  1 n LEU . 661  A 661  
A 662  1 n GLY . 662  A 662  
A 663  1 n SER . 663  A 663  
A 664  1 n GLY . 664  A 664  
A 665  1 n THR . 665  A 665  
A 666  1 n ARG . 666  A 666  
A 667  1 n ALA . 667  A 667  
A 668  1 n ARG . 668  A 668  
A 669  1 n PHE . 669  A 669  
A 670  1 n PRO . 670  A 670  
A 671  1 n SER . 671  A 671  
A 672  1 n ASN . 672  A 672  
A 673  1 n LEU . 673  A 673  
A 674  1 n THR . 674  A 674  
A 675  1 n ILE . 675  A 675  
A 676  1 n PHE . 676  A 676  
A 677  1 n GLU . 677  A 677  
A 678  1 n ILE . 678  A 678  
A 679  1 n LYS . 679  A 679  
A 680  1 n SER . 680  A 680  
A 681  1 n PHE . 681  A 681  
A 682  1 n ALA . 682  A 682  
A 683  1 n ALA . 683  A 683  
A 684  1 n ALA . 684  A 684  
A 685  1 n SER . 685  A 685  
A 686  1 n TYR . 686  A 686  
A 687  1 n ILE . 687  A 687  
A 688  1 n SER . 688  A 688  
A 689  1 n THR . 689  A 689  
A 690  1 n SER . 690  A 690  
A 691  1 n ILE . 691  A 691  
A 692  1 n VAL . 692  A 692  
A 693  1 n GLN . 693  A 693  
A 694  1 n PHE . 694  A 694  
A 695  1 n THR . 695  A 695  
A 696  1 n ASN . 696  A 696  
A 697  1 n VAL . 697  A 697  
A 698  1 n TYR . 698  A 698  
A 699  1 n MET . 699  A 699  
A 700  1 n LEU . 700  A 700  
A 701  1 n CYS . 701  A 701  
A 702  1 n ASP . 702  A 702  
A 703  1 n ILE . 703  A 703  
A 704  1 n LEU . 704  A 704  
A 705  1 n GLU . 705  A 705  
A 706  1 n TYR . 706  A 706  
A 707  1 n LYS . 707  A 707  
A 708  1 n MET . 708  A 708  
A 709  1 n GLY . 709  A 709  
A 710  1 n ARG . 710  A 710  
A 711  1 n ARG . 711  A 711  
A 712  1 n PRO . 712  A 712  
A 713  1 n ASN . 713  A 713  
A 714  1 n ASP . 714  A 714  
A 715  1 n CYS . 715  A 715  
A 716  1 n GLN . 716  A 716  
A 717  1 n GLY . 717  A 717  
A 718  1 n ILE . 718  A 718  
A 719  1 n SER . 719  A 719  
A 720  1 n THR . 720  A 720  
A 721  1 n ASN . 721  A 721  
A 722  1 n VAL . 722  A 722  
A 723  1 n ASP . 723  A 723  
A 724  1 n LYS . 724  A 724  
A 725  1 n LEU . 725  A 725  
A 726  1 n LEU . 726  A 726  
A 727  1 n SER . 727  A 727  
A 728  1 n LEU . 728  A 728  
A 729  1 n PRO . 729  A 729  
A 730  1 n ASP . 730  A 730  
A 731  1 n VAL . 731  A 731  
A 732  1 n ARG . 732  A 732  
A 733  1 n CYS . 733  A 733  
A 734  1 n ASN . 734  A 734  
A 735  1 n PRO . 735  A 735  
A 736  1 n ILE . 736  A 736  
A 737  1 n LEU . 737  A 737  
A 738  1 n LYS . 738  A 738  
A 739  1 n TYR . 739  A 739  
A 740  1 n VAL . 740  A 740  
A 741  1 n ASP . 741  A 741  
A 742  1 n LEU . 742  A 742  
A 743  1 n PRO . 743  A 743  
A 744  1 n THR . 744  A 744  
A 745  1 n GLN . 745  A 745  
A 746  1 n SER . 746  A 746  
A 747  1 n ASN . 747  A 747  
A 748  1 n SER . 748  A 748  
A 749  1 n PHE . 749  A 749  
A 750  1 n ASN . 750  A 750  
A 751  1 n GLU . 751  A 751  
A 752  1 n THR . 752  A 752  
A 753  1 n ASN . 753  A 753  
A 754  1 n ARG . 754  A 754  
A 755  1 n ASN . 755  A 755  
A 756  1 n TRP . 756  A 756  
A 757  1 n ILE . 757  A 757  
A 758  1 n ASP . 758  A 758  
A 759  1 n LEU . 759  A 759  
A 760  1 n SER . 760  A 760  
A 761  1 n LYS . 761  A 761  
A 762  1 n LEU . 762  A 762  
A 763  1 n TYR . 763  A 763  
A 764  1 n LYS . 764  A 764  
A 765  1 n GLY . 765  A 765  
A 766  1 n GLU . 766  A 766  
A 767  1 n THR . 767  A 767  
A 768  1 n VAL . 768  A 768  
A 769  1 n GLN . 769  A 769  
A 770  1 n PHE . 770  A 770  
A 771  1 n GLN . 771  A 771  
A 772  1 n ILE . 772  A 772  
A 773  1 n PRO . 773  A 773  
A 774  1 n ASN . 774  A 774  
A 775  1 n SER . 775  A 775  
A 776  1 n ASN . 776  A 776  
A 777  1 n TRP . 777  A 777  
A 778  1 n LEU . 778  A 778  
A 779  1 n ILE . 779  A 779  
A 780  1 n ASP . 780  A 780  
A 781  1 n ARG . 781  A 781  
A 782  1 n GLY . 782  A 782  
A 783  1 n TRP . 783  A 783  
A 784  1 n ILE . 784  A 784  
A 785  1 n PRO . 785  A 785  
A 786  1 n GLU . 786  A 786  
A 787  1 n ALA . 787  A 787  
A 788  1 n HIS . 788  A 788  
A 789  1 n LYS . 789  A 789  
A 790  1 n ASN . 790  A 790  
A 791  1 n PHE . 791  A 791  
A 792  1 n ALA . 792  A 792  
A 793  1 n ILE . 793  A 793  
A 794  1 n TYR . 794  A 794  
A 795  1 n VAL . 795  A 795  
A 796  1 n ASP . 796  A 796  
A 797  1 n GLY . 797  A 797  
A 798  1 n PHE . 798  A 798  
A 799  1 n GLU . 799  A 799  
A 800  1 n MET . 800  A 800  
A 801  1 n TYR . 801  A 801  
A 802  1 n LEU . 802  A 802  
A 803  1 n PRO . 803  A 803  
A 804  1 n VAL . 804  A 804  
A 805  1 n GLN . 805  A 805  
A 806  1 n SER . 806  A 806  
A 807  1 n SER . 807  A 807  
A 808  1 n SER . 808  A 808  
A 809  1 n SER . 809  A 809  
A 810  1 n ASN . 810  A 810  
A 811  1 n GLN . 811  A 811  
A 812  1 n VAL . 812  A 812  
A 813  1 n GLU . 813  A 813  
A 814  1 n VAL . 814  A 814  
A 815  1 n ILE . 815  A 815  
A 816  1 n VAL . 816  A 816  
A 817  1 n THR . 817  A 817  
A 818  1 n PRO . 818  A 818  
A 819  1 n SER . 819  A 819  
A 820  1 n ASN . 820  A 820  
A 821  1 n THR . 821  A 821  
A 822  1 n GLY . 822  A 822  
A 823  1 n ASN . 823  A 823  
A 824  1 n ARG . 824  A 824  
A 825  1 n LEU . 825  A 825  
A 826  1 n TYR . 826  A 826  
A 827  1 n ASP . 827  A 827  
A 828  1 n TYR . 828  A 828  
A 829  1 n LYS . 829  A 829  
A 830  1 n ASP . 830  A 830  
A 831  1 n GLY . 831  A 831  
A 832  1 n THR . 832  A 832  
A 833  1 n ASP . 833  A 833  
A 834  1 n TYR . 834  A 834  
A 835  1 n ILE . 835  A 835  
A 836  1 n ILE . 836  A 836  
A 837  1 n THR . 837  A 837  
A 838  1 n PRO . 838  A 838  
A 839  1 n SER . 839  A 839  
A 840  1 n VAL . 840  A 840  
A 841  1 n PRO . 841  A 841  
A 842  1 n MET . 842  A 842  
A 843  1 n ARG . 843  A 843  
A 844  1 n MET . 844  A 844  
A 845  1 n SER . 845  A 845  
A 846  1 n TYR . 846  A 846  
A 847  1 n SER . 847  A 847  
A 848  1 n LEU . 848  A 848  
A 849  1 n GLY . 849  A 849  
A 850  1 n LYS . 850  A 850  
A 851  1 n ASP . 851  A 851  
A 852  1 n LEU . 852  A 852  
A 853  1 n THR . 853  A 853  
A 854  1 n CYS . 854  A 854  
A 855  1 n ARG . 855  A 855  
A 856  1 n GLN . 856  A 856  
A 857  1 n GLU . 857  A 857  
A 858  1 n ARG . 858  A 858  
A 859  1 n ILE . 859  A 859  
A 860  1 n GLU . 860  A 860  
A 861  1 n ASN . 861  A 861  
A 862  1 n PRO . 862  A 862  
A 863  1 n TYR . 863  A 863  
A 864  1 n ARG . 864  A 864  
A 865  1 n VAL . 865  A 865  
A 866  1 n CYS . 866  A 866  
A 867  1 n ASP . 867  A 867  
A 868  1 n THR . 868  A 868  
A 869  1 n ASP . 869  A 869  
A 870  1 n GLY . 870  A 870  
A 871  1 n GLY . 871  A 871  
A 872  1 n ASN . 872  A 872  
A 873  1 n LEU . 873  A 873  
A 874  1 n MET . 874  A 874  
A 875  1 n PRO . 875  A 875  
A 876  1 n GLN . 876  A 876  
A 877  1 n ILE . 877  A 877  
A 878  1 n CYS . 878  A 878  
A 879  1 n ILE . 879  A 879  
A 880  1 n HIS . 880  A 880  
A 881  1 n THR . 881  A 881  
A 882  1 n LEU . 882  A 882  
A 883  1 n GLY . 883  A 883  
A 884  1 n THR . 884  A 884  
A 885  1 n ASP . 885  A 885  
A 886  1 n SER . 886  A 886  
A 887  1 n VAL . 887  A 887  
A 888  1 n ILE . 888  A 888  
A 889  1 n ASP . 889  A 889  
A 890  1 n PRO . 890  A 890  
A 891  1 n ASP . 891  A 891  
A 892  1 n LYS . 892  A 892  
A 893  1 n ILE . 893  A 893  
A 894  1 n LYS . 894  A 894  
A 895  1 n PRO . 895  A 895  
A 896  1 n SER . 896  A 896  
A 897  1 n ILE . 897  A 897  
A 898  1 n TYR . 898  A 898  
A 899  1 n GLY . 899  A 899  
A 900  1 n GLN . 900  A 900  
A 901  1 n LEU . 901  A 901  
A 902  1 n ASP . 902  A 902  
A 903  1 n ILE . 903  A 903  
A 904  1 n THR . 904  A 904  
A 905  1 n VAL . 905  A 905  
A 906  1 n SER . 906  A 906  
A 907  1 n GLY . 907  A 907  
A 908  1 n LEU . 908  A 908  
A 909  1 n GLU . 909  A 909  
A 910  1 n ARG . 910  A 910  
A 911  1 n SER . 911  A 911  
A 912  1 n HIS . 912  A 912  
A 913  1 n LEU . 913  A 913  
A 914  1 n SER . 914  A 914  
A 915  1 n THR . 915  A 915  
A 916  1 n PRO . 916  A 916  
A 917  1 n SER . 917  A 917  
A 918  1 n THR . 918  A 918  
A 919  1 n LYS . 919  A 919  
A 920  1 n VAL . 920  A 920  
A 921  1 n PRO . 921  A 921  
A 922  1 n ILE . 922  A 922  
A 923  1 n LYS . 923  A 923  
A 924  1 n VAL . 924  A 924  
A 925  1 n GLY . 925  A 925  
A 926  1 n LEU . 926  A 926  
A 927  1 n LYS . 927  A 927  
A 928  1 n TYR . 928  A 928  
A 929  1 n CYS . 929  A 929  
A 930  1 n PHE . 930  A 930  
A 931  1 n ILE . 931  A 931  
A 932  1 n ASP . 932  A 932  
A 933  1 n PRO . 933  A 933  
A 934  1 n TYR . 934  A 934  
A 935  1 n GLU . 935  A 935  
A 936  1 n ARG . 936  A 936  
A 937  1 n ARG . 937  A 937  
A 938  1 n LYS . 938  A 938  
A 939  1 n LYS . 939  A 939  
A 940  1 n ARG . 940  A 940  
A 941  1 n ASN . 941  A 941  
A 942  1 n THR . 942  A 942  
A 943  1 n ARG . 943  A 943  
A 944  1 n ARG . 944  A 944  
A 945  1 n THR . 945  A 945  
A 946  1 n VAL . 946  A 946  
A 947  1 n GLY . 947  A 947  
A 948  1 n ASP . 948  A 948  
A 949  1 n ILE . 949  A 949  
A 950  1 n CYS . 950  A 950  
A 951  1 n CYS . 951  A 951  
A 952  1 n SER . 952  A 952  
A 953  1 n GLY . 953  A 953  
A 954  1 n ASN . 954  A 954  
A 955  1 n SER . 955  A 955  
A 956  1 n PHE . 956  A 956  
A 957  1 n TYR . 957  A 957  
A 958  1 n LYS . 958  A 958  
A 959  1 n ASP . 959  A 959  
A 960  1 n GLY . 960  A 960  
A 961  1 n HIS . 961  A 961  
A 962  1 n CYS . 962  A 962  
A 963  1 n GLN . 963  A 963  
A 964  1 n ASP . 964  A 964  
A 965  1 n CYS . 965  A 965  
A 966  1 n PRO . 966  A 966  
A 967  1 n PRO . 967  A 967  
A 968  1 n GLY . 968  A 968  
A 969  1 n THR . 969  A 969  
A 970  1 n ILE . 970  A 970  
A 971  1 n SER . 971  A 971  
A 972  1 n LYS . 972  A 972  
A 973  1 n PHE . 973  A 973  
A 974  1 n ASN . 974  A 974  
A 975  1 n GLY . 975  A 975  
A 976  1 n LEU . 976  A 976  
A 977  1 n PHE . 977  A 977  
A 978  1 n CYS . 978  A 978  
A 979  1 n GLY . 979  A 979  
A 980  1 n ASN . 980  A 980  
A 981  1 n VAL . 981  A 981  
A 982  1 n ILE . 982  A 982  
A 983  1 n ASP . 983  A 983  
A 984  1 n VAL . 984  A 984  
A 985  1 n ILE . 985  A 985  
A 986  1 n TYR . 986  A 986  
A 987  1 n ALA . 987  A 987  
A 988  1 n GLU . 988  A 988  
A 989  1 n GLN . 989  A 989  
A 990  1 n ILE . 990  A 990  
A 991  1 n LEU . 991  A 991  
A 992  1 n GLN . 992  A 992  
A 993  1 n ASP . 993  A 993  
A 994  1 n PHE . 994  A 994  
A 995  1 n THR . 995  A 995  
A 996  1 n TYR . 996  A 996  
A 997  1 n ALA . 997  A 997  
A 998  1 n ASP . 998  A 998  
A 999  1 n ALA . 999  A 999  
A 1000 1 n VAL . 1000 A 1000 
A 1001 1 n THR . 1001 A 1001 
A 1002 1 n GLY . 1002 A 1002 
A 1003 1 n CYS . 1003 A 1003 
A 1004 1 n ARG . 1004 A 1004 
A 1005 1 n ASN . 1005 A 1005 
A 1006 1 n SER . 1006 A 1006 
A 1007 1 n GLY . 1007 A 1007 
A 1008 1 n LYS . 1008 A 1008 
A 1009 1 n LYS . 1009 A 1009 
A 1010 1 n LEU . 1010 A 1010 
A 1011 1 n ALA . 1011 A 1011 
A 1012 1 n SER . 1012 A 1012 
A 1013 1 n LYS . 1013 A 1013 
A 1014 1 n ASP . 1014 A 1014 
A 1015 1 n SER . 1015 A 1015 
A 1016 1 n LEU . 1016 A 1016 
A 1017 1 n LEU . 1017 A 1017 
A 1018 1 n LEU . 1018 A 1018 
A 1019 1 n ALA . 1019 A 1019 
A 1020 1 n ARG . 1020 A 1020 
A 1021 1 n ASP . 1021 A 1021 
A 1022 1 n LEU . 1022 A 1022 
A 1023 1 n GLY . 1023 A 1023 
A 1024 1 n SER . 1024 A 1024 
A 1025 1 n GLN . 1025 A 1025 
A 1026 1 n SER . 1026 A 1026 
A 1027 1 n CYS . 1027 A 1027 
A 1028 1 n LEU . 1028 A 1028 
A 1029 1 n CYS . 1029 A 1029 
A 1030 1 n GLY . 1030 A 1030 
A 1031 1 n TRP . 1031 A 1031 
A 1032 1 n ILE . 1032 A 1032 
A 1033 1 n GLU . 1033 A 1033 
A 1034 1 n GLY . 1034 A 1034 
A 1035 1 n GLY . 1035 A 1035 
A 1036 1 n ILE . 1036 A 1036 
A 1037 1 n VAL . 1037 A 1037 
A 1038 1 n ASP . 1038 A 1038 
A 1039 1 n SER . 1039 A 1039 
A 1040 1 n ALA . 1040 A 1040 
A 1041 1 n ARG . 1041 A 1041 
A 1042 1 n SER . 1042 A 1042 
A 1043 1 n ARG . 1043 A 1043 
A 1044 1 n ALA . 1044 A 1044 
A 1045 1 n ASP . 1045 A 1045 
A 1046 1 n CYS . 1046 A 1046 
A 1047 1 n ASP . 1047 A 1047 
A 1048 1 n VAL . 1048 A 1048 
A 1049 1 n GLN . 1049 A 1049 
A 1050 1 n THR . 1050 A 1050 
A 1051 1 n GLN . 1051 A 1051 
A 1052 1 n CYS . 1052 A 1052 
A 1053 1 n GLN . 1053 A 1053 
A 1054 1 n PHE . 1054 A 1054 
A 1055 1 n ASP . 1055 A 1055 
A 1056 1 n GLU . 1056 A 1056 
A 1057 1 n TYR . 1057 A 1057 
A 1058 1 n MET . 1058 A 1058 
A 1059 1 n LYS . 1059 A 1059 
A 1060 1 n TYR . 1060 A 1060 
A 1061 1 n ALA . 1061 A 1061 
A 1062 1 n TYR . 1062 A 1062 
A 1063 1 n CYS . 1063 A 1063 
A 1064 1 n ASP . 1064 A 1064 
A 1065 1 n SER . 1065 A 1065 
A 1066 1 n THR . 1066 A 1066 
A 1067 1 n TYR . 1067 A 1067 
A 1068 1 n GLU . 1068 A 1068 
A 1069 1 n LEU . 1069 A 1069 
A 1070 1 n VAL . 1070 A 1070 
A 1071 1 n THR . 1071 A 1071 
A 1072 1 n LEU . 1072 A 1072 
A 1073 1 n PRO . 1073 A 1073 
A 1074 1 n LEU . 1074 A 1074 
A 1075 1 n ILE . 1075 A 1075 
A 1076 1 n ASN . 1076 A 1076 
A 1077 1 n ASN . 1077 A 1077 
A 1078 1 n LYS . 1078 A 1078 
A 1079 1 n GLU . 1079 A 1079 
A 1080 1 n GLN . 1080 A 1080 
A 1081 1 n THR . 1081 A 1081 
A 1082 1 n THR . 1082 A 1082 
A 1083 1 n SER . 1083 A 1083 
A 1084 1 n GLY . 1084 A 1084 
A 1085 1 n LEU . 1085 A 1085 
A 1086 1 n SER . 1086 A 1086 
A 1087 1 n ILE . 1087 A 1087 
A 1088 1 n GLY . 1088 A 1088 
A 1089 1 n ALA . 1089 A 1089 
A 1090 1 n ILE . 1090 A 1090 
A 1091 1 n LEU . 1091 A 1091 
A 1092 1 n GLY . 1092 A 1092 
A 1093 1 n ILE . 1093 A 1093 
A 1094 1 n ILE . 1094 A 1094 
A 1095 1 n VAL . 1095 A 1095 
A 1096 1 n THR . 1096 A 1096 
A 1097 1 n VAL . 1097 A 1097 
A 1098 1 n ILE . 1098 A 1098 
A 1099 1 n ILE . 1099 A 1099 
A 1100 1 n ILE . 1100 A 1100 
A 1101 1 n CYS . 1101 A 1101 
A 1102 1 n ALA . 1102 A 1102 
A 1103 1 n LEU . 1103 A 1103 
A 1104 1 n VAL . 1104 A 1104 
A 1105 1 n ALA . 1105 A 1105 
A 1106 1 n PHE . 1106 A 1106 
A 1107 1 n VAL . 1107 A 1107 
A 1108 1 n LEU . 1108 A 1108 
A 1109 1 n TYR . 1109 A 1109 
A 1110 1 n LYS . 1110 A 1110 
A 1111 1 n ARG . 1111 A 1111 
A 1112 1 n ASN . 1112 A 1112 
A 1113 1 n ASN . 1113 A 1113 
A 1114 1 n LEU . 1114 A 1114 
A 1115 1 n CYS . 1115 A 1115 
A 1116 1 n ASN . 1116 A 1116 
A 1117 1 n VAL . 1117 A 1117 
A 1118 1 n ILE . 1118 A 1118 
A 1119 1 n LYS . 1119 A 1119 
A 1120 1 n ARG . 1120 A 1120 
A 1121 1 n ARG . 1121 A 1121 
A 1122 1 n ASN . 1122 A 1122 
A 1123 1 n ILE . 1123 A 1123 
A 1124 1 n PRO . 1124 A 1124 
A 1125 1 n THR . 1125 A 1125 
A 1126 1 n GLU . 1126 A 1126 
A 1127 1 n GLU . 1127 A 1127 
A 1128 1 n SER . 1128 A 1128 
A 1129 1 n GLY . 1129 A 1129 
A 1130 1 n MET . 1130 A 1130 
A 1131 1 n ASN . 1131 A 1131 
A 1132 1 n SER . 1132 A 1132 
A 1133 1 n ASN . 1133 A 1133 
A 1134 1 n SER . 1134 A 1134 
A 1135 1 n ALA . 1135 A 1135 
A 1136 1 n TYR . 1136 A 1136 
A 1137 1 n GLN . 1137 A 1137 
A 1138 1 n ASP . 1138 A 1138 
A 1139 1 n PHE . 1139 A 1139 
A 1140 1 n ASP . 1140 A 1140 
A 1141 1 n MET . 1141 A 1141 
A 1142 1 n ILE . 1142 A 1142 
A 1143 1 n ASN . 1143 A 1143 
A 1144 1 n VAL . 1144 A 1144 
A 1145 1 n ASN . 1145 A 1145 
A 1146 1 n LYS . 1146 A 1146 
A 1147 1 n LYS . 1147 A 1147 
A 1148 1 n GLN . 1148 A 1148 
A 1149 1 n ALA . 1149 A 1149 
A 1150 1 n LYS . 1150 A 1150 
A 1151 1 n PHE . 1151 A 1151 
#
_software.classification other
_software.date           ?
_software.description    "Structure prediction"
_software.name           AlphaFold
_software.pdbx_ordinal   1
_software.type           package
_software.version        "AlphaFold-beta-20231127 (2b86f29d-618d-47cf-8aef-20020b1102eb @ 2025-06-02 05:06:48)"
#
_struct_asym.entity_id 1
_struct_asym.id        A
#
loop_
_atom_site.group_PDB
_atom_site.id
_atom_site.type_symbol
_atom_site.label_atom_id
_atom_site.label_alt_id
_atom_site.label_comp_id
_atom_site.label_asym_id
_atom_site.label_entity_id
_atom_site.label_seq_id
_atom_site.pdbx_PDB_ins_code
_atom_site.Cartn_x
_atom_site.Cartn_y
_atom_site.Cartn_z
_atom_site.occupancy
_atom_site.B_iso_or_equiv
_atom_site.auth_seq_id
_atom_site.auth_asym_id
_atom_site.pdbx_PDB_model_num
ATOM 1    N N   . MET A 1 1    ? 20.396  54.468  -8.085  1.00 31.15 1    A 1 
ATOM 2    C CA  . MET A 1 1    ? 20.994  54.486  -9.447  1.00 40.96 1    A 1 
ATOM 3    C C   . MET A 1 1    ? 19.983  55.077  -10.408 1.00 42.26 1    A 1 
ATOM 4    O O   . MET A 1 1    ? 18.810  54.756  -10.273 1.00 39.59 1    A 1 
ATOM 5    C CB  . MET A 1 1    ? 21.395  53.070  -9.895  1.00 41.07 1    A 1 
ATOM 6    C CG  . MET A 1 1    ? 22.799  52.713  -9.428  1.00 38.23 1    A 1 
ATOM 7    S SD  . MET A 1 1    ? 23.254  50.969  -9.634  1.00 35.22 1    A 1 
ATOM 8    C CE  . MET A 1 1    ? 23.265  50.782  -11.434 1.00 31.77 1    A 1 
ATOM 9    N N   . SER A 1 2    ? 20.372  55.932  -11.326 1.00 38.21 2    A 1 
ATOM 10   C CA  . SER A 1 2    ? 19.433  56.429  -12.336 1.00 47.58 2    A 1 
ATOM 11   C C   . SER A 1 2    ? 19.074  55.318  -13.330 1.00 47.55 2    A 1 
ATOM 12   O O   . SER A 1 2    ? 19.885  54.422  -13.597 1.00 45.71 2    A 1 
ATOM 13   C CB  . SER A 1 2    ? 19.986  57.665  -13.069 1.00 46.45 2    A 1 
ATOM 14   O OG  . SER A 1 2    ? 21.026  57.322  -13.957 1.00 42.24 2    A 1 
ATOM 15   N N   . THR A 1 3    ? 17.885  55.377  -13.906 1.00 41.66 3    A 1 
ATOM 16   C CA  . THR A 1 3    ? 17.365  54.424  -14.895 1.00 48.74 3    A 1 
ATOM 17   C C   . THR A 1 3    ? 18.352  54.189  -16.051 1.00 49.42 3    A 1 
ATOM 18   O O   . THR A 1 3    ? 18.534  53.064  -16.501 1.00 48.09 3    A 1 
ATOM 19   C CB  . THR A 1 3    ? 16.023  54.932  -15.462 1.00 46.48 3    A 1 
ATOM 20   O OG1 . THR A 1 3    ? 15.418  55.874  -14.592 1.00 43.62 3    A 1 
ATOM 21   C CG2 . THR A 1 3    ? 15.021  53.806  -15.665 1.00 44.77 3    A 1 
ATOM 22   N N   . ILE A 1 4    ? 19.062  55.221  -16.439 1.00 43.97 4    A 1 
ATOM 23   C CA  . ILE A 1 4    ? 20.074  55.190  -17.505 1.00 50.53 4    A 1 
ATOM 24   C C   . ILE A 1 4    ? 21.318  54.371  -17.101 1.00 51.60 4    A 1 
ATOM 25   O O   . ILE A 1 4    ? 21.846  53.618  -17.915 1.00 49.87 4    A 1 
ATOM 26   C CB  . ILE A 1 4    ? 20.431  56.642  -17.901 1.00 49.61 4    A 1 
ATOM 27   C CG1 . ILE A 1 4    ? 19.181  57.369  -18.465 1.00 48.26 4    A 1 
ATOM 28   C CG2 . ILE A 1 4    ? 21.575  56.677  -18.933 1.00 48.68 4    A 1 
ATOM 29   C CD1 . ILE A 1 4    ? 19.363  58.874  -18.664 1.00 45.02 4    A 1 
ATOM 30   N N   . GLN A 1 5    ? 21.776  54.472  -15.857 1.00 44.59 5    A 1 
ATOM 31   C CA  . GLN A 1 5    ? 22.908  53.688  -15.352 1.00 50.32 5    A 1 
ATOM 32   C C   . GLN A 1 5    ? 22.581  52.194  -15.270 1.00 51.36 5    A 1 
ATOM 33   O O   . GLN A 1 5    ? 23.459  51.365  -15.473 1.00 52.59 5    A 1 
ATOM 34   C CB  . GLN A 1 5    ? 23.332  54.211  -13.975 1.00 50.54 5    A 1 
ATOM 35   C CG  . GLN A 1 5    ? 24.121  55.521  -14.056 1.00 50.48 5    A 1 
ATOM 36   C CD  . GLN A 1 5    ? 24.427  56.110  -12.684 1.00 47.04 5    A 1 
ATOM 37   O OE1 . GLN A 1 5    ? 23.627  56.064  -11.754 1.00 45.66 5    A 1 
ATOM 38   N NE2 . GLN A 1 5    ? 25.587  56.704  -12.487 1.00 46.68 5    A 1 
ATOM 39   N N   . TRP A 1 6    ? 21.320  51.871  -15.030 1.00 45.16 6    A 1 
ATOM 40   C CA  . TRP A 1 6    ? 20.849  50.501  -14.983 1.00 47.62 6    A 1 
ATOM 41   C C   . TRP A 1 6    ? 20.763  49.876  -16.387 1.00 47.29 6    A 1 
ATOM 42   O O   . TRP A 1 6    ? 21.311  48.800  -16.610 1.00 46.82 6    A 1 
ATOM 43   C CB  . TRP A 1 6    ? 19.524  50.462  -14.225 1.00 46.14 6    A 1 
ATOM 44   C CG  . TRP A 1 6    ? 19.228  49.147  -13.596 1.00 44.85 6    A 1 
ATOM 45   C CD1 . TRP A 1 6    ? 19.583  48.766  -12.347 1.00 40.76 6    A 1 
ATOM 46   C CD2 . TRP A 1 6    ? 18.507  48.010  -14.163 1.00 45.05 6    A 1 
ATOM 47   N NE1 . TRP A 1 6    ? 19.136  47.491  -12.100 1.00 40.97 6    A 1 
ATOM 48   C CE2 . TRP A 1 6    ? 18.451  46.975  -13.182 1.00 43.47 6    A 1 
ATOM 49   C CE3 . TRP A 1 6    ? 17.877  47.754  -15.397 1.00 44.54 6    A 1 
ATOM 50   C CZ2 . TRP A 1 6    ? 17.807  45.755  -13.411 1.00 42.89 6    A 1 
ATOM 51   C CZ3 . TRP A 1 6    ? 17.229  46.528  -15.635 1.00 40.53 6    A 1 
ATOM 52   C CH2 . TRP A 1 6    ? 17.187  45.534  -14.651 1.00 41.51 6    A 1 
ATOM 53   N N   . TYR A 1 7    ? 20.209  50.585  -17.347 1.00 42.48 7    A 1 
ATOM 54   C CA  . TYR A 1 7    ? 20.201  50.162  -18.760 1.00 47.20 7    A 1 
ATOM 55   C C   . TYR A 1 7    ? 21.618  49.949  -19.309 1.00 47.01 7    A 1 
ATOM 56   O O   . TYR A 1 7    ? 21.867  48.965  -20.001 1.00 46.92 7    A 1 
ATOM 57   C CB  . TYR A 1 7    ? 19.436  51.180  -19.615 1.00 45.20 7    A 1 
ATOM 58   C CG  . TYR A 1 7    ? 17.970  50.837  -19.793 1.00 44.06 7    A 1 
ATOM 59   C CD1 . TYR A 1 7    ? 17.595  49.834  -20.704 1.00 40.99 7    A 1 
ATOM 60   C CD2 . TYR A 1 7    ? 16.977  51.516  -19.059 1.00 42.13 7    A 1 
ATOM 61   C CE1 . TYR A 1 7    ? 16.232  49.496  -20.876 1.00 39.57 7    A 1 
ATOM 62   C CE2 . TYR A 1 7    ? 15.614  51.178  -19.219 1.00 40.60 7    A 1 
ATOM 63   C CZ  . TYR A 1 7    ? 15.245  50.171  -20.127 1.00 41.27 7    A 1 
ATOM 64   O OH  . TYR A 1 7    ? 13.928  49.844  -20.277 1.00 39.15 7    A 1 
ATOM 65   N N   . LEU A 1 8    ? 22.574  50.803  -18.954 1.00 42.22 8    A 1 
ATOM 66   C CA  . LEU A 1 8    ? 23.975  50.646  -19.327 1.00 47.78 8    A 1 
ATOM 67   C C   . LEU A 1 8    ? 24.610  49.380  -18.721 1.00 47.88 8    A 1 
ATOM 68   O O   . LEU A 1 8    ? 25.372  48.706  -19.405 1.00 48.10 8    A 1 
ATOM 69   C CB  . LEU A 1 8    ? 24.754  51.909  -18.926 1.00 46.43 8    A 1 
ATOM 70   C CG  . LEU A 1 8    ? 24.718  52.993  -20.022 1.00 43.91 8    A 1 
ATOM 71   C CD1 . LEU A 1 8    ? 24.991  54.375  -19.428 1.00 40.73 8    A 1 
ATOM 72   C CD2 . LEU A 1 8    ? 25.768  52.718  -21.099 1.00 45.84 8    A 1 
ATOM 73   N N   . LEU A 1 9    ? 24.266  49.020  -17.489 1.00 45.01 9    A 1 
ATOM 74   C CA  . LEU A 1 9    ? 24.757  47.811  -16.820 1.00 49.93 9    A 1 
ATOM 75   C C   . LEU A 1 9    ? 24.187  46.532  -17.446 1.00 49.48 9    A 1 
ATOM 76   O O   . LEU A 1 9    ? 24.914  45.562  -17.642 1.00 49.55 9    A 1 
ATOM 77   C CB  . LEU A 1 9    ? 24.444  47.917  -15.309 1.00 48.38 9    A 1 
ATOM 78   C CG  . LEU A 1 9    ? 25.704  47.835  -14.429 1.00 45.18 9    A 1 
ATOM 79   C CD1 . LEU A 1 9    ? 25.539  48.692  -13.172 1.00 42.76 9    A 1 
ATOM 80   C CD2 . LEU A 1 9    ? 25.998  46.403  -14.007 1.00 46.36 9    A 1 
ATOM 81   N N   . VAL A 1 10   ? 22.894  46.528  -17.834 1.00 46.17 10   A 1 
ATOM 82   C CA  . VAL A 1 10   ? 22.236  45.422  -18.543 1.00 50.30 10   A 1 
ATOM 83   C C   . VAL A 1 10   ? 22.807  45.255  -19.955 1.00 49.45 10   A 1 
ATOM 84   O O   . VAL A 1 10   ? 23.078  44.139  -20.381 1.00 48.46 10   A 1 
ATOM 85   C CB  . VAL A 1 10   ? 20.706  45.633  -18.565 1.00 47.99 10   A 1 
ATOM 86   C CG1 . VAL A 1 10   ? 19.970  44.601  -19.433 1.00 44.42 10   A 1 
ATOM 87   C CG2 . VAL A 1 10   ? 20.123  45.528  -17.149 1.00 45.24 10   A 1 
ATOM 88   N N   . ILE A 1 11   ? 23.069  46.345  -20.654 1.00 46.14 11   A 1 
ATOM 89   C CA  . ILE A 1 11   ? 23.698  46.320  -21.981 1.00 49.91 11   A 1 
ATOM 90   C C   . ILE A 1 11   ? 25.153  45.845  -21.889 1.00 49.85 11   A 1 
ATOM 91   O O   . ILE A 1 11   ? 25.554  44.975  -22.657 1.00 49.46 11   A 1 
ATOM 92   C CB  . ILE A 1 11   ? 23.551  47.704  -22.663 1.00 47.58 11   A 1 
ATOM 93   C CG1 . ILE A 1 11   ? 22.063  47.960  -23.023 1.00 45.45 11   A 1 
ATOM 94   C CG2 . ILE A 1 11   ? 24.410  47.797  -23.941 1.00 45.90 11   A 1 
ATOM 95   C CD1 . ILE A 1 11   ? 21.757  49.413  -23.399 1.00 43.48 11   A 1 
ATOM 96   N N   . LEU A 1 12   ? 25.934  46.319  -20.914 1.00 47.40 12   A 1 
ATOM 97   C CA  . LEU A 1 12   ? 27.310  45.877  -20.676 1.00 50.47 12   A 1 
ATOM 98   C C   . LEU A 1 12   ? 27.386  44.385  -20.307 1.00 50.12 12   A 1 
ATOM 99   O O   . LEU A 1 12   ? 28.257  43.690  -20.825 1.00 48.39 12   A 1 
ATOM 100  C CB  . LEU A 1 12   ? 27.956  46.750  -19.577 1.00 47.86 12   A 1 
ATOM 101  C CG  . LEU A 1 12   ? 28.587  48.045  -20.138 1.00 44.57 12   A 1 
ATOM 102  C CD1 . LEU A 1 12   ? 28.732  49.092  -19.029 1.00 41.42 12   A 1 
ATOM 103  C CD2 . LEU A 1 12   ? 29.975  47.765  -20.714 1.00 45.62 12   A 1 
ATOM 104  N N   . HIS A 1 13   ? 26.460  43.875  -19.486 1.00 47.65 13   A 1 
ATOM 105  C CA  . HIS A 1 13   ? 26.364  42.436  -19.213 1.00 51.13 13   A 1 
ATOM 106  C C   . HIS A 1 13   ? 25.977  41.644  -20.463 1.00 50.49 13   A 1 
ATOM 107  O O   . HIS A 1 13   ? 26.573  40.608  -20.734 1.00 49.37 13   A 1 
ATOM 108  C CB  . HIS A 1 13   ? 25.385  42.161  -18.051 1.00 49.11 13   A 1 
ATOM 109  C CG  . HIS A 1 13   ? 26.081  42.028  -16.728 1.00 46.00 13   A 1 
ATOM 110  N ND1 . HIS A 1 13   ? 26.685  43.044  -16.023 1.00 41.44 13   A 1 
ATOM 111  C CD2 . HIS A 1 13   ? 26.285  40.874  -16.020 1.00 42.88 13   A 1 
ATOM 112  C CE1 . HIS A 1 13   ? 27.244  42.506  -14.913 1.00 41.47 13   A 1 
ATOM 113  N NE2 . HIS A 1 13   ? 27.021  41.188  -14.883 1.00 41.84 13   A 1 
ATOM 114  N N   . SER A 1 14   ? 25.049  42.142  -21.281 1.00 45.79 14   A 1 
ATOM 115  C CA  . SER A 1 14   ? 24.633  41.484  -22.524 1.00 47.75 14   A 1 
ATOM 116  C C   . SER A 1 14   ? 25.787  41.351  -23.531 1.00 45.78 14   A 1 
ATOM 117  O O   . SER A 1 14   ? 25.878  40.340  -24.217 1.00 43.85 14   A 1 
ATOM 118  C CB  . SER A 1 14   ? 23.475  42.251  -23.189 1.00 44.42 14   A 1 
ATOM 119  O OG  . SER A 1 14   ? 22.365  42.339  -22.316 1.00 41.57 14   A 1 
ATOM 120  N N   . VAL A 1 15   ? 26.688  42.316  -23.580 1.00 43.22 15   A 1 
ATOM 121  C CA  . VAL A 1 15   ? 27.887  42.296  -24.445 1.00 46.16 15   A 1 
ATOM 122  C C   . VAL A 1 15   ? 28.971  41.366  -23.893 1.00 45.27 15   A 1 
ATOM 123  O O   . VAL A 1 15   ? 29.654  40.686  -24.658 1.00 42.87 15   A 1 
ATOM 124  C CB  . VAL A 1 15   ? 28.409  43.734  -24.646 1.00 42.76 15   A 1 
ATOM 125  C CG1 . VAL A 1 15   ? 29.734  43.788  -25.403 1.00 39.25 15   A 1 
ATOM 126  C CG2 . VAL A 1 15   ? 27.398  44.572  -25.451 1.00 41.88 15   A 1 
ATOM 127  N N   . TYR A 1 16   ? 29.114  41.255  -22.577 1.00 42.83 16   A 1 
ATOM 128  C CA  . TYR A 1 16   ? 30.076  40.331  -21.954 1.00 46.38 16   A 1 
ATOM 129  C C   . TYR A 1 16   ? 29.659  38.859  -22.095 1.00 45.68 16   A 1 
ATOM 130  O O   . TYR A 1 16   ? 30.497  37.954  -22.109 1.00 44.51 16   A 1 
ATOM 131  C CB  . TYR A 1 16   ? 30.263  40.738  -20.485 1.00 43.62 16   A 1 
ATOM 132  C CG  . TYR A 1 16   ? 31.675  40.525  -19.967 1.00 39.80 16   A 1 
ATOM 133  C CD1 . TYR A 1 16   ? 32.019  39.325  -19.312 1.00 38.04 16   A 1 
ATOM 134  C CD2 . TYR A 1 16   ? 32.641  41.530  -20.142 1.00 38.33 16   A 1 
ATOM 135  C CE1 . TYR A 1 16   ? 33.324  39.136  -18.833 1.00 36.84 16   A 1 
ATOM 136  C CE2 . TYR A 1 16   ? 33.956  41.346  -19.668 1.00 38.14 16   A 1 
ATOM 137  C CZ  . TYR A 1 16   ? 34.298  40.148  -19.008 1.00 38.06 16   A 1 
ATOM 138  O OH  . TYR A 1 16   ? 35.565  39.977  -18.542 1.00 36.93 16   A 1 
ATOM 139  N N   . LEU A 1 17   ? 28.355  38.598  -22.254 1.00 42.81 17   A 1 
ATOM 140  C CA  . LEU A 1 17   ? 27.748  37.267  -22.334 1.00 44.92 17   A 1 
ATOM 141  C C   . LEU A 1 17   ? 27.902  36.561  -23.694 1.00 44.43 17   A 1 
ATOM 142  O O   . LEU A 1 17   ? 27.574  35.378  -23.787 1.00 41.63 17   A 1 
ATOM 143  C CB  . LEU A 1 17   ? 26.271  37.392  -21.909 1.00 41.09 17   A 1 
ATOM 144  C CG  . LEU A 1 17   ? 26.100  37.520  -20.374 1.00 36.72 17   A 1 
ATOM 145  C CD1 . LEU A 1 17   ? 24.665  37.958  -20.033 1.00 34.90 17   A 1 
ATOM 146  C CD2 . LEU A 1 17   ? 26.427  36.234  -19.656 1.00 36.40 17   A 1 
ATOM 147  N N   . GLN A 1 18   ? 28.445  37.220  -24.713 1.00 38.60 18   A 1 
ATOM 148  C CA  . GLN A 1 18   ? 28.718  36.612  -26.030 1.00 40.02 18   A 1 
ATOM 149  C C   . GLN A 1 18   ? 29.849  35.552  -26.029 1.00 39.67 18   A 1 
ATOM 150  O O   . GLN A 1 18   ? 30.081  34.926  -27.058 1.00 37.66 18   A 1 
ATOM 151  C CB  . GLN A 1 18   ? 29.004  37.711  -27.065 1.00 37.15 18   A 1 
ATOM 152  C CG  . GLN A 1 18   ? 27.744  38.166  -27.804 1.00 34.08 18   A 1 
ATOM 153  C CD  . GLN A 1 18   ? 28.022  39.186  -28.910 1.00 31.71 18   A 1 
ATOM 154  O OE1 . GLN A 1 18   ? 29.009  39.906  -28.890 1.00 30.39 18   A 1 
ATOM 155  N NE2 . GLN A 1 18   ? 27.175  39.298  -29.896 1.00 30.91 18   A 1 
ATOM 156  N N   . ARG A 1 19   ? 30.557  35.335  -24.915 1.00 32.41 19   A 1 
ATOM 157  C CA  . ARG A 1 19   ? 31.770  34.486  -24.888 1.00 34.29 19   A 1 
ATOM 158  C C   . ARG A 1 19   ? 31.682  33.178  -24.093 1.00 33.68 19   A 1 
ATOM 159  O O   . ARG A 1 19   ? 32.685  32.470  -24.048 1.00 32.31 19   A 1 
ATOM 160  C CB  . ARG A 1 19   ? 32.989  35.334  -24.489 1.00 31.67 19   A 1 
ATOM 161  C CG  . ARG A 1 19   ? 33.460  36.216  -25.651 1.00 27.87 19   A 1 
ATOM 162  C CD  . ARG A 1 19   ? 34.799  36.880  -25.301 1.00 26.59 19   A 1 
ATOM 163  N NE  . ARG A 1 19   ? 35.327  37.643  -26.442 1.00 23.87 19   A 1 
ATOM 164  C CZ  . ARG A 1 19   ? 36.506  38.258  -26.489 1.00 22.97 19   A 1 
ATOM 165  N NH1 . ARG A 1 19   ? 37.319  38.253  -25.472 1.00 21.63 19   A 1 
ATOM 166  N NH2 . ARG A 1 19   ? 36.873  38.884  -27.566 1.00 20.94 19   A 1 
ATOM 167  N N   . ALA A 1 20   ? 30.549  32.832  -23.515 1.00 32.39 20   A 1 
ATOM 168  C CA  . ALA A 1 20   ? 30.456  31.622  -22.686 1.00 34.51 20   A 1 
ATOM 169  C C   . ALA A 1 20   ? 29.416  30.606  -23.216 1.00 34.40 20   A 1 
ATOM 170  O O   . ALA A 1 20   ? 28.218  30.753  -23.010 1.00 32.83 20   A 1 
ATOM 171  C CB  . ALA A 1 20   ? 30.254  32.030  -21.228 1.00 31.82 20   A 1 
ATOM 172  N N   . THR A 1 21   ? 29.940  29.571  -23.882 1.00 30.40 21   A 1 
ATOM 173  C CA  . THR A 1 21   ? 29.393  28.211  -24.101 1.00 31.78 21   A 1 
ATOM 174  C C   . THR A 1 21   ? 27.987  28.066  -24.707 1.00 31.54 21   A 1 
ATOM 175  O O   . THR A 1 21   ? 26.980  27.976  -24.011 1.00 29.91 21   A 1 
ATOM 176  C CB  . THR A 1 21   ? 29.527  27.351  -22.835 1.00 30.19 21   A 1 
ATOM 177  O OG1 . THR A 1 21   ? 28.921  27.966  -21.730 1.00 27.96 21   A 1 
ATOM 178  C CG2 . THR A 1 21   ? 31.001  27.121  -22.473 1.00 27.58 21   A 1 
ATOM 179  N N   . ALA A 1 22   ? 27.961  27.881  -26.024 1.00 28.71 22   A 1 
ATOM 180  C CA  . ALA A 1 22   ? 26.829  27.390  -26.801 1.00 30.89 22   A 1 
ATOM 181  C C   . ALA A 1 22   ? 26.874  25.854  -26.912 1.00 31.60 22   A 1 
ATOM 182  O O   . ALA A 1 22   ? 27.667  25.330  -27.689 1.00 30.51 22   A 1 
ATOM 183  C CB  . ALA A 1 22   ? 26.891  28.054  -28.188 1.00 28.22 22   A 1 
ATOM 184  N N   . THR A 1 23   ? 26.036  25.125  -26.157 1.00 34.58 23   A 1 
ATOM 185  C CA  . THR A 1 23   ? 25.813  23.679  -26.419 1.00 36.14 23   A 1 
ATOM 186  C C   . THR A 1 23   ? 24.401  23.153  -26.140 1.00 36.73 23   A 1 
ATOM 187  O O   . THR A 1 23   ? 24.178  21.958  -26.307 1.00 35.01 23   A 1 
ATOM 188  C CB  . THR A 1 23   ? 26.844  22.760  -25.714 1.00 33.67 23   A 1 
ATOM 189  O OG1 . THR A 1 23   ? 27.031  23.148  -24.381 1.00 31.24 23   A 1 
ATOM 190  C CG2 . THR A 1 23   ? 28.213  22.739  -26.395 1.00 30.32 23   A 1 
ATOM 191  N N   . VAL A 1 24   ? 23.424  23.994  -25.757 1.00 39.59 24   A 1 
ATOM 192  C CA  . VAL A 1 24   ? 22.081  23.482  -25.363 1.00 41.21 24   A 1 
ATOM 193  C C   . VAL A 1 24   ? 20.916  24.038  -26.200 1.00 42.10 24   A 1 
ATOM 194  O O   . VAL A 1 24   ? 19.871  23.407  -26.260 1.00 39.75 24   A 1 
ATOM 195  C CB  . VAL A 1 24   ? 21.852  23.643  -23.841 1.00 37.93 24   A 1 
ATOM 196  C CG1 . VAL A 1 24   ? 20.546  23.000  -23.350 1.00 34.31 24   A 1 
ATOM 197  C CG2 . VAL A 1 24   ? 22.984  22.979  -23.047 1.00 33.30 24   A 1 
ATOM 198  N N   . PHE A 1 25   ? 21.078  25.165  -26.895 1.00 39.60 25   A 1 
ATOM 199  C CA  . PHE A 1 25   ? 19.997  25.768  -27.681 1.00 41.55 25   A 1 
ATOM 200  C C   . PHE A 1 25   ? 20.368  25.900  -29.160 1.00 41.36 25   A 1 
ATOM 201  O O   . PHE A 1 25   ? 21.473  26.310  -29.496 1.00 38.21 25   A 1 
ATOM 202  C CB  . PHE A 1 25   ? 19.572  27.100  -27.049 1.00 37.04 25   A 1 
ATOM 203  C CG  . PHE A 1 25   ? 19.009  26.944  -25.646 1.00 33.87 25   A 1 
ATOM 204  C CD1 . PHE A 1 25   ? 17.680  26.528  -25.462 1.00 31.25 25   A 1 
ATOM 205  C CD2 . PHE A 1 25   ? 19.826  27.174  -24.527 1.00 30.75 25   A 1 
ATOM 206  C CE1 . PHE A 1 25   ? 17.161  26.355  -24.162 1.00 28.72 25   A 1 
ATOM 207  C CE2 . PHE A 1 25   ? 19.311  27.001  -23.229 1.00 29.36 25   A 1 
ATOM 208  C CZ  . PHE A 1 25   ? 17.980  26.593  -23.042 1.00 28.96 25   A 1 
ATOM 209  N N   . VAL A 1 26   ? 19.420  25.552  -30.029 1.00 44.74 26   A 1 
ATOM 210  C CA  . VAL A 1 26   ? 19.621  25.480  -31.492 1.00 46.70 26   A 1 
ATOM 211  C C   . VAL A 1 26   ? 19.782  26.867  -32.141 1.00 49.88 26   A 1 
ATOM 212  O O   . VAL A 1 26   ? 20.283  26.965  -33.254 1.00 45.85 26   A 1 
ATOM 213  C CB  . VAL A 1 26   ? 18.463  24.673  -32.129 1.00 40.74 26   A 1 
ATOM 214  C CG1 . VAL A 1 26   ? 18.565  24.499  -33.652 1.00 35.90 26   A 1 
ATOM 215  C CG2 . VAL A 1 26   ? 18.381  23.253  -31.530 1.00 35.27 26   A 1 
ATOM 216  N N   . ASN A 1 27   ? 19.389  27.952  -31.464 1.00 52.83 27   A 1 
ATOM 217  C CA  . ASN A 1 27   ? 19.482  29.317  -31.962 1.00 58.09 27   A 1 
ATOM 218  C C   . ASN A 1 27   ? 20.032  30.269  -30.883 1.00 60.19 27   A 1 
ATOM 219  O O   . ASN A 1 27   ? 19.439  30.430  -29.816 1.00 58.00 27   A 1 
ATOM 220  C CB  . ASN A 1 27   ? 18.098  29.733  -32.502 1.00 55.30 27   A 1 
ATOM 221  C CG  . ASN A 1 27   ? 18.096  31.065  -33.213 1.00 50.56 27   A 1 
ATOM 222  O OD1 . ASN A 1 27   ? 19.014  31.863  -33.127 1.00 46.77 27   A 1 
ATOM 223  N ND2 . ASN A 1 27   ? 17.042  31.378  -33.936 1.00 47.16 27   A 1 
ATOM 224  N N   . GLU A 1 28   ? 21.142  30.910  -31.185 1.00 54.93 28   A 1 
ATOM 225  C CA  . GLU A 1 28   ? 21.862  31.824  -30.285 1.00 60.58 28   A 1 
ATOM 226  C C   . GLU A 1 28   ? 21.015  33.058  -29.893 1.00 63.22 28   A 1 
ATOM 227  O O   . GLU A 1 28   ? 21.051  33.487  -28.741 1.00 60.61 28   A 1 
ATOM 228  C CB  . GLU A 1 28   ? 23.173  32.222  -30.995 1.00 58.19 28   A 1 
ATOM 229  C CG  . GLU A 1 28   ? 24.187  32.923  -30.074 1.00 52.89 28   A 1 
ATOM 230  C CD  . GLU A 1 28   ? 25.549  33.186  -30.762 1.00 49.04 28   A 1 
ATOM 231  O OE1 . GLU A 1 28   ? 26.470  33.627  -30.030 1.00 43.98 28   A 1 
ATOM 232  O OE2 . GLU A 1 28   ? 25.657  32.960  -31.985 1.00 46.66 28   A 1 
ATOM 233  N N   . SER A 1 29   ? 20.165  33.571  -30.793 1.00 59.86 29   A 1 
ATOM 234  C CA  . SER A 1 29   ? 19.280  34.705  -30.492 1.00 63.37 29   A 1 
ATOM 235  C C   . SER A 1 29   ? 18.195  34.353  -29.465 1.00 65.46 29   A 1 
ATOM 236  O O   . SER A 1 29   ? 17.932  35.128  -28.551 1.00 63.74 29   A 1 
ATOM 237  C CB  . SER A 1 29   ? 18.642  35.249  -31.780 1.00 60.78 29   A 1 
ATOM 238  O OG  . SER A 1 29   ? 17.677  34.376  -32.317 1.00 55.56 29   A 1 
ATOM 239  N N   . THR A 1 30   ? 17.631  33.161  -29.550 1.00 61.49 30   A 1 
ATOM 240  C CA  . THR A 1 30   ? 16.614  32.648  -28.618 1.00 66.01 30   A 1 
ATOM 241  C C   . THR A 1 30   ? 17.200  32.429  -27.221 1.00 68.85 30   A 1 
ATOM 242  O O   . THR A 1 30   ? 16.597  32.804  -26.219 1.00 67.60 30   A 1 
ATOM 243  C CB  . THR A 1 30   ? 16.024  31.333  -29.151 1.00 64.60 30   A 1 
ATOM 244  O OG1 . THR A 1 30   ? 15.582  31.509  -30.468 1.00 60.78 30   A 1 
ATOM 245  C CG2 . THR A 1 30   ? 14.827  30.856  -28.340 1.00 61.57 30   A 1 
ATOM 246  N N   . HIS A 1 31   ? 18.418  31.899  -27.154 1.00 62.65 31   A 1 
ATOM 247  C CA  . HIS A 1 31   ? 19.147  31.739  -25.896 1.00 66.94 31   A 1 
ATOM 248  C C   . HIS A 1 31   ? 19.413  33.088  -25.206 1.00 67.46 31   A 1 
ATOM 249  O O   . HIS A 1 31   ? 19.216  33.219  -24.002 1.00 68.35 31   A 1 
ATOM 250  C CB  . HIS A 1 31   ? 20.454  30.988  -26.173 1.00 65.31 31   A 1 
ATOM 251  C CG  . HIS A 1 31   ? 21.258  30.722  -24.927 1.00 63.09 31   A 1 
ATOM 252  N ND1 . HIS A 1 31   ? 22.173  31.566  -24.359 1.00 56.16 31   A 1 
ATOM 253  C CD2 . HIS A 1 31   ? 21.202  29.595  -24.145 1.00 56.66 31   A 1 
ATOM 254  C CE1 . HIS A 1 31   ? 22.658  30.967  -23.254 1.00 53.27 31   A 1 
ATOM 255  N NE2 . HIS A 1 31   ? 22.092  29.767  -23.091 1.00 55.23 31   A 1 
ATOM 256  N N   . ILE A 1 32   ? 19.803  34.111  -25.964 1.00 67.53 32   A 1 
ATOM 257  C CA  . ILE A 1 32   ? 20.065  35.455  -25.439 1.00 68.90 32   A 1 
ATOM 258  C C   . ILE A 1 32   ? 18.783  36.093  -24.878 1.00 71.17 32   A 1 
ATOM 259  O O   . ILE A 1 32   ? 18.828  36.666  -23.788 1.00 68.78 32   A 1 
ATOM 260  C CB  . ILE A 1 32   ? 20.727  36.330  -26.528 1.00 66.21 32   A 1 
ATOM 261  C CG1 . ILE A 1 32   ? 22.173  35.842  -26.781 1.00 63.40 32   A 1 
ATOM 262  C CG2 . ILE A 1 32   ? 20.748  37.820  -26.128 1.00 61.64 32   A 1 
ATOM 263  C CD1 . ILE A 1 32   ? 22.797  36.403  -28.075 1.00 55.71 32   A 1 
ATOM 264  N N   . GLU A 1 33   ? 17.639  35.984  -25.566 1.00 61.55 33   A 1 
ATOM 265  C CA  . GLU A 1 33   ? 16.380  36.585  -25.094 1.00 65.73 33   A 1 
ATOM 266  C C   . GLU A 1 33   ? 15.799  35.850  -23.871 1.00 67.47 33   A 1 
ATOM 267  O O   . GLU A 1 33   ? 15.336  36.510  -22.933 1.00 67.66 33   A 1 
ATOM 268  C CB  . GLU A 1 33   ? 15.360  36.656  -26.240 1.00 65.86 33   A 1 
ATOM 269  C CG  . GLU A 1 33   ? 15.741  37.649  -27.356 1.00 65.43 33   A 1 
ATOM 270  C CD  . GLU A 1 33   ? 16.027  39.068  -26.837 1.00 62.75 33   A 1 
ATOM 271  O OE1 . GLU A 1 33   ? 17.068  39.669  -27.212 1.00 55.84 33   A 1 
ATOM 272  O OE2 . GLU A 1 33   ? 15.266  39.580  -25.981 1.00 59.81 33   A 1 
ATOM 273  N N   . LEU A 1 34   ? 15.900  34.524  -23.809 1.00 64.38 34   A 1 
ATOM 274  C CA  . LEU A 1 34   ? 15.545  33.756  -22.610 1.00 66.88 34   A 1 
ATOM 275  C C   . LEU A 1 34   ? 16.448  34.109  -21.421 1.00 67.81 34   A 1 
ATOM 276  O O   . LEU A 1 34   ? 15.972  34.236  -20.296 1.00 68.35 34   A 1 
ATOM 277  C CB  . LEU A 1 34   ? 15.641  32.249  -22.905 1.00 68.24 34   A 1 
ATOM 278  C CG  . LEU A 1 34   ? 14.502  31.699  -23.780 1.00 67.56 34   A 1 
ATOM 279  C CD1 . LEU A 1 34   ? 14.842  30.270  -24.181 1.00 61.99 34   A 1 
ATOM 280  C CD2 . LEU A 1 34   ? 13.166  31.689  -23.048 1.00 66.73 34   A 1 
ATOM 281  N N   . ARG A 1 35   ? 17.726  34.332  -21.667 1.00 65.63 35   A 1 
ATOM 282  C CA  . ARG A 1 35   ? 18.668  34.753  -20.625 1.00 64.81 35   A 1 
ATOM 283  C C   . ARG A 1 35   ? 18.396  36.177  -20.140 1.00 63.43 35   A 1 
ATOM 284  O O   . ARG A 1 35   ? 18.474  36.428  -18.945 1.00 64.04 35   A 1 
ATOM 285  C CB  . ARG A 1 35   ? 20.094  34.568  -21.131 1.00 65.22 35   A 1 
ATOM 286  C CG  . ARG A 1 35   ? 21.102  34.704  -19.993 1.00 62.17 35   A 1 
ATOM 287  C CD  . ARG A 1 35   ? 22.485  34.319  -20.501 1.00 60.41 35   A 1 
ATOM 288  N NE  . ARG A 1 35   ? 23.469  34.317  -19.396 1.00 54.67 35   A 1 
ATOM 289  C CZ  . ARG A 1 35   ? 24.733  33.985  -19.502 1.00 50.04 35   A 1 
ATOM 290  N NH1 . ARG A 1 35   ? 25.278  33.652  -20.633 1.00 46.81 35   A 1 
ATOM 291  N NH2 . ARG A 1 35   ? 25.484  33.978  -18.442 1.00 44.85 35   A 1 
ATOM 292  N N   . LYS A 1 36   ? 18.014  37.090  -21.012 1.00 70.31 36   A 1 
ATOM 293  C CA  . LYS A 1 36   ? 17.552  38.433  -20.611 1.00 69.29 36   A 1 
ATOM 294  C C   . LYS A 1 36   ? 16.287  38.356  -19.762 1.00 69.55 36   A 1 
ATOM 295  O O   . LYS A 1 36   ? 16.242  39.006  -18.724 1.00 69.31 36   A 1 
ATOM 296  C CB  . LYS A 1 36   ? 17.296  39.305  -21.841 1.00 69.52 36   A 1 
ATOM 297  C CG  . LYS A 1 36   ? 18.576  39.767  -22.544 1.00 68.88 36   A 1 
ATOM 298  C CD  . LYS A 1 36   ? 18.153  40.472  -23.831 1.00 66.04 36   A 1 
ATOM 299  C CE  . LYS A 1 36   ? 19.329  40.835  -24.713 1.00 58.79 36   A 1 
ATOM 300  N NZ  . LYS A 1 36   ? 18.826  41.250  -26.047 1.00 51.94 36   A 1 
ATOM 301  N N   . LEU A 1 37   ? 15.305  37.519  -20.143 1.00 66.00 37   A 1 
ATOM 302  C CA  . LEU A 1 37   ? 14.094  37.273  -19.356 1.00 65.23 37   A 1 
ATOM 303  C C   . LEU A 1 37   ? 14.421  36.711  -17.969 1.00 65.58 37   A 1 
ATOM 304  O O   . LEU A 1 37   ? 13.856  37.128  -16.963 1.00 64.59 37   A 1 
ATOM 305  C CB  . LEU A 1 37   ? 13.181  36.316  -20.153 1.00 66.06 37   A 1 
ATOM 306  C CG  . LEU A 1 37   ? 11.853  35.963  -19.461 1.00 63.34 37   A 1 
ATOM 307  C CD1 . LEU A 1 37   ? 10.984  37.196  -19.222 1.00 55.49 37   A 1 
ATOM 308  C CD2 . LEU A 1 37   ? 11.072  34.986  -20.331 1.00 60.08 37   A 1 
ATOM 309  N N   . CYS A 1 38   ? 15.393  35.826  -17.907 1.00 69.47 38   A 1 
ATOM 310  C CA  . CYS A 1 38   ? 15.904  35.263  -16.660 1.00 66.03 38   A 1 
ATOM 311  C C   . CYS A 1 38   ? 16.595  36.318  -15.777 1.00 62.16 38   A 1 
ATOM 312  O O   . CYS A 1 38   ? 16.406  36.325  -14.563 1.00 60.40 38   A 1 
ATOM 313  C CB  . CYS A 1 38   ? 16.835  34.146  -17.103 1.00 65.85 38   A 1 
ATOM 314  S SG  . CYS A 1 38   ? 17.493  33.086  -15.847 1.00 61.18 38   A 1 
ATOM 315  N N   . ILE A 1 39   ? 17.335  37.267  -16.355 1.00 67.20 39   A 1 
ATOM 316  C CA  . ILE A 1 39   ? 17.973  38.373  -15.631 1.00 63.79 39   A 1 
ATOM 317  C C   . ILE A 1 39   ? 16.925  39.398  -15.143 1.00 62.27 39   A 1 
ATOM 318  O O   . ILE A 1 39   ? 17.105  39.963  -14.065 1.00 59.03 39   A 1 
ATOM 319  C CB  . ILE A 1 39   ? 19.075  39.026  -16.501 1.00 61.22 39   A 1 
ATOM 320  C CG1 . ILE A 1 39   ? 20.257  38.044  -16.704 1.00 57.87 39   A 1 
ATOM 321  C CG2 . ILE A 1 39   ? 19.611  40.329  -15.874 1.00 56.56 39   A 1 
ATOM 322  C CD1 . ILE A 1 39   ? 21.190  38.433  -17.862 1.00 51.78 39   A 1 
ATOM 323  N N   . THR A 1 40   ? 15.818  39.619  -15.863 1.00 64.91 40   A 1 
ATOM 324  C CA  . THR A 1 40   ? 14.737  40.493  -15.373 1.00 62.57 40   A 1 
ATOM 325  C C   . THR A 1 40   ? 14.021  39.910  -14.156 1.00 60.45 40   A 1 
ATOM 326  O O   . THR A 1 40   ? 13.576  40.677  -13.308 1.00 58.38 40   A 1 
ATOM 327  C CB  . THR A 1 40   ? 13.701  40.847  -16.446 1.00 61.77 40   A 1 
ATOM 328  O OG1 . THR A 1 40   ? 13.186  39.725  -17.108 1.00 58.48 40   A 1 
ATOM 329  C CG2 . THR A 1 40   ? 14.292  41.752  -17.527 1.00 59.44 40   A 1 
ATOM 330  N N   . LEU A 1 41   ? 13.978  38.578  -13.998 1.00 64.33 41   A 1 
ATOM 331  C CA  . LEU A 1 41   ? 13.503  37.914  -12.776 1.00 61.50 41   A 1 
ATOM 332  C C   . LEU A 1 41   ? 14.418  38.170  -11.568 1.00 58.25 41   A 1 
ATOM 333  O O   . LEU A 1 41   ? 14.000  37.963  -10.435 1.00 54.76 41   A 1 
ATOM 334  C CB  . LEU A 1 41   ? 13.366  36.402  -13.034 1.00 60.61 41   A 1 
ATOM 335  C CG  . LEU A 1 41   ? 12.280  36.025  -14.053 1.00 59.44 41   A 1 
ATOM 336  C CD1 . LEU A 1 41   ? 12.376  34.536  -14.404 1.00 56.92 41   A 1 
ATOM 337  C CD2 . LEU A 1 41   ? 10.889  36.290  -13.496 1.00 57.99 41   A 1 
ATOM 338  N N   . ALA A 1 42   ? 15.642  38.636  -11.799 1.00 57.81 42   A 1 
ATOM 339  C CA  . ALA A 1 42   ? 16.659  38.807  -10.778 1.00 55.23 42   A 1 
ATOM 340  C C   . ALA A 1 42   ? 16.657  40.163  -10.051 1.00 54.38 42   A 1 
ATOM 341  O O   . ALA A 1 42   ? 17.478  40.342  -9.161  1.00 50.60 42   A 1 
ATOM 342  C CB  . ALA A 1 42   ? 18.025  38.500  -11.405 1.00 50.20 42   A 1 
ATOM 343  N N   . LEU A 1 43   ? 15.779  41.121  -10.381 1.00 52.88 43   A 1 
ATOM 344  C CA  . LEU A 1 43   ? 15.766  42.422  -9.686  1.00 52.62 43   A 1 
ATOM 345  C C   . LEU A 1 43   ? 14.411  43.144  -9.778  1.00 53.81 43   A 1 
ATOM 346  O O   . LEU A 1 43   ? 13.917  43.347  -10.884 1.00 49.63 43   A 1 
ATOM 347  C CB  . LEU A 1 43   ? 16.864  43.334  -10.280 1.00 46.60 43   A 1 
ATOM 348  C CG  . LEU A 1 43   ? 18.291  43.068  -9.764  1.00 41.57 43   A 1 
ATOM 349  C CD1 . LEU A 1 43   ? 19.323  43.789  -10.636 1.00 38.35 43   A 1 
ATOM 350  C CD2 . LEU A 1 43   ? 18.487  43.543  -8.330  1.00 38.17 43   A 1 
ATOM 351  N N   . PRO A 1 44   ? 13.869  43.606  -8.648  1.00 49.98 44   A 1 
ATOM 352  C CA  . PRO A 1 44   ? 13.681  45.053  -8.497  1.00 50.07 44   A 1 
ATOM 353  C C   . PRO A 1 44   ? 13.847  45.544  -7.043  1.00 50.73 44   A 1 
ATOM 354  O O   . PRO A 1 44   ? 13.157  45.094  -6.136  1.00 48.78 44   A 1 
ATOM 355  C CB  . PRO A 1 44   ? 12.265  45.320  -8.994  1.00 46.30 44   A 1 
ATOM 356  C CG  . PRO A 1 44   ? 11.506  44.053  -8.607  1.00 45.50 44   A 1 
ATOM 357  C CD  . PRO A 1 44   ? 12.593  43.012  -8.302  1.00 48.09 44   A 1 
ATOM 358  N N   . ALA A 1 45   ? 14.705  46.535  -6.830  1.00 50.27 45   A 1 
ATOM 359  C CA  . ALA A 1 45   ? 14.732  47.316  -5.595  1.00 50.76 45   A 1 
ATOM 360  C C   . ALA A 1 45   ? 15.055  48.793  -5.873  1.00 51.91 45   A 1 
ATOM 361  O O   . ALA A 1 45   ? 16.069  49.118  -6.487  1.00 49.22 45   A 1 
ATOM 362  C CB  . ALA A 1 45   ? 15.732  46.697  -4.608  1.00 46.95 45   A 1 
ATOM 363  N N   . LYS A 1 46   ? 14.210  49.682  -5.367  1.00 50.02 46   A 1 
ATOM 364  C CA  . LYS A 1 46   ? 14.527  51.091  -5.121  1.00 51.21 46   A 1 
ATOM 365  C C   . LYS A 1 46   ? 15.121  51.245  -3.723  1.00 50.25 46   A 1 
ATOM 366  O O   . LYS A 1 46   ? 14.961  50.374  -2.876  1.00 47.68 46   A 1 
ATOM 367  C CB  . LYS A 1 46   ? 13.269  51.961  -5.295  1.00 49.60 46   A 1 
ATOM 368  C CG  . LYS A 1 46   ? 12.938  52.241  -6.763  1.00 47.28 46   A 1 
ATOM 369  C CD  . LYS A 1 46   ? 11.600  52.992  -6.908  1.00 45.81 46   A 1 
ATOM 370  C CE  . LYS A 1 46   ? 11.385  53.433  -8.353  1.00 42.79 46   A 1 
ATOM 371  N NZ  . LYS A 1 46   ? 9.949   53.579  -8.691  1.00 39.53 46   A 1 
ATOM 372  N N   . ALA A 1 47   ? 15.750  52.371  -3.440  1.00 49.74 47   A 1 
ATOM 373  C CA  . ALA A 1 47   ? 16.226  52.705  -2.093  1.00 48.94 47   A 1 
ATOM 374  C C   . ALA A 1 47   ? 15.105  52.740  -1.032  1.00 49.26 47   A 1 
ATOM 375  O O   . ALA A 1 47   ? 15.395  52.653  0.146   1.00 46.02 47   A 1 
ATOM 376  C CB  . ALA A 1 47   ? 16.964  54.045  -2.164  1.00 44.81 47   A 1 
ATOM 377  N N   . SER A 1 48   ? 13.831  52.832  -1.478  1.00 50.40 48   A 1 
ATOM 378  C CA  . SER A 1 48   ? 12.637  52.875  -0.640  1.00 50.39 48   A 1 
ATOM 379  C C   . SER A 1 48   ? 11.739  51.630  -0.728  1.00 50.77 48   A 1 
ATOM 380  O O   . SER A 1 48   ? 10.614  51.678  -0.252  1.00 47.36 48   A 1 
ATOM 381  C CB  . SER A 1 48   ? 11.833  54.129  -1.005  1.00 46.42 48   A 1 
ATOM 382  O OG  . SER A 1 48   ? 11.452  54.082  -2.375  1.00 42.59 48   A 1 
ATOM 383  N N   . GLY A 1 49   ? 12.190  50.532  -1.369  1.00 51.84 49   A 1 
ATOM 384  C CA  . GLY A 1 49   ? 11.381  49.306  -1.495  1.00 53.00 49   A 1 
ATOM 385  C C   . GLY A 1 49   ? 11.227  48.782  -2.932  1.00 54.89 49   A 1 
ATOM 386  O O   . GLY A 1 49   ? 11.896  49.266  -3.845  1.00 53.38 49   A 1 
ATOM 387  N N   . PRO A 1 50   ? 10.361  47.765  -3.155  1.00 53.29 50   A 1 
ATOM 388  C CA  . PRO A 1 50   ? 10.143  47.138  -4.447  1.00 55.07 50   A 1 
ATOM 389  C C   . PRO A 1 50   ? 9.529   48.085  -5.475  1.00 57.37 50   A 1 
ATOM 390  O O   . PRO A 1 50   ? 8.599   48.825  -5.163  1.00 56.26 50   A 1 
ATOM 391  C CB  . PRO A 1 50   ? 9.185   45.968  -4.198  1.00 52.70 50   A 1 
ATOM 392  C CG  . PRO A 1 50   ? 8.474   46.326  -2.889  1.00 51.48 50   A 1 
ATOM 393  C CD  . PRO A 1 50   ? 9.461   47.239  -2.160  1.00 52.38 50   A 1 
ATOM 394  N N   . ASP A 1 51   ? 9.985   47.997  -6.718  1.00 59.28 51   A 1 
ATOM 395  C CA  . ASP A 1 51   ? 9.320   48.659  -7.842  1.00 62.79 51   A 1 
ATOM 396  C C   . ASP A 1 51   ? 8.529   47.632  -8.659  1.00 65.24 51   A 1 
ATOM 397  O O   . ASP A 1 51   ? 9.007   47.101  -9.655  1.00 64.60 51   A 1 
ATOM 398  C CB  . ASP A 1 51   ? 10.331  49.453  -8.677  1.00 60.44 51   A 1 
ATOM 399  C CG  . ASP A 1 51   ? 9.630   50.453  -9.610  1.00 57.18 51   A 1 
ATOM 400  O OD1 . ASP A 1 51   ? 8.404   50.365  -9.817  1.00 55.80 51   A 1 
ATOM 401  O OD2 . ASP A 1 51   ? 10.324  51.413  -10.035 1.00 55.15 51   A 1 
ATOM 402  N N   . PHE A 1 52   ? 7.328   47.348  -8.187  1.00 66.24 52   A 1 
ATOM 403  C CA  . PHE A 1 52   ? 6.442   46.360  -8.793  1.00 67.72 52   A 1 
ATOM 404  C C   . PHE A 1 52   ? 6.059   46.727  -10.234 1.00 70.49 52   A 1 
ATOM 405  O O   . PHE A 1 52   ? 6.125   45.871  -11.114 1.00 68.68 52   A 1 
ATOM 406  C CB  . PHE A 1 52   ? 5.201   46.200  -7.909  1.00 64.30 52   A 1 
ATOM 407  C CG  . PHE A 1 52   ? 4.174   45.255  -8.498  1.00 59.66 52   A 1 
ATOM 408  C CD1 . PHE A 1 52   ? 3.064   45.767  -9.204  1.00 54.53 52   A 1 
ATOM 409  C CD2 . PHE A 1 52   ? 4.382   43.867  -8.432  1.00 53.74 52   A 1 
ATOM 410  C CE1 . PHE A 1 52   ? 2.169   44.899  -9.843  1.00 47.88 52   A 1 
ATOM 411  C CE2 . PHE A 1 52   ? 3.483   42.997  -9.079  1.00 49.15 52   A 1 
ATOM 412  C CZ  . PHE A 1 52   ? 2.388   43.515  -9.787  1.00 49.16 52   A 1 
ATOM 413  N N   . GLU A 1 53   ? 5.712   47.983  -10.492 1.00 69.38 53   A 1 
ATOM 414  C CA  . GLU A 1 53   ? 5.307   48.429  -11.832 1.00 71.59 53   A 1 
ATOM 415  C C   . GLU A 1 53   ? 6.458   48.322  -12.839 1.00 72.45 53   A 1 
ATOM 416  O O   . GLU A 1 53   ? 6.269   47.894  -13.976 1.00 71.06 53   A 1 
ATOM 417  C CB  . GLU A 1 53   ? 4.814   49.879  -11.786 1.00 69.83 53   A 1 
ATOM 418  C CG  . GLU A 1 53   ? 3.458   50.047  -11.092 1.00 65.63 53   A 1 
ATOM 419  C CD  . GLU A 1 53   ? 2.914   51.488  -11.174 1.00 61.06 53   A 1 
ATOM 420  O OE1 . GLU A 1 53   ? 1.736   51.670  -10.799 1.00 55.13 53   A 1 
ATOM 421  O OE2 . GLU A 1 53   ? 3.673   52.383  -11.604 1.00 55.09 53   A 1 
ATOM 422  N N   . MET A 1 54   ? 7.672   48.659  -12.408 1.00 68.08 54   A 1 
ATOM 423  C CA  . MET A 1 54   ? 8.853   48.537  -13.247 1.00 69.05 54   A 1 
ATOM 424  C C   . MET A 1 54   ? 9.188   47.073  -13.552 1.00 70.78 54   A 1 
ATOM 425  O O   . MET A 1 54   ? 9.513   46.747  -14.695 1.00 68.95 54   A 1 
ATOM 426  C CB  . MET A 1 54   ? 10.031  49.267  -12.584 1.00 66.47 54   A 1 
ATOM 427  C CG  . MET A 1 54   ? 11.278  49.296  -13.465 1.00 60.82 54   A 1 
ATOM 428  S SD  . MET A 1 54   ? 12.638  50.285  -12.786 1.00 56.29 54   A 1 
ATOM 429  C CE  . MET A 1 54   ? 13.903  49.958  -14.036 1.00 50.58 54   A 1 
ATOM 430  N N   . PHE A 1 55   ? 9.082   46.202  -12.567 1.00 70.63 55   A 1 
ATOM 431  C CA  . PHE A 1 55   ? 9.273   44.762  -12.765 1.00 72.10 55   A 1 
ATOM 432  C C   . PHE A 1 55   ? 8.251   44.193  -13.751 1.00 72.44 55   A 1 
ATOM 433  O O   . PHE A 1 55   ? 8.640   43.556  -14.717 1.00 72.04 55   A 1 
ATOM 434  C CB  . PHE A 1 55   ? 9.182   44.021  -11.429 1.00 72.05 55   A 1 
ATOM 435  C CG  . PHE A 1 55   ? 9.180   42.504  -11.582 1.00 71.80 55   A 1 
ATOM 436  C CD1 . PHE A 1 55   ? 7.991   41.778  -11.418 1.00 64.68 55   A 1 
ATOM 437  C CD2 . PHE A 1 55   ? 10.360  41.842  -11.951 1.00 65.27 55   A 1 
ATOM 438  C CE1 . PHE A 1 55   ? 7.981   40.387  -11.607 1.00 63.24 55   A 1 
ATOM 439  C CE2 . PHE A 1 55   ? 10.352  40.449  -12.145 1.00 63.27 55   A 1 
ATOM 440  C CZ  . PHE A 1 55   ? 9.168   39.709  -11.970 1.00 67.94 55   A 1 
ATOM 441  N N   . GLU A 1 56   ? 6.974   44.467  -13.532 1.00 75.76 56   A 1 
ATOM 442  C CA  . GLU A 1 56   ? 5.894   43.929  -14.357 1.00 76.95 56   A 1 
ATOM 443  C C   . GLU A 1 56   ? 6.028   44.366  -15.823 1.00 76.81 56   A 1 
ATOM 444  O O   . GLU A 1 56   ? 5.899   43.539  -16.729 1.00 75.47 56   A 1 
ATOM 445  C CB  . GLU A 1 56   ? 4.545   44.333  -13.743 1.00 75.95 56   A 1 
ATOM 446  C CG  . GLU A 1 56   ? 3.372   43.759  -14.557 1.00 72.41 56   A 1 
ATOM 447  C CD  . GLU A 1 56   ? 2.019   43.802  -13.838 1.00 70.67 56   A 1 
ATOM 448  O OE1 . GLU A 1 56   ? 1.098   43.103  -14.338 1.00 63.82 56   A 1 
ATOM 449  O OE2 . GLU A 1 56   ? 1.890   44.362  -12.738 1.00 64.45 56   A 1 
ATOM 450  N N   . ASN A 1 57   ? 6.357   45.621  -16.059 1.00 76.39 57   A 1 
ATOM 451  C CA  . ASN A 1 57   ? 6.543   46.145  -17.408 1.00 75.64 57   A 1 
ATOM 452  C C   . ASN A 1 57   ? 7.757   45.519  -18.118 1.00 75.34 57   A 1 
ATOM 453  O O   . ASN A 1 57   ? 7.636   45.069  -19.253 1.00 75.13 57   A 1 
ATOM 454  C CB  . ASN A 1 57   ? 6.654   47.675  -17.335 1.00 75.78 57   A 1 
ATOM 455  C CG  . ASN A 1 57   ? 5.306   48.336  -17.052 1.00 72.80 57   A 1 
ATOM 456  O OD1 . ASN A 1 57   ? 4.270   47.893  -17.499 1.00 66.41 57   A 1 
ATOM 457  N ND2 . ASN A 1 57   ? 5.292   49.432  -16.341 1.00 65.88 57   A 1 
ATOM 458  N N   . LEU A 1 58   ? 8.913   45.451  -17.438 1.00 75.54 58   A 1 
ATOM 459  C CA  . LEU A 1 58   ? 10.126  44.845  -18.001 1.00 74.32 58   A 1 
ATOM 460  C C   . LEU A 1 58   ? 9.952   43.347  -18.255 1.00 75.72 58   A 1 
ATOM 461  O O   . LEU A 1 58   ? 10.358  42.841  -19.300 1.00 74.78 58   A 1 
ATOM 462  C CB  . LEU A 1 58   ? 11.312  45.078  -17.048 1.00 72.49 58   A 1 
ATOM 463  C CG  . LEU A 1 58   ? 11.845  46.523  -17.023 1.00 66.83 58   A 1 
ATOM 464  C CD1 . LEU A 1 58   ? 12.870  46.658  -15.895 1.00 60.51 58   A 1 
ATOM 465  C CD2 . LEU A 1 58   ? 12.542  46.897  -18.330 1.00 61.34 58   A 1 
ATOM 466  N N   . TYR A 1 59   ? 9.325   42.644  -17.320 1.00 77.66 59   A 1 
ATOM 467  C CA  . TYR A 1 59   ? 9.077   41.213  -17.422 1.00 78.10 59   A 1 
ATOM 468  C C   . TYR A 1 59   ? 8.129   40.892  -18.587 1.00 78.54 59   A 1 
ATOM 469  O O   . TYR A 1 59   ? 8.461   40.053  -19.417 1.00 78.40 59   A 1 
ATOM 470  C CB  . TYR A 1 59   ? 8.535   40.705  -16.080 1.00 78.24 59   A 1 
ATOM 471  C CG  . TYR A 1 59   ? 8.087   39.274  -16.135 1.00 77.71 59   A 1 
ATOM 472  C CD1 . TYR A 1 59   ? 6.709   38.959  -16.249 1.00 68.49 59   A 1 
ATOM 473  C CD2 . TYR A 1 59   ? 9.046   38.231  -16.154 1.00 70.00 59   A 1 
ATOM 474  C CE1 . TYR A 1 59   ? 6.297   37.630  -16.372 1.00 67.39 59   A 1 
ATOM 475  C CE2 . TYR A 1 59   ? 8.630   36.895  -16.279 1.00 67.56 59   A 1 
ATOM 476  C CZ  . TYR A 1 59   ? 7.255   36.602  -16.389 1.00 73.84 59   A 1 
ATOM 477  O OH  . TYR A 1 59   ? 6.850   35.310  -16.528 1.00 73.03 59   A 1 
ATOM 478  N N   . ASN A 1 60   ? 6.996   41.583  -18.690 1.00 82.35 60   A 1 
ATOM 479  C CA  . ASN A 1 60   ? 6.022   41.333  -19.752 1.00 82.21 60   A 1 
ATOM 480  C C   . ASN A 1 60   ? 6.585   41.662  -21.147 1.00 81.86 60   A 1 
ATOM 481  O O   . ASN A 1 60   ? 6.370   40.893  -22.086 1.00 80.60 60   A 1 
ATOM 482  C CB  . ASN A 1 60   ? 4.742   42.136  -19.472 1.00 81.93 60   A 1 
ATOM 483  C CG  . ASN A 1 60   ? 3.914   41.598  -18.316 1.00 81.16 60   A 1 
ATOM 484  O OD1 . ASN A 1 60   ? 3.883   40.427  -17.991 1.00 74.04 60   A 1 
ATOM 485  N ND2 . ASN A 1 60   ? 3.153   42.451  -17.666 1.00 73.36 60   A 1 
ATOM 486  N N   . ASP A 1 61   ? 7.345   42.755  -21.291 1.00 80.71 61   A 1 
ATOM 487  C CA  . ASP A 1 61   ? 8.011   43.125  -22.550 1.00 79.66 61   A 1 
ATOM 488  C C   . ASP A 1 61   ? 9.061   42.080  -22.954 1.00 79.06 61   A 1 
ATOM 489  O O   . ASP A 1 61   ? 9.086   41.618  -24.101 1.00 77.90 61   A 1 
ATOM 490  C CB  . ASP A 1 61   ? 8.635   44.520  -22.386 1.00 79.28 61   A 1 
ATOM 491  C CG  . ASP A 1 61   ? 9.420   44.967  -23.631 1.00 73.01 61   A 1 
ATOM 492  O OD1 . ASP A 1 61   ? 8.834   45.094  -24.725 1.00 66.17 61   A 1 
ATOM 493  O OD2 . ASP A 1 61   ? 10.647  45.169  -23.526 1.00 63.74 61   A 1 
ATOM 494  N N   . GLN A 1 62   ? 9.878   41.634  -22.008 1.00 77.68 62   A 1 
ATOM 495  C CA  . GLN A 1 62   ? 10.912  40.644  -22.295 1.00 77.98 62   A 1 
ATOM 496  C C   . GLN A 1 62   ? 10.344  39.233  -22.523 1.00 79.84 62   A 1 
ATOM 497  O O   . GLN A 1 62   ? 10.848  38.507  -23.379 1.00 79.44 62   A 1 
ATOM 498  C CB  . GLN A 1 62   ? 11.954  40.691  -21.166 1.00 77.77 62   A 1 
ATOM 499  C CG  . GLN A 1 62   ? 13.227  39.925  -21.531 1.00 73.58 62   A 1 
ATOM 500  C CD  . GLN A 1 62   ? 13.918  40.439  -22.785 1.00 72.71 62   A 1 
ATOM 501  O OE1 . GLN A 1 62   ? 14.003  41.622  -23.073 1.00 67.44 62   A 1 
ATOM 502  N NE2 . GLN A 1 62   ? 14.434  39.550  -23.607 1.00 63.51 62   A 1 
ATOM 503  N N   . LEU A 1 63   ? 9.265   38.871  -21.836 1.00 79.37 63   A 1 
ATOM 504  C CA  . LEU A 1 63   ? 8.517   37.640  -22.075 1.00 78.99 63   A 1 
ATOM 505  C C   . LEU A 1 63   ? 7.946   37.607  -23.494 1.00 79.09 63   A 1 
ATOM 506  O O   . LEU A 1 63   ? 8.043   36.594  -24.187 1.00 79.43 63   A 1 
ATOM 507  C CB  . LEU A 1 63   ? 7.406   37.531  -21.012 1.00 79.72 63   A 1 
ATOM 508  C CG  . LEU A 1 63   ? 6.577   36.236  -21.096 1.00 77.58 63   A 1 
ATOM 509  C CD1 . LEU A 1 63   ? 7.368   35.022  -20.608 1.00 69.88 63   A 1 
ATOM 510  C CD2 . LEU A 1 63   ? 5.326   36.364  -20.230 1.00 71.95 63   A 1 
ATOM 511  N N   . PHE A 1 64   ? 7.398   38.735  -23.953 1.00 81.15 64   A 1 
ATOM 512  C CA  . PHE A 1 64   ? 6.890   38.869  -25.315 1.00 79.40 64   A 1 
ATOM 513  C C   . PHE A 1 64   ? 8.005   38.712  -26.362 1.00 79.19 64   A 1 
ATOM 514  O O   . PHE A 1 64   ? 7.848   37.940  -27.305 1.00 77.80 64   A 1 
ATOM 515  C CB  . PHE A 1 64   ? 6.155   40.201  -25.447 1.00 78.19 64   A 1 
ATOM 516  C CG  . PHE A 1 64   ? 5.472   40.379  -26.791 1.00 75.27 64   A 1 
ATOM 517  C CD1 . PHE A 1 64   ? 6.089   41.127  -27.812 1.00 66.24 64   A 1 
ATOM 518  C CD2 . PHE A 1 64   ? 4.218   39.773  -27.023 1.00 67.62 64   A 1 
ATOM 519  C CE1 . PHE A 1 64   ? 5.452   41.271  -29.050 1.00 61.90 64   A 1 
ATOM 520  C CE2 . PHE A 1 64   ? 3.592   39.918  -28.259 1.00 62.49 64   A 1 
ATOM 521  C CZ  . PHE A 1 64   ? 4.202   40.673  -29.285 1.00 68.72 64   A 1 
ATOM 522  N N   . LYS A 1 65   ? 9.145   39.373  -26.162 1.00 77.64 65   A 1 
ATOM 523  C CA  . LYS A 1 65   ? 10.319  39.278  -27.048 1.00 77.04 65   A 1 
ATOM 524  C C   . LYS A 1 65   ? 10.896  37.863  -27.107 1.00 76.85 65   A 1 
ATOM 525  O O   . LYS A 1 65   ? 11.144  37.359  -28.201 1.00 76.93 65   A 1 
ATOM 526  C CB  . LYS A 1 65   ? 11.400  40.260  -26.584 1.00 77.58 65   A 1 
ATOM 527  C CG  . LYS A 1 65   ? 11.021  41.703  -26.914 1.00 74.79 65   A 1 
ATOM 528  C CD  . LYS A 1 65   ? 11.989  42.672  -26.223 1.00 71.38 65   A 1 
ATOM 529  C CE  . LYS A 1 65   ? 11.561  44.096  -26.538 1.00 63.92 65   A 1 
ATOM 530  N NZ  . LYS A 1 65   ? 12.154  45.057  -25.594 1.00 56.00 65   A 1 
ATOM 531  N N   . ALA A 1 66   ? 11.058  37.215  -25.968 1.00 78.34 66   A 1 
ATOM 532  C CA  . ALA A 1 66   ? 11.532  35.834  -25.913 1.00 77.93 66   A 1 
ATOM 533  C C   . ALA A 1 66   ? 10.558  34.882  -26.629 1.00 78.31 66   A 1 
ATOM 534  O O   . ALA A 1 66   ? 10.981  34.032  -27.410 1.00 77.68 66   A 1 
ATOM 535  C CB  . ALA A 1 66   ? 11.739  35.443  -24.448 1.00 78.97 66   A 1 
ATOM 536  N N   . GLY A 1 67   ? 9.246   35.061  -26.423 1.00 82.33 67   A 1 
ATOM 537  C CA  . GLY A 1 67   ? 8.222   34.256  -27.079 1.00 80.94 67   A 1 
ATOM 538  C C   . GLY A 1 67   ? 8.167   34.430  -28.599 1.00 82.22 67   A 1 
ATOM 539  O O   . GLY A 1 67   ? 7.936   33.458  -29.302 1.00 81.59 67   A 1 
ATOM 540  N N   . ASN A 1 68   ? 8.437   35.642  -29.144 1.00 81.53 68   A 1 
ATOM 541  C CA  . ASN A 1 68   ? 8.475   35.877  -30.595 1.00 79.55 68   A 1 
ATOM 542  C C   . ASN A 1 68   ? 9.546   35.046  -31.310 1.00 77.93 68   A 1 
ATOM 543  O O   . ASN A 1 68   ? 9.339   34.650  -32.450 1.00 74.56 68   A 1 
ATOM 544  C CB  . ASN A 1 68   ? 8.707   37.370  -30.878 1.00 79.07 68   A 1 
ATOM 545  C CG  . ASN A 1 68   ? 7.478   38.232  -30.670 1.00 77.18 68   A 1 
ATOM 546  O OD1 . ASN A 1 68   ? 6.350   37.782  -30.568 1.00 70.03 68   A 1 
ATOM 547  N ND2 . ASN A 1 68   ? 7.655   39.529  -30.622 1.00 70.07 68   A 1 
ATOM 548  N N   . ASN A 1 69   ? 10.652  34.751  -30.642 1.00 80.92 69   A 1 
ATOM 549  C CA  . ASN A 1 69   ? 11.740  33.953  -31.206 1.00 79.43 69   A 1 
ATOM 550  C C   . ASN A 1 69   ? 11.506  32.432  -31.072 1.00 79.80 69   A 1 
ATOM 551  O O   . ASN A 1 69   ? 12.299  31.654  -31.611 1.00 74.97 69   A 1 
ATOM 552  C CB  . ASN A 1 69   ? 13.047  34.374  -30.526 1.00 76.61 69   A 1 
ATOM 553  C CG  . ASN A 1 69   ? 13.486  35.791  -30.865 1.00 74.12 69   A 1 
ATOM 554  O OD1 . ASN A 1 69   ? 13.047  36.422  -31.815 1.00 66.35 69   A 1 
ATOM 555  N ND2 . ASN A 1 69   ? 14.400  36.332  -30.100 1.00 66.41 69   A 1 
ATOM 556  N N   . ILE A 1 70   ? 10.478  32.012  -30.327 1.00 79.15 70   A 1 
ATOM 557  C CA  . ILE A 1 70   ? 10.166  30.597  -30.055 1.00 79.56 70   A 1 
ATOM 558  C C   . ILE A 1 70   ? 8.922   30.147  -30.827 1.00 79.61 70   A 1 
ATOM 559  O O   . ILE A 1 70   ? 8.860   29.009  -31.279 1.00 76.97 70   A 1 
ATOM 560  C CB  . ILE A 1 70   ? 10.007  30.379  -28.535 1.00 79.47 70   A 1 
ATOM 561  C CG1 . ILE A 1 70   ? 11.313  30.702  -27.780 1.00 77.67 70   A 1 
ATOM 562  C CG2 . ILE A 1 70   ? 9.588   28.931  -28.214 1.00 77.83 70   A 1 
ATOM 563  C CD1 . ILE A 1 70   ? 11.141  30.832  -26.261 1.00 73.15 70   A 1 
ATOM 564  N N   . PHE A 1 71   ? 7.947   31.025  -30.988 1.00 83.57 71   A 1 
ATOM 565  C CA  . PHE A 1 71   ? 6.638   30.723  -31.571 1.00 81.29 71   A 1 
ATOM 566  C C   . PHE A 1 71   ? 6.382   31.610  -32.796 1.00 79.08 71   A 1 
ATOM 567  O O   . PHE A 1 71   ? 5.816   32.699  -32.664 1.00 73.68 71   A 1 
ATOM 568  C CB  . PHE A 1 71   ? 5.556   30.911  -30.506 1.00 80.52 71   A 1 
ATOM 569  C CG  . PHE A 1 71   ? 5.766   30.144  -29.211 1.00 81.07 71   A 1 
ATOM 570  C CD1 . PHE A 1 71   ? 5.449   28.774  -29.133 1.00 74.38 71   A 1 
ATOM 571  C CD2 . PHE A 1 71   ? 6.265   30.800  -28.073 1.00 77.06 71   A 1 
ATOM 572  C CE1 . PHE A 1 71   ? 5.642   28.074  -27.930 1.00 74.64 71   A 1 
ATOM 573  C CE2 . PHE A 1 71   ? 6.457   30.099  -26.866 1.00 75.18 71   A 1 
ATOM 574  C CZ  . PHE A 1 71   ? 6.140   28.736  -26.801 1.00 81.62 71   A 1 
ATOM 575  N N   . ASP A 1 72   ? 6.759   31.137  -33.982 1.00 77.99 72   A 1 
ATOM 576  C CA  . ASP A 1 72   ? 6.787   31.916  -35.231 1.00 75.30 72   A 1 
ATOM 577  C C   . ASP A 1 72   ? 5.444   32.554  -35.662 1.00 73.73 72   A 1 
ATOM 578  O O   . ASP A 1 72   ? 5.441   33.507  -36.425 1.00 66.25 72   A 1 
ATOM 579  C CB  . ASP A 1 72   ? 7.309   31.017  -36.370 1.00 71.01 72   A 1 
ATOM 580  C CG  . ASP A 1 72   ? 8.809   30.683  -36.275 1.00 66.50 72   A 1 
ATOM 581  O OD1 . ASP A 1 72   ? 9.560   31.541  -35.764 1.00 60.88 72   A 1 
ATOM 582  O OD2 . ASP A 1 72   ? 9.185   29.586  -36.745 1.00 60.59 72   A 1 
ATOM 583  N N   . ASN A 1 73   ? 4.301   32.081  -35.158 1.00 78.35 73   A 1 
ATOM 584  C CA  . ASN A 1 73   ? 2.965   32.528  -35.600 1.00 77.99 73   A 1 
ATOM 585  C C   . ASN A 1 73   ? 1.965   32.834  -34.465 1.00 80.30 73   A 1 
ATOM 586  O O   . ASN A 1 73   ? 0.783   33.041  -34.735 1.00 75.38 73   A 1 
ATOM 587  C CB  . ASN A 1 73   ? 2.404   31.490  -36.593 1.00 72.64 73   A 1 
ATOM 588  C CG  . ASN A 1 73   ? 3.116   31.512  -37.932 1.00 65.44 73   A 1 
ATOM 589  O OD1 . ASN A 1 73   ? 3.384   32.539  -38.518 1.00 57.75 73   A 1 
ATOM 590  N ND2 . ASN A 1 73   ? 3.410   30.371  -38.492 1.00 58.00 73   A 1 
ATOM 591  N N   . ILE A 1 74   ? 2.396   32.869  -33.203 1.00 78.51 74   A 1 
ATOM 592  C CA  . ILE A 1 74   ? 1.501   33.120  -32.066 1.00 80.65 74   A 1 
ATOM 593  C C   . ILE A 1 74   ? 1.908   34.442  -31.400 1.00 81.11 74   A 1 
ATOM 594  O O   . ILE A 1 74   ? 2.913   34.499  -30.693 1.00 78.21 74   A 1 
ATOM 595  C CB  . ILE A 1 74   ? 1.464   31.933  -31.076 1.00 80.23 74   A 1 
ATOM 596  C CG1 . ILE A 1 74   ? 1.123   30.601  -31.789 1.00 76.17 74   A 1 
ATOM 597  C CG2 . ILE A 1 74   ? 0.438   32.229  -29.970 1.00 76.00 74   A 1 
ATOM 598  C CD1 . ILE A 1 74   ? 1.122   29.373  -30.871 1.00 71.57 74   A 1 
ATOM 599  N N   . ASN A 1 75   ? 1.121   35.502  -31.609 1.00 83.95 75   A 1 
ATOM 600  C CA  . ASN A 1 75   ? 1.432   36.846  -31.103 1.00 83.45 75   A 1 
ATOM 601  C C   . ASN A 1 75   ? 0.881   37.141  -29.699 1.00 83.92 75   A 1 
ATOM 602  O O   . ASN A 1 75   ? 1.088   38.233  -29.185 1.00 77.96 75   A 1 
ATOM 603  C CB  . ASN A 1 75   ? 0.973   37.885  -32.143 1.00 80.00 75   A 1 
ATOM 604  C CG  . ASN A 1 75   ? 1.861   37.903  -33.378 1.00 74.18 75   A 1 
ATOM 605  O OD1 . ASN A 1 75   ? 3.015   37.521  -33.353 1.00 64.80 75   A 1 
ATOM 606  N ND2 . ASN A 1 75   ? 1.354   38.359  -34.496 1.00 65.05 75   A 1 
ATOM 607  N N   . ASP A 1 76   ? 0.194   36.197  -29.063 1.00 81.70 76   A 1 
ATOM 608  C CA  . ASP A 1 76   ? -0.359  36.365  -27.717 1.00 82.57 76   A 1 
ATOM 609  C C   . ASP A 1 76   ? 0.327   35.420  -26.716 1.00 83.59 76   A 1 
ATOM 610  O O   . ASP A 1 76   ? 0.367   34.197  -26.915 1.00 80.01 76   A 1 
ATOM 611  C CB  . ASP A 1 76   ? -1.885  36.174  -27.739 1.00 79.69 76   A 1 
ATOM 612  C CG  . ASP A 1 76   ? -2.478  36.202  -26.333 1.00 76.07 76   A 1 
ATOM 613  O OD1 . ASP A 1 76   ? -1.988  36.978  -25.492 1.00 69.10 76   A 1 
ATOM 614  O OD2 . ASP A 1 76   ? -3.361  35.361  -26.047 1.00 68.63 76   A 1 
ATOM 615  N N   . ASN A 1 77   ? 0.836   35.985  -25.612 1.00 82.83 77   A 1 
ATOM 616  C CA  . ASN A 1 77   ? 1.486   35.211  -24.554 1.00 82.55 77   A 1 
ATOM 617  C C   . ASN A 1 77   ? 0.548   34.159  -23.943 1.00 83.98 77   A 1 
ATOM 618  O O   . ASN A 1 77   ? 1.004   33.070  -23.627 1.00 82.73 77   A 1 
ATOM 619  C CB  . ASN A 1 77   ? 2.027   36.162  -23.475 1.00 80.56 77   A 1 
ATOM 620  C CG  . ASN A 1 77   ? 3.297   36.901  -23.894 1.00 79.52 77   A 1 
ATOM 621  O OD1 . ASN A 1 77   ? 3.997   36.520  -24.816 1.00 71.74 77   A 1 
ATOM 622  N ND2 . ASN A 1 77   ? 3.635   37.961  -23.202 1.00 71.94 77   A 1 
ATOM 623  N N   . LYS A 1 78   ? -0.743  34.451  -23.819 1.00 84.02 78   A 1 
ATOM 624  C CA  . LYS A 1 78   ? -1.712  33.509  -23.263 1.00 84.45 78   A 1 
ATOM 625  C C   . LYS A 1 78   ? -1.903  32.292  -24.170 1.00 85.24 78   A 1 
ATOM 626  O O   . LYS A 1 78   ? -1.960  31.161  -23.672 1.00 83.33 78   A 1 
ATOM 627  C CB  . LYS A 1 78   ? -3.025  34.255  -23.003 1.00 83.66 78   A 1 
ATOM 628  C CG  . LYS A 1 78   ? -3.991  33.430  -22.154 1.00 77.08 78   A 1 
ATOM 629  C CD  . LYS A 1 78   ? -5.245  34.252  -21.855 1.00 71.38 78   A 1 
ATOM 630  C CE  . LYS A 1 78   ? -6.192  33.453  -20.976 1.00 63.95 78   A 1 
ATOM 631  N NZ  . LYS A 1 78   ? -7.434  34.208  -20.682 1.00 54.94 78   A 1 
ATOM 632  N N   . ALA A 1 79   ? -1.944  32.500  -25.473 1.00 83.53 79   A 1 
ATOM 633  C CA  . ALA A 1 79   ? -2.013  31.413  -26.443 1.00 84.30 79   A 1 
ATOM 634  C C   . ALA A 1 79   ? -0.726  30.560  -26.448 1.00 85.50 79   A 1 
ATOM 635  O O   . ALA A 1 79   ? -0.814  29.332  -26.467 1.00 83.84 79   A 1 
ATOM 636  C CB  . ALA A 1 79   ? -2.323  32.011  -27.823 1.00 84.15 79   A 1 
ATOM 637  N N   . ARG A 1 80   ? 0.451   31.183  -26.336 1.00 83.13 80   A 1 
ATOM 638  C CA  . ARG A 1 80   ? 1.742   30.485  -26.214 1.00 83.38 80   A 1 
ATOM 639  C C   . ARG A 1 80   ? 1.807   29.586  -24.974 1.00 83.74 80   A 1 
ATOM 640  O O   . ARG A 1 80   ? 2.267   28.455  -25.060 1.00 84.22 80   A 1 
ATOM 641  C CB  . ARG A 1 80   ? 2.886   31.502  -26.141 1.00 83.42 80   A 1 
ATOM 642  C CG  . ARG A 1 80   ? 3.081   32.276  -27.445 1.00 83.34 80   A 1 
ATOM 643  C CD  . ARG A 1 80   ? 4.040   33.455  -27.208 1.00 83.64 80   A 1 
ATOM 644  N NE  . ARG A 1 80   ? 4.208   34.241  -28.436 1.00 81.16 80   A 1 
ATOM 645  C CZ  . ARG A 1 80   ? 4.875   35.366  -28.576 1.00 77.63 80   A 1 
ATOM 646  N NH1 . ARG A 1 80   ? 5.482   35.963  -27.592 1.00 72.18 80   A 1 
ATOM 647  N NH2 . ARG A 1 80   ? 4.943   35.920  -29.743 1.00 72.80 80   A 1 
ATOM 648  N N   . ILE A 1 81   ? 1.319   30.102  -23.840 1.00 84.60 81   A 1 
ATOM 649  C CA  . ILE A 1 81   ? 1.287   29.376  -22.569 1.00 84.00 81   A 1 
ATOM 650  C C   . ILE A 1 81   ? 0.335   28.183  -22.663 1.00 84.21 81   A 1 
ATOM 651  O O   . ILE A 1 81   ? 0.756   27.071  -22.373 1.00 83.14 81   A 1 
ATOM 652  C CB  . ILE A 1 81   ? 0.912   30.336  -21.420 1.00 84.55 81   A 1 
ATOM 653  C CG1 . ILE A 1 81   ? 2.048   31.358  -21.195 1.00 81.72 81   A 1 
ATOM 654  C CG2 . ILE A 1 81   ? 0.638   29.578  -20.107 1.00 81.49 81   A 1 
ATOM 655  C CD1 . ILE A 1 81   ? 1.537   32.656  -20.578 1.00 73.46 81   A 1 
ATOM 656  N N   . ASN A 1 82   ? -0.883  28.372  -23.153 1.00 84.50 82   A 1 
ATOM 657  C CA  . ASN A 1 82   ? -1.858  27.282  -23.297 1.00 82.15 82   A 1 
ATOM 658  C C   . ASN A 1 82   ? -1.342  26.161  -24.225 1.00 81.13 82   A 1 
ATOM 659  O O   . ASN A 1 82   ? -1.600  24.988  -23.965 1.00 79.86 82   A 1 
ATOM 660  C CB  . ASN A 1 82   ? -3.167  27.849  -23.858 1.00 83.17 82   A 1 
ATOM 661  C CG  . ASN A 1 82   ? -3.941  28.738  -22.895 1.00 80.45 82   A 1 
ATOM 662  O OD1 . ASN A 1 82   ? -3.696  28.873  -21.707 1.00 73.27 82   A 1 
ATOM 663  N ND2 . ASN A 1 82   ? -4.969  29.379  -23.388 1.00 72.92 82   A 1 
ATOM 664  N N   . THR A 1 83   ? -0.615  26.517  -25.289 1.00 83.59 83   A 1 
ATOM 665  C CA  . THR A 1 83   ? -0.017  25.530  -26.202 1.00 81.72 83   A 1 
ATOM 666  C C   . THR A 1 83   ? 1.082   24.726  -25.499 1.00 81.60 83   A 1 
ATOM 667  O O   . THR A 1 83   ? 1.120   23.506  -25.602 1.00 79.12 83   A 1 
ATOM 668  C CB  . THR A 1 83   ? 0.550   26.214  -27.454 1.00 81.27 83   A 1 
ATOM 669  O OG1 . THR A 1 83   ? -0.440  27.008  -28.066 1.00 72.28 83   A 1 
ATOM 670  C CG2 . THR A 1 83   ? 1.028   25.222  -28.515 1.00 71.64 83   A 1 
ATOM 671  N N   . THR A 1 84   ? 1.947   25.393  -24.735 1.00 83.90 84   A 1 
ATOM 672  C CA  . THR A 1 84   ? 3.055   24.728  -24.035 1.00 82.59 84   A 1 
ATOM 673  C C   . THR A 1 84   ? 2.621   23.950  -22.786 1.00 81.46 84   A 1 
ATOM 674  O O   . THR A 1 84   ? 3.222   22.925  -22.483 1.00 79.28 84   A 1 
ATOM 675  C CB  . THR A 1 84   ? 4.168   25.719  -23.674 1.00 83.08 84   A 1 
ATOM 676  O OG1 . THR A 1 84   ? 3.661   26.889  -23.069 1.00 73.65 84   A 1 
ATOM 677  C CG2 . THR A 1 84   ? 4.924   26.179  -24.917 1.00 73.08 84   A 1 
ATOM 678  N N   . GLU A 1 85   ? 1.555   24.372  -22.101 1.00 81.09 85   A 1 
ATOM 679  C CA  . GLU A 1 85   ? 0.995   23.623  -20.962 1.00 79.04 85   A 1 
ATOM 680  C C   . GLU A 1 85   ? 0.374   22.282  -21.373 1.00 76.40 85   A 1 
ATOM 681  O O   . GLU A 1 85   ? 0.308   21.374  -20.545 1.00 72.42 85   A 1 
ATOM 682  C CB  . GLU A 1 85   ? -0.052  24.458  -20.213 1.00 77.99 85   A 1 
ATOM 683  C CG  . GLU A 1 85   ? 0.612   25.514  -19.318 1.00 73.51 85   A 1 
ATOM 684  C CD  . GLU A 1 85   ? -0.324  26.137  -18.280 1.00 71.93 85   A 1 
ATOM 685  O OE1 . GLU A 1 85   ? 0.188   26.334  -17.139 1.00 64.40 85   A 1 
ATOM 686  O OE2 . GLU A 1 85   ? -1.503  26.393  -18.589 1.00 65.02 85   A 1 
ATOM 687  N N   . ALA A 1 86   ? -0.044  22.153  -22.627 1.00 77.14 86   A 1 
ATOM 688  C CA  . ALA A 1 86   ? -0.545  20.888  -23.155 1.00 75.12 86   A 1 
ATOM 689  C C   . ALA A 1 86   ? 0.581   19.883  -23.484 1.00 75.57 86   A 1 
ATOM 690  O O   . ALA A 1 86   ? 0.317   18.682  -23.536 1.00 70.41 86   A 1 
ATOM 691  C CB  . ALA A 1 86   ? -1.405  21.198  -24.390 1.00 73.16 86   A 1 
ATOM 692  N N   . GLU A 1 87   ? 1.804   20.368  -23.711 1.00 73.66 87   A 1 
ATOM 693  C CA  . GLU A 1 87   ? 2.943   19.565  -24.184 1.00 73.84 87   A 1 
ATOM 694  C C   . GLU A 1 87   ? 4.015   19.304  -23.109 1.00 73.74 87   A 1 
ATOM 695  O O   . GLU A 1 87   ? 4.767   18.336  -23.215 1.00 67.61 87   A 1 
ATOM 696  C CB  . GLU A 1 87   ? 3.570   20.267  -25.397 1.00 71.54 87   A 1 
ATOM 697  C CG  . GLU A 1 87   ? 2.634   20.330  -26.615 1.00 64.50 87   A 1 
ATOM 698  C CD  . GLU A 1 87   ? 3.251   21.064  -27.826 1.00 60.41 87   A 1 
ATOM 699  O OE1 . GLU A 1 87   ? 2.587   21.064  -28.892 1.00 53.46 87   A 1 
ATOM 700  O OE2 . GLU A 1 87   ? 4.364   21.624  -27.699 1.00 54.98 87   A 1 
ATOM 701  N N   . CYS A 1 88   ? 4.109   20.163  -22.090 1.00 75.12 88   A 1 
ATOM 702  C CA  . CYS A 1 88   ? 5.192   20.136  -21.116 1.00 74.01 88   A 1 
ATOM 703  C C   . CYS A 1 88   ? 4.736   19.633  -19.743 1.00 72.21 88   A 1 
ATOM 704  O O   . CYS A 1 88   ? 3.776   20.147  -19.159 1.00 67.77 88   A 1 
ATOM 705  C CB  . CYS A 1 88   ? 5.813   21.533  -20.975 1.00 74.52 88   A 1 
ATOM 706  S SG  . CYS A 1 88   ? 6.429   22.248  -22.533 1.00 73.30 88   A 1 
ATOM 707  N N   . SER A 1 89   ? 5.490   18.703  -19.176 1.00 70.83 89   A 1 
ATOM 708  C CA  . SER A 1 89   ? 5.318   18.254  -17.792 1.00 67.95 89   A 1 
ATOM 709  C C   . SER A 1 89   ? 5.922   19.248  -16.782 1.00 66.70 89   A 1 
ATOM 710  O O   . SER A 1 89   ? 6.646   20.185  -17.130 1.00 62.71 89   A 1 
ATOM 711  C CB  . SER A 1 89   ? 5.879   16.839  -17.627 1.00 64.16 89   A 1 
ATOM 712  O OG  . SER A 1 89   ? 7.281   16.827  -17.793 1.00 58.96 89   A 1 
ATOM 713  N N   . ILE A 1 90   ? 5.616   19.077  -15.500 1.00 62.38 90   A 1 
ATOM 714  C CA  . ILE A 1 90   ? 6.161   19.913  -14.420 1.00 60.93 90   A 1 
ATOM 715  C C   . ILE A 1 90   ? 7.695   19.771  -14.398 1.00 60.81 90   A 1 
ATOM 716  O O   . ILE A 1 90   ? 8.213   18.658  -14.327 1.00 57.40 90   A 1 
ATOM 717  C CB  . ILE A 1 90   ? 5.512   19.559  -13.062 1.00 57.03 90   A 1 
ATOM 718  C CG1 . ILE A 1 90   ? 3.982   19.802  -13.103 1.00 52.03 90   A 1 
ATOM 719  C CG2 . ILE A 1 90   ? 6.145   20.366  -11.915 1.00 49.95 90   A 1 
ATOM 720  C CD1 . ILE A 1 90   ? 3.215   19.295  -11.868 1.00 45.74 90   A 1 
ATOM 721  N N   . LEU A 1 91   ? 8.417   20.892  -14.427 1.00 63.40 91   A 1 
ATOM 722  C CA  . LEU A 1 91   ? 9.889   20.980  -14.473 1.00 63.40 91   A 1 
ATOM 723  C C   . LEU A 1 91   ? 10.547  20.403  -15.743 1.00 65.23 91   A 1 
ATOM 724  O O   . LEU A 1 91   ? 11.765  20.218  -15.770 1.00 60.39 91   A 1 
ATOM 725  C CB  . LEU A 1 91   ? 10.510  20.420  -13.175 1.00 58.76 91   A 1 
ATOM 726  C CG  . LEU A 1 91   ? 10.060  21.139  -11.888 1.00 54.84 91   A 1 
ATOM 727  C CD1 . LEU A 1 91   ? 10.430  20.342  -10.652 1.00 51.10 91   A 1 
ATOM 728  C CD2 . LEU A 1 91   ? 10.739  22.510  -11.773 1.00 51.21 91   A 1 
ATOM 729  N N   . ASP A 1 92   ? 9.787   20.196  -16.818 1.00 63.04 92   A 1 
ATOM 730  C CA  . ASP A 1 92   ? 10.335  19.787  -18.103 1.00 66.40 92   A 1 
ATOM 731  C C   . ASP A 1 92   ? 11.193  20.910  -18.720 1.00 67.31 92   A 1 
ATOM 732  O O   . ASP A 1 92   ? 10.792  22.066  -18.826 1.00 65.81 92   A 1 
ATOM 733  C CB  . ASP A 1 92   ? 9.213   19.332  -19.039 1.00 64.75 92   A 1 
ATOM 734  C CG  . ASP A 1 92   ? 9.715   18.710  -20.350 1.00 63.97 92   A 1 
ATOM 735  O OD1 . ASP A 1 92   ? 10.956  18.611  -20.536 1.00 61.16 92   A 1 
ATOM 736  O OD2 . ASP A 1 92   ? 8.864   18.352  -21.170 1.00 61.08 92   A 1 
ATOM 737  N N   . THR A 1 93   ? 12.413  20.562  -19.110 1.00 70.80 93   A 1 
ATOM 738  C CA  . THR A 1 93   ? 13.383  21.457  -19.741 1.00 70.68 93   A 1 
ATOM 739  C C   . THR A 1 93   ? 13.921  20.891  -21.048 1.00 72.76 93   A 1 
ATOM 740  O O   . THR A 1 93   ? 14.969  21.326  -21.523 1.00 69.23 93   A 1 
ATOM 741  C CB  . THR A 1 93   ? 14.533  21.834  -18.786 1.00 66.91 93   A 1 
ATOM 742  O OG1 . THR A 1 93   ? 15.299  20.702  -18.412 1.00 61.89 93   A 1 
ATOM 743  C CG2 . THR A 1 93   ? 14.060  22.490  -17.490 1.00 60.91 93   A 1 
ATOM 744  N N   . SER A 1 94   ? 13.238  19.887  -21.603 1.00 70.82 94   A 1 
ATOM 745  C CA  . SER A 1 94   ? 13.655  19.171  -22.812 1.00 71.90 94   A 1 
ATOM 746  C C   . SER A 1 94   ? 13.540  20.027  -24.084 1.00 73.75 94   A 1 
ATOM 747  O O   . SER A 1 94   ? 14.351  19.867  -24.997 1.00 71.02 94   A 1 
ATOM 748  C CB  . SER A 1 94   ? 12.830  17.895  -22.953 1.00 69.25 94   A 1 
ATOM 749  O OG  . SER A 1 94   ? 11.462  18.210  -23.091 1.00 64.16 94   A 1 
ATOM 750  N N   . THR A 1 95   ? 12.583  20.960  -24.115 1.00 75.84 95   A 1 
ATOM 751  C CA  . THR A 1 95   ? 12.361  21.854  -25.257 1.00 76.83 95   A 1 
ATOM 752  C C   . THR A 1 95   ? 12.467  23.326  -24.861 1.00 78.46 95   A 1 
ATOM 753  O O   . THR A 1 95   ? 12.275  23.711  -23.708 1.00 77.03 95   A 1 
ATOM 754  C CB  . THR A 1 95   ? 11.023  21.582  -25.965 1.00 74.74 95   A 1 
ATOM 755  O OG1 . THR A 1 95   ? 9.952   22.080  -25.204 1.00 71.02 95   A 1 
ATOM 756  C CG2 . THR A 1 95   ? 10.775  20.112  -26.266 1.00 70.10 95   A 1 
ATOM 757  N N   . VAL A 1 96   ? 12.731  24.183  -25.845 1.00 79.30 96   A 1 
ATOM 758  C CA  . VAL A 1 96   ? 12.791  25.640  -25.650 1.00 81.39 96   A 1 
ATOM 759  C C   . VAL A 1 96   ? 11.429  26.206  -25.215 1.00 83.38 96   A 1 
ATOM 760  O O   . VAL A 1 96   ? 11.382  27.126  -24.396 1.00 81.54 96   A 1 
ATOM 761  C CB  . VAL A 1 96   ? 13.282  26.326  -26.945 1.00 79.10 96   A 1 
ATOM 762  C CG1 . VAL A 1 96   ? 13.463  27.836  -26.748 1.00 70.35 96   A 1 
ATOM 763  C CG2 . VAL A 1 96   ? 14.638  25.773  -27.395 1.00 71.26 96   A 1 
ATOM 764  N N   . GLY A 1 97   ? 10.327  25.616  -25.679 1.00 81.73 97   A 1 
ATOM 765  C CA  . GLY A 1 97   ? 8.973   25.957  -25.252 1.00 83.17 97   A 1 
ATOM 766  C C   . GLY A 1 97   ? 8.729   25.658  -23.775 1.00 85.19 97   A 1 
ATOM 767  O O   . GLY A 1 97   ? 8.218   26.511  -23.052 1.00 83.78 97   A 1 
ATOM 768  N N   . CYS A 1 98   ? 9.187   24.506  -23.283 1.00 81.55 98   A 1 
ATOM 769  C CA  . CYS A 1 98   ? 9.065   24.144  -21.869 1.00 82.01 98   A 1 
ATOM 770  C C   . CYS A 1 98   ? 9.925   25.045  -20.957 1.00 83.12 98   A 1 
ATOM 771  O O   . CYS A 1 98   ? 9.479   25.453  -19.887 1.00 81.77 98   A 1 
ATOM 772  C CB  . CYS A 1 98   ? 9.414   22.669  -21.692 1.00 80.16 98   A 1 
ATOM 773  S SG  . CYS A 1 98   ? 8.393   21.525  -22.680 1.00 75.85 98   A 1 
ATOM 774  N N   . VAL A 1 99   ? 11.111  25.423  -21.405 1.00 81.32 99   A 1 
ATOM 775  C CA  . VAL A 1 99   ? 11.954  26.414  -20.716 1.00 81.28 99   A 1 
ATOM 776  C C   . VAL A 1 99   ? 11.249  27.773  -20.625 1.00 82.34 99   A 1 
ATOM 777  O O   . VAL A 1 99   ? 11.245  28.393  -19.560 1.00 81.78 99   A 1 
ATOM 778  C CB  . VAL A 1 99   ? 13.321  26.539  -21.423 1.00 79.79 99   A 1 
ATOM 779  C CG1 . VAL A 1 99   ? 14.168  27.707  -20.908 1.00 72.57 99   A 1 
ATOM 780  C CG2 . VAL A 1 99   ? 14.145  25.260  -21.237 1.00 73.32 99   A 1 
ATOM 781  N N   . TYR A 1 100  ? 10.609  28.226  -21.709 1.00 84.20 100  A 1 
ATOM 782  C CA  . TYR A 1 100  ? 9.821   29.454  -21.722 1.00 84.77 100  A 1 
ATOM 783  C C   . TYR A 1 100  ? 8.631   29.389  -20.750 1.00 85.19 100  A 1 
ATOM 784  O O   . TYR A 1 100  ? 8.433   30.316  -19.966 1.00 84.78 100  A 1 
ATOM 785  C CB  . TYR A 1 100  ? 9.359   29.719  -23.157 1.00 85.37 100  A 1 
ATOM 786  C CG  . TYR A 1 100  ? 8.411   30.891  -23.303 1.00 84.27 100  A 1 
ATOM 787  C CD1 . TYR A 1 100  ? 7.019   30.669  -23.267 1.00 73.60 100  A 1 
ATOM 788  C CD2 . TYR A 1 100  ? 8.915   32.183  -23.474 1.00 74.70 100  A 1 
ATOM 789  C CE1 . TYR A 1 100  ? 6.130   31.753  -23.411 1.00 72.76 100  A 1 
ATOM 790  C CE2 . TYR A 1 100  ? 8.033   33.265  -23.624 1.00 72.49 100  A 1 
ATOM 791  C CZ  . TYR A 1 100  ? 6.636   33.049  -23.594 1.00 82.82 100  A 1 
ATOM 792  O OH  . TYR A 1 100  ? 5.785   34.092  -23.750 1.00 81.98 100  A 1 
ATOM 793  N N   . LEU A 1 101  ? 7.894   28.284  -20.734 1.00 85.22 101  A 1 
ATOM 794  C CA  . LEU A 1 101  ? 6.787   28.060  -19.801 1.00 84.73 101  A 1 
ATOM 795  C C   . LEU A 1 101  ? 7.253   28.087  -18.342 1.00 84.77 101  A 1 
ATOM 796  O O   . LEU A 1 101  ? 6.594   28.682  -17.489 1.00 84.34 101  A 1 
ATOM 797  C CB  . LEU A 1 101  ? 6.121   26.712  -20.140 1.00 84.93 101  A 1 
ATOM 798  C CG  . LEU A 1 101  ? 4.937   26.353  -19.228 1.00 81.82 101  A 1 
ATOM 799  C CD1 . LEU A 1 101  ? 3.776   27.337  -19.380 1.00 71.97 101  A 1 
ATOM 800  C CD2 . LEU A 1 101  ? 4.439   24.951  -19.551 1.00 72.18 101  A 1 
ATOM 801  N N   . ARG A 1 102  ? 8.414   27.496  -18.039 1.00 83.58 102  A 1 
ATOM 802  C CA  . ARG A 1 102  ? 8.976   27.514  -16.686 1.00 81.82 102  A 1 
ATOM 803  C C   . ARG A 1 102  ? 9.356   28.932  -16.250 1.00 81.87 102  A 1 
ATOM 804  O O   . ARG A 1 102  ? 8.968   29.332  -15.153 1.00 80.56 102  A 1 
ATOM 805  C CB  . ARG A 1 102  ? 10.163  26.534  -16.581 1.00 79.86 102  A 1 
ATOM 806  C CG  . ARG A 1 102  ? 10.730  26.422  -15.160 1.00 75.09 102  A 1 
ATOM 807  C CD  . ARG A 1 102  ? 9.696   25.903  -14.139 1.00 73.67 102  A 1 
ATOM 808  N NE  . ARG A 1 102  ? 10.240  25.837  -12.776 1.00 69.24 102  A 1 
ATOM 809  C CZ  . ARG A 1 102  ? 9.546   25.586  -11.679 1.00 64.13 102  A 1 
ATOM 810  N NH1 . ARG A 1 102  ? 8.271   25.314  -11.687 1.00 57.95 102  A 1 
ATOM 811  N NH2 . ARG A 1 102  ? 10.123  25.603  -10.517 1.00 58.58 102  A 1 
ATOM 812  N N   . LEU A 1 103  ? 10.021  29.688  -17.105 1.00 82.38 103  A 1 
ATOM 813  C CA  . LEU A 1 103  ? 10.344  31.098  -16.835 1.00 81.26 103  A 1 
ATOM 814  C C   . LEU A 1 103  ? 9.079   31.946  -16.641 1.00 80.80 103  A 1 
ATOM 815  O O   . LEU A 1 103  ? 9.058   32.817  -15.772 1.00 80.10 103  A 1 
ATOM 816  C CB  . LEU A 1 103  ? 11.196  31.667  -17.980 1.00 81.10 103  A 1 
ATOM 817  C CG  . LEU A 1 103  ? 12.636  31.121  -18.041 1.00 79.20 103  A 1 
ATOM 818  C CD1 . LEU A 1 103  ? 13.332  31.670  -19.289 1.00 73.24 103  A 1 
ATOM 819  C CD2 . LEU A 1 103  ? 13.467  31.529  -16.822 1.00 74.87 103  A 1 
ATOM 820  N N   . TYR A 1 104  ? 8.014   31.665  -17.386 1.00 85.08 104  A 1 
ATOM 821  C CA  . TYR A 1 104  ? 6.725   32.302  -17.170 1.00 84.02 104  A 1 
ATOM 822  C C   . TYR A 1 104  ? 6.158   31.990  -15.780 1.00 83.83 104  A 1 
ATOM 823  O O   . TYR A 1 104  ? 5.788   32.912  -15.056 1.00 83.41 104  A 1 
ATOM 824  C CB  . TYR A 1 104  ? 5.735   31.891  -18.269 1.00 84.71 104  A 1 
ATOM 825  C CG  . TYR A 1 104  ? 4.318   32.324  -17.973 1.00 84.22 104  A 1 
ATOM 826  C CD1 . TYR A 1 104  ? 3.384   31.384  -17.482 1.00 76.33 104  A 1 
ATOM 827  C CD2 . TYR A 1 104  ? 3.946   33.666  -18.133 1.00 77.06 104  A 1 
ATOM 828  C CE1 . TYR A 1 104  ? 2.071   31.799  -17.171 1.00 75.46 104  A 1 
ATOM 829  C CE2 . TYR A 1 104  ? 2.640   34.082  -17.827 1.00 75.41 104  A 1 
ATOM 830  C CZ  . TYR A 1 104  ? 1.693   33.148  -17.346 1.00 80.82 104  A 1 
ATOM 831  O OH  . TYR A 1 104  ? 0.422   33.543  -17.062 1.00 80.30 104  A 1 
ATOM 832  N N   . LYS A 1 105  ? 6.141   30.720  -15.366 1.00 82.66 105  A 1 
ATOM 833  C CA  . LYS A 1 105  ? 5.635   30.313  -14.047 1.00 80.24 105  A 1 
ATOM 834  C C   . LYS A 1 105  ? 6.433   30.947  -12.911 1.00 79.45 105  A 1 
ATOM 835  O O   . LYS A 1 105  ? 5.835   31.520  -12.009 1.00 78.65 105  A 1 
ATOM 836  C CB  . LYS A 1 105  ? 5.604   28.774  -13.930 1.00 79.68 105  A 1 
ATOM 837  C CG  . LYS A 1 105  ? 4.439   28.207  -14.769 1.00 75.28 105  A 1 
ATOM 838  C CD  . LYS A 1 105  ? 4.293   26.681  -14.673 1.00 71.48 105  A 1 
ATOM 839  C CE  . LYS A 1 105  ? 3.069   26.334  -15.530 1.00 64.61 105  A 1 
ATOM 840  N NZ  . LYS A 1 105  ? 2.689   24.906  -15.555 1.00 57.99 105  A 1 
ATOM 841  N N   . ILE A 1 106  ? 7.762   30.947  -13.006 1.00 79.87 106  A 1 
ATOM 842  C CA  . ILE A 1 106  ? 8.645   31.621  -12.045 1.00 78.78 106  A 1 
ATOM 843  C C   . ILE A 1 106  ? 8.312   33.115  -11.973 1.00 78.55 106  A 1 
ATOM 844  O O   . ILE A 1 106  ? 8.142   33.649  -10.881 1.00 76.97 106  A 1 
ATOM 845  C CB  . ILE A 1 106  ? 10.132  31.375  -12.402 1.00 77.81 106  A 1 
ATOM 846  C CG1 . ILE A 1 106  ? 10.479  29.879  -12.213 1.00 74.53 106  A 1 
ATOM 847  C CG2 . ILE A 1 106  ? 11.063  32.238  -11.526 1.00 72.69 106  A 1 
ATOM 848  C CD1 . ILE A 1 106  ? 11.855  29.488  -12.780 1.00 67.67 106  A 1 
ATOM 849  N N   . GLY A 1 107  ? 8.120   33.763  -13.094 1.00 81.42 107  A 1 
ATOM 850  C CA  . GLY A 1 107  ? 7.755   35.177  -13.119 1.00 80.54 107  A 1 
ATOM 851  C C   . GLY A 1 107  ? 6.397   35.488  -12.484 1.00 80.85 107  A 1 
ATOM 852  O O   . GLY A 1 107  ? 6.263   36.493  -11.792 1.00 79.87 107  A 1 
ATOM 853  N N   . GLN A 1 108  ? 5.392   34.625  -12.666 1.00 81.30 108  A 1 
ATOM 854  C CA  . GLN A 1 108  ? 4.095   34.767  -12.003 1.00 79.94 108  A 1 
ATOM 855  C C   . GLN A 1 108  ? 4.205   34.586  -10.480 1.00 78.83 108  A 1 
ATOM 856  O O   . GLN A 1 108  ? 3.593   35.354  -9.731  1.00 77.42 108  A 1 
ATOM 857  C CB  . GLN A 1 108  ? 3.067   33.771  -12.570 1.00 80.23 108  A 1 
ATOM 858  C CG  . GLN A 1 108  ? 2.683   34.034  -14.031 1.00 78.15 108  A 1 
ATOM 859  C CD  . GLN A 1 108  ? 2.207   35.461  -14.292 1.00 77.83 108  A 1 
ATOM 860  O OE1 . GLN A 1 108  ? 1.359   36.005  -13.602 1.00 70.56 108  A 1 
ATOM 861  N NE2 . GLN A 1 108  ? 2.746   36.126  -15.281 1.00 68.14 108  A 1 
ATOM 862  N N   . TYR A 1 109  ? 5.007   33.637  -10.029 1.00 75.75 109  A 1 
ATOM 863  C CA  . TYR A 1 109  ? 5.267   33.458  -8.600  1.00 73.74 109  A 1 
ATOM 864  C C   . TYR A 1 109  ? 6.011   34.659  -8.019  1.00 72.95 109  A 1 
ATOM 865  O O   . TYR A 1 109  ? 5.532   35.241  -7.047  1.00 71.35 109  A 1 
ATOM 866  C CB  . TYR A 1 109  ? 6.029   32.151  -8.362  1.00 72.60 109  A 1 
ATOM 867  C CG  . TYR A 1 109  ? 5.304   30.874  -8.751  1.00 69.70 109  A 1 
ATOM 868  C CD1 . TYR A 1 109  ? 3.920   30.726  -8.504  1.00 65.06 109  A 1 
ATOM 869  C CD2 . TYR A 1 109  ? 6.027   29.817  -9.329  1.00 64.21 109  A 1 
ATOM 870  C CE1 . TYR A 1 109  ? 3.268   29.525  -8.846  1.00 61.21 109  A 1 
ATOM 871  C CE2 . TYR A 1 109  ? 5.375   28.615  -9.662  1.00 61.36 109  A 1 
ATOM 872  C CZ  . TYR A 1 109  ? 3.997   28.466  -9.420  1.00 63.20 109  A 1 
ATOM 873  O OH  . TYR A 1 109  ? 3.371   27.301  -9.736  1.00 61.29 109  A 1 
ATOM 874  N N   . THR A 1 110  ? 7.075   35.125  -8.670  1.00 74.86 110  A 1 
ATOM 875  C CA  . THR A 1 110  ? 7.803   36.330  -8.268  1.00 74.09 110  A 1 
ATOM 876  C C   . THR A 1 110  ? 6.879   37.546  -8.200  1.00 73.24 110  A 1 
ATOM 877  O O   . THR A 1 110  ? 6.933   38.302  -7.233  1.00 71.79 110  A 1 
ATOM 878  C CB  . THR A 1 110  ? 8.963   36.616  -9.237  1.00 73.69 110  A 1 
ATOM 879  O OG1 . THR A 1 110  ? 9.810   35.503  -9.339  1.00 68.83 110  A 1 
ATOM 880  C CG2 . THR A 1 110  ? 9.843   37.783  -8.792  1.00 68.71 110  A 1 
ATOM 881  N N   . LYS A 1 111  ? 5.975   37.718  -9.160  1.00 74.22 111  A 1 
ATOM 882  C CA  . LYS A 1 111  ? 4.967   38.780  -9.153  1.00 73.36 111  A 1 
ATOM 883  C C   . LYS A 1 111  ? 4.047   38.688  -7.936  1.00 73.37 111  A 1 
ATOM 884  O O   . LYS A 1 111  ? 3.849   39.692  -7.244  1.00 72.36 111  A 1 
ATOM 885  C CB  . LYS A 1 111  ? 4.193   38.741  -10.487 1.00 73.72 111  A 1 
ATOM 886  C CG  . LYS A 1 111  ? 3.081   39.793  -10.536 1.00 69.63 111  A 1 
ATOM 887  C CD  . LYS A 1 111  ? 2.364   39.800  -11.899 1.00 68.80 111  A 1 
ATOM 888  C CE  . LYS A 1 111  ? 1.215   40.800  -11.823 1.00 62.25 111  A 1 
ATOM 889  N NZ  . LYS A 1 111  ? 0.543   40.984  -13.131 1.00 57.73 111  A 1 
ATOM 890  N N   . SER A 1 112  ? 3.515   37.510  -7.646  1.00 74.05 112  A 1 
ATOM 891  C CA  . SER A 1 112  ? 2.654   37.271  -6.480  1.00 72.19 112  A 1 
ATOM 892  C C   . SER A 1 112  ? 3.383   37.532  -5.165  1.00 71.24 112  A 1 
ATOM 893  O O   . SER A 1 112  ? 2.840   38.173  -4.264  1.00 68.28 112  A 1 
ATOM 894  C CB  . SER A 1 112  ? 2.141   35.828  -6.518  1.00 70.86 112  A 1 
ATOM 895  O OG  . SER A 1 112  ? 1.257   35.570  -5.434  1.00 64.19 112  A 1 
ATOM 896  N N   . ASP A 1 113  ? 4.634   37.098  -5.061  1.00 68.70 113  A 1 
ATOM 897  C CA  . ASP A 1 113  ? 5.458   37.265  -3.873  1.00 66.94 113  A 1 
ATOM 898  C C   . ASP A 1 113  ? 5.822   38.741  -3.639  1.00 65.84 113  A 1 
ATOM 899  O O   . ASP A 1 113  ? 5.695   39.231  -2.519  1.00 64.57 113  A 1 
ATOM 900  C CB  . ASP A 1 113  ? 6.699   36.360  -3.976  1.00 65.23 113  A 1 
ATOM 901  C CG  . ASP A 1 113  ? 6.363   34.857  -3.939  1.00 61.14 113  A 1 
ATOM 902  O OD1 . ASP A 1 113  ? 5.267   34.495  -3.449  1.00 57.51 113  A 1 
ATOM 903  O OD2 . ASP A 1 113  ? 7.205   34.048  -4.393  1.00 56.58 113  A 1 
ATOM 904  N N   . LEU A 1 114  ? 6.142   39.484  -4.697  1.00 68.87 114  A 1 
ATOM 905  C CA  . LEU A 1 114  ? 6.391   40.923  -4.621  1.00 67.31 114  A 1 
ATOM 906  C C   . LEU A 1 114  ? 5.143   41.715  -4.204  1.00 66.41 114  A 1 
ATOM 907  O O   . LEU A 1 114  ? 5.246   42.642  -3.399  1.00 64.63 114  A 1 
ATOM 908  C CB  . LEU A 1 114  ? 6.897   41.429  -5.985  1.00 66.82 114  A 1 
ATOM 909  C CG  . LEU A 1 114  ? 8.335   41.007  -6.339  1.00 65.27 114  A 1 
ATOM 910  C CD1 . LEU A 1 114  ? 8.639   41.422  -7.778  1.00 62.42 114  A 1 
ATOM 911  C CD2 . LEU A 1 114  ? 9.369   41.659  -5.432  1.00 61.89 114  A 1 
ATOM 912  N N   . GLN A 1 115  ? 3.952   41.367  -4.692  1.00 68.41 115  A 1 
ATOM 913  C CA  . GLN A 1 115  ? 2.690   41.993  -4.285  1.00 67.22 115  A 1 
ATOM 914  C C   . GLN A 1 115  ? 2.387   41.746  -2.801  1.00 65.56 115  A 1 
ATOM 915  O O   . GLN A 1 115  ? 2.011   42.676  -2.076  1.00 63.32 115  A 1 
ATOM 916  C CB  . GLN A 1 115  ? 1.536   41.451  -5.143  1.00 67.59 115  A 1 
ATOM 917  C CG  . GLN A 1 115  ? 1.531   42.039  -6.552  1.00 66.19 115  A 1 
ATOM 918  C CD  . GLN A 1 115  ? 0.442   41.435  -7.437  1.00 63.88 115  A 1 
ATOM 919  O OE1 . GLN A 1 115  ? -0.051  40.339  -7.238  1.00 59.53 115  A 1 
ATOM 920  N NE2 . GLN A 1 115  ? 0.012   42.131  -8.466  1.00 58.55 115  A 1 
ATOM 921  N N   . ARG A 1 116  ? 2.584   40.511  -2.319  1.00 64.04 116  A 1 
ATOM 922  C CA  . ARG A 1 116  ? 2.417   40.167  -0.904  1.00 62.01 116  A 1 
ATOM 923  C C   . ARG A 1 116  ? 3.412   40.912  -0.023  1.00 61.55 116  A 1 
ATOM 924  O O   . ARG A 1 116  ? 3.017   41.447  1.006   1.00 59.57 116  A 1 
ATOM 925  C CB  . ARG A 1 116  ? 2.581   38.656  -0.711  1.00 59.65 116  A 1 
ATOM 926  C CG  . ARG A 1 116  ? 1.360   37.890  -1.225  1.00 55.36 116  A 1 
ATOM 927  C CD  . ARG A 1 116  ? 1.644   36.397  -1.135  1.00 53.01 116  A 1 
ATOM 928  N NE  . ARG A 1 116  ? 0.500   35.598  -1.604  1.00 49.75 116  A 1 
ATOM 929  C CZ  . ARG A 1 116  ? 0.475   34.279  -1.683  1.00 44.96 116  A 1 
ATOM 930  N NH1 . ARG A 1 116  ? 1.490   33.548  -1.325  1.00 42.86 116  A 1 
ATOM 931  N NH2 . ARG A 1 116  ? -0.583  33.671  -2.130  1.00 40.88 116  A 1 
ATOM 932  N N   . LEU A 1 117  ? 4.661   40.997  -0.454  1.00 61.32 117  A 1 
ATOM 933  C CA  . LEU A 1 117  ? 5.710   41.715  0.259   1.00 59.87 117  A 1 
ATOM 934  C C   . LEU A 1 117  ? 5.388   43.214  0.384   1.00 59.23 117  A 1 
ATOM 935  O O   . LEU A 1 117  ? 5.499   43.765  1.477   1.00 56.65 117  A 1 
ATOM 936  C CB  . LEU A 1 117  ? 7.035   41.475  -0.464  1.00 57.70 117  A 1 
ATOM 937  C CG  . LEU A 1 117  ? 8.219   41.543  0.506   1.00 53.68 117  A 1 
ATOM 938  C CD1 . LEU A 1 117  ? 8.731   40.146  0.828   1.00 50.76 117  A 1 
ATOM 939  C CD2 . LEU A 1 117  ? 9.357   42.305  -0.124  1.00 50.02 117  A 1 
ATOM 940  N N   . GLY A 1 118  ? 4.911   43.837  -0.681  1.00 60.23 118  A 1 
ATOM 941  C CA  . GLY A 1 118  ? 4.459   45.228  -0.666  1.00 59.22 118  A 1 
ATOM 942  C C   . GLY A 1 118  ? 3.346   45.490  0.348   1.00 58.83 118  A 1 
ATOM 943  O O   . GLY A 1 118  ? 3.359   46.509  1.019   1.00 56.65 118  A 1 
ATOM 944  N N   . SER A 1 119  ? 2.438   44.544  0.543   1.00 59.81 119  A 1 
ATOM 945  C CA  . SER A 1 119  ? 1.352   44.651  1.530   1.00 58.88 119  A 1 
ATOM 946  C C   . SER A 1 119  ? 1.781   44.460  2.993   1.00 58.03 119  A 1 
ATOM 947  O O   . SER A 1 119  ? 1.057   44.859  3.898   1.00 55.87 119  A 1 
ATOM 948  C CB  . SER A 1 119  ? 0.232   43.664  1.171   1.00 56.93 119  A 1 
ATOM 949  O OG  . SER A 1 119  ? 0.566   42.323  1.453   1.00 52.90 119  A 1 
ATOM 950  N N   . VAL A 1 120  ? 2.937   43.844  3.235   1.00 56.68 120  A 1 
ATOM 951  C CA  . VAL A 1 120  ? 3.457   43.536  4.576   1.00 55.07 120  A 1 
ATOM 952  C C   . VAL A 1 120  ? 4.472   44.580  5.061   1.00 54.31 120  A 1 
ATOM 953  O O   . VAL A 1 120  ? 4.651   44.746  6.262   1.00 51.43 120  A 1 
ATOM 954  C CB  . VAL A 1 120  ? 4.046   42.110  4.592   1.00 51.60 120  A 1 
ATOM 955  C CG1 . VAL A 1 120  ? 4.733   41.715  5.912   1.00 47.99 120  A 1 
ATOM 956  C CG2 . VAL A 1 120  ? 2.943   41.059  4.364   1.00 46.84 120  A 1 
ATOM 957  N N   . LEU A 1 121  ? 5.118   45.298  4.154   1.00 52.85 121  A 1 
ATOM 958  C CA  . LEU A 1 121  ? 6.243   46.192  4.440   1.00 52.29 121  A 1 
ATOM 959  C C   . LEU A 1 121  ? 5.858   47.654  4.717   1.00 51.13 121  A 1 
ATOM 960  O O   . LEU A 1 121  ? 6.749   48.495  4.786   1.00 47.98 121  A 1 
ATOM 961  C CB  . LEU A 1 121  ? 7.272   46.072  3.311   1.00 48.94 121  A 1 
ATOM 962  C CG  . LEU A 1 121  ? 8.022   44.736  3.307   1.00 46.30 121  A 1 
ATOM 963  C CD1 . LEU A 1 121  ? 8.858   44.659  2.033   1.00 43.69 121  A 1 
ATOM 964  C CD2 . LEU A 1 121  ? 8.960   44.565  4.497   1.00 43.24 121  A 1 
ATOM 965  N N   . ASP A 1 122  ? 4.582   47.953  4.938   1.00 45.94 122  A 1 
ATOM 966  C CA  . ASP A 1 122  ? 4.088   49.305  5.274   1.00 46.42 122  A 1 
ATOM 967  C C   . ASP A 1 122  ? 4.535   49.807  6.673   1.00 46.50 122  A 1 
ATOM 968  O O   . ASP A 1 122  ? 4.099   50.864  7.134   1.00 44.19 122  A 1 
ATOM 969  C CB  . ASP A 1 122  ? 2.564   49.360  5.076   1.00 43.09 122  A 1 
ATOM 970  C CG  . ASP A 1 122  ? 2.084   50.229  3.910   1.00 39.23 122  A 1 
ATOM 971  O OD1 . ASP A 1 122  ? 2.915   50.919  3.272   1.00 36.28 122  A 1 
ATOM 972  O OD2 . ASP A 1 122  ? 0.857   50.213  3.652   1.00 35.57 122  A 1 
ATOM 973  N N   . THR A 1 123  ? 5.407   49.083  7.361   1.00 45.01 123  A 1 
ATOM 974  C CA  . THR A 1 123  ? 5.965   49.478  8.667   1.00 45.12 123  A 1 
ATOM 975  C C   . THR A 1 123  ? 7.496   49.424  8.686   1.00 44.58 123  A 1 
ATOM 976  O O   . THR A 1 123  ? 8.086   48.350  8.639   1.00 41.64 123  A 1 
ATOM 977  C CB  . THR A 1 123  ? 5.367   48.637  9.815   1.00 41.32 123  A 1 
ATOM 978  O OG1 . THR A 1 123  ? 5.509   47.262  9.574   1.00 39.01 123  A 1 
ATOM 979  C CG2 . THR A 1 123  ? 3.876   48.916  10.008  1.00 37.02 123  A 1 
ATOM 980  N N   . GLU A 1 124  ? 8.100   50.602  8.762   1.00 39.87 124  A 1 
ATOM 981  C CA  . GLU A 1 124  ? 9.463   50.980  9.180   1.00 39.60 124  A 1 
ATOM 982  C C   . GLU A 1 124  ? 10.498  49.858  9.454   1.00 39.95 124  A 1 
ATOM 983  O O   . GLU A 1 124  ? 10.844  49.591  10.605  1.00 38.12 124  A 1 
ATOM 984  C CB  . GLU A 1 124  ? 9.370   51.885  10.430  1.00 36.06 124  A 1 
ATOM 985  C CG  . GLU A 1 124  ? 8.667   53.232  10.193  1.00 32.31 124  A 1 
ATOM 986  C CD  . GLU A 1 124  ? 8.677   54.127  11.453  1.00 29.22 124  A 1 
ATOM 987  O OE1 . GLU A 1 124  ? 8.595   55.363  11.277  1.00 26.08 124  A 1 
ATOM 988  O OE2 . GLU A 1 124  ? 8.742   53.586  12.578  1.00 28.21 124  A 1 
ATOM 989  N N   . HIS A 1 125  ? 11.086  49.260  8.424   1.00 41.59 125  A 1 
ATOM 990  C CA  . HIS A 1 125  ? 12.302  48.460  8.594   1.00 42.13 125  A 1 
ATOM 991  C C   . HIS A 1 125  ? 13.297  48.635  7.429   1.00 43.12 125  A 1 
ATOM 992  O O   . HIS A 1 125  ? 13.023  48.270  6.293   1.00 40.96 125  A 1 
ATOM 993  C CB  . HIS A 1 125  ? 11.940  46.982  8.830   1.00 38.14 125  A 1 
ATOM 994  C CG  . HIS A 1 125  ? 11.369  46.691  10.205  1.00 34.93 125  A 1 
ATOM 995  N ND1 . HIS A 1 125  ? 11.898  47.086  11.402  1.00 32.15 125  A 1 
ATOM 996  C CD2 . HIS A 1 125  ? 10.223  45.997  10.485  1.00 31.56 125  A 1 
ATOM 997  C CE1 . HIS A 1 125  ? 11.076  46.657  12.390  1.00 29.31 125  A 1 
ATOM 998  N NE2 . HIS A 1 125  ? 10.059  45.979  11.877  1.00 29.64 125  A 1 
ATOM 999  N N   . ASP A 1 126  ? 14.503  49.110  7.754   1.00 40.43 126  A 1 
ATOM 1000 C CA  . ASP A 1 126  ? 15.618  49.383  6.818   1.00 41.41 126  A 1 
ATOM 1001 C C   . ASP A 1 126  ? 16.218  48.133  6.126   1.00 42.51 126  A 1 
ATOM 1002 O O   . ASP A 1 126  ? 17.071  48.252  5.247   1.00 40.60 126  A 1 
ATOM 1003 C CB  . ASP A 1 126  ? 16.723  50.146  7.577   1.00 37.63 126  A 1 
ATOM 1004 C CG  . ASP A 1 126  ? 16.466  51.649  7.738   1.00 34.05 126  A 1 
ATOM 1005 O OD1 . ASP A 1 126  ? 15.848  52.234  6.819   1.00 31.36 126  A 1 
ATOM 1006 O OD2 . ASP A 1 126  ? 16.939  52.211  8.750   1.00 30.22 126  A 1 
ATOM 1007 N N   . ASN A 1 127  ? 15.764  46.927  6.466   1.00 43.07 127  A 1 
ATOM 1008 C CA  . ASN A 1 127  ? 16.333  45.653  5.975   1.00 44.16 127  A 1 
ATOM 1009 C C   . ASN A 1 127  ? 15.624  45.046  4.749   1.00 45.12 127  A 1 
ATOM 1010 O O   . ASN A 1 127  ? 15.893  43.903  4.364   1.00 43.13 127  A 1 
ATOM 1011 C CB  . ASN A 1 127  ? 16.463  44.683  7.155   1.00 40.95 127  A 1 
ATOM 1012 C CG  . ASN A 1 127  ? 17.578  45.053  8.118   1.00 37.67 127  A 1 
ATOM 1013 O OD1 . ASN A 1 127  ? 18.501  45.784  7.796   1.00 34.93 127  A 1 
ATOM 1014 N ND2 . ASN A 1 127  ? 17.550  44.552  9.319   1.00 34.42 127  A 1 
ATOM 1015 N N   . ILE A 1 128  ? 14.755  45.797  4.089   1.00 44.90 128  A 1 
ATOM 1016 C CA  . ILE A 1 128  ? 13.962  45.346  2.936   1.00 45.53 128  A 1 
ATOM 1017 C C   . ILE A 1 128  ? 14.849  44.815  1.794   1.00 46.76 128  A 1 
ATOM 1018 O O   . ILE A 1 128  ? 14.581  43.756  1.218   1.00 44.91 128  A 1 
ATOM 1019 C CB  . ILE A 1 128  ? 13.048  46.520  2.492   1.00 41.97 128  A 1 
ATOM 1020 C CG1 . ILE A 1 128  ? 11.980  46.793  3.586   1.00 38.36 128  A 1 
ATOM 1021 C CG2 . ILE A 1 128  ? 12.370  46.237  1.155   1.00 36.97 128  A 1 
ATOM 1022 C CD1 . ILE A 1 128  ? 11.154  48.074  3.368   1.00 34.72 128  A 1 
ATOM 1023 N N   . SER A 1 129  ? 15.951  45.494  1.495   1.00 44.11 129  A 1 
ATOM 1024 C CA  . SER A 1 129  ? 16.897  45.101  0.434   1.00 44.35 129  A 1 
ATOM 1025 C C   . SER A 1 129  ? 17.471  43.688  0.619   1.00 45.86 129  A 1 
ATOM 1026 O O   . SER A 1 129  ? 17.754  42.997  -0.362  1.00 44.07 129  A 1 
ATOM 1027 C CB  . SER A 1 129  ? 18.038  46.114  0.405   1.00 40.02 129  A 1 
ATOM 1028 O OG  . SER A 1 129  ? 18.947  45.833  -0.646  1.00 36.57 129  A 1 
ATOM 1029 N N   . TYR A 1 130  ? 17.617  43.240  1.859   1.00 44.62 130  A 1 
ATOM 1030 C CA  . TYR A 1 130  ? 18.194  41.949  2.196   1.00 45.04 130  A 1 
ATOM 1031 C C   . TYR A 1 130  ? 17.209  40.792  1.936   1.00 46.19 130  A 1 
ATOM 1032 O O   . TYR A 1 130  ? 17.569  39.813  1.297   1.00 45.35 130  A 1 
ATOM 1033 C CB  . TYR A 1 130  ? 18.639  42.021  3.659   1.00 41.95 130  A 1 
ATOM 1034 C CG  . TYR A 1 130  ? 19.248  40.738  4.120   1.00 37.63 130  A 1 
ATOM 1035 C CD1 . TYR A 1 130  ? 18.477  39.840  4.878   1.00 35.25 130  A 1 
ATOM 1036 C CD2 . TYR A 1 130  ? 20.568  40.425  3.762   1.00 35.44 130  A 1 
ATOM 1037 C CE1 . TYR A 1 130  ? 19.032  38.622  5.282   1.00 32.18 130  A 1 
ATOM 1038 C CE2 . TYR A 1 130  ? 21.124  39.211  4.162   1.00 33.10 130  A 1 
ATOM 1039 C CZ  . TYR A 1 130  ? 20.358  38.304  4.920   1.00 33.12 130  A 1 
ATOM 1040 O OH  . TYR A 1 130  ? 20.884  37.132  5.301   1.00 30.30 130  A 1 
ATOM 1041 N N   . MET A 1 131  ? 15.939  40.947  2.298   1.00 49.01 131  A 1 
ATOM 1042 C CA  . MET A 1 131  ? 14.891  39.951  2.032   1.00 49.51 131  A 1 
ATOM 1043 C C   . MET A 1 131  ? 14.695  39.677  0.537   1.00 51.15 131  A 1 
ATOM 1044 O O   . MET A 1 131  ? 14.490  38.541  0.139   1.00 49.72 131  A 1 
ATOM 1045 C CB  . MET A 1 131  ? 13.578  40.434  2.644   1.00 46.03 131  A 1 
ATOM 1046 C CG  . MET A 1 131  ? 13.594  40.361  4.171   1.00 40.65 131  A 1 
ATOM 1047 S SD  . MET A 1 131  ? 11.977  40.715  4.901   1.00 37.62 131  A 1 
ATOM 1048 C CE  . MET A 1 131  ? 11.021  39.399  4.109   1.00 35.20 131  A 1 
ATOM 1049 N N   . TYR A 1 132  ? 14.833  40.701  -0.300  1.00 48.40 132  A 1 
ATOM 1050 C CA  . TYR A 1 132  ? 14.831  40.533  -1.753  1.00 49.17 132  A 1 
ATOM 1051 C C   . TYR A 1 132  ? 15.974  39.649  -2.231  1.00 50.49 132  A 1 
ATOM 1052 O O   . TYR A 1 132  ? 15.764  38.779  -3.067  1.00 49.29 132  A 1 
ATOM 1053 C CB  . TYR A 1 132  ? 14.909  41.897  -2.465  1.00 46.02 132  A 1 
ATOM 1054 C CG  . TYR A 1 132  ? 13.613  42.653  -2.409  1.00 41.95 132  A 1 
ATOM 1055 C CD1 . TYR A 1 132  ? 12.509  42.171  -3.129  1.00 39.09 132  A 1 
ATOM 1056 C CD2 . TYR A 1 132  ? 13.489  43.785  -1.586  1.00 39.65 132  A 1 
ATOM 1057 C CE1 . TYR A 1 132  ? 11.255  42.760  -2.954  1.00 35.62 132  A 1 
ATOM 1058 C CE2 . TYR A 1 132  ? 12.238  44.379  -1.404  1.00 36.06 132  A 1 
ATOM 1059 C CZ  . TYR A 1 132  ? 11.112  43.846  -2.059  1.00 36.48 132  A 1 
ATOM 1060 O OH  . TYR A 1 132  ? 9.893   44.336  -1.786  1.00 33.86 132  A 1 
ATOM 1061 N N   . SER A 1 133  ? 17.179  39.834  -1.678  1.00 48.97 133  A 1 
ATOM 1062 C CA  . SER A 1 133  ? 18.331  39.028  -2.050  1.00 48.60 133  A 1 
ATOM 1063 C C   . SER A 1 133  ? 18.091  37.538  -1.772  1.00 49.63 133  A 1 
ATOM 1064 O O   . SER A 1 133  ? 18.428  36.705  -2.606  1.00 47.86 133  A 1 
ATOM 1065 C CB  . SER A 1 133  ? 19.606  39.566  -1.395  1.00 44.68 133  A 1 
ATOM 1066 O OG  . SER A 1 133  ? 19.721  39.231  -0.032  1.00 40.69 133  A 1 
ATOM 1067 N N   . VAL A 1 134  ? 17.407  37.188  -0.682  1.00 53.18 134  A 1 
ATOM 1068 C CA  . VAL A 1 134  ? 17.126  35.804  -0.278  1.00 52.87 134  A 1 
ATOM 1069 C C   . VAL A 1 134  ? 16.088  35.135  -1.179  1.00 54.01 134  A 1 
ATOM 1070 O O   . VAL A 1 134  ? 16.303  34.007  -1.630  1.00 52.51 134  A 1 
ATOM 1071 C CB  . VAL A 1 134  ? 16.684  35.776  1.189   1.00 49.87 134  A 1 
ATOM 1072 C CG1 . VAL A 1 134  ? 16.296  34.364  1.638   1.00 45.44 134  A 1 
ATOM 1073 C CG2 . VAL A 1 134  ? 17.812  36.281  2.088   1.00 44.08 134  A 1 
ATOM 1074 N N   . LEU A 1 135  ? 14.986  35.837  -1.496  1.00 53.10 135  A 1 
ATOM 1075 C CA  . LEU A 1 135  ? 13.969  35.365  -2.439  1.00 52.94 135  A 1 
ATOM 1076 C C   . LEU A 1 135  ? 14.562  35.072  -3.818  1.00 54.09 135  A 1 
ATOM 1077 O O   . LEU A 1 135  ? 14.301  34.029  -4.410  1.00 52.08 135  A 1 
ATOM 1078 C CB  . LEU A 1 135  ? 12.874  36.445  -2.548  1.00 49.45 135  A 1 
ATOM 1079 C CG  . LEU A 1 135  ? 11.685  36.176  -1.619  1.00 45.20 135  A 1 
ATOM 1080 C CD1 . LEU A 1 135  ? 11.005  37.487  -1.235  1.00 42.08 135  A 1 
ATOM 1081 C CD2 . LEU A 1 135  ? 10.664  35.284  -2.317  1.00 42.42 135  A 1 
ATOM 1082 N N   . LEU A 1 136  ? 15.416  35.959  -4.296  1.00 55.17 136  A 1 
ATOM 1083 C CA  . LEU A 1 136  ? 16.101  35.812  -5.568  1.00 54.32 136  A 1 
ATOM 1084 C C   . LEU A 1 136  ? 17.041  34.610  -5.562  1.00 55.47 136  A 1 
ATOM 1085 O O   . LEU A 1 136  ? 17.085  33.842  -6.523  1.00 52.80 136  A 1 
ATOM 1086 C CB  . LEU A 1 136  ? 16.842  37.119  -5.859  1.00 49.62 136  A 1 
ATOM 1087 C CG  . LEU A 1 136  ? 15.885  38.268  -6.201  1.00 44.86 136  A 1 
ATOM 1088 C CD1 . LEU A 1 136  ? 16.622  39.608  -6.121  1.00 41.91 136  A 1 
ATOM 1089 C CD2 . LEU A 1 136  ? 15.273  38.075  -7.580  1.00 42.05 136  A 1 
ATOM 1090 N N   . LEU A 1 137  ? 17.752  34.370  -4.468  1.00 51.95 137  A 1 
ATOM 1091 C CA  . LEU A 1 137  ? 18.679  33.252  -4.334  1.00 51.53 137  A 1 
ATOM 1092 C C   . LEU A 1 137  ? 17.998  31.887  -4.338  1.00 53.44 137  A 1 
ATOM 1093 O O   . LEU A 1 137  ? 18.591  30.927  -4.816  1.00 50.35 137  A 1 
ATOM 1094 C CB  . LEU A 1 137  ? 19.479  33.444  -3.040  1.00 46.10 137  A 1 
ATOM 1095 C CG  . LEU A 1 137  ? 20.524  34.562  -3.167  1.00 40.93 137  A 1 
ATOM 1096 C CD1 . LEU A 1 137  ? 20.983  34.957  -1.765  1.00 36.61 137  A 1 
ATOM 1097 C CD2 . LEU A 1 137  ? 21.680  34.143  -4.061  1.00 36.48 137  A 1 
ATOM 1098 N N   . ALA A 1 138  ? 16.760  31.797  -3.861  1.00 56.88 138  A 1 
ATOM 1099 C CA  . ALA A 1 138  ? 15.989  30.557  -3.919  1.00 56.72 138  A 1 
ATOM 1100 C C   . ALA A 1 138  ? 15.651  30.166  -5.370  1.00 58.44 138  A 1 
ATOM 1101 O O   . ALA A 1 138  ? 15.818  29.010  -5.753  1.00 55.19 138  A 1 
ATOM 1102 C CB  . ALA A 1 138  ? 14.748  30.730  -3.045  1.00 52.89 138  A 1 
ATOM 1103 N N   . TRP A 1 139  ? 15.253  31.135  -6.200  1.00 57.04 139  A 1 
ATOM 1104 C CA  . TRP A 1 139  ? 14.950  30.894  -7.605  1.00 57.36 139  A 1 
ATOM 1105 C C   . TRP A 1 139  ? 16.186  30.615  -8.459  1.00 57.67 139  A 1 
ATOM 1106 O O   . TRP A 1 139  ? 16.104  29.852  -9.416  1.00 54.06 139  A 1 
ATOM 1107 C CB  . TRP A 1 139  ? 14.135  32.061  -8.154  1.00 53.56 139  A 1 
ATOM 1108 C CG  . TRP A 1 139  ? 12.735  32.118  -7.619  1.00 52.66 139  A 1 
ATOM 1109 C CD1 . TRP A 1 139  ? 12.211  33.088  -6.847  1.00 48.27 139  A 1 
ATOM 1110 C CD2 . TRP A 1 139  ? 11.662  31.136  -7.818  1.00 51.33 139  A 1 
ATOM 1111 N NE1 . TRP A 1 139  ? 10.900  32.787  -6.545  1.00 45.92 139  A 1 
ATOM 1112 C CE2 . TRP A 1 139  ? 10.516  31.593  -7.118  1.00 48.94 139  A 1 
ATOM 1113 C CE3 . TRP A 1 139  ? 11.560  29.915  -8.517  1.00 49.56 139  A 1 
ATOM 1114 C CZ2 . TRP A 1 139  ? 9.310   30.861  -7.110  1.00 48.76 139  A 1 
ATOM 1115 C CZ3 . TRP A 1 139  ? 10.355  29.175  -8.512  1.00 46.09 139  A 1 
ATOM 1116 C CH2 . TRP A 1 139  ? 9.241   29.648  -7.814  1.00 46.42 139  A 1 
ATOM 1117 N N   . TYR A 1 140  ? 17.362  31.130  -8.097  1.00 55.67 140  A 1 
ATOM 1118 C CA  . TYR A 1 140  ? 18.605  30.852  -8.839  1.00 54.91 140  A 1 
ATOM 1119 C C   . TYR A 1 140  ? 19.056  29.385  -8.817  1.00 55.32 140  A 1 
ATOM 1120 O O   . TYR A 1 140  ? 19.902  29.010  -9.626  1.00 51.86 140  A 1 
ATOM 1121 C CB  . TYR A 1 140  ? 19.740  31.733  -8.317  1.00 50.09 140  A 1 
ATOM 1122 C CG  . TYR A 1 140  ? 19.701  33.141  -8.844  1.00 47.17 140  A 1 
ATOM 1123 C CD1 . TYR A 1 140  ? 19.748  33.383  -10.233 1.00 43.32 140  A 1 
ATOM 1124 C CD2 . TYR A 1 140  ? 19.646  34.223  -7.947  1.00 43.64 140  A 1 
ATOM 1125 C CE1 . TYR A 1 140  ? 19.768  34.692  -10.712 1.00 38.80 140  A 1 
ATOM 1126 C CE2 . TYR A 1 140  ? 19.670  35.530  -8.429  1.00 40.13 140  A 1 
ATOM 1127 C CZ  . TYR A 1 140  ? 19.751  35.774  -9.809  1.00 40.62 140  A 1 
ATOM 1128 O OH  . TYR A 1 140  ? 19.833  37.037  -10.255 1.00 38.90 140  A 1 
ATOM 1129 N N   . LEU A 1 141  ? 18.511  28.564  -7.930  1.00 58.46 141  A 1 
ATOM 1130 C CA  . LEU A 1 141  ? 18.731  27.121  -7.928  1.00 58.49 141  A 1 
ATOM 1131 C C   . LEU A 1 141  ? 17.766  26.362  -8.836  1.00 60.36 141  A 1 
ATOM 1132 O O   . LEU A 1 141  ? 17.931  25.161  -8.991  1.00 56.59 141  A 1 
ATOM 1133 C CB  . LEU A 1 141  ? 18.674  26.588  -6.483  1.00 54.03 141  A 1 
ATOM 1134 C CG  . LEU A 1 141  ? 19.875  26.982  -5.619  1.00 50.06 141  A 1 
ATOM 1135 C CD1 . LEU A 1 141  ? 19.662  26.413  -4.215  1.00 46.55 141  A 1 
ATOM 1136 C CD2 . LEU A 1 141  ? 21.194  26.400  -6.142  1.00 46.45 141  A 1 
ATOM 1137 N N   . ASP A 1 142  ? 16.788  27.036  -9.455  1.00 60.64 142  A 1 
ATOM 1138 C CA  . ASP A 1 142  ? 15.907  26.379  -10.419 1.00 64.19 142  A 1 
ATOM 1139 C C   . ASP A 1 142  ? 16.727  25.805  -11.593 1.00 64.42 142  A 1 
ATOM 1140 O O   . ASP A 1 142  ? 17.604  26.487  -12.127 1.00 63.82 142  A 1 
ATOM 1141 C CB  . ASP A 1 142  ? 14.836  27.348  -10.915 1.00 63.63 142  A 1 
ATOM 1142 C CG  . ASP A 1 142  ? 13.838  26.651  -11.838 1.00 61.62 142  A 1 
ATOM 1143 O OD1 . ASP A 1 142  ? 14.142  26.520  -13.043 1.00 58.63 142  A 1 
ATOM 1144 O OD2 . ASP A 1 142  ? 12.774  26.222  -11.344 1.00 60.13 142  A 1 
ATOM 1145 N N   . PRO A 1 143  ? 16.454  24.575  -12.034 1.00 59.56 143  A 1 
ATOM 1146 C CA  . PRO A 1 143  ? 17.213  23.926  -13.105 1.00 59.61 143  A 1 
ATOM 1147 C C   . PRO A 1 143  ? 17.314  24.743  -14.401 1.00 61.37 143  A 1 
ATOM 1148 O O   . PRO A 1 143  ? 18.323  24.681  -15.093 1.00 60.33 143  A 1 
ATOM 1149 C CB  . PRO A 1 143  ? 16.483  22.603  -13.354 1.00 56.73 143  A 1 
ATOM 1150 C CG  . PRO A 1 143  ? 15.860  22.273  -12.003 1.00 56.20 143  A 1 
ATOM 1151 C CD  . PRO A 1 143  ? 15.499  23.651  -11.443 1.00 60.10 143  A 1 
ATOM 1152 N N   . VAL A 1 144  ? 16.276  25.515  -14.725 1.00 61.97 144  A 1 
ATOM 1153 C CA  . VAL A 1 144  ? 16.271  26.385  -15.897 1.00 63.85 144  A 1 
ATOM 1154 C C   . VAL A 1 144  ? 17.192  27.591  -15.692 1.00 65.64 144  A 1 
ATOM 1155 O O   . VAL A 1 144  ? 18.003  27.904  -16.567 1.00 65.11 144  A 1 
ATOM 1156 C CB  . VAL A 1 144  ? 14.842  26.860  -16.231 1.00 61.85 144  A 1 
ATOM 1157 C CG1 . VAL A 1 144  ? 14.806  27.903  -17.351 1.00 57.06 144  A 1 
ATOM 1158 C CG2 . VAL A 1 144  ? 13.992  25.667  -16.674 1.00 61.11 144  A 1 
ATOM 1159 N N   . LEU A 1 145  ? 17.123  28.235  -14.525 1.00 64.33 145  A 1 
ATOM 1160 C CA  . LEU A 1 145  ? 17.949  29.404  -14.206 1.00 64.64 145  A 1 
ATOM 1161 C C   . LEU A 1 145  ? 19.434  29.026  -14.075 1.00 62.56 145  A 1 
ATOM 1162 O O   . LEU A 1 145  ? 20.301  29.784  -14.517 1.00 61.93 145  A 1 
ATOM 1163 C CB  . LEU A 1 145  ? 17.404  30.086  -12.944 1.00 64.41 145  A 1 
ATOM 1164 C CG  . LEU A 1 145  ? 15.965  30.633  -13.061 1.00 62.76 145  A 1 
ATOM 1165 C CD1 . LEU A 1 145  ? 15.567  31.376  -11.790 1.00 60.37 145  A 1 
ATOM 1166 C CD2 . LEU A 1 145  ? 15.791  31.630  -14.193 1.00 61.65 145  A 1 
ATOM 1167 N N   . LEU A 1 146  ? 19.734  27.836  -13.566 1.00 63.66 146  A 1 
ATOM 1168 C CA  . LEU A 1 146  ? 21.083  27.273  -13.535 1.00 62.45 146  A 1 
ATOM 1169 C C   . LEU A 1 146  ? 21.606  26.973  -14.948 1.00 61.24 146  A 1 
ATOM 1170 O O   . LEU A 1 146  ? 22.736  27.354  -15.270 1.00 59.19 146  A 1 
ATOM 1171 C CB  . LEU A 1 146  ? 21.091  25.992  -12.690 1.00 60.68 146  A 1 
ATOM 1172 C CG  . LEU A 1 146  ? 20.975  26.209  -11.174 1.00 58.03 146  A 1 
ATOM 1173 C CD1 . LEU A 1 146  ? 20.868  24.848  -10.482 1.00 53.99 146  A 1 
ATOM 1174 C CD2 . LEU A 1 146  ? 22.187  26.935  -10.596 1.00 54.34 146  A 1 
ATOM 1175 N N   . LYS A 1 147  ? 20.799  26.369  -15.821 1.00 62.89 147  A 1 
ATOM 1176 C CA  . LYS A 1 147  ? 21.170  26.086  -17.220 1.00 62.60 147  A 1 
ATOM 1177 C C   . LYS A 1 147  ? 21.409  27.366  -18.019 1.00 61.62 147  A 1 
ATOM 1178 O O   . LYS A 1 147  ? 22.335  27.414  -18.828 1.00 59.65 147  A 1 
ATOM 1179 C CB  . LYS A 1 147  ? 20.086  25.244  -17.906 1.00 61.26 147  A 1 
ATOM 1180 C CG  . LYS A 1 147  ? 20.166  23.754  -17.549 1.00 58.43 147  A 1 
ATOM 1181 C CD  . LYS A 1 147  ? 19.007  22.997  -18.226 1.00 54.81 147  A 1 
ATOM 1182 C CE  . LYS A 1 147  ? 19.022  21.503  -17.882 1.00 49.32 147  A 1 
ATOM 1183 N NZ  . LYS A 1 147  ? 17.914  20.768  -18.560 1.00 44.95 147  A 1 
ATOM 1184 N N   . LEU A 1 148  ? 20.609  28.400  -17.781 1.00 66.05 148  A 1 
ATOM 1185 C CA  . LEU A 1 148  ? 20.761  29.709  -18.414 1.00 65.22 148  A 1 
ATOM 1186 C C   . LEU A 1 148  ? 21.872  30.568  -17.784 1.00 64.81 148  A 1 
ATOM 1187 O O   . LEU A 1 148  ? 22.186  31.625  -18.327 1.00 61.23 148  A 1 
ATOM 1188 C CB  . LEU A 1 148  ? 19.399  30.433  -18.407 1.00 63.94 148  A 1 
ATOM 1189 C CG  . LEU A 1 148  ? 18.323  29.795  -19.313 1.00 62.70 148  A 1 
ATOM 1190 C CD1 . LEU A 1 148  ? 16.984  30.483  -19.070 1.00 58.37 148  A 1 
ATOM 1191 C CD2 . LEU A 1 148  ? 18.663  29.935  -20.795 1.00 61.15 148  A 1 
ATOM 1192 N N   . ASN A 1 149  ? 22.491  30.115  -16.694 1.00 61.69 149  A 1 
ATOM 1193 C CA  . ASN A 1 149  ? 23.573  30.804  -15.978 1.00 60.36 149  A 1 
ATOM 1194 C C   . ASN A 1 149  ? 23.207  32.256  -15.603 1.00 59.26 149  A 1 
ATOM 1195 O O   . ASN A 1 149  ? 23.875  33.212  -16.012 1.00 55.60 149  A 1 
ATOM 1196 C CB  . ASN A 1 149  ? 24.868  30.650  -16.793 1.00 57.90 149  A 1 
ATOM 1197 C CG  . ASN A 1 149  ? 26.106  31.056  -16.012 1.00 54.88 149  A 1 
ATOM 1198 O OD1 . ASN A 1 149  ? 26.139  31.049  -14.798 1.00 50.45 149  A 1 
ATOM 1199 N ND2 . ASN A 1 149  ? 27.188  31.386  -16.681 1.00 49.06 149  A 1 
ATOM 1200 N N   . CYS A 1 150  ? 22.098  32.426  -14.885 1.00 63.46 150  A 1 
ATOM 1201 C CA  . CYS A 1 150  ? 21.486  33.728  -14.619 1.00 60.97 150  A 1 
ATOM 1202 C C   . CYS A 1 150  ? 21.914  34.397  -13.306 1.00 57.15 150  A 1 
ATOM 1203 O O   . CYS A 1 150  ? 21.678  35.591  -13.150 1.00 53.48 150  A 1 
ATOM 1204 C CB  . CYS A 1 150  ? 19.972  33.568  -14.652 1.00 60.26 150  A 1 
ATOM 1205 S SG  . CYS A 1 150  ? 19.368  33.065  -16.271 1.00 58.15 150  A 1 
ATOM 1206 N N   . GLY A 1 151  ? 22.527  33.669  -12.368 1.00 54.08 151  A 1 
ATOM 1207 C CA  . GLY A 1 151  ? 22.815  34.143  -11.020 1.00 51.64 151  A 1 
ATOM 1208 C C   . GLY A 1 151  ? 24.299  34.229  -10.650 1.00 50.14 151  A 1 
ATOM 1209 O O   . GLY A 1 151  ? 25.149  33.738  -11.393 1.00 46.52 151  A 1 
ATOM 1210 N N   . PRO A 1 152  ? 24.637  34.816  -9.473  1.00 44.97 152  A 1 
ATOM 1211 C CA  . PRO A 1 152  ? 25.970  34.790  -8.890  1.00 44.32 152  A 1 
ATOM 1212 C C   . PRO A 1 152  ? 26.249  33.394  -8.310  1.00 44.22 152  A 1 
ATOM 1213 O O   . PRO A 1 152  ? 26.272  33.180  -7.100  1.00 42.21 152  A 1 
ATOM 1214 C CB  . PRO A 1 152  ? 25.966  35.903  -7.837  1.00 40.51 152  A 1 
ATOM 1215 C CG  . PRO A 1 152  ? 24.525  35.894  -7.337  1.00 39.97 152  A 1 
ATOM 1216 C CD  . PRO A 1 152  ? 23.715  35.508  -8.579  1.00 41.31 152  A 1 
ATOM 1217 N N   . VAL A 1 153  ? 26.395  32.439  -9.209  1.00 41.98 153  A 1 
ATOM 1218 C CA  . VAL A 1 153  ? 26.784  31.057  -8.921  1.00 41.90 153  A 1 
ATOM 1219 C C   . VAL A 1 153  ? 28.282  30.942  -9.151  1.00 42.71 153  A 1 
ATOM 1220 O O   . VAL A 1 153  ? 28.787  31.446  -10.158 1.00 40.53 153  A 1 
ATOM 1221 C CB  . VAL A 1 153  ? 25.986  30.072  -9.800  1.00 37.86 153  A 1 
ATOM 1222 C CG1 . VAL A 1 153  ? 26.285  28.616  -9.438  1.00 34.18 153  A 1 
ATOM 1223 C CG2 . VAL A 1 153  ? 24.476  30.279  -9.658  1.00 34.13 153  A 1 
ATOM 1224 N N   . ASP A 1 154  ? 28.996  30.306  -8.245  1.00 38.97 154  A 1 
ATOM 1225 C CA  . ASP A 1 154  ? 30.397  29.971  -8.482  1.00 40.01 154  A 1 
ATOM 1226 C C   . ASP A 1 154  ? 30.495  29.085  -9.734  1.00 40.18 154  A 1 
ATOM 1227 O O   . ASP A 1 154  ? 29.950  27.983  -9.790  1.00 38.98 154  A 1 
ATOM 1228 C CB  . ASP A 1 154  ? 30.985  29.310  -7.225  1.00 37.27 154  A 1 
ATOM 1229 C CG  . ASP A 1 154  ? 32.387  28.737  -7.424  1.00 33.22 154  A 1 
ATOM 1230 O OD1 . ASP A 1 154  ? 33.015  28.976  -8.483  1.00 30.88 154  A 1 
ATOM 1231 O OD2 . ASP A 1 154  ? 32.794  27.941  -6.547  1.00 31.32 154  A 1 
ATOM 1232 N N   . LEU A 1 155  ? 31.184  29.585  -10.743 1.00 36.95 155  A 1 
ATOM 1233 C CA  . LEU A 1 155  ? 31.330  28.951  -12.053 1.00 37.37 155  A 1 
ATOM 1234 C C   . LEU A 1 155  ? 32.023  27.586  -11.985 1.00 37.41 155  A 1 
ATOM 1235 O O   . LEU A 1 155  ? 31.856  26.778  -12.897 1.00 35.01 155  A 1 
ATOM 1236 C CB  . LEU A 1 155  ? 32.116  29.910  -12.974 1.00 33.58 155  A 1 
ATOM 1237 C CG  . LEU A 1 155  ? 31.301  31.123  -13.456 1.00 30.42 155  A 1 
ATOM 1238 C CD1 . LEU A 1 155  ? 32.238  32.199  -14.016 1.00 27.65 155  A 1 
ATOM 1239 C CD2 . LEU A 1 155  ? 30.326  30.730  -14.574 1.00 28.44 155  A 1 
ATOM 1240 N N   . ILE A 1 156  ? 32.777  27.315  -10.913 1.00 37.28 156  A 1 
ATOM 1241 C CA  . ILE A 1 156  ? 33.523  26.065  -10.729 1.00 37.63 156  A 1 
ATOM 1242 C C   . ILE A 1 156  ? 32.652  25.025  -10.015 1.00 38.65 156  A 1 
ATOM 1243 O O   . ILE A 1 156  ? 32.554  23.882  -10.464 1.00 36.63 156  A 1 
ATOM 1244 C CB  . ILE A 1 156  ? 34.845  26.334  -9.974  1.00 33.56 156  A 1 
ATOM 1245 C CG1 . ILE A 1 156  ? 35.717  27.349  -10.748 1.00 30.45 156  A 1 
ATOM 1246 C CG2 . ILE A 1 156  ? 35.612  25.020  -9.741  1.00 30.46 156  A 1 
ATOM 1247 C CD1 . ILE A 1 156  ? 36.997  27.783  -10.024 1.00 27.69 156  A 1 
ATOM 1248 N N   . SER A 1 157  ? 31.987  25.408  -8.921  1.00 41.29 157  A 1 
ATOM 1249 C CA  . SER A 1 157  ? 31.214  24.487  -8.077  1.00 42.86 157  A 1 
ATOM 1250 C C   . SER A 1 157  ? 29.725  24.394  -8.436  1.00 43.95 157  A 1 
ATOM 1251 O O   . SER A 1 157  ? 29.058  23.458  -8.007  1.00 42.11 157  A 1 
ATOM 1252 C CB  . SER A 1 157  ? 31.398  24.868  -6.602  1.00 39.01 157  A 1 
ATOM 1253 O OG  . SER A 1 157  ? 30.871  26.157  -6.349  1.00 35.78 157  A 1 
ATOM 1254 N N   . LYS A 1 158  ? 29.210  25.322  -9.240  1.00 44.30 158  A 1 
ATOM 1255 C CA  . LYS A 1 158  ? 27.776  25.503  -9.538  1.00 45.04 158  A 1 
ATOM 1256 C C   . LYS A 1 158  ? 26.902  25.682  -8.287  1.00 45.16 158  A 1 
ATOM 1257 O O   . LYS A 1 158  ? 25.702  25.410  -8.318  1.00 42.74 158  A 1 
ATOM 1258 C CB  . LYS A 1 158  ? 27.240  24.394  -10.455 1.00 40.72 158  A 1 
ATOM 1259 C CG  . LYS A 1 158  ? 27.976  24.292  -11.797 1.00 37.93 158  A 1 
ATOM 1260 C CD  . LYS A 1 158  ? 27.301  23.215  -12.652 1.00 35.33 158  A 1 
ATOM 1261 C CE  . LYS A 1 158  ? 27.998  23.099  -14.002 1.00 32.05 158  A 1 
ATOM 1262 N NZ  . LYS A 1 158  ? 27.334  22.079  -14.854 1.00 29.56 158  A 1 
ATOM 1263 N N   . ILE A 1 159  ? 27.488  26.146  -7.181  1.00 46.58 159  A 1 
ATOM 1264 C CA  . ILE A 1 159  ? 26.798  26.329  -5.896  1.00 47.71 159  A 1 
ATOM 1265 C C   . ILE A 1 159  ? 26.600  27.837  -5.634  1.00 48.79 159  A 1 
ATOM 1266 O O   . ILE A 1 159  ? 27.547  28.606  -5.745  1.00 46.26 159  A 1 
ATOM 1267 C CB  . ILE A 1 159  ? 27.561  25.624  -4.757  1.00 43.73 159  A 1 
ATOM 1268 C CG1 . ILE A 1 159  ? 27.647  24.104  -5.020  1.00 39.95 159  A 1 
ATOM 1269 C CG2 . ILE A 1 159  ? 26.851  25.879  -3.417  1.00 39.34 159  A 1 
ATOM 1270 C CD1 . ILE A 1 159  ? 28.572  23.337  -4.073  1.00 36.79 159  A 1 
ATOM 1271 N N   . PRO A 1 160  ? 25.383  28.276  -5.258  1.00 47.56 160  A 1 
ATOM 1272 C CA  . PRO A 1 160  ? 25.140  29.673  -4.934  1.00 48.94 160  A 1 
ATOM 1273 C C   . PRO A 1 160  ? 25.717  30.029  -3.556  1.00 50.52 160  A 1 
ATOM 1274 O O   . PRO A 1 160  ? 25.233  29.615  -2.513  1.00 49.75 160  A 1 
ATOM 1275 C CB  . PRO A 1 160  ? 23.623  29.845  -5.016  1.00 45.68 160  A 1 
ATOM 1276 C CG  . PRO A 1 160  ? 23.091  28.463  -4.676  1.00 44.55 160  A 1 
ATOM 1277 C CD  . PRO A 1 160  ? 24.141  27.520  -5.236  1.00 45.99 160  A 1 
ATOM 1278 N N   . ILE A 1 161  ? 26.748  30.865  -3.562  1.00 50.11 161  A 1 
ATOM 1279 C CA  . ILE A 1 161  ? 27.489  31.286  -2.350  1.00 52.35 161  A 1 
ATOM 1280 C C   . ILE A 1 161  ? 26.626  32.131  -1.395  1.00 54.69 161  A 1 
ATOM 1281 O O   . ILE A 1 161  ? 26.827  32.126  -0.183  1.00 52.24 161  A 1 
ATOM 1282 C CB  . ILE A 1 161  ? 28.758  32.048  -2.810  1.00 48.96 161  A 1 
ATOM 1283 C CG1 . ILE A 1 161  ? 29.712  31.096  -3.578  1.00 46.23 161  A 1 
ATOM 1284 C CG2 . ILE A 1 161  ? 29.500  32.705  -1.643  1.00 45.54 161  A 1 
ATOM 1285 C CD1 . ILE A 1 161  ? 30.883  31.810  -4.257  1.00 43.26 161  A 1 
ATOM 1286 N N   . ALA A 1 162  ? 25.630  32.844  -1.920  1.00 52.98 162  A 1 
ATOM 1287 C CA  . ALA A 1 162  ? 24.891  33.837  -1.147  1.00 53.81 162  A 1 
ATOM 1288 C C   . ALA A 1 162  ? 23.891  33.234  -0.134  1.00 56.26 162  A 1 
ATOM 1289 O O   . ALA A 1 162  ? 23.602  33.876  0.872   1.00 53.97 162  A 1 
ATOM 1290 C CB  . ALA A 1 162  ? 24.273  34.811  -2.145  1.00 49.47 162  A 1 
ATOM 1291 N N   . GLN A 1 163  ? 23.428  31.998  -0.317  1.00 51.74 163  A 1 
ATOM 1292 C CA  . GLN A 1 163  ? 22.585  31.299  0.657   1.00 52.76 163  A 1 
ATOM 1293 C C   . GLN A 1 163  ? 23.346  30.963  1.944   1.00 54.84 163  A 1 
ATOM 1294 O O   . GLN A 1 163  ? 22.808  31.057  3.045   1.00 53.60 163  A 1 
ATOM 1295 C CB  . GLN A 1 163  ? 22.061  30.004  0.037   1.00 50.37 163  A 1 
ATOM 1296 C CG  . GLN A 1 163  ? 21.094  30.291  -1.111  1.00 46.62 163  A 1 
ATOM 1297 C CD  . GLN A 1 163  ? 20.578  29.028  -1.771  1.00 42.60 163  A 1 
ATOM 1298 O OE1 . GLN A 1 163  ? 21.086  27.937  -1.593  1.00 41.51 163  A 1 
ATOM 1299 N NE2 . GLN A 1 163  ? 19.557  29.142  -2.577  1.00 38.95 163  A 1 
ATOM 1300 N N   . TRP A 1 164  ? 24.614  30.635  1.826   1.00 57.92 164  A 1 
ATOM 1301 C CA  . TRP A 1 164  ? 25.476  30.349  2.968   1.00 59.18 164  A 1 
ATOM 1302 C C   . TRP A 1 164  ? 25.862  31.611  3.739   1.00 59.54 164  A 1 
ATOM 1303 O O   . TRP A 1 164  ? 25.949  31.587  4.970   1.00 57.77 164  A 1 
ATOM 1304 C CB  . TRP A 1 164  ? 26.702  29.591  2.475   1.00 57.94 164  A 1 
ATOM 1305 C CG  . TRP A 1 164  ? 26.349  28.300  1.808   1.00 59.78 164  A 1 
ATOM 1306 C CD1 . TRP A 1 164  ? 26.354  28.053  0.484   1.00 54.99 164  A 1 
ATOM 1307 C CD2 . TRP A 1 164  ? 25.873  27.084  2.449   1.00 59.36 164  A 1 
ATOM 1308 N NE1 . TRP A 1 164  ? 25.918  26.766  0.248   1.00 55.08 164  A 1 
ATOM 1309 C CE2 . TRP A 1 164  ? 25.606  26.128  1.429   1.00 58.07 164  A 1 
ATOM 1310 C CE3 . TRP A 1 164  ? 25.628  26.696  3.785   1.00 58.63 164  A 1 
ATOM 1311 C CZ2 . TRP A 1 164  ? 25.131  24.835  1.714   1.00 57.96 164  A 1 
ATOM 1312 C CZ3 . TRP A 1 164  ? 25.152  25.407  4.086   1.00 53.12 164  A 1 
ATOM 1313 C CH2 . TRP A 1 164  ? 24.905  24.487  3.058   1.00 54.27 164  A 1 
ATOM 1314 N N   . LYS A 1 165  ? 25.996  32.735  3.056   1.00 58.44 165  A 1 
ATOM 1315 C CA  . LYS A 1 165  ? 26.139  34.051  3.704   1.00 59.01 165  A 1 
ATOM 1316 C C   . LYS A 1 165  ? 24.892  34.412  4.506   1.00 59.24 165  A 1 
ATOM 1317 O O   . LYS A 1 165  ? 25.020  34.872  5.636   1.00 57.37 165  A 1 
ATOM 1318 C CB  . LYS A 1 165  ? 26.444  35.140  2.669   1.00 57.42 165  A 1 
ATOM 1319 C CG  . LYS A 1 165  ? 27.852  34.982  2.082   1.00 54.42 165  A 1 
ATOM 1320 C CD  . LYS A 1 165  ? 28.160  36.140  1.123   1.00 52.79 165  A 1 
ATOM 1321 C CE  . LYS A 1 165  ? 29.576  35.994  0.594   1.00 48.44 165  A 1 
ATOM 1322 N NZ  . LYS A 1 165  ? 29.940  37.125  -0.296  1.00 44.05 165  A 1 
ATOM 1323 N N   . TYR A 1 166  ? 23.696  34.131  3.981   1.00 56.34 166  A 1 
ATOM 1324 C CA  . TYR A 1 166  ? 22.435  34.305  4.696   1.00 56.32 166  A 1 
ATOM 1325 C C   . TYR A 1 166  ? 22.368  33.471  5.981   1.00 57.45 166  A 1 
ATOM 1326 O O   . TYR A 1 166  ? 22.013  33.987  7.034   1.00 55.57 166  A 1 
ATOM 1327 C CB  . TYR A 1 166  ? 21.285  33.934  3.757   1.00 52.93 166  A 1 
ATOM 1328 C CG  . TYR A 1 166  ? 19.919  33.992  4.404   1.00 48.58 166  A 1 
ATOM 1329 C CD1 . TYR A 1 166  ? 19.166  32.819  4.591   1.00 44.69 166  A 1 
ATOM 1330 C CD2 . TYR A 1 166  ? 19.393  35.222  4.810   1.00 45.17 166  A 1 
ATOM 1331 C CE1 . TYR A 1 166  ? 17.881  32.892  5.152   1.00 40.49 166  A 1 
ATOM 1332 C CE2 . TYR A 1 166  ? 18.113  35.296  5.382   1.00 41.28 166  A 1 
ATOM 1333 C CZ  . TYR A 1 166  ? 17.341  34.138  5.545   1.00 40.94 166  A 1 
ATOM 1334 O OH  . TYR A 1 166  ? 16.106  34.222  6.072   1.00 38.51 166  A 1 
ATOM 1335 N N   . ALA A 1 167  ? 22.772  32.203  5.927   1.00 57.86 167  A 1 
ATOM 1336 C CA  . ALA A 1 167  ? 22.801  31.343  7.101   1.00 58.26 167  A 1 
ATOM 1337 C C   . ALA A 1 167  ? 23.810  31.825  8.170   1.00 60.14 167  A 1 
ATOM 1338 O O   . ALA A 1 167  ? 23.524  31.718  9.358   1.00 58.93 167  A 1 
ATOM 1339 C CB  . ALA A 1 167  ? 23.083  29.916  6.636   1.00 55.98 167  A 1 
ATOM 1340 N N   . ALA A 1 168  ? 24.943  32.388  7.767   1.00 60.74 168  A 1 
ATOM 1341 C CA  . ALA A 1 168  ? 25.928  32.970  8.690   1.00 61.18 168  A 1 
ATOM 1342 C C   . ALA A 1 168  ? 25.391  34.215  9.420   1.00 62.30 168  A 1 
ATOM 1343 O O   . ALA A 1 168  ? 25.750  34.463  10.571  1.00 60.96 168  A 1 
ATOM 1344 C CB  . ALA A 1 168  ? 27.198  33.301  7.896   1.00 59.12 168  A 1 
ATOM 1345 N N   . GLU A 1 169  ? 24.498  34.974  8.799   1.00 59.89 169  A 1 
ATOM 1346 C CA  . GLU A 1 169  ? 23.867  36.127  9.440   1.00 60.03 169  A 1 
ATOM 1347 C C   . GLU A 1 169  ? 22.864  35.721  10.531  1.00 59.75 169  A 1 
ATOM 1348 O O   . GLU A 1 169  ? 22.807  36.387  11.559  1.00 56.92 169  A 1 
ATOM 1349 C CB  . GLU A 1 169  ? 23.257  37.048  8.385   1.00 57.71 169  A 1 
ATOM 1350 C CG  . GLU A 1 169  ? 24.343  37.787  7.583   1.00 53.64 169  A 1 
ATOM 1351 C CD  . GLU A 1 169  ? 23.786  38.798  6.571   1.00 50.89 169  A 1 
ATOM 1352 O OE1 . GLU A 1 169  ? 24.528  39.168  5.638   1.00 48.60 169  A 1 
ATOM 1353 O OE2 . GLU A 1 169  ? 22.632  39.235  6.738   1.00 48.29 169  A 1 
ATOM 1354 N N   . PHE A 1 170  ? 22.161  34.578  10.405  1.00 59.04 170  A 1 
ATOM 1355 C CA  . PHE A 1 170  ? 21.360  34.057  11.521  1.00 58.33 170  A 1 
ATOM 1356 C C   . PHE A 1 170  ? 22.191  33.850  12.787  1.00 58.99 170  A 1 
ATOM 1357 O O   . PHE A 1 170  ? 21.729  34.179  13.878  1.00 55.89 170  A 1 
ATOM 1358 C CB  . PHE A 1 170  ? 20.679  32.729  11.152  1.00 54.36 170  A 1 
ATOM 1359 C CG  . PHE A 1 170  ? 19.424  32.875  10.345  1.00 52.75 170  A 1 
ATOM 1360 C CD1 . PHE A 1 170  ? 18.235  33.295  10.960  1.00 48.73 170  A 1 
ATOM 1361 C CD2 . PHE A 1 170  ? 19.423  32.552  8.978   1.00 49.85 170  A 1 
ATOM 1362 C CE1 . PHE A 1 170  ? 17.042  33.396  10.220  1.00 45.14 170  A 1 
ATOM 1363 C CE2 . PHE A 1 170  ? 18.238  32.655  8.240   1.00 45.75 170  A 1 
ATOM 1364 C CZ  . PHE A 1 170  ? 17.049  33.070  8.863   1.00 45.65 170  A 1 
ATOM 1365 N N   . GLU A 1 171  ? 23.413  33.356  12.651  1.00 59.17 171  A 1 
ATOM 1366 C CA  . GLU A 1 171  ? 24.329  33.166  13.776  1.00 59.41 171  A 1 
ATOM 1367 C C   . GLU A 1 171  ? 24.630  34.494  14.492  1.00 59.28 171  A 1 
ATOM 1368 O O   . GLU A 1 171  ? 24.597  34.559  15.719  1.00 58.21 171  A 1 
ATOM 1369 C CB  . GLU A 1 171  ? 25.615  32.504  13.262  1.00 59.30 171  A 1 
ATOM 1370 C CG  . GLU A 1 171  ? 26.546  32.050  14.389  1.00 56.44 171  A 1 
ATOM 1371 C CD  . GLU A 1 171  ? 27.888  31.503  13.864  1.00 54.55 171  A 1 
ATOM 1372 O OE1 . GLU A 1 171  ? 28.914  31.762  14.526  1.00 50.89 171  A 1 
ATOM 1373 O OE2 . GLU A 1 171  ? 27.910  30.812  12.827  1.00 54.27 171  A 1 
ATOM 1374 N N   . THR A 1 172  ? 24.844  35.546  13.740  1.00 61.64 172  A 1 
ATOM 1375 C CA  . THR A 1 172  ? 25.156  36.869  14.309  1.00 61.38 172  A 1 
ATOM 1376 C C   . THR A 1 172  ? 23.953  37.569  14.940  1.00 60.62 172  A 1 
ATOM 1377 O O   . THR A 1 172  ? 24.128  38.357  15.865  1.00 57.05 172  A 1 
ATOM 1378 C CB  . THR A 1 172  ? 25.804  37.796  13.271  1.00 59.67 172  A 1 
ATOM 1379 O OG1 . THR A 1 172  ? 25.053  37.922  12.092  1.00 56.11 172  A 1 
ATOM 1380 C CG2 . THR A 1 172  ? 27.185  37.294  12.857  1.00 55.53 172  A 1 
ATOM 1381 N N   . HIS A 1 173  ? 22.732  37.265  14.490  1.00 58.78 173  A 1 
ATOM 1382 C CA  . HIS A 1 173  ? 21.513  37.947  14.918  1.00 57.33 173  A 1 
ATOM 1383 C C   . HIS A 1 173  ? 20.669  37.177  15.948  1.00 57.04 173  A 1 
ATOM 1384 O O   . HIS A 1 173  ? 19.711  37.737  16.483  1.00 53.08 173  A 1 
ATOM 1385 C CB  . HIS A 1 173  ? 20.731  38.376  13.688  1.00 52.67 173  A 1 
ATOM 1386 C CG  . HIS A 1 173  ? 21.400  39.518  12.964  1.00 50.56 173  A 1 
ATOM 1387 N ND1 . HIS A 1 173  ? 21.512  40.799  13.435  1.00 45.98 173  A 1 
ATOM 1388 C CD2 . HIS A 1 173  ? 22.007  39.491  11.743  1.00 45.69 173  A 1 
ATOM 1389 C CE1 . HIS A 1 173  ? 22.176  41.528  12.516  1.00 43.69 173  A 1 
ATOM 1390 N NE2 . HIS A 1 173  ? 22.501  40.774  11.470  1.00 43.80 173  A 1 
ATOM 1391 N N   . LEU A 1 174  ? 21.056  35.958  16.313  1.00 57.99 174  A 1 
ATOM 1392 C CA  . LEU A 1 174  ? 20.447  35.142  17.376  1.00 56.71 174  A 1 
ATOM 1393 C C   . LEU A 1 174  ? 20.407  35.813  18.762  1.00 57.72 174  A 1 
ATOM 1394 O O   . LEU A 1 174  ? 19.680  35.361  19.644  1.00 54.34 174  A 1 
ATOM 1395 C CB  . LEU A 1 174  ? 21.224  33.812  17.465  1.00 52.03 174  A 1 
ATOM 1396 C CG  . LEU A 1 174  ? 20.509  32.651  16.753  1.00 49.59 174  A 1 
ATOM 1397 C CD1 . LEU A 1 174  ? 21.507  31.544  16.444  1.00 45.95 174  A 1 
ATOM 1398 C CD2 . LEU A 1 174  ? 19.414  32.031  17.621  1.00 48.30 174  A 1 
ATOM 1399 N N   . LEU A 1 175  ? 21.151  36.888  18.949  1.00 55.28 175  A 1 
ATOM 1400 C CA  . LEU A 1 175  ? 21.256  37.611  20.221  1.00 54.93 175  A 1 
ATOM 1401 C C   . LEU A 1 175  ? 19.990  38.409  20.585  1.00 59.10 175  A 1 
ATOM 1402 O O   . LEU A 1 175  ? 19.808  38.742  21.755  1.00 54.14 175  A 1 
ATOM 1403 C CB  . LEU A 1 175  ? 22.489  38.528  20.150  1.00 46.38 175  A 1 
ATOM 1404 C CG  . LEU A 1 175  ? 23.822  37.779  19.956  1.00 41.45 175  A 1 
ATOM 1405 C CD1 . LEU A 1 175  ? 24.950  38.789  19.763  1.00 36.12 175  A 1 
ATOM 1406 C CD2 . LEU A 1 175  ? 24.169  36.899  21.152  1.00 37.07 175  A 1 
ATOM 1407 N N   . THR A 1 176  ? 19.106  38.716  19.654  1.00 59.21 176  A 1 
ATOM 1408 C CA  . THR A 1 176  ? 17.865  39.467  19.929  1.00 61.27 176  A 1 
ATOM 1409 C C   . THR A 1 176  ? 16.661  38.866  19.202  1.00 62.44 176  A 1 
ATOM 1410 O O   . THR A 1 176  ? 16.693  38.644  17.996  1.00 60.38 176  A 1 
ATOM 1411 C CB  . THR A 1 176  ? 17.980  40.959  19.578  1.00 58.34 176  A 1 
ATOM 1412 O OG1 . THR A 1 176  ? 18.249  41.127  18.210  1.00 54.04 176  A 1 
ATOM 1413 C CG2 . THR A 1 176  ? 19.077  41.685  20.355  1.00 53.45 176  A 1 
ATOM 1414 N N   . ARG A 1 177  ? 15.569  38.639  19.921  1.00 62.26 177  A 1 
ATOM 1415 C CA  . ARG A 1 177  ? 14.327  38.070  19.371  1.00 63.07 177  A 1 
ATOM 1416 C C   . ARG A 1 177  ? 13.746  38.923  18.248  1.00 63.96 177  A 1 
ATOM 1417 O O   . ARG A 1 177  ? 13.334  38.369  17.233  1.00 62.07 177  A 1 
ATOM 1418 C CB  . ARG A 1 177  ? 13.308  37.898  20.499  1.00 61.59 177  A 1 
ATOM 1419 C CG  . ARG A 1 177  ? 12.004  37.260  20.011  1.00 60.23 177  A 1 
ATOM 1420 C CD  . ARG A 1 177  ? 11.092  37.000  21.196  1.00 60.10 177  A 1 
ATOM 1421 N NE  . ARG A 1 177  ? 9.821   36.390  20.798  1.00 55.94 177  A 1 
ATOM 1422 C CZ  . ARG A 1 177  ? 8.619   36.791  21.173  1.00 52.25 177  A 1 
ATOM 1423 N NH1 . ARG A 1 177  ? 8.438   37.876  21.884  1.00 50.40 177  A 1 
ATOM 1424 N NH2 . ARG A 1 177  ? 7.581   36.101  20.854  1.00 48.89 177  A 1 
ATOM 1425 N N   . SER A 1 178  ? 13.737  40.228  18.429  1.00 63.57 178  A 1 
ATOM 1426 C CA  . SER A 1 178  ? 13.223  41.166  17.439  1.00 61.64 178  A 1 
ATOM 1427 C C   . SER A 1 178  ? 13.921  40.996  16.090  1.00 62.03 178  A 1 
ATOM 1428 O O   . SER A 1 178  ? 13.252  40.845  15.082  1.00 58.29 178  A 1 
ATOM 1429 C CB  . SER A 1 178  ? 13.376  42.601  17.948  1.00 57.83 178  A 1 
ATOM 1430 O OG  . SER A 1 178  ? 12.760  43.499  17.045  1.00 53.03 178  A 1 
ATOM 1431 N N   . ASN A 1 179  ? 15.244  40.886  16.070  1.00 59.97 179  A 1 
ATOM 1432 C CA  . ASN A 1 179  ? 16.011  40.761  14.833  1.00 58.89 179  A 1 
ATOM 1433 C C   . ASN A 1 179  ? 15.806  39.396  14.158  1.00 60.07 179  A 1 
ATOM 1434 O O   . ASN A 1 179  ? 15.561  39.346  12.966  1.00 57.19 179  A 1 
ATOM 1435 C CB  . ASN A 1 179  ? 17.495  41.042  15.119  1.00 53.60 179  A 1 
ATOM 1436 C CG  . ASN A 1 179  ? 17.779  42.491  15.468  1.00 48.68 179  A 1 
ATOM 1437 O OD1 . ASN A 1 179  ? 16.940  43.363  15.415  1.00 44.09 179  A 1 
ATOM 1438 N ND2 . ASN A 1 179  ? 18.998  42.798  15.839  1.00 43.82 179  A 1 
ATOM 1439 N N   . VAL A 1 180  ? 15.850  38.299  14.908  1.00 64.21 180  A 1 
ATOM 1440 C CA  . VAL A 1 180  ? 15.726  36.946  14.318  1.00 64.37 180  A 1 
ATOM 1441 C C   . VAL A 1 180  ? 14.299  36.652  13.857  1.00 65.14 180  A 1 
ATOM 1442 O O   . VAL A 1 180  ? 14.080  36.176  12.746  1.00 62.60 180  A 1 
ATOM 1443 C CB  . VAL A 1 180  ? 16.224  35.878  15.305  1.00 62.94 180  A 1 
ATOM 1444 C CG1 . VAL A 1 180  ? 16.071  34.464  14.753  1.00 59.03 180  A 1 
ATOM 1445 C CG2 . VAL A 1 180  ? 17.707  36.082  15.605  1.00 60.37 180  A 1 
ATOM 1446 N N   . CYS A 1 181  ? 13.297  36.973  14.687  1.00 68.65 181  A 1 
ATOM 1447 C CA  . CYS A 1 181  ? 11.896  36.656  14.393  1.00 67.73 181  A 1 
ATOM 1448 C C   . CYS A 1 181  ? 11.260  37.607  13.371  1.00 65.96 181  A 1 
ATOM 1449 O O   . CYS A 1 181  ? 10.275  37.243  12.732  1.00 63.32 181  A 1 
ATOM 1450 C CB  . CYS A 1 181  ? 11.104  36.614  15.702  1.00 68.84 181  A 1 
ATOM 1451 S SG  . CYS A 1 181  ? 11.754  35.436  16.923  1.00 69.21 181  A 1 
ATOM 1452 N N   . SER A 1 182  ? 11.827  38.804  13.188  1.00 63.61 182  A 1 
ATOM 1453 C CA  . SER A 1 182  ? 11.447  39.694  12.093  1.00 60.80 182  A 1 
ATOM 1454 C C   . SER A 1 182  ? 12.002  39.233  10.745  1.00 59.88 182  A 1 
ATOM 1455 O O   . SER A 1 182  ? 11.532  39.712  9.722   1.00 56.19 182  A 1 
ATOM 1456 C CB  . SER A 1 182  ? 11.878  41.139  12.361  1.00 57.06 182  A 1 
ATOM 1457 O OG  . SER A 1 182  ? 13.282  41.225  12.471  1.00 52.12 182  A 1 
ATOM 1458 N N   . TRP A 1 183  ? 12.962  38.304  10.706  1.00 58.41 183  A 1 
ATOM 1459 C CA  . TRP A 1 183  ? 13.553  37.774  9.490   1.00 57.52 183  A 1 
ATOM 1460 C C   . TRP A 1 183  ? 12.829  36.526  8.969   1.00 57.42 183  A 1 
ATOM 1461 O O   . TRP A 1 183  ? 12.623  36.398  7.769   1.00 54.35 183  A 1 
ATOM 1462 C CB  . TRP A 1 183  ? 15.027  37.455  9.740   1.00 53.77 183  A 1 
ATOM 1463 C CG  . TRP A 1 183  ? 15.942  38.621  9.911   1.00 50.99 183  A 1 
ATOM 1464 C CD1 . TRP A 1 183  ? 15.614  39.916  10.153  1.00 45.85 183  A 1 
ATOM 1465 C CD2 . TRP A 1 183  ? 17.390  38.595  9.863   1.00 46.87 183  A 1 
ATOM 1466 N NE1 . TRP A 1 183  ? 16.751  40.687  10.231  1.00 42.59 183  A 1 
ATOM 1467 C CE2 . TRP A 1 183  ? 17.874  39.922  10.030  1.00 44.15 183  A 1 
ATOM 1468 C CE3 . TRP A 1 183  ? 18.351  37.585  9.645   1.00 43.12 183  A 1 
ATOM 1469 C CZ2 . TRP A 1 183  ? 19.228  40.242  9.908   1.00 40.40 183  A 1 
ATOM 1470 C CZ3 . TRP A 1 183  ? 19.714  37.883  9.545   1.00 40.49 183  A 1 
ATOM 1471 C CH2 . TRP A 1 183  ? 20.149  39.211  9.654   1.00 39.59 183  A 1 
ATOM 1472 N N   . THR A 1 184  ? 12.393  35.625  9.862   1.00 61.47 184  A 1 
ATOM 1473 C CA  . THR A 1 184  ? 11.775  34.351  9.459   1.00 59.66 184  A 1 
ATOM 1474 C C   . THR A 1 184  ? 10.288  34.482  9.138   1.00 58.65 184  A 1 
ATOM 1475 O O   . THR A 1 184  ? 9.815   33.844  8.199   1.00 55.46 184  A 1 
ATOM 1476 C CB  . THR A 1 184  ? 11.976  33.275  10.519  1.00 56.91 184  A 1 
ATOM 1477 O OG1 . THR A 1 184  ? 11.412  33.670  11.742  1.00 53.94 184  A 1 
ATOM 1478 C CG2 . THR A 1 184  ? 13.455  32.992  10.737  1.00 54.03 184  A 1 
ATOM 1479 N N   . LYS A 1 185  ? 9.532   35.329  9.862   1.00 58.63 185  A 1 
ATOM 1480 C CA  . LYS A 1 185  ? 8.092   35.522  9.602   1.00 57.63 185  A 1 
ATOM 1481 C C   . LYS A 1 185  ? 7.800   36.054  8.193   1.00 57.54 185  A 1 
ATOM 1482 O O   . LYS A 1 185  ? 6.876   35.540  7.568   1.00 53.80 185  A 1 
ATOM 1483 C CB  . LYS A 1 185  ? 7.439   36.419  10.658  1.00 53.21 185  A 1 
ATOM 1484 C CG  . LYS A 1 185  ? 7.219   35.696  11.985  1.00 48.89 185  A 1 
ATOM 1485 C CD  . LYS A 1 185  ? 6.570   36.655  12.989  1.00 45.97 185  A 1 
ATOM 1486 C CE  . LYS A 1 185  ? 6.321   35.918  14.294  1.00 41.29 185  A 1 
ATOM 1487 N NZ  . LYS A 1 185  ? 5.802   36.836  15.341  1.00 37.45 185  A 1 
ATOM 1488 N N   . PRO A 1 186  ? 8.542   37.038  7.673   1.00 53.95 186  A 1 
ATOM 1489 C CA  . PRO A 1 186  ? 8.352   37.462  6.295   1.00 53.00 186  A 1 
ATOM 1490 C C   . PRO A 1 186  ? 8.841   36.416  5.305   1.00 54.08 186  A 1 
ATOM 1491 O O   . PRO A 1 186  ? 8.137   36.163  4.340   1.00 51.73 186  A 1 
ATOM 1492 C CB  . PRO A 1 186  ? 9.076   38.799  6.153   1.00 48.65 186  A 1 
ATOM 1493 C CG  . PRO A 1 186  ? 9.253   39.277  7.583   1.00 47.41 186  A 1 
ATOM 1494 C CD  . PRO A 1 186  ? 9.425   37.958  8.332   1.00 49.06 186  A 1 
ATOM 1495 N N   . PHE A 1 187  ? 9.939   35.707  5.556   1.00 57.16 187  A 1 
ATOM 1496 C CA  . PHE A 1 187  ? 10.414  34.608  4.707   1.00 56.53 187  A 1 
ATOM 1497 C C   . PHE A 1 187  ? 9.319   33.554  4.506   1.00 56.85 187  A 1 
ATOM 1498 O O   . PHE A 1 187  ? 8.994   33.231  3.368   1.00 54.42 187  A 1 
ATOM 1499 C CB  . PHE A 1 187  ? 11.688  34.000  5.303   1.00 54.25 187  A 1 
ATOM 1500 C CG  . PHE A 1 187  ? 12.343  32.958  4.410   1.00 51.42 187  A 1 
ATOM 1501 C CD1 . PHE A 1 187  ? 11.980  31.605  4.513   1.00 48.49 187  A 1 
ATOM 1502 C CD2 . PHE A 1 187  ? 13.326  33.339  3.480   1.00 48.81 187  A 1 
ATOM 1503 C CE1 . PHE A 1 187  ? 12.594  30.642  3.693   1.00 44.83 187  A 1 
ATOM 1504 C CE2 . PHE A 1 187  ? 13.943  32.376  2.663   1.00 45.55 187  A 1 
ATOM 1505 C CZ  . PHE A 1 187  ? 13.575  31.025  2.765   1.00 45.88 187  A 1 
ATOM 1506 N N   . ARG A 1 188  ? 8.656   33.116  5.574   1.00 57.34 188  A 1 
ATOM 1507 C CA  . ARG A 1 188  ? 7.559   32.136  5.485   1.00 56.78 188  A 1 
ATOM 1508 C C   . ARG A 1 188  ? 6.305   32.659  4.771   1.00 56.65 188  A 1 
ATOM 1509 O O   . ARG A 1 188  ? 5.554   31.885  4.201   1.00 54.23 188  A 1 
ATOM 1510 C CB  . ARG A 1 188  ? 7.220   31.638  6.893   1.00 53.67 188  A 1 
ATOM 1511 C CG  . ARG A 1 188  ? 6.884   30.150  6.917   1.00 51.19 188  A 1 
ATOM 1512 C CD  . ARG A 1 188  ? 6.487   29.723  8.326   1.00 49.57 188  A 1 
ATOM 1513 N NE  . ARG A 1 188  ? 6.768   28.306  8.575   1.00 45.96 188  A 1 
ATOM 1514 C CZ  . ARG A 1 188  ? 6.301   27.574  9.567   1.00 41.55 188  A 1 
ATOM 1515 N NH1 . ARG A 1 188  ? 5.392   28.025  10.384  1.00 39.84 188  A 1 
ATOM 1516 N NH2 . ARG A 1 188  ? 6.767   26.386  9.748   1.00 38.78 188  A 1 
ATOM 1517 N N   . LYS A 1 189  ? 6.073   33.969  4.827   1.00 55.35 189  A 1 
ATOM 1518 C CA  . LYS A 1 189  ? 4.939   34.619  4.148   1.00 54.24 189  A 1 
ATOM 1519 C C   . LYS A 1 189  ? 5.228   34.970  2.686   1.00 54.77 189  A 1 
ATOM 1520 O O   . LYS A 1 189  ? 4.287   35.207  1.933   1.00 51.57 189  A 1 
ATOM 1521 C CB  . LYS A 1 189  ? 4.540   35.882  4.913   1.00 49.67 189  A 1 
ATOM 1522 C CG  . LYS A 1 189  ? 3.802   35.582  6.218   1.00 45.47 189  A 1 
ATOM 1523 C CD  . LYS A 1 189  ? 3.421   36.900  6.894   1.00 42.47 189  A 1 
ATOM 1524 C CE  . LYS A 1 189  ? 2.635   36.656  8.177   1.00 38.47 189  A 1 
ATOM 1525 N NZ  . LYS A 1 189  ? 2.168   37.944  8.758   1.00 34.87 189  A 1 
ATOM 1526 N N   . THR A 1 190  ? 6.503   35.049  2.307   1.00 53.19 190  A 1 
ATOM 1527 C CA  . THR A 1 190  ? 6.961   35.528  1.000   1.00 52.38 190  A 1 
ATOM 1528 C C   . THR A 1 190  ? 7.546   34.415  0.143   1.00 52.78 190  A 1 
ATOM 1529 O O   . THR A 1 190  ? 7.235   34.370  -1.040  1.00 49.47 190  A 1 
ATOM 1530 C CB  . THR A 1 190  ? 7.966   36.671  1.118   1.00 47.23 190  A 1 
ATOM 1531 O OG1 . THR A 1 190  ? 9.071   36.308  1.906   1.00 43.97 190  A 1 
ATOM 1532 C CG2 . THR A 1 190  ? 7.336   37.920  1.750   1.00 42.79 190  A 1 
ATOM 1533 N N   . VAL A 1 191  ? 8.332   33.502  0.701   1.00 53.68 191  A 1 
ATOM 1534 C CA  . VAL A 1 191  ? 8.707   32.269  0.002   1.00 53.61 191  A 1 
ATOM 1535 C C   . VAL A 1 191  ? 7.423   31.492  -0.211  1.00 55.37 191  A 1 
ATOM 1536 O O   . VAL A 1 191  ? 6.816   31.008  0.744   1.00 52.50 191  A 1 
ATOM 1537 C CB  . VAL A 1 191  ? 9.756   31.446  0.748   1.00 49.11 191  A 1 
ATOM 1538 C CG1 . VAL A 1 191  ? 10.072  30.139  0.010   1.00 45.21 191  A 1 
ATOM 1539 C CG2 . VAL A 1 191  ? 11.064  32.227  0.849   1.00 44.87 191  A 1 
ATOM 1540 N N   . SER A 1 192  ? 6.978   31.451  -1.453  1.00 54.77 192  A 1 
ATOM 1541 C CA  . SER A 1 192  ? 5.680   30.916  -1.794  1.00 53.60 192  A 1 
ATOM 1542 C C   . SER A 1 192  ? 5.560   29.477  -1.297  1.00 58.38 192  A 1 
ATOM 1543 O O   . SER A 1 192  ? 6.466   28.655  -1.470  1.00 54.59 192  A 1 
ATOM 1544 C CB  . SER A 1 192  ? 5.398   31.064  -3.297  1.00 45.33 192  A 1 
ATOM 1545 O OG  . SER A 1 192  ? 6.280   30.310  -4.095  1.00 39.84 192  A 1 
ATOM 1546 N N   . GLU A 1 193  ? 4.426   29.162  -0.698  1.00 54.44 193  A 1 
ATOM 1547 C CA  . GLU A 1 193  ? 4.077   27.782  -0.325  1.00 56.79 193  A 1 
ATOM 1548 C C   . GLU A 1 193  ? 4.237   26.837  -1.530  1.00 59.83 193  A 1 
ATOM 1549 O O   . GLU A 1 193  ? 4.620   25.682  -1.390  1.00 57.91 193  A 1 
ATOM 1550 C CB  . GLU A 1 193  ? 2.636   27.827  0.216   1.00 54.07 193  A 1 
ATOM 1551 C CG  . GLU A 1 193  ? 2.193   26.564  0.972   1.00 49.42 193  A 1 
ATOM 1552 C CD  . GLU A 1 193  ? 0.794   26.719  1.618   1.00 45.64 193  A 1 
ATOM 1553 O OE1 . GLU A 1 193  ? 0.437   25.856  2.450   1.00 42.41 193  A 1 
ATOM 1554 O OE2 . GLU A 1 193  ? 0.082   27.691  1.295   1.00 42.08 193  A 1 
ATOM 1555 N N   . HIS A 1 194  ? 4.069   27.394  -2.728  1.00 57.45 194  A 1 
ATOM 1556 C CA  . HIS A 1 194  ? 4.307   26.727  -4.001  1.00 59.68 194  A 1 
ATOM 1557 C C   . HIS A 1 194  ? 5.780   26.361  -4.227  1.00 63.27 194  A 1 
ATOM 1558 O O   . HIS A 1 194  ? 6.044   25.230  -4.613  1.00 61.93 194  A 1 
ATOM 1559 C CB  . HIS A 1 194  ? 3.794   27.611  -5.142  1.00 55.11 194  A 1 
ATOM 1560 C CG  . HIS A 1 194  ? 2.301   27.845  -5.079  1.00 50.62 194  A 1 
ATOM 1561 N ND1 . HIS A 1 194  ? 1.337   26.869  -5.168  1.00 44.33 194  A 1 
ATOM 1562 C CD2 . HIS A 1 194  ? 1.648   29.036  -4.901  1.00 44.85 194  A 1 
ATOM 1563 C CE1 . HIS A 1 194  ? 0.136   27.455  -5.043  1.00 40.74 194  A 1 
ATOM 1564 N NE2 . HIS A 1 194  ? 0.273   28.778  -4.877  1.00 41.85 194  A 1 
ATOM 1565 N N   . LEU A 1 195  ? 6.738   27.237  -3.937  1.00 60.81 195  A 1 
ATOM 1566 C CA  . LEU A 1 195  ? 8.170   26.931  -4.085  1.00 62.88 195  A 1 
ATOM 1567 C C   . LEU A 1 195  ? 8.598   25.821  -3.115  1.00 65.73 195  A 1 
ATOM 1568 O O   . LEU A 1 195  ? 9.279   24.883  -3.516  1.00 65.46 195  A 1 
ATOM 1569 C CB  . LEU A 1 195  ? 9.010   28.202  -3.871  1.00 60.86 195  A 1 
ATOM 1570 C CG  . LEU A 1 195  ? 10.534  27.991  -3.949  1.00 56.36 195  A 1 
ATOM 1571 C CD1 . LEU A 1 195  ? 10.988  27.514  -5.323  1.00 53.39 195  A 1 
ATOM 1572 C CD2 . LEU A 1 195  ? 11.264  29.289  -3.632  1.00 53.81 195  A 1 
ATOM 1573 N N   . ILE A 1 196  ? 8.156   25.893  -1.865  1.00 65.37 196  A 1 
ATOM 1574 C CA  . ILE A 1 196  ? 8.459   24.862  -0.864  1.00 67.12 196  A 1 
ATOM 1575 C C   . ILE A 1 196  ? 7.862   23.509  -1.295  1.00 68.97 196  A 1 
ATOM 1576 O O   . ILE A 1 196  ? 8.539   22.485  -1.178  1.00 67.92 196  A 1 
ATOM 1577 C CB  . ILE A 1 196  ? 7.957   25.298  0.532   1.00 66.10 196  A 1 
ATOM 1578 C CG1 . ILE A 1 196  ? 8.671   26.593  0.984   1.00 62.18 196  A 1 
ATOM 1579 C CG2 . ILE A 1 196  ? 8.179   24.173  1.562   1.00 61.37 196  A 1 
ATOM 1580 C CD1 . ILE A 1 196  ? 8.136   27.195  2.289   1.00 57.23 196  A 1 
ATOM 1581 N N   . SER A 1 197  ? 6.639   23.517  -1.808  1.00 68.93 197  A 1 
ATOM 1582 C CA  . SER A 1 197  ? 5.980   22.309  -2.327  1.00 68.86 197  A 1 
ATOM 1583 C C   . SER A 1 197  ? 6.710   21.745  -3.548  1.00 70.25 197  A 1 
ATOM 1584 O O   . SER A 1 197  ? 7.087   20.573  -3.529  1.00 68.94 197  A 1 
ATOM 1585 C CB  . SER A 1 197  ? 4.520   22.590  -2.677  1.00 66.41 197  A 1 
ATOM 1586 O OG  . SER A 1 197  ? 3.795   21.384  -2.829  1.00 58.86 197  A 1 
ATOM 1587 N N   . GLU A 1 198  ? 6.996   22.572  -4.552  1.00 61.85 198  A 1 
ATOM 1588 C CA  . GLU A 1 198  ? 7.682   22.156  -5.780  1.00 63.36 198  A 1 
ATOM 1589 C C   . GLU A 1 198  ? 9.077   21.596  -5.503  1.00 64.70 198  A 1 
ATOM 1590 O O   . GLU A 1 198  ? 9.432   20.535  -6.012  1.00 64.63 198  A 1 
ATOM 1591 C CB  . GLU A 1 198  ? 7.812   23.340  -6.761  1.00 61.62 198  A 1 
ATOM 1592 C CG  . GLU A 1 198  ? 6.515   23.676  -7.501  1.00 57.13 198  A 1 
ATOM 1593 C CD  . GLU A 1 198  ? 6.700   24.802  -8.542  1.00 53.90 198  A 1 
ATOM 1594 O OE1 . GLU A 1 198  ? 5.690   25.246  -9.115  1.00 51.23 198  A 1 
ATOM 1595 O OE2 . GLU A 1 198  ? 7.862   25.172  -8.848  1.00 52.57 198  A 1 
ATOM 1596 N N   . VAL A 1 199  ? 9.879   22.261  -4.664  1.00 68.10 199  A 1 
ATOM 1597 C CA  . VAL A 1 199  ? 11.207  21.778  -4.264  1.00 68.68 199  A 1 
ATOM 1598 C C   . VAL A 1 199  ? 11.076  20.447  -3.521  1.00 69.44 199  A 1 
ATOM 1599 O O   . VAL A 1 199  ? 11.818  19.511  -3.809  1.00 67.84 199  A 1 
ATOM 1600 C CB  . VAL A 1 199  ? 11.939  22.807  -3.386  1.00 67.66 199  A 1 
ATOM 1601 C CG1 . VAL A 1 199  ? 13.256  22.259  -2.810  1.00 62.75 199  A 1 
ATOM 1602 C CG2 . VAL A 1 199  ? 12.298  24.063  -4.163  1.00 64.32 199  A 1 
ATOM 1603 N N   . SER A 1 200  ? 10.117  20.337  -2.603  1.00 73.95 200  A 1 
ATOM 1604 C CA  . SER A 1 200  ? 9.908   19.099  -1.849  1.00 71.50 200  A 1 
ATOM 1605 C C   . SER A 1 200  ? 9.502   17.940  -2.761  1.00 70.59 200  A 1 
ATOM 1606 O O   . SER A 1 200  ? 10.057  16.852  -2.622  1.00 68.31 200  A 1 
ATOM 1607 C CB  . SER A 1 200  ? 8.865   19.278  -0.743  1.00 69.80 200  A 1 
ATOM 1608 O OG  . SER A 1 200  ? 9.280   20.253  0.198   1.00 62.43 200  A 1 
ATOM 1609 N N   . GLU A 1 201  ? 8.595   18.157  -3.706  1.00 66.53 201  A 1 
ATOM 1610 C CA  . GLU A 1 201  ? 8.144   17.144  -4.670  1.00 65.92 201  A 1 
ATOM 1611 C C   . GLU A 1 201  ? 9.259   16.728  -5.642  1.00 65.38 201  A 1 
ATOM 1612 O O   . GLU A 1 201  ? 9.491   15.542  -5.851  1.00 63.33 201  A 1 
ATOM 1613 C CB  . GLU A 1 201  ? 6.931   17.664  -5.454  1.00 64.18 201  A 1 
ATOM 1614 C CG  . GLU A 1 201  ? 5.645   17.660  -4.612  1.00 58.64 201  A 1 
ATOM 1615 C CD  . GLU A 1 201  ? 4.440   18.297  -5.336  1.00 56.24 201  A 1 
ATOM 1616 O OE1 . GLU A 1 201  ? 3.474   18.647  -4.625  1.00 51.68 201  A 1 
ATOM 1617 O OE2 . GLU A 1 201  ? 4.478   18.420  -6.585  1.00 50.61 201  A 1 
ATOM 1618 N N   . TRP A 1 202  ? 9.994   17.696  -6.185  1.00 66.40 202  A 1 
ATOM 1619 C CA  . TRP A 1 202  ? 11.123  17.430  -7.080  1.00 65.97 202  A 1 
ATOM 1620 C C   . TRP A 1 202  ? 12.200  16.594  -6.397  1.00 66.49 202  A 1 
ATOM 1621 O O   . TRP A 1 202  ? 12.706  15.621  -6.951  1.00 62.28 202  A 1 
ATOM 1622 C CB  . TRP A 1 202  ? 11.700  18.760  -7.564  1.00 63.66 202  A 1 
ATOM 1623 C CG  . TRP A 1 202  ? 12.867  18.615  -8.478  1.00 63.26 202  A 1 
ATOM 1624 C CD1 . TRP A 1 202  ? 14.168  18.773  -8.153  1.00 57.74 202  A 1 
ATOM 1625 C CD2 . TRP A 1 202  ? 12.855  18.253  -9.905  1.00 60.64 202  A 1 
ATOM 1626 N NE1 . TRP A 1 202  ? 14.957  18.555  -9.260  1.00 56.60 202  A 1 
ATOM 1627 C CE2 . TRP A 1 202  ? 14.200  18.224  -10.371 1.00 58.70 202  A 1 
ATOM 1628 C CE3 . TRP A 1 202  ? 11.839  17.954  -10.827 1.00 59.25 202  A 1 
ATOM 1629 C CZ2 . TRP A 1 202  ? 14.523  17.915  -11.702 1.00 58.38 202  A 1 
ATOM 1630 C CZ3 . TRP A 1 202  ? 12.148  17.638  -12.167 1.00 55.00 202  A 1 
ATOM 1631 C CH2 . TRP A 1 202  ? 13.489  17.618  -12.596 1.00 54.81 202  A 1 
ATOM 1632 N N   . CYS A 1 203  ? 12.526  16.934  -5.150  1.00 71.18 203  A 1 
ATOM 1633 C CA  . CYS A 1 203  ? 13.601  16.296  -4.405  1.00 70.21 203  A 1 
ATOM 1634 C C   . CYS A 1 203  ? 13.238  14.926  -3.822  1.00 67.81 203  A 1 
ATOM 1635 O O   . CYS A 1 203  ? 14.133  14.197  -3.408  1.00 65.57 203  A 1 
ATOM 1636 C CB  . CYS A 1 203  ? 14.100  17.276  -3.348  1.00 70.88 203  A 1 
ATOM 1637 S SG  . CYS A 1 203  ? 14.747  18.783  -4.112  1.00 68.57 203  A 1 
ATOM 1638 N N   . LEU A 1 204  ? 11.964  14.544  -3.843  1.00 70.88 204  A 1 
ATOM 1639 C CA  . LEU A 1 204  ? 11.565  13.155  -3.558  1.00 67.54 204  A 1 
ATOM 1640 C C   . LEU A 1 204  ? 12.140  12.176  -4.591  1.00 65.71 204  A 1 
ATOM 1641 O O   . LEU A 1 204  ? 12.464  11.036  -4.246  1.00 63.44 204  A 1 
ATOM 1642 C CB  . LEU A 1 204  ? 10.024  13.045  -3.528  1.00 65.39 204  A 1 
ATOM 1643 C CG  . LEU A 1 204  ? 9.375   13.575  -2.237  1.00 60.68 204  A 1 
ATOM 1644 C CD1 . LEU A 1 204  ? 7.861   13.686  -2.423  1.00 56.58 204  A 1 
ATOM 1645 C CD2 . LEU A 1 204  ? 9.636   12.660  -1.047  1.00 56.05 204  A 1 
ATOM 1646 N N   . ILE A 1 205  ? 12.282  12.618  -5.839  1.00 66.71 205  A 1 
ATOM 1647 C CA  . ILE A 1 205  ? 12.757  11.805  -6.963  1.00 65.20 205  A 1 
ATOM 1648 C C   . ILE A 1 205  ? 14.234  12.094  -7.261  1.00 65.73 205  A 1 
ATOM 1649 O O   . ILE A 1 205  ? 15.037  11.175  -7.415  1.00 61.90 205  A 1 
ATOM 1650 C CB  . ILE A 1 205  ? 11.841  12.037  -8.195  1.00 61.75 205  A 1 
ATOM 1651 C CG1 . ILE A 1 205  ? 10.359  11.744  -7.845  1.00 57.05 205  A 1 
ATOM 1652 C CG2 . ILE A 1 205  ? 12.306  11.159  -9.370  1.00 54.89 205  A 1 
ATOM 1653 C CD1 . ILE A 1 205  ? 9.357   12.105  -8.962  1.00 51.55 205  A 1 
ATOM 1654 N N   . ASN A 1 206  ? 14.616  13.373  -7.271  1.00 63.51 206  A 1 
ATOM 1655 C CA  . ASN A 1 206  ? 15.923  13.857  -7.719  1.00 64.00 206  A 1 
ATOM 1656 C C   . ASN A 1 206  ? 16.766  14.422  -6.554  1.00 64.66 206  A 1 
ATOM 1657 O O   . ASN A 1 206  ? 17.153  15.589  -6.565  1.00 62.77 206  A 1 
ATOM 1658 C CB  . ASN A 1 206  ? 15.705  14.888  -8.838  1.00 62.02 206  A 1 
ATOM 1659 C CG  . ASN A 1 206  ? 14.967  14.307  -10.024 1.00 58.98 206  A 1 
ATOM 1660 O OD1 . ASN A 1 206  ? 15.386  13.342  -10.635 1.00 54.70 206  A 1 
ATOM 1661 N ND2 . ASN A 1 206  ? 13.836  14.864  -10.376 1.00 55.18 206  A 1 
ATOM 1662 N N   . ARG A 1 207  ? 17.055  13.599  -5.547  1.00 66.50 207  A 1 
ATOM 1663 C CA  . ARG A 1 207  ? 17.701  14.049  -4.291  1.00 66.32 207  A 1 
ATOM 1664 C C   . ARG A 1 207  ? 19.079  14.681  -4.457  1.00 67.68 207  A 1 
ATOM 1665 O O   . ARG A 1 207  ? 19.454  15.533  -3.649  1.00 64.00 207  A 1 
ATOM 1666 C CB  . ARG A 1 207  ? 17.815  12.887  -3.298  1.00 63.48 207  A 1 
ATOM 1667 C CG  . ARG A 1 207  ? 16.449  12.430  -2.793  1.00 58.91 207  A 1 
ATOM 1668 C CD  . ARG A 1 207  ? 16.617  11.366  -1.698  1.00 55.08 207  A 1 
ATOM 1669 N NE  . ARG A 1 207  ? 15.306  10.871  -1.264  1.00 50.04 207  A 1 
ATOM 1670 C CZ  . ARG A 1 207  ? 14.856  10.778  -0.017  1.00 44.45 207  A 1 
ATOM 1671 N NH1 . ARG A 1 207  ? 15.606  11.005  1.016   1.00 41.80 207  A 1 
ATOM 1672 N NH2 . ARG A 1 207  ? 13.622  10.482  0.195   1.00 40.70 207  A 1 
ATOM 1673 N N   . ASP A 1 208  ? 19.833  14.265  -5.474  1.00 65.24 208  A 1 
ATOM 1674 C CA  . ASP A 1 208  ? 21.194  14.736  -5.730  1.00 65.28 208  A 1 
ATOM 1675 C C   . ASP A 1 208  ? 21.226  16.047  -6.553  1.00 64.98 208  A 1 
ATOM 1676 O O   . ASP A 1 208  ? 22.306  16.571  -6.840  1.00 61.98 208  A 1 
ATOM 1677 C CB  . ASP A 1 208  ? 22.008  13.602  -6.393  1.00 63.15 208  A 1 
ATOM 1678 C CG  . ASP A 1 208  ? 22.114  12.327  -5.543  1.00 60.32 208  A 1 
ATOM 1679 O OD1 . ASP A 1 208  ? 22.296  12.433  -4.315  1.00 56.41 208  A 1 
ATOM 1680 O OD2 . ASP A 1 208  ? 22.025  11.217  -6.116  1.00 56.30 208  A 1 
ATOM 1681 N N   . ASP A 1 209  ? 20.059  16.575  -6.923  1.00 62.95 209  A 1 
ATOM 1682 C CA  . ASP A 1 209  ? 19.962  17.825  -7.670  1.00 63.80 209  A 1 
ATOM 1683 C C   . ASP A 1 209  ? 20.378  19.025  -6.785  1.00 64.29 209  A 1 
ATOM 1684 O O   . ASP A 1 209  ? 19.943  19.118  -5.630  1.00 62.25 209  A 1 
ATOM 1685 C CB  . ASP A 1 209  ? 18.545  17.993  -8.231  1.00 61.93 209  A 1 
ATOM 1686 C CG  . ASP A 1 209  ? 18.475  19.096  -9.291  1.00 58.73 209  A 1 
ATOM 1687 O OD1 . ASP A 1 209  ? 18.703  20.270  -8.923  1.00 56.08 209  A 1 
ATOM 1688 O OD2 . ASP A 1 209  ? 18.220  18.766  -10.466 1.00 55.78 209  A 1 
ATOM 1689 N N   . PRO A 1 210  ? 21.179  19.967  -7.299  1.00 59.63 210  A 1 
ATOM 1690 C CA  . PRO A 1 210  ? 21.553  21.179  -6.570  1.00 59.17 210  A 1 
ATOM 1691 C C   . PRO A 1 210  ? 20.365  21.969  -6.004  1.00 60.68 210  A 1 
ATOM 1692 O O   . PRO A 1 210  ? 20.489  22.597  -4.952  1.00 58.77 210  A 1 
ATOM 1693 C CB  . PRO A 1 210  ? 22.341  22.023  -7.574  1.00 56.12 210  A 1 
ATOM 1694 C CG  . PRO A 1 210  ? 22.942  20.984  -8.509  1.00 54.62 210  A 1 
ATOM 1695 C CD  . PRO A 1 210  ? 21.865  19.912  -8.576  1.00 57.18 210  A 1 
ATOM 1696 N N   . TYR A 1 211  ? 19.201  21.903  -6.657  1.00 60.23 211  A 1 
ATOM 1697 C CA  . TYR A 1 211  ? 17.956  22.525  -6.198  1.00 61.64 211  A 1 
ATOM 1698 C C   . TYR A 1 211  ? 17.528  22.031  -4.807  1.00 64.09 211  A 1 
ATOM 1699 O O   . TYR A 1 211  ? 16.988  22.785  -3.994  1.00 61.35 211  A 1 
ATOM 1700 C CB  . TYR A 1 211  ? 16.874  22.232  -7.244  1.00 58.38 211  A 1 
ATOM 1701 C CG  . TYR A 1 211  ? 15.635  23.104  -7.191  1.00 55.17 211  A 1 
ATOM 1702 C CD1 . TYR A 1 211  ? 14.357  22.521  -7.343  1.00 50.95 211  A 1 
ATOM 1703 C CD2 . TYR A 1 211  ? 15.753  24.493  -7.066  1.00 50.23 211  A 1 
ATOM 1704 C CE1 . TYR A 1 211  ? 13.214  23.336  -7.389  1.00 46.92 211  A 1 
ATOM 1705 C CE2 . TYR A 1 211  ? 14.604  25.313  -7.098  1.00 47.60 211  A 1 
ATOM 1706 C CZ  . TYR A 1 211  ? 13.337  24.736  -7.267  1.00 47.23 211  A 1 
ATOM 1707 O OH  . TYR A 1 211  ? 12.236  25.532  -7.309  1.00 45.38 211  A 1 
ATOM 1708 N N   . CYS A 1 212  ? 17.855  20.778  -4.475  1.00 68.89 212  A 1 
ATOM 1709 C CA  . CYS A 1 212  ? 17.474  20.136  -3.219  1.00 69.82 212  A 1 
ATOM 1710 C C   . CYS A 1 212  ? 18.262  20.617  -1.997  1.00 70.36 212  A 1 
ATOM 1711 O O   . CYS A 1 212  ? 17.872  20.339  -0.862  1.00 68.47 212  A 1 
ATOM 1712 C CB  . CYS A 1 212  ? 17.570  18.627  -3.408  1.00 69.14 212  A 1 
ATOM 1713 S SG  . CYS A 1 212  ? 16.492  18.087  -4.763  1.00 66.51 212  A 1 
ATOM 1714 N N   . GLN A 1 213  ? 19.315  21.406  -2.203  1.00 68.13 213  A 1 
ATOM 1715 C CA  . GLN A 1 213  ? 20.011  22.073  -1.101  1.00 67.20 213  A 1 
ATOM 1716 C C   . GLN A 1 213  ? 19.109  23.076  -0.372  1.00 68.47 213  A 1 
ATOM 1717 O O   . GLN A 1 213  ? 19.309  23.328  0.807   1.00 66.86 213  A 1 
ATOM 1718 C CB  . GLN A 1 213  ? 21.279  22.759  -1.621  1.00 64.58 213  A 1 
ATOM 1719 C CG  . GLN A 1 213  ? 22.282  21.744  -2.203  1.00 59.42 213  A 1 
ATOM 1720 C CD  . GLN A 1 213  ? 23.568  22.394  -2.698  1.00 55.45 213  A 1 
ATOM 1721 O OE1 . GLN A 1 213  ? 23.836  23.567  -2.521  1.00 51.56 213  A 1 
ATOM 1722 N NE2 . GLN A 1 213  ? 24.437  21.627  -3.322  1.00 48.50 213  A 1 
ATOM 1723 N N   . LEU A 1 214  ? 18.070  23.590  -1.043  1.00 67.54 214  A 1 
ATOM 1724 C CA  . LEU A 1 214  ? 17.088  24.493  -0.444  1.00 68.04 214  A 1 
ATOM 1725 C C   . LEU A 1 214  ? 16.315  23.860  0.714   1.00 69.84 214  A 1 
ATOM 1726 O O   . LEU A 1 214  ? 15.924  24.580  1.636   1.00 69.00 214  A 1 
ATOM 1727 C CB  . LEU A 1 214  ? 16.094  24.963  -1.520  1.00 66.07 214  A 1 
ATOM 1728 C CG  . LEU A 1 214  ? 16.683  25.947  -2.532  1.00 63.35 214  A 1 
ATOM 1729 C CD1 . LEU A 1 214  ? 15.659  26.230  -3.630  1.00 59.88 214  A 1 
ATOM 1730 C CD2 . LEU A 1 214  ? 17.043  27.280  -1.866  1.00 59.09 214  A 1 
ATOM 1731 N N   . ILE A 1 215  ? 16.111  22.541  0.729   1.00 73.19 215  A 1 
ATOM 1732 C CA  . ILE A 1 215  ? 15.374  21.844  1.789   1.00 74.91 215  A 1 
ATOM 1733 C C   . ILE A 1 215  ? 16.000  22.123  3.158   1.00 76.35 215  A 1 
ATOM 1734 O O   . ILE A 1 215  ? 15.284  22.430  4.114   1.00 75.19 215  A 1 
ATOM 1735 C CB  . ILE A 1 215  ? 15.305  20.324  1.507   1.00 74.01 215  A 1 
ATOM 1736 C CG1 . ILE A 1 215  ? 14.468  20.080  0.233   1.00 71.46 215  A 1 
ATOM 1737 C CG2 . ILE A 1 215  ? 14.718  19.562  2.705   1.00 70.83 215  A 1 
ATOM 1738 C CD1 . ILE A 1 215  ? 14.421  18.612  -0.204  1.00 65.22 215  A 1 
ATOM 1739 N N   . SER A 1 216  ? 17.325  22.068  3.256   1.00 76.41 216  A 1 
ATOM 1740 C CA  . SER A 1 216  ? 18.025  22.320  4.514   1.00 75.90 216  A 1 
ATOM 1741 C C   . SER A 1 216  ? 17.841  23.756  5.014   1.00 77.01 216  A 1 
ATOM 1742 O O   . SER A 1 216  ? 17.793  23.985  6.216   1.00 75.11 216  A 1 
ATOM 1743 C CB  . SER A 1 216  ? 19.516  22.016  4.350   1.00 73.53 216  A 1 
ATOM 1744 O OG  . SER A 1 216  ? 19.713  20.672  3.936   1.00 66.94 216  A 1 
ATOM 1745 N N   . PHE A 1 217  ? 17.693  24.723  4.113   1.00 71.27 217  A 1 
ATOM 1746 C CA  . PHE A 1 217  ? 17.384  26.109  4.463   1.00 71.87 217  A 1 
ATOM 1747 C C   . PHE A 1 217  ? 15.939  26.266  4.926   1.00 73.43 217  A 1 
ATOM 1748 O O   . PHE A 1 217  ? 15.699  26.948  5.924   1.00 72.36 217  A 1 
ATOM 1749 C CB  . PHE A 1 217  ? 17.684  27.049  3.292   1.00 69.55 217  A 1 
ATOM 1750 C CG  . PHE A 1 217  ? 19.157  27.226  3.030   1.00 65.28 217  A 1 
ATOM 1751 C CD1 . PHE A 1 217  ? 19.876  28.220  3.713   1.00 60.25 217  A 1 
ATOM 1752 C CD2 . PHE A 1 217  ? 19.820  26.383  2.120   1.00 58.95 217  A 1 
ATOM 1753 C CE1 . PHE A 1 217  ? 21.254  28.380  3.486   1.00 54.29 217  A 1 
ATOM 1754 C CE2 . PHE A 1 217  ? 21.201  26.533  1.896   1.00 53.80 217  A 1 
ATOM 1755 C CZ  . PHE A 1 217  ? 21.920  27.532  2.579   1.00 55.16 217  A 1 
ATOM 1756 N N   . PHE A 1 218  ? 14.971  25.611  4.279   1.00 73.54 218  A 1 
ATOM 1757 C CA  . PHE A 1 218  ? 13.577  25.619  4.722   1.00 74.48 218  A 1 
ATOM 1758 C C   . PHE A 1 218  ? 13.428  24.997  6.112   1.00 75.01 218  A 1 
ATOM 1759 O O   . PHE A 1 218  ? 12.741  25.562  6.962   1.00 74.30 218  A 1 
ATOM 1760 C CB  . PHE A 1 218  ? 12.693  24.887  3.699   1.00 73.45 218  A 1 
ATOM 1761 C CG  . PHE A 1 218  ? 12.699  25.440  2.288   1.00 72.82 218  A 1 
ATOM 1762 C CD1 . PHE A 1 218  ? 12.945  26.807  2.022   1.00 68.19 218  A 1 
ATOM 1763 C CD2 . PHE A 1 218  ? 12.424  24.583  1.203   1.00 67.83 218  A 1 
ATOM 1764 C CE1 . PHE A 1 218  ? 12.923  27.300  0.704   1.00 65.34 218  A 1 
ATOM 1765 C CE2 . PHE A 1 218  ? 12.404  25.069  -0.105  1.00 65.46 218  A 1 
ATOM 1766 C CZ  . PHE A 1 218  ? 12.652  26.429  -0.364  1.00 67.72 218  A 1 
ATOM 1767 N N   . GLU A 1 219  ? 14.137  23.906  6.384   1.00 75.99 219  A 1 
ATOM 1768 C CA  . GLU A 1 219  ? 14.147  23.272  7.705   1.00 77.51 219  A 1 
ATOM 1769 C C   . GLU A 1 219  ? 14.786  24.159  8.785   1.00 78.49 219  A 1 
ATOM 1770 O O   . GLU A 1 219  ? 14.316  24.166  9.926   1.00 78.33 219  A 1 
ATOM 1771 C CB  . GLU A 1 219  ? 14.866  21.920  7.637   1.00 76.67 219  A 1 
ATOM 1772 C CG  . GLU A 1 219  ? 14.046  20.875  6.849   1.00 73.88 219  A 1 
ATOM 1773 C CD  . GLU A 1 219  ? 14.659  19.473  6.866   1.00 71.43 219  A 1 
ATOM 1774 O OE1 . GLU A 1 219  ? 13.871  18.522  6.598   1.00 63.89 219  A 1 
ATOM 1775 O OE2 . GLU A 1 219  ? 15.849  19.300  7.198   1.00 63.91 219  A 1 
ATOM 1776 N N   . LEU A 1 220  ? 15.823  24.928  8.456   1.00 76.09 220  A 1 
ATOM 1777 C CA  . LEU A 1 220  ? 16.390  25.919  9.380   1.00 76.37 220  A 1 
ATOM 1778 C C   . LEU A 1 220  ? 15.381  27.029  9.683   1.00 77.23 220  A 1 
ATOM 1779 O O   . LEU A 1 220  ? 15.180  27.360  10.851  1.00 77.24 220  A 1 
ATOM 1780 C CB  . LEU A 1 220  ? 17.699  26.494  8.808   1.00 75.78 220  A 1 
ATOM 1781 C CG  . LEU A 1 220  ? 18.314  27.589  9.703   1.00 72.87 220  A 1 
ATOM 1782 C CD1 . LEU A 1 220  ? 18.731  27.054  11.076  1.00 68.51 220  A 1 
ATOM 1783 C CD2 . LEU A 1 220  ? 19.548  28.195  9.038   1.00 68.71 220  A 1 
ATOM 1784 N N   . VAL A 1 221  ? 14.700  27.557  8.669   1.00 76.03 221  A 1 
ATOM 1785 C CA  . VAL A 1 221  ? 13.666  28.590  8.857   1.00 75.87 221  A 1 
ATOM 1786 C C   . VAL A 1 221  ? 12.534  28.074  9.736   1.00 77.12 221  A 1 
ATOM 1787 O O   . VAL A 1 221  ? 12.143  28.762  10.671  1.00 75.85 221  A 1 
ATOM 1788 C CB  . VAL A 1 221  ? 13.149  29.100  7.498   1.00 73.52 221  A 1 
ATOM 1789 C CG1 . VAL A 1 221  ? 11.939  30.029  7.649   1.00 67.72 221  A 1 
ATOM 1790 C CG2 . VAL A 1 221  ? 14.247  29.891  6.786   1.00 67.31 221  A 1 
ATOM 1791 N N   . ASP A 1 222  ? 12.071  26.842  9.527   1.00 76.53 222  A 1 
ATOM 1792 C CA  . ASP A 1 222  ? 11.077  26.205  10.384  1.00 79.61 222  A 1 
ATOM 1793 C C   . ASP A 1 222  ? 11.565  26.076  11.840  1.00 81.37 222  A 1 
ATOM 1794 O O   . ASP A 1 222  ? 10.799  26.318  12.774  1.00 81.77 222  A 1 
ATOM 1795 C CB  . ASP A 1 222  ? 10.716  24.815  9.846   1.00 78.06 222  A 1 
ATOM 1796 C CG  . ASP A 1 222  ? 9.784   24.809  8.632   1.00 75.06 222  A 1 
ATOM 1797 O OD1 . ASP A 1 222  ? 9.035   25.799  8.432   1.00 71.05 222  A 1 
ATOM 1798 O OD2 . ASP A 1 222  ? 9.701   23.745  7.972   1.00 68.39 222  A 1 
ATOM 1799 N N   . SER A 1 223  ? 12.841  25.735  12.039  1.00 81.59 223  A 1 
ATOM 1800 C CA  . SER A 1 223  ? 13.451  25.649  13.369  1.00 82.71 223  A 1 
ATOM 1801 C C   . SER A 1 223  ? 13.449  26.995  14.095  1.00 83.82 223  A 1 
ATOM 1802 O O   . SER A 1 223  ? 13.083  27.078  15.272  1.00 84.46 223  A 1 
ATOM 1803 C CB  . SER A 1 223  ? 14.890  25.127  13.277  1.00 82.46 223  A 1 
ATOM 1804 O OG  . SER A 1 223  ? 14.928  23.837  12.699  1.00 73.69 223  A 1 
ATOM 1805 N N   . ILE A 1 224  ? 13.799  28.061  13.392  1.00 80.22 224  A 1 
ATOM 1806 C CA  . ILE A 1 224  ? 13.812  29.423  13.942  1.00 79.51 224  A 1 
ATOM 1807 C C   . ILE A 1 224  ? 12.393  29.956  14.165  1.00 80.37 224  A 1 
ATOM 1808 O O   . ILE A 1 224  ? 12.129  30.596  15.182  1.00 79.90 224  A 1 
ATOM 1809 C CB  . ILE A 1 224  ? 14.655  30.354  13.041  1.00 78.25 224  A 1 
ATOM 1810 C CG1 . ILE A 1 224  ? 16.126  29.902  12.872  1.00 74.64 224  A 1 
ATOM 1811 C CG2 . ILE A 1 224  ? 14.628  31.783  13.589  1.00 73.67 224  A 1 
ATOM 1812 C CD1 . ILE A 1 224  ? 16.961  29.826  14.153  1.00 67.41 224  A 1 
ATOM 1813 N N   . ASP A 1 225  ? 11.434  29.654  13.287  1.00 79.45 225  A 1 
ATOM 1814 C CA  . ASP A 1 225  ? 10.027  30.014  13.486  1.00 80.16 225  A 1 
ATOM 1815 C C   . ASP A 1 225  ? 9.432   29.332  14.724  1.00 80.74 225  A 1 
ATOM 1816 O O   . ASP A 1 225  ? 8.721   29.968  15.505  1.00 79.97 225  A 1 
ATOM 1817 C CB  . ASP A 1 225  ? 9.191   29.640  12.254  1.00 78.15 225  A 1 
ATOM 1818 C CG  . ASP A 1 225  ? 9.151   30.712  11.176  1.00 73.41 225  A 1 
ATOM 1819 O OD1 . ASP A 1 225  ? 9.547   31.880  11.435  1.00 68.42 225  A 1 
ATOM 1820 O OD2 . ASP A 1 225  ? 8.557   30.403  10.111  1.00 66.52 225  A 1 
ATOM 1821 N N   . ASN A 1 226  ? 9.757   28.057  14.936  1.00 80.92 226  A 1 
ATOM 1822 C CA  . ASN A 1 226  ? 9.358   27.330  16.135  1.00 82.05 226  A 1 
ATOM 1823 C C   . ASN A 1 226  ? 9.988   27.935  17.393  1.00 81.96 226  A 1 
ATOM 1824 O O   . ASN A 1 226  ? 9.283   28.122  18.384  1.00 82.68 226  A 1 
ATOM 1825 C CB  . ASN A 1 226  ? 9.719   25.847  15.978  1.00 82.35 226  A 1 
ATOM 1826 C CG  . ASN A 1 226  ? 8.794   25.114  15.023  1.00 81.10 226  A 1 
ATOM 1827 O OD1 . ASN A 1 226  ? 7.602   25.357  14.956  1.00 75.23 226  A 1 
ATOM 1828 N ND2 . ASN A 1 226  ? 9.306   24.146  14.302  1.00 74.13 226  A 1 
ATOM 1829 N N   . LEU A 1 227  ? 11.258  28.312  17.335  1.00 82.16 227  A 1 
ATOM 1830 C CA  . LEU A 1 227  ? 11.910  29.058  18.422  1.00 81.33 227  A 1 
ATOM 1831 C C   . LEU A 1 227  ? 11.154  30.356  18.733  1.00 80.82 227  A 1 
ATOM 1832 O O   . LEU A 1 227  ? 10.811  30.619  19.887  1.00 81.17 227  A 1 
ATOM 1833 C CB  . LEU A 1 227  ? 13.376  29.341  18.027  1.00 81.90 227  A 1 
ATOM 1834 C CG  . LEU A 1 227  ? 14.146  30.201  19.041  1.00 81.38 227  A 1 
ATOM 1835 C CD1 . LEU A 1 227  ? 14.448  29.430  20.324  1.00 74.19 227  A 1 
ATOM 1836 C CD2 . LEU A 1 227  ? 15.471  30.670  18.437  1.00 76.39 227  A 1 
ATOM 1837 N N   . CYS A 1 228  ? 10.821  31.140  17.716  1.00 84.92 228  A 1 
ATOM 1838 C CA  . CYS A 1 228  ? 10.092  32.400  17.854  1.00 82.58 228  A 1 
ATOM 1839 C C   . CYS A 1 228  ? 8.662   32.227  18.387  1.00 81.21 228  A 1 
ATOM 1840 O O   . CYS A 1 228  ? 8.124   33.145  19.013  1.00 77.97 228  A 1 
ATOM 1841 C CB  . CYS A 1 228  ? 10.057  33.089  16.488  1.00 80.79 228  A 1 
ATOM 1842 S SG  . CYS A 1 228  ? 11.669  33.684  15.956  1.00 76.85 228  A 1 
ATOM 1843 N N   . GLY A 1 229  ? 8.040   31.084  18.119  1.00 83.26 229  A 1 
ATOM 1844 C CA  . GLY A 1 229  ? 6.725   30.725  18.640  1.00 82.70 229  A 1 
ATOM 1845 C C   . GLY A 1 229  ? 6.743   30.230  20.088  1.00 83.25 229  A 1 
ATOM 1846 O O   . GLY A 1 229  ? 5.753   30.409  20.793  1.00 81.59 229  A 1 
ATOM 1847 N N   . LEU A 1 230  ? 7.847   29.636  20.529  1.00 81.54 230  A 1 
ATOM 1848 C CA  . LEU A 1 230  ? 7.964   28.991  21.840  1.00 82.42 230  A 1 
ATOM 1849 C C   . LEU A 1 230  ? 8.564   29.903  22.921  1.00 82.37 230  A 1 
ATOM 1850 O O   . LEU A 1 230  ? 8.196   29.764  24.086  1.00 81.73 230  A 1 
ATOM 1851 C CB  . LEU A 1 230  ? 8.814   27.716  21.685  1.00 83.36 230  A 1 
ATOM 1852 C CG  . LEU A 1 230  ? 8.107   26.575  20.928  1.00 80.59 230  A 1 
ATOM 1853 C CD1 . LEU A 1 230  ? 9.123   25.475  20.605  1.00 74.92 230  A 1 
ATOM 1854 C CD2 . LEU A 1 230  ? 6.980   25.961  21.744  1.00 77.75 230  A 1 
ATOM 1855 N N   . VAL A 1 231  ? 9.476   30.800  22.556  1.00 82.38 231  A 1 
ATOM 1856 C CA  . VAL A 1 231  ? 10.212  31.633  23.511  1.00 81.86 231  A 1 
ATOM 1857 C C   . VAL A 1 231  ? 9.673   33.059  23.477  1.00 80.81 231  A 1 
ATOM 1858 O O   . VAL A 1 231  ? 9.596   33.668  22.413  1.00 80.38 231  A 1 
ATOM 1859 C CB  . VAL A 1 231  ? 11.727  31.583  23.243  1.00 82.14 231  A 1 
ATOM 1860 C CG1 . VAL A 1 231  ? 12.509  32.333  24.324  1.00 75.81 231  A 1 
ATOM 1861 C CG2 . VAL A 1 231  ? 12.234  30.137  23.231  1.00 77.17 231  A 1 
ATOM 1862 N N   . THR A 1 232  ? 9.290   33.602  24.630  1.00 81.70 232  A 1 
ATOM 1863 C CA  . THR A 1 232  ? 8.808   34.984  24.748  1.00 80.31 232  A 1 
ATOM 1864 C C   . THR A 1 232  ? 9.968   35.981  24.757  1.00 79.52 232  A 1 
ATOM 1865 O O   . THR A 1 232  ? 11.129  35.594  24.877  1.00 78.32 232  A 1 
ATOM 1866 C CB  . THR A 1 232  ? 7.898   35.193  25.970  1.00 79.35 232  A 1 
ATOM 1867 O OG1 . THR A 1 232  ? 8.642   35.240  27.152  1.00 76.35 232  A 1 
ATOM 1868 C CG2 . THR A 1 232  ? 6.797   34.136  26.102  1.00 75.46 232  A 1 
ATOM 1869 N N   . GLU A 1 233  ? 9.676   37.276  24.625  1.00 78.09 233  A 1 
ATOM 1870 C CA  . GLU A 1 233  ? 10.722  38.319  24.706  1.00 77.54 233  A 1 
ATOM 1871 C C   . GLU A 1 233  ? 11.438  38.303  26.069  1.00 77.91 233  A 1 
ATOM 1872 O O   . GLU A 1 233  ? 12.646  38.466  26.134  1.00 74.59 233  A 1 
ATOM 1873 C CB  . GLU A 1 233  ? 10.094  39.696  24.458  1.00 74.73 233  A 1 
ATOM 1874 C CG  . GLU A 1 233  ? 11.135  40.771  24.061  1.00 67.65 233  A 1 
ATOM 1875 C CD  . GLU A 1 233  ? 11.771  40.525  22.675  1.00 63.76 233  A 1 
ATOM 1876 O OE1 . GLU A 1 233  ? 12.898  40.997  22.446  1.00 58.32 233  A 1 
ATOM 1877 O OE2 . GLU A 1 233  ? 11.123  39.855  21.842  1.00 57.65 233  A 1 
ATOM 1878 N N   . ALA A 1 234  ? 10.692  38.067  27.148  1.00 79.51 234  A 1 
ATOM 1879 C CA  . ALA A 1 234  ? 11.226  38.027  28.505  1.00 79.25 234  A 1 
ATOM 1880 C C   . ALA A 1 234  ? 12.131  36.806  28.758  1.00 80.34 234  A 1 
ATOM 1881 O O   . ALA A 1 234  ? 13.061  36.894  29.560  1.00 77.07 234  A 1 
ATOM 1882 C CB  . ALA A 1 234  ? 10.048  38.043  29.477  1.00 78.40 234  A 1 
ATOM 1883 N N   . ASP A 1 235  ? 11.887  35.691  28.054  1.00 78.82 235  A 1 
ATOM 1884 C CA  . ASP A 1 235  ? 12.641  34.442  28.193  1.00 79.52 235  A 1 
ATOM 1885 C C   . ASP A 1 235  ? 13.792  34.331  27.167  1.00 80.02 235  A 1 
ATOM 1886 O O   . ASP A 1 235  ? 14.501  33.316  27.134  1.00 78.67 235  A 1 
ATOM 1887 C CB  . ASP A 1 235  ? 11.680  33.252  28.091  1.00 79.05 235  A 1 
ATOM 1888 C CG  . ASP A 1 235  ? 10.552  33.292  29.116  1.00 75.62 235  A 1 
ATOM 1889 O OD1 . ASP A 1 235  ? 10.830  33.492  30.314  1.00 70.47 235  A 1 
ATOM 1890 O OD2 . ASP A 1 235  ? 9.380   33.153  28.669  1.00 70.84 235  A 1 
ATOM 1891 N N   . TRP A 1 236  ? 13.973  35.347  26.329  1.00 79.40 236  A 1 
ATOM 1892 C CA  . TRP A 1 236  ? 14.991  35.347  25.278  1.00 79.55 236  A 1 
ATOM 1893 C C   . TRP A 1 236  ? 16.384  35.594  25.858  1.00 78.57 236  A 1 
ATOM 1894 O O   . TRP A 1 236  ? 16.851  36.724  25.982  1.00 75.77 236  A 1 
ATOM 1895 C CB  . TRP A 1 236  ? 14.628  36.349  24.185  1.00 79.46 236  A 1 
ATOM 1896 C CG  . TRP A 1 236  ? 15.359  36.097  22.901  1.00 79.44 236  A 1 
ATOM 1897 C CD1 . TRP A 1 236  ? 16.617  36.484  22.604  1.00 76.20 236  A 1 
ATOM 1898 C CD2 . TRP A 1 236  ? 14.883  35.351  21.741  1.00 80.51 236  A 1 
ATOM 1899 N NE1 . TRP A 1 236  ? 16.955  36.039  21.339  1.00 77.33 236  A 1 
ATOM 1900 C CE2 . TRP A 1 236  ? 15.920  35.340  20.758  1.00 79.08 236  A 1 
ATOM 1901 C CE3 . TRP A 1 236  ? 13.688  34.683  21.420  1.00 78.97 236  A 1 
ATOM 1902 C CZ2 . TRP A 1 236  ? 15.768  34.702  19.521  1.00 78.27 236  A 1 
ATOM 1903 C CZ3 . TRP A 1 236  ? 13.525  34.049  20.186  1.00 76.90 236  A 1 
ATOM 1904 C CH2 . TRP A 1 236  ? 14.556  34.050  19.232  1.00 76.52 236  A 1 
ATOM 1905 N N   . ASN A 1 237  ? 17.062  34.505  26.197  1.00 79.76 237  A 1 
ATOM 1906 C CA  . ASN A 1 237  ? 18.392  34.536  26.791  1.00 79.45 237  A 1 
ATOM 1907 C C   . ASN A 1 237  ? 19.326  33.563  26.063  1.00 79.84 237  A 1 
ATOM 1908 O O   . ASN A 1 237  ? 18.993  32.389  25.900  1.00 76.89 237  A 1 
ATOM 1909 C CB  . ASN A 1 237  ? 18.248  34.229  28.286  1.00 76.63 237  A 1 
ATOM 1910 C CG  . ASN A 1 237  ? 19.555  34.284  29.070  1.00 72.09 237  A 1 
ATOM 1911 O OD1 . ASN A 1 237  ? 20.656  34.278  28.556  1.00 65.53 237  A 1 
ATOM 1912 N ND2 . ASN A 1 237  ? 19.475  34.294  30.370  1.00 64.38 237  A 1 
ATOM 1913 N N   . GLU A 1 238  ? 20.526  33.995  25.707  1.00 74.13 238  A 1 
ATOM 1914 C CA  . GLU A 1 238  ? 21.537  33.178  25.028  1.00 74.86 238  A 1 
ATOM 1915 C C   . GLU A 1 238  ? 21.889  31.887  25.793  1.00 76.52 238  A 1 
ATOM 1916 O O   . GLU A 1 238  ? 22.272  30.878  25.199  1.00 73.73 238  A 1 
ATOM 1917 C CB  . GLU A 1 238  ? 22.788  34.045  24.815  1.00 71.96 238  A 1 
ATOM 1918 C CG  . GLU A 1 238  ? 23.780  33.343  23.891  1.00 65.89 238  A 1 
ATOM 1919 C CD  . GLU A 1 238  ? 25.042  34.143  23.577  1.00 61.94 238  A 1 
ATOM 1920 O OE1 . GLU A 1 238  ? 25.794  33.614  22.718  1.00 55.92 238  A 1 
ATOM 1921 O OE2 . GLU A 1 238  ? 25.264  35.200  24.187  1.00 56.22 238  A 1 
ATOM 1922 N N   . SER A 1 239  ? 21.718  31.896  27.125  1.00 77.97 239  A 1 
ATOM 1923 C CA  . SER A 1 239  ? 21.926  30.713  27.964  1.00 78.93 239  A 1 
ATOM 1924 C C   . SER A 1 239  ? 20.779  29.699  27.922  1.00 81.55 239  A 1 
ATOM 1925 O O   . SER A 1 239  ? 20.959  28.581  28.419  1.00 78.67 239  A 1 
ATOM 1926 C CB  . SER A 1 239  ? 22.225  31.143  29.403  1.00 76.64 239  A 1 
ATOM 1927 O OG  . SER A 1 239  ? 21.083  31.651  30.058  1.00 70.37 239  A 1 
ATOM 1928 N N   . SER A 1 240  ? 19.618  30.035  27.334  1.00 79.54 240  A 1 
ATOM 1929 C CA  . SER A 1 240  ? 18.467  29.141  27.246  1.00 80.95 240  A 1 
ATOM 1930 C C   . SER A 1 240  ? 18.745  27.952  26.329  1.00 82.94 240  A 1 
ATOM 1931 O O   . SER A 1 240  ? 19.499  28.040  25.357  1.00 84.04 240  A 1 
ATOM 1932 C CB  . SER A 1 240  ? 17.188  29.888  26.826  1.00 79.68 240  A 1 
ATOM 1933 O OG  . SER A 1 240  ? 17.154  30.150  25.446  1.00 72.86 240  A 1 
ATOM 1934 N N   . LEU A 1 241  ? 18.158  26.797  26.645  1.00 76.81 241  A 1 
ATOM 1935 C CA  . LEU A 1 241  ? 18.346  25.581  25.842  1.00 79.73 241  A 1 
ATOM 1936 C C   . LEU A 1 241  ? 17.709  25.694  24.462  1.00 83.25 241  A 1 
ATOM 1937 O O   . LEU A 1 241  ? 18.218  25.101  23.519  1.00 84.64 241  A 1 
ATOM 1938 C CB  . LEU A 1 241  ? 17.770  24.378  26.598  1.00 79.76 241  A 1 
ATOM 1939 C CG  . LEU A 1 241  ? 18.685  23.884  27.723  1.00 76.89 241  A 1 
ATOM 1940 C CD1 . LEU A 1 241  ? 17.929  22.860  28.563  1.00 69.59 241  A 1 
ATOM 1941 C CD2 . LEU A 1 241  ? 19.945  23.192  27.193  1.00 73.38 241  A 1 
ATOM 1942 N N   . GLU A 1 242  ? 16.674  26.478  24.342  1.00 79.21 242  A 1 
ATOM 1943 C CA  . GLU A 1 242  ? 15.976  26.739  23.096  1.00 79.77 242  A 1 
ATOM 1944 C C   . GLU A 1 242  ? 16.884  27.492  22.108  1.00 83.38 242  A 1 
ATOM 1945 O O   . GLU A 1 242  ? 17.019  27.071  20.959  1.00 85.83 242  A 1 
ATOM 1946 C CB  . GLU A 1 242  ? 14.676  27.513  23.402  1.00 80.87 242  A 1 
ATOM 1947 C CG  . GLU A 1 242  ? 13.634  26.751  24.249  1.00 81.12 242  A 1 
ATOM 1948 C CD  . GLU A 1 242  ? 13.960  26.560  25.754  1.00 78.28 242  A 1 
ATOM 1949 O OE1 . GLU A 1 242  ? 13.337  25.696  26.393  1.00 69.50 242  A 1 
ATOM 1950 O OE2 . GLU A 1 242  ? 14.896  27.208  26.273  1.00 73.12 242  A 1 
ATOM 1951 N N   . ILE A 1 243  ? 17.583  28.517  22.567  1.00 79.70 243  A 1 
ATOM 1952 C CA  . ILE A 1 243  ? 18.557  29.245  21.741  1.00 80.82 243  A 1 
ATOM 1953 C C   . ILE A 1 243  ? 19.775  28.371  21.426  1.00 81.63 243  A 1 
ATOM 1954 O O   . ILE A 1 243  ? 20.246  28.360  20.290  1.00 82.66 243  A 1 
ATOM 1955 C CB  . ILE A 1 243  ? 18.940  30.586  22.405  1.00 80.81 243  A 1 
ATOM 1956 C CG1 . ILE A 1 243  ? 17.695  31.508  22.354  1.00 80.02 243  A 1 
ATOM 1957 C CG2 . ILE A 1 243  ? 20.145  31.245  21.702  1.00 78.66 243  A 1 
ATOM 1958 C CD1 . ILE A 1 243  ? 17.892  32.882  22.981  1.00 71.26 243  A 1 
ATOM 1959 N N   . LYS A 1 244  ? 20.249  27.574  22.390  1.00 81.83 244  A 1 
ATOM 1960 C CA  . LYS A 1 244  ? 21.321  26.607  22.157  1.00 83.49 244  A 1 
ATOM 1961 C C   . LYS A 1 244  ? 20.927  25.553  21.117  1.00 85.75 244  A 1 
ATOM 1962 O O   . LYS A 1 244  ? 21.749  25.203  20.267  1.00 87.56 244  A 1 
ATOM 1963 C CB  . LYS A 1 244  ? 21.711  25.945  23.485  1.00 84.60 244  A 1 
ATOM 1964 C CG  . LYS A 1 244  ? 22.478  26.912  24.396  1.00 86.48 244  A 1 
ATOM 1965 C CD  . LYS A 1 244  ? 22.714  26.285  25.772  1.00 84.47 244  A 1 
ATOM 1966 C CE  . LYS A 1 244  ? 23.524  27.251  26.644  1.00 79.61 244  A 1 
ATOM 1967 N NZ  . LYS A 1 244  ? 23.724  26.719  27.996  1.00 71.03 244  A 1 
ATOM 1968 N N   . ALA A 1 245  ? 19.684  25.080  21.124  1.00 82.57 245  A 1 
ATOM 1969 C CA  . ALA A 1 245  ? 19.154  24.169  20.111  1.00 82.95 245  A 1 
ATOM 1970 C C   . ALA A 1 245  ? 19.109  24.815  18.715  1.00 85.47 245  A 1 
ATOM 1971 O O   . ALA A 1 245  ? 19.456  24.174  17.722  1.00 87.02 245  A 1 
ATOM 1972 C CB  . ALA A 1 245  ? 17.772  23.680  20.567  1.00 84.54 245  A 1 
ATOM 1973 N N   . ALA A 1 246  ? 18.760  26.087  18.626  1.00 85.29 246  A 1 
ATOM 1974 C CA  . ALA A 1 246  ? 18.812  26.833  17.368  1.00 82.60 246  A 1 
ATOM 1975 C C   . ALA A 1 246  ? 20.258  27.028  16.866  1.00 81.84 246  A 1 
ATOM 1976 O O   . ALA A 1 246  ? 20.528  26.803  15.684  1.00 82.49 246  A 1 
ATOM 1977 C CB  . ALA A 1 246  ? 18.077  28.159  17.556  1.00 82.94 246  A 1 
ATOM 1978 N N   . LYS A 1 247  ? 21.220  27.335  17.748  1.00 82.67 247  A 1 
ATOM 1979 C CA  . LYS A 1 247  ? 22.662  27.354  17.415  1.00 81.35 247  A 1 
ATOM 1980 C C   . LYS A 1 247  ? 23.133  26.012  16.853  1.00 80.61 247  A 1 
ATOM 1981 O O   . LYS A 1 247  ? 23.840  25.973  15.855  1.00 82.07 247  A 1 
ATOM 1982 C CB  . LYS A 1 247  ? 23.523  27.719  18.636  1.00 82.02 247  A 1 
ATOM 1983 C CG  . LYS A 1 247  ? 23.487  29.202  19.011  1.00 77.24 247  A 1 
ATOM 1984 C CD  . LYS A 1 247  ? 24.499  29.501  20.138  1.00 75.54 247  A 1 
ATOM 1985 C CE  . LYS A 1 247  ? 24.563  30.991  20.476  1.00 68.44 247  A 1 
ATOM 1986 N NZ  . LYS A 1 247  ? 25.662  31.290  21.418  1.00 61.54 247  A 1 
ATOM 1987 N N   . PHE A 1 248  ? 22.682  24.898  17.441  1.00 83.15 248  A 1 
ATOM 1988 C CA  . PHE A 1 248  ? 22.966  23.565  16.925  1.00 82.24 248  A 1 
ATOM 1989 C C   . PHE A 1 248  ? 22.398  23.371  15.512  1.00 82.48 248  A 1 
ATOM 1990 O O   . PHE A 1 248  ? 23.095  22.863  14.638  1.00 81.24 248  A 1 
ATOM 1991 C CB  . PHE A 1 248  ? 22.440  22.511  17.903  1.00 83.31 248  A 1 
ATOM 1992 C CG  . PHE A 1 248  ? 22.787  21.094  17.499  1.00 84.22 248  A 1 
ATOM 1993 C CD1 . PHE A 1 248  ? 21.955  20.382  16.625  1.00 78.07 248  A 1 
ATOM 1994 C CD2 . PHE A 1 248  ? 23.977  20.508  17.960  1.00 79.62 248  A 1 
ATOM 1995 C CE1 . PHE A 1 248  ? 22.319  19.088  16.200  1.00 77.53 248  A 1 
ATOM 1996 C CE2 . PHE A 1 248  ? 24.337  19.217  17.544  1.00 78.07 248  A 1 
ATOM 1997 C CZ  . PHE A 1 248  ? 23.517  18.511  16.656  1.00 82.57 248  A 1 
ATOM 1998 N N   . SER A 1 249  ? 21.171  23.827  15.239  1.00 81.69 249  A 1 
ATOM 1999 C CA  . SER A 1 249  ? 20.547  23.750  13.907  1.00 79.31 249  A 1 
ATOM 2000 C C   . SER A 1 249  ? 21.356  24.513  12.853  1.00 77.45 249  A 1 
ATOM 2001 O O   . SER A 1 249  ? 21.630  23.976  11.784  1.00 79.77 249  A 1 
ATOM 2002 C CB  . SER A 1 249  ? 19.098  24.257  13.955  1.00 81.12 249  A 1 
ATOM 2003 O OG  . SER A 1 249  ? 18.353  23.475  14.868  1.00 75.06 249  A 1 
ATOM 2004 N N   . ILE A 1 250  ? 21.826  25.712  13.172  1.00 79.00 250  A 1 
ATOM 2005 C CA  . ILE A 1 250  ? 22.700  26.505  12.296  1.00 76.45 250  A 1 
ATOM 2006 C C   . ILE A 1 250  ? 24.022  25.780  12.035  1.00 74.98 250  A 1 
ATOM 2007 O O   . ILE A 1 250  ? 24.438  25.635  10.892  1.00 75.13 250  A 1 
ATOM 2008 C CB  . ILE A 1 250  ? 22.924  27.914  12.892  1.00 76.26 250  A 1 
ATOM 2009 C CG1 . ILE A 1 250  ? 21.591  28.687  12.919  1.00 73.55 250  A 1 
ATOM 2010 C CG2 . ILE A 1 250  ? 23.978  28.702  12.088  1.00 73.45 250  A 1 
ATOM 2011 C CD1 . ILE A 1 250  ? 21.646  29.969  13.746  1.00 67.56 250  A 1 
ATOM 2012 N N   . PHE A 1 251  ? 24.656  25.240  13.077  1.00 79.09 251  A 1 
ATOM 2013 C CA  . PHE A 1 251  ? 25.900  24.482  12.941  1.00 76.10 251  A 1 
ATOM 2014 C C   . PHE A 1 251  ? 25.751  23.292  11.983  1.00 75.27 251  A 1 
ATOM 2015 O O   . PHE A 1 251  ? 26.592  23.086  11.117  1.00 75.35 251  A 1 
ATOM 2016 C CB  . PHE A 1 251  ? 26.350  24.011  14.328  1.00 76.96 251  A 1 
ATOM 2017 C CG  . PHE A 1 251  ? 27.505  23.047  14.288  1.00 76.30 251  A 1 
ATOM 2018 C CD1 . PHE A 1 251  ? 27.273  21.655  14.370  1.00 69.40 251  A 1 
ATOM 2019 C CD2 . PHE A 1 251  ? 28.820  23.526  14.134  1.00 71.24 251  A 1 
ATOM 2020 C CE1 . PHE A 1 251  ? 28.346  20.769  14.306  1.00 67.66 251  A 1 
ATOM 2021 C CE2 . PHE A 1 251  ? 29.892  22.630  14.075  1.00 68.53 251  A 1 
ATOM 2022 C CZ  . PHE A 1 251  ? 29.658  21.246  14.162  1.00 73.44 251  A 1 
ATOM 2023 N N   . THR A 1 252  ? 24.657  22.522  12.089  1.00 78.21 252  A 1 
ATOM 2024 C CA  . THR A 1 252  ? 24.432  21.365  11.218  1.00 75.23 252  A 1 
ATOM 2025 C C   . THR A 1 252  ? 24.229  21.737  9.753   1.00 73.03 252  A 1 
ATOM 2026 O O   . THR A 1 252  ? 24.687  21.003  8.880   1.00 73.47 252  A 1 
ATOM 2027 C CB  . THR A 1 252  ? 23.243  20.502  11.683  1.00 75.48 252  A 1 
ATOM 2028 O OG1 . THR A 1 252  ? 22.039  21.206  11.741  1.00 69.41 252  A 1 
ATOM 2029 C CG2 . THR A 1 252  ? 23.516  19.871  13.048  1.00 70.37 252  A 1 
ATOM 2030 N N   . LEU A 1 253  ? 23.632  22.889  9.473   1.00 75.63 253  A 1 
ATOM 2031 C CA  . LEU A 1 253  ? 23.528  23.410  8.117   1.00 73.06 253  A 1 
ATOM 2032 C C   . LEU A 1 253  ? 24.926  23.676  7.537   1.00 72.08 253  A 1 
ATOM 2033 O O   . LEU A 1 253  ? 25.233  23.215  6.437   1.00 71.24 253  A 1 
ATOM 2034 C CB  . LEU A 1 253  ? 22.647  24.671  8.130   1.00 71.24 253  A 1 
ATOM 2035 C CG  . LEU A 1 253  ? 22.442  25.272  6.732   1.00 67.31 253  A 1 
ATOM 2036 C CD1 . LEU A 1 253  ? 21.566  24.381  5.856   1.00 62.85 253  A 1 
ATOM 2037 C CD2 . LEU A 1 253  ? 21.774  26.634  6.848   1.00 64.46 253  A 1 
ATOM 2038 N N   . PHE A 1 254  ? 25.814  24.323  8.303   1.00 74.19 254  A 1 
ATOM 2039 C CA  . PHE A 1 254  ? 27.175  24.612  7.861   1.00 72.11 254  A 1 
ATOM 2040 C C   . PHE A 1 254  ? 28.046  23.363  7.657   1.00 70.23 254  A 1 
ATOM 2041 O O   . PHE A 1 254  ? 28.965  23.401  6.845   1.00 67.44 254  A 1 
ATOM 2042 C CB  . PHE A 1 254  ? 27.844  25.597  8.825   1.00 70.71 254  A 1 
ATOM 2043 C CG  . PHE A 1 254  ? 27.503  27.027  8.481   1.00 69.24 254  A 1 
ATOM 2044 C CD1 . PHE A 1 254  ? 28.149  27.659  7.401   1.00 66.04 254  A 1 
ATOM 2045 C CD2 . PHE A 1 254  ? 26.519  27.722  9.213   1.00 65.90 254  A 1 
ATOM 2046 C CE1 . PHE A 1 254  ? 27.808  28.964  7.041   1.00 63.05 254  A 1 
ATOM 2047 C CE2 . PHE A 1 254  ? 26.178  29.030  8.849   1.00 63.20 254  A 1 
ATOM 2048 C CZ  . PHE A 1 254  ? 26.820  29.651  7.765   1.00 65.49 254  A 1 
ATOM 2049 N N   . GLN A 1 255  ? 27.739  22.236  8.278   1.00 74.61 255  A 1 
ATOM 2050 C CA  . GLN A 1 255  ? 28.438  20.973  7.973   1.00 72.83 255  A 1 
ATOM 2051 C C   . GLN A 1 255  ? 28.254  20.499  6.521   1.00 71.32 255  A 1 
ATOM 2052 O O   . GLN A 1 255  ? 29.053  19.700  6.022   1.00 69.75 255  A 1 
ATOM 2053 C CB  . GLN A 1 255  ? 27.981  19.855  8.910   1.00 72.48 255  A 1 
ATOM 2054 C CG  . GLN A 1 255  ? 28.407  20.082  10.359  1.00 70.78 255  A 1 
ATOM 2055 C CD  . GLN A 1 255  ? 28.334  18.792  11.173  1.00 68.38 255  A 1 
ATOM 2056 O OE1 . GLN A 1 255  ? 27.488  17.929  10.986  1.00 61.35 255  A 1 
ATOM 2057 N NE2 . GLN A 1 255  ? 29.265  18.602  12.061  1.00 59.41 255  A 1 
ATOM 2058 N N   . ARG A 1 256  ? 27.216  20.990  5.849   1.00 71.64 256  A 1 
ATOM 2059 C CA  . ARG A 1 256  ? 26.912  20.704  4.445   1.00 69.37 256  A 1 
ATOM 2060 C C   . ARG A 1 256  ? 27.415  21.792  3.493   1.00 67.26 256  A 1 
ATOM 2061 O O   . ARG A 1 256  ? 27.334  21.613  2.288   1.00 63.35 256  A 1 
ATOM 2062 C CB  . ARG A 1 256  ? 25.403  20.487  4.290   1.00 67.75 256  A 1 
ATOM 2063 C CG  . ARG A 1 256  ? 24.925  19.263  5.072   1.00 65.43 256  A 1 
ATOM 2064 C CD  . ARG A 1 256  ? 23.415  19.084  4.906   1.00 63.39 256  A 1 
ATOM 2065 N NE  . ARG A 1 256  ? 22.989  17.785  5.424   1.00 58.65 256  A 1 
ATOM 2066 C CZ  . ARG A 1 256  ? 21.954  17.064  5.003   1.00 53.53 256  A 1 
ATOM 2067 N NH1 . ARG A 1 256  ? 21.046  17.558  4.215   1.00 50.35 256  A 1 
ATOM 2068 N NH2 . ARG A 1 256  ? 21.846  15.830  5.359   1.00 48.68 256  A 1 
ATOM 2069 N N   . ALA A 1 257  ? 27.929  22.873  4.036   1.00 68.92 257  A 1 
ATOM 2070 C CA  . ALA A 1 257  ? 28.448  23.976  3.233   1.00 67.77 257  A 1 
ATOM 2071 C C   . ALA A 1 257  ? 29.683  23.553  2.426   1.00 67.44 257  A 1 
ATOM 2072 O O   . ALA A 1 257  ? 30.451  22.679  2.856   1.00 65.80 257  A 1 
ATOM 2073 C CB  . ALA A 1 257  ? 28.745  25.172  4.146   1.00 65.31 257  A 1 
ATOM 2074 N N   . PRO A 1 258  ? 29.922  24.181  1.280   1.00 62.31 258  A 1 
ATOM 2075 C CA  . PRO A 1 258  ? 31.187  24.084  0.569   1.00 61.61 258  A 1 
ATOM 2076 C C   . PRO A 1 258  ? 32.375  24.424  1.472   1.00 62.20 258  A 1 
ATOM 2077 O O   . PRO A 1 258  ? 32.253  25.219  2.411   1.00 60.36 258  A 1 
ATOM 2078 C CB  . PRO A 1 258  ? 31.073  25.064  -0.601  1.00 58.93 258  A 1 
ATOM 2079 C CG  . PRO A 1 258  ? 29.576  25.202  -0.815  1.00 58.37 258  A 1 
ATOM 2080 C CD  . PRO A 1 258  ? 29.006  25.064  0.584   1.00 63.00 258  A 1 
ATOM 2081 N N   . LYS A 1 259  ? 33.542  23.827  1.204   1.00 66.04 259  A 1 
ATOM 2082 C CA  . LYS A 1 259  ? 34.728  23.947  2.073   1.00 65.48 259  A 1 
ATOM 2083 C C   . LYS A 1 259  ? 35.183  25.393  2.308   1.00 65.77 259  A 1 
ATOM 2084 O O   . LYS A 1 259  ? 35.682  25.701  3.377   1.00 61.67 259  A 1 
ATOM 2085 C CB  . LYS A 1 259  ? 35.901  23.143  1.501   1.00 62.60 259  A 1 
ATOM 2086 C CG  . LYS A 1 259  ? 35.729  21.635  1.647   1.00 58.97 259  A 1 
ATOM 2087 C CD  . LYS A 1 259  ? 36.993  20.925  1.129   1.00 54.47 259  A 1 
ATOM 2088 C CE  . LYS A 1 259  ? 36.883  19.407  1.307   1.00 48.49 259  A 1 
ATOM 2089 N NZ  . LYS A 1 259  ? 38.089  18.719  0.781   1.00 42.03 259  A 1 
ATOM 2090 N N   . ASP A 1 260  ? 35.002  26.240  1.323   1.00 64.53 260  A 1 
ATOM 2091 C CA  . ASP A 1 260  ? 35.307  27.671  1.364   1.00 64.07 260  A 1 
ATOM 2092 C C   . ASP A 1 260  ? 34.335  28.464  2.257   1.00 63.60 260  A 1 
ATOM 2093 O O   . ASP A 1 260  ? 34.711  29.497  2.813   1.00 59.91 260  A 1 
ATOM 2094 C CB  . ASP A 1 260  ? 35.311  28.208  -0.086  1.00 61.10 260  A 1 
ATOM 2095 C CG  . ASP A 1 260  ? 34.009  27.953  -0.862  1.00 57.51 260  A 1 
ATOM 2096 O OD1 . ASP A 1 260  ? 33.456  26.832  -0.737  1.00 52.13 260  A 1 
ATOM 2097 O OD2 . ASP A 1 260  ? 33.578  28.862  -1.592  1.00 52.73 260  A 1 
ATOM 2098 N N   . MET A 1 261  ? 33.122  27.950  2.488   1.00 63.05 261  A 1 
ATOM 2099 C CA  . MET A 1 261  ? 32.085  28.606  3.290   1.00 61.98 261  A 1 
ATOM 2100 C C   . MET A 1 261  ? 32.089  28.188  4.764   1.00 63.18 261  A 1 
ATOM 2101 O O   . MET A 1 261  ? 31.476  28.869  5.584   1.00 59.38 261  A 1 
ATOM 2102 C CB  . MET A 1 261  ? 30.717  28.361  2.651   1.00 58.13 261  A 1 
ATOM 2103 C CG  . MET A 1 261  ? 30.631  28.959  1.238   1.00 55.03 261  A 1 
ATOM 2104 S SD  . MET A 1 261  ? 30.846  30.765  1.109   1.00 49.85 261  A 1 
ATOM 2105 C CE  . MET A 1 261  ? 29.411  31.311  2.034   1.00 46.02 261  A 1 
ATOM 2106 N N   . HIS A 1 262  ? 32.803  27.129  5.140   1.00 65.69 262  A 1 
ATOM 2107 C CA  . HIS A 1 262  ? 32.913  26.707  6.543   1.00 65.29 262  A 1 
ATOM 2108 C C   . HIS A 1 262  ? 33.494  27.788  7.464   1.00 65.10 262  A 1 
ATOM 2109 O O   . HIS A 1 262  ? 33.192  27.810  8.651   1.00 62.26 262  A 1 
ATOM 2110 C CB  . HIS A 1 262  ? 33.784  25.452  6.649   1.00 62.84 262  A 1 
ATOM 2111 C CG  . HIS A 1 262  ? 33.083  24.184  6.249   1.00 60.56 262  A 1 
ATOM 2112 N ND1 . HIS A 1 262  ? 32.004  23.629  6.889   1.00 54.08 262  A 1 
ATOM 2113 C CD2 . HIS A 1 262  ? 33.445  23.329  5.248   1.00 54.03 262  A 1 
ATOM 2114 C CE1 . HIS A 1 262  ? 31.711  22.470  6.273   1.00 51.55 262  A 1 
ATOM 2115 N NE2 . HIS A 1 262  ? 32.571  22.237  5.278   1.00 53.60 262  A 1 
ATOM 2116 N N   . GLN A 1 263  ? 34.324  28.684  6.930   1.00 66.49 263  A 1 
ATOM 2117 C CA  . GLN A 1 263  ? 34.940  29.770  7.691   1.00 65.80 263  A 1 
ATOM 2118 C C   . GLN A 1 263  ? 33.951  30.879  8.092   1.00 67.24 263  A 1 
ATOM 2119 O O   . GLN A 1 263  ? 34.277  31.709  8.934   1.00 61.85 263  A 1 
ATOM 2120 C CB  . GLN A 1 263  ? 36.091  30.375  6.875   1.00 61.23 263  A 1 
ATOM 2121 C CG  . GLN A 1 263  ? 37.206  29.360  6.590   1.00 57.13 263  A 1 
ATOM 2122 C CD  . GLN A 1 263  ? 38.400  29.963  5.852   1.00 50.37 263  A 1 
ATOM 2123 O OE1 . GLN A 1 263  ? 38.476  31.143  5.560   1.00 47.16 263  A 1 
ATOM 2124 N NE2 . GLN A 1 263  ? 39.393  29.173  5.533   1.00 44.87 263  A 1 
ATOM 2125 N N   . ASN A 1 264  ? 32.745  30.889  7.511   1.00 65.74 264  A 1 
ATOM 2126 C CA  . ASN A 1 264  ? 31.738  31.911  7.794   1.00 65.66 264  A 1 
ATOM 2127 C C   . ASN A 1 264  ? 30.921  31.617  9.063   1.00 67.17 264  A 1 
ATOM 2128 O O   . ASN A 1 264  ? 30.259  32.529  9.553   1.00 62.49 264  A 1 
ATOM 2129 C CB  . ASN A 1 264  ? 30.828  32.076  6.569   1.00 62.07 264  A 1 
ATOM 2130 C CG  . ASN A 1 264  ? 31.527  32.695  5.374   1.00 59.06 264  A 1 
ATOM 2131 O OD1 . ASN A 1 264  ? 32.620  33.206  5.418   1.00 54.39 264  A 1 
ATOM 2132 N ND2 . ASN A 1 264  ? 30.881  32.685  4.241   1.00 54.35 264  A 1 
ATOM 2133 N N   . SER A 1 265  ? 30.956  30.379  9.599   1.00 69.26 265  A 1 
ATOM 2134 C CA  . SER A 1 265  ? 30.378  30.071  10.908  1.00 69.55 265  A 1 
ATOM 2135 C C   . SER A 1 265  ? 31.434  30.229  11.995  1.00 70.48 265  A 1 
ATOM 2136 O O   . SER A 1 265  ? 32.566  29.751  11.850  1.00 68.67 265  A 1 
ATOM 2137 C CB  . SER A 1 265  ? 29.770  28.679  10.952  1.00 66.56 265  A 1 
ATOM 2138 O OG  . SER A 1 265  ? 29.195  28.433  12.210  1.00 60.53 265  A 1 
ATOM 2139 N N   . LYS A 1 266  ? 31.073  30.878  13.097  1.00 73.51 266  A 1 
ATOM 2140 C CA  . LYS A 1 266  ? 31.931  31.094  14.270  1.00 74.10 266  A 1 
ATOM 2141 C C   . LYS A 1 266  ? 31.714  30.035  15.358  1.00 76.66 266  A 1 
ATOM 2142 O O   . LYS A 1 266  ? 32.412  30.061  16.374  1.00 73.66 266  A 1 
ATOM 2143 C CB  . LYS A 1 266  ? 31.699  32.497  14.822  1.00 70.31 266  A 1 
ATOM 2144 C CG  . LYS A 1 266  ? 32.058  33.591  13.809  1.00 64.85 266  A 1 
ATOM 2145 C CD  . LYS A 1 266  ? 31.743  34.957  14.414  1.00 59.71 266  A 1 
ATOM 2146 C CE  . LYS A 1 266  ? 32.024  36.056  13.395  1.00 53.48 266  A 1 
ATOM 2147 N NZ  . LYS A 1 266  ? 31.549  37.367  13.893  1.00 46.07 266  A 1 
ATOM 2148 N N   . ILE A 1 267  ? 30.746  29.116  15.170  1.00 73.61 267  A 1 
ATOM 2149 C CA  . ILE A 1 267  ? 30.386  28.111  16.164  1.00 75.22 267  A 1 
ATOM 2150 C C   . ILE A 1 267  ? 31.475  27.026  16.215  1.00 76.74 267  A 1 
ATOM 2151 O O   . ILE A 1 267  ? 31.699  26.279  15.259  1.00 76.11 267  A 1 
ATOM 2152 C CB  . ILE A 1 267  ? 28.988  27.519  15.904  1.00 74.12 267  A 1 
ATOM 2153 C CG1 . ILE A 1 267  ? 27.902  28.619  15.857  1.00 70.77 267  A 1 
ATOM 2154 C CG2 . ILE A 1 267  ? 28.654  26.508  17.011  1.00 70.27 267  A 1 
ATOM 2155 C CD1 . ILE A 1 267  ? 26.517  28.116  15.418  1.00 65.67 267  A 1 
ATOM 2156 N N   . GLU A 1 268  ? 32.126  26.892  17.371  1.00 76.62 268  A 1 
ATOM 2157 C CA  . GLU A 1 268  ? 33.182  25.910  17.580  1.00 79.27 268  A 1 
ATOM 2158 C C   . GLU A 1 268  ? 32.638  24.513  17.941  1.00 80.99 268  A 1 
ATOM 2159 O O   . GLU A 1 268  ? 31.642  24.360  18.648  1.00 79.53 268  A 1 
ATOM 2160 C CB  . GLU A 1 268  ? 34.161  26.367  18.661  1.00 76.89 268  A 1 
ATOM 2161 C CG  . GLU A 1 268  ? 34.959  27.620  18.291  1.00 71.15 268  A 1 
ATOM 2162 C CD  . GLU A 1 268  ? 36.095  27.894  19.297  1.00 66.65 268  A 1 
ATOM 2163 O OE1 . GLU A 1 268  ? 36.867  28.848  19.051  1.00 58.42 268  A 1 
ATOM 2164 O OE2 . GLU A 1 268  ? 36.229  27.115  20.276  1.00 59.26 268  A 1 
ATOM 2165 N N   . LYS A 1 269  ? 33.354  23.456  17.554  1.00 79.61 269  A 1 
ATOM 2166 C CA  . LYS A 1 269  ? 33.025  22.066  17.930  1.00 81.14 269  A 1 
ATOM 2167 C C   . LYS A 1 269  ? 32.936  21.873  19.455  1.00 82.97 269  A 1 
ATOM 2168 O O   . LYS A 1 269  ? 32.108  21.099  19.930  1.00 82.04 269  A 1 
ATOM 2169 C CB  . LYS A 1 269  ? 34.060  21.085  17.354  1.00 79.39 269  A 1 
ATOM 2170 C CG  . LYS A 1 269  ? 34.011  20.973  15.827  1.00 77.04 269  A 1 
ATOM 2171 C CD  . LYS A 1 269  ? 34.931  19.837  15.358  1.00 73.81 269  A 1 
ATOM 2172 C CE  . LYS A 1 269  ? 34.836  19.625  13.843  1.00 67.83 269  A 1 
ATOM 2173 N NZ  . LYS A 1 269  ? 35.538  18.385  13.423  1.00 61.39 269  A 1 
ATOM 2174 N N   . SER A 1 270  ? 33.788  22.586  20.208  1.00 82.56 270  A 1 
ATOM 2175 C CA  . SER A 1 270  ? 33.804  22.552  21.671  1.00 82.85 270  A 1 
ATOM 2176 C C   . SER A 1 270  ? 32.498  23.087  22.285  1.00 84.65 270  A 1 
ATOM 2177 O O   . SER A 1 270  ? 32.002  22.529  23.273  1.00 83.53 270  A 1 
ATOM 2178 C CB  . SER A 1 270  ? 35.010  23.373  22.159  1.00 81.92 270  A 1 
ATOM 2179 O OG  . SER A 1 270  ? 34.797  24.747  21.932  1.00 74.61 270  A 1 
ATOM 2180 N N   . GLU A 1 271  ? 31.910  24.116  21.698  1.00 79.94 271  A 1 
ATOM 2181 C CA  . GLU A 1 271  ? 30.622  24.677  22.091  1.00 81.86 271  A 1 
ATOM 2182 C C   . GLU A 1 271  ? 29.483  23.697  21.779  1.00 83.17 271  A 1 
ATOM 2183 O O   . GLU A 1 271  ? 28.667  23.412  22.653  1.00 83.20 271  A 1 
ATOM 2184 C CB  . GLU A 1 271  ? 30.419  26.033  21.394  1.00 81.22 271  A 1 
ATOM 2185 C CG  . GLU A 1 271  ? 29.132  26.733  21.863  1.00 76.65 271  A 1 
ATOM 2186 C CD  . GLU A 1 271  ? 28.898  28.111  21.214  1.00 76.11 271  A 1 
ATOM 2187 O OE1 . GLU A 1 271  ? 27.856  28.729  21.557  1.00 67.01 271  A 1 
ATOM 2188 O OE2 . GLU A 1 271  ? 29.734  28.532  20.392  1.00 69.92 271  A 1 
ATOM 2189 N N   . ILE A 1 272  ? 29.490  23.075  20.597  1.00 80.67 272  A 1 
ATOM 2190 C CA  . ILE A 1 272  ? 28.490  22.072  20.204  1.00 81.50 272  A 1 
ATOM 2191 C C   . ILE A 1 272  ? 28.506  20.849  21.124  1.00 83.80 272  A 1 
ATOM 2192 O O   . ILE A 1 272  ? 27.444  20.354  21.488  1.00 84.77 272  A 1 
ATOM 2193 C CB  . ILE A 1 272  ? 28.686  21.679  18.729  1.00 81.00 272  A 1 
ATOM 2194 C CG1 . ILE A 1 272  ? 28.410  22.871  17.797  1.00 79.66 272  A 1 
ATOM 2195 C CG2 . ILE A 1 272  ? 27.809  20.480  18.322  1.00 80.64 272  A 1 
ATOM 2196 C CD1 . ILE A 1 272  ? 26.988  23.464  17.878  1.00 75.02 272  A 1 
ATOM 2197 N N   . THR A 1 273  ? 29.677  20.387  21.566  1.00 83.92 273  A 1 
ATOM 2198 C CA  . THR A 1 273  ? 29.786  19.294  22.544  1.00 82.40 273  A 1 
ATOM 2199 C C   . THR A 1 273  ? 29.072  19.641  23.856  1.00 83.47 273  A 1 
ATOM 2200 O O   . THR A 1 273  ? 28.333  18.813  24.391  1.00 84.45 273  A 1 
ATOM 2201 C CB  . THR A 1 273  ? 31.257  18.953  22.819  1.00 82.15 273  A 1 
ATOM 2202 O OG1 . THR A 1 273  ? 31.899  18.587  21.618  1.00 77.62 273  A 1 
ATOM 2203 C CG2 . THR A 1 273  ? 31.436  17.776  23.784  1.00 76.36 273  A 1 
ATOM 2204 N N   . LYS A 1 274  ? 29.230  20.862  24.355  1.00 84.94 274  A 1 
ATOM 2205 C CA  . LYS A 1 274  ? 28.537  21.336  25.566  1.00 85.82 274  A 1 
ATOM 2206 C C   . LYS A 1 274  ? 27.027  21.427  25.349  1.00 87.34 274  A 1 
ATOM 2207 O O   . LYS A 1 274  ? 26.275  20.869  26.152  1.00 87.40 274  A 1 
ATOM 2208 C CB  . LYS A 1 274  ? 29.085  22.698  26.014  1.00 85.96 274  A 1 
ATOM 2209 C CG  . LYS A 1 274  ? 30.524  22.621  26.514  1.00 78.92 274  A 1 
ATOM 2210 C CD  . LYS A 1 274  ? 31.044  24.033  26.825  1.00 76.11 274  A 1 
ATOM 2211 C CE  . LYS A 1 274  ? 32.512  23.994  27.227  1.00 66.57 274  A 1 
ATOM 2212 N NZ  . LYS A 1 274  ? 33.060  25.372  27.390  1.00 58.42 274  A 1 
ATOM 2213 N N   . ILE A 1 275  ? 26.593  22.040  24.263  1.00 84.45 275  A 1 
ATOM 2214 C CA  . ILE A 1 275  ? 25.171  22.169  23.905  1.00 85.29 275  A 1 
ATOM 2215 C C   . ILE A 1 275  ? 24.503  20.794  23.824  1.00 86.98 275  A 1 
ATOM 2216 O O   . ILE A 1 275  ? 23.470  20.573  24.446  1.00 87.87 275  A 1 
ATOM 2217 C CB  . ILE A 1 275  ? 25.035  22.948  22.573  1.00 86.40 275  A 1 
ATOM 2218 C CG1 . ILE A 1 275  ? 25.411  24.440  22.793  1.00 85.16 275  A 1 
ATOM 2219 C CG2 . ILE A 1 275  ? 23.611  22.830  21.997  1.00 84.70 275  A 1 
ATOM 2220 C CD1 . ILE A 1 275  ? 25.472  25.278  21.510  1.00 80.32 275  A 1 
ATOM 2221 N N   . THR A 1 276  ? 25.119  19.846  23.110  1.00 85.49 276  A 1 
ATOM 2222 C CA  . THR A 1 276  ? 24.609  18.475  22.966  1.00 83.69 276  A 1 
ATOM 2223 C C   . THR A 1 276  ? 24.471  17.785  24.318  1.00 83.66 276  A 1 
ATOM 2224 O O   . THR A 1 276  ? 23.458  17.149  24.594  1.00 86.90 276  A 1 
ATOM 2225 C CB  . THR A 1 276  ? 25.540  17.664  22.051  1.00 86.15 276  A 1 
ATOM 2226 O OG1 . THR A 1 276  ? 25.644  18.283  20.792  1.00 77.10 276  A 1 
ATOM 2227 C CG2 . THR A 1 276  ? 25.045  16.251  21.802  1.00 77.22 276  A 1 
ATOM 2228 N N   . THR A 1 277  ? 25.448  17.944  25.190  1.00 85.20 277  A 1 
ATOM 2229 C CA  . THR A 1 277  ? 25.426  17.378  26.551  1.00 84.05 277  A 1 
ATOM 2230 C C   . THR A 1 277  ? 24.287  17.951  27.390  1.00 84.79 277  A 1 
ATOM 2231 O O   . THR A 1 277  ? 23.576  17.205  28.057  1.00 85.81 277  A 1 
ATOM 2232 C CB  . THR A 1 277  ? 26.751  17.632  27.272  1.00 83.46 277  A 1 
ATOM 2233 O OG1 . THR A 1 277  ? 27.837  17.153  26.524  1.00 76.64 277  A 1 
ATOM 2234 C CG2 . THR A 1 277  ? 26.797  16.939  28.639  1.00 76.74 277  A 1 
ATOM 2235 N N   . GLU A 1 278  ? 24.085  19.256  27.369  1.00 85.67 278  A 1 
ATOM 2236 C CA  . GLU A 1 278  ? 23.023  19.923  28.122  1.00 86.98 278  A 1 
ATOM 2237 C C   . GLU A 1 278  ? 21.625  19.525  27.637  1.00 87.69 278  A 1 
ATOM 2238 O O   . GLU A 1 278  ? 20.733  19.259  28.448  1.00 87.74 278  A 1 
ATOM 2239 C CB  . GLU A 1 278  ? 23.194  21.440  28.014  1.00 88.16 278  A 1 
ATOM 2240 C CG  . GLU A 1 278  ? 24.393  21.984  28.797  1.00 84.79 278  A 1 
ATOM 2241 C CD  . GLU A 1 278  ? 24.554  23.504  28.612  1.00 84.25 278  A 1 
ATOM 2242 O OE1 . GLU A 1 278  ? 25.633  24.077  28.907  1.00 73.93 278  A 1 
ATOM 2243 O OE2 . GLU A 1 278  ? 23.577  24.159  28.186  1.00 76.99 278  A 1 
ATOM 2244 N N   . ILE A 1 279  ? 21.431  19.391  26.319  1.00 86.39 279  A 1 
ATOM 2245 C CA  . ILE A 1 279  ? 20.172  18.921  25.721  1.00 86.39 279  A 1 
ATOM 2246 C C   . ILE A 1 279  ? 19.895  17.476  26.130  1.00 87.79 279  A 1 
ATOM 2247 O O   . ILE A 1 279  ? 18.805  17.185  26.628  1.00 88.75 279  A 1 
ATOM 2248 C CB  . ILE A 1 279  ? 20.203  19.113  24.188  1.00 88.97 279  A 1 
ATOM 2249 C CG1 . ILE A 1 279  ? 20.191  20.618  23.831  1.00 88.59 279  A 1 
ATOM 2250 C CG2 . ILE A 1 279  ? 19.005  18.411  23.530  1.00 88.20 279  A 1 
ATOM 2251 C CD1 . ILE A 1 279  ? 20.485  20.912  22.351  1.00 82.56 279  A 1 
ATOM 2252 N N   . LEU A 1 280  ? 20.867  16.570  25.991  1.00 87.53 280  A 1 
ATOM 2253 C CA  . LEU A 1 280  ? 20.712  15.167  26.392  1.00 85.48 280  A 1 
ATOM 2254 C C   . LEU A 1 280  ? 20.438  15.021  27.889  1.00 84.87 280  A 1 
ATOM 2255 O O   . LEU A 1 280  ? 19.610  14.194  28.280  1.00 85.98 280  A 1 
ATOM 2256 C CB  . LEU A 1 280  ? 21.976  14.374  26.016  1.00 86.11 280  A 1 
ATOM 2257 C CG  . LEU A 1 280  ? 22.108  14.043  24.518  1.00 83.53 280  A 1 
ATOM 2258 C CD1 . LEU A 1 280  ? 23.465  13.389  24.271  1.00 78.05 280  A 1 
ATOM 2259 C CD2 . LEU A 1 280  ? 21.026  13.069  24.051  1.00 80.70 280  A 1 
ATOM 2260 N N   . THR A 1 281  ? 21.080  15.827  28.727  1.00 87.14 281  A 1 
ATOM 2261 C CA  . THR A 1 281  ? 20.826  15.837  30.179  1.00 85.62 281  A 1 
ATOM 2262 C C   . THR A 1 281  ? 19.392  16.280  30.474  1.00 85.89 281  A 1 
ATOM 2263 O O   . THR A 1 281  ? 18.716  15.667  31.292  1.00 85.86 281  A 1 
ATOM 2264 C CB  . THR A 1 281  ? 21.819  16.745  30.916  1.00 84.80 281  A 1 
ATOM 2265 O OG1 . THR A 1 281  ? 23.146  16.355  30.631  1.00 77.53 281  A 1 
ATOM 2266 C CG2 . THR A 1 281  ? 21.663  16.668  32.433  1.00 76.15 281  A 1 
ATOM 2267 N N   . THR A 1 282  ? 18.877  17.261  29.752  1.00 85.56 282  A 1 
ATOM 2268 C CA  . THR A 1 282  ? 17.483  17.694  29.895  1.00 86.28 282  A 1 
ATOM 2269 C C   . THR A 1 282  ? 16.501  16.605  29.486  1.00 87.50 282  A 1 
ATOM 2270 O O   . THR A 1 282  ? 15.541  16.341  30.208  1.00 87.92 282  A 1 
ATOM 2271 C CB  . THR A 1 282  ? 17.230  18.963  29.075  1.00 87.73 282  A 1 
ATOM 2272 O OG1 . THR A 1 282  ? 18.105  19.968  29.530  1.00 81.88 282  A 1 
ATOM 2273 C CG2 . THR A 1 282  ? 15.801  19.490  29.233  1.00 82.24 282  A 1 
ATOM 2274 N N   . PHE A 1 283  ? 16.750  15.914  28.375  1.00 86.99 283  A 1 
ATOM 2275 C CA  . PHE A 1 283  ? 15.938  14.775  27.968  1.00 85.20 283  A 1 
ATOM 2276 C C   . PHE A 1 283  ? 15.973  13.651  29.006  1.00 85.23 283  A 1 
ATOM 2277 O O   . PHE A 1 283  ? 14.930  13.084  29.339  1.00 85.84 283  A 1 
ATOM 2278 C CB  . PHE A 1 283  ? 16.417  14.265  26.601  1.00 86.76 283  A 1 
ATOM 2279 C CG  . PHE A 1 283  ? 16.309  15.210  25.418  1.00 87.44 283  A 1 
ATOM 2280 C CD1 . PHE A 1 283  ? 15.415  16.292  25.414  1.00 81.70 283  A 1 
ATOM 2281 C CD2 . PHE A 1 283  ? 17.077  14.941  24.273  1.00 82.43 283  A 1 
ATOM 2282 C CE1 . PHE A 1 283  ? 15.288  17.102  24.273  1.00 81.57 283  A 1 
ATOM 2283 C CE2 . PHE A 1 283  ? 16.946  15.748  23.129  1.00 81.48 283  A 1 
ATOM 2284 C CZ  . PHE A 1 283  ? 16.050  16.825  23.127  1.00 85.82 283  A 1 
ATOM 2285 N N   . TYR A 1 284  ? 17.138  13.351  29.558  1.00 86.41 284  A 1 
ATOM 2286 C CA  . TYR A 1 284  ? 17.298  12.398  30.657  1.00 83.38 284  A 1 
ATOM 2287 C C   . TYR A 1 284  ? 16.437  12.780  31.870  1.00 83.48 284  A 1 
ATOM 2288 O O   . TYR A 1 284  ? 15.693  11.936  32.385  1.00 83.33 284  A 1 
ATOM 2289 C CB  . TYR A 1 284  ? 18.788  12.315  31.017  1.00 81.60 284  A 1 
ATOM 2290 C CG  . TYR A 1 284  ? 19.081  11.597  32.311  1.00 78.38 284  A 1 
ATOM 2291 C CD1 . TYR A 1 284  ? 19.119  12.311  33.534  1.00 72.30 284  A 1 
ATOM 2292 C CD2 . TYR A 1 284  ? 19.280  10.204  32.319  1.00 72.03 284  A 1 
ATOM 2293 C CE1 . TYR A 1 284  ? 19.338  11.637  34.743  1.00 68.78 284  A 1 
ATOM 2294 C CE2 . TYR A 1 284  ? 19.507  9.526   33.527  1.00 68.66 284  A 1 
ATOM 2295 C CZ  . TYR A 1 284  ? 19.530  10.244  34.744  1.00 71.19 284  A 1 
ATOM 2296 O OH  . TYR A 1 284  ? 19.725  9.580   35.916  1.00 68.72 284  A 1 
ATOM 2297 N N   . ASP A 1 285  ? 16.486  14.022  32.313  1.00 83.71 285  A 1 
ATOM 2298 C CA  . ASP A 1 285  ? 15.729  14.507  33.471  1.00 84.17 285  A 1 
ATOM 2299 C C   . ASP A 1 285  ? 14.212  14.456  33.236  1.00 83.90 285  A 1 
ATOM 2300 O O   . ASP A 1 285  ? 13.448  14.080  34.137  1.00 83.55 285  A 1 
ATOM 2301 C CB  . ASP A 1 285  ? 16.171  15.935  33.819  1.00 83.80 285  A 1 
ATOM 2302 C CG  . ASP A 1 285  ? 17.564  16.005  34.462  1.00 82.09 285  A 1 
ATOM 2303 O OD1 . ASP A 1 285  ? 17.970  15.016  35.107  1.00 77.93 285  A 1 
ATOM 2304 O OD2 . ASP A 1 285  ? 18.179  17.092  34.374  1.00 77.21 285  A 1 
ATOM 2305 N N   . GLU A 1 286  ? 13.759  14.756  32.023  1.00 83.48 286  A 1 
ATOM 2306 C CA  . GLU A 1 286  ? 12.342  14.649  31.672  1.00 83.72 286  A 1 
ATOM 2307 C C   . GLU A 1 286  ? 11.858  13.189  31.577  1.00 83.18 286  A 1 
ATOM 2308 O O   . GLU A 1 286  ? 10.765  12.878  32.056  1.00 82.11 286  A 1 
ATOM 2309 C CB  . GLU A 1 286  ? 12.038  15.400  30.380  1.00 83.86 286  A 1 
ATOM 2310 C CG  . GLU A 1 286  ? 12.050  16.921  30.569  1.00 83.32 286  A 1 
ATOM 2311 C CD  . GLU A 1 286  ? 11.185  17.610  29.509  1.00 84.79 286  A 1 
ATOM 2312 O OE1 . GLU A 1 286  ? 10.479  18.589  29.845  1.00 75.21 286  A 1 
ATOM 2313 O OE2 . GLU A 1 286  ? 11.157  17.131  28.354  1.00 78.96 286  A 1 
ATOM 2314 N N   . PHE A 1 287  ? 12.661  12.266  31.052  1.00 83.17 287  A 1 
ATOM 2315 C CA  . PHE A 1 287  ? 12.330  10.831  31.100  1.00 80.61 287  A 1 
ATOM 2316 C C   . PHE A 1 287  ? 12.251  10.309  32.536  1.00 78.18 287  A 1 
ATOM 2317 O O   . PHE A 1 287  ? 11.366  9.514   32.873  1.00 75.24 287  A 1 
ATOM 2318 C CB  . PHE A 1 287  ? 13.342  10.016  30.286  1.00 80.94 287  A 1 
ATOM 2319 C CG  . PHE A 1 287  ? 12.836  9.716   28.889  1.00 80.50 287  A 1 
ATOM 2320 C CD1 . PHE A 1 287  ? 12.063  8.566   28.661  1.00 74.74 287  A 1 
ATOM 2321 C CD2 . PHE A 1 287  ? 13.092  10.603  27.840  1.00 75.46 287  A 1 
ATOM 2322 C CE1 . PHE A 1 287  ? 11.541  8.304   27.391  1.00 73.44 287  A 1 
ATOM 2323 C CE2 . PHE A 1 287  ? 12.569  10.345  26.562  1.00 74.11 287  A 1 
ATOM 2324 C CZ  . PHE A 1 287  ? 11.790  9.198   26.336  1.00 78.25 287  A 1 
ATOM 2325 N N   . ARG A 1 288  ? 13.137  10.783  33.413  1.00 80.01 288  A 1 
ATOM 2326 C CA  . ARG A 1 288  ? 13.135  10.431  34.835  1.00 77.25 288  A 1 
ATOM 2327 C C   . ARG A 1 288  ? 11.909  10.981  35.563  1.00 76.36 288  A 1 
ATOM 2328 O O   . ARG A 1 288  ? 11.308  10.260  36.365  1.00 74.00 288  A 1 
ATOM 2329 C CB  . ARG A 1 288  ? 14.444  10.928  35.462  1.00 75.62 288  A 1 
ATOM 2330 C CG  . ARG A 1 288  ? 14.574  10.492  36.928  1.00 69.85 288  A 1 
ATOM 2331 C CD  . ARG A 1 288  ? 15.887  11.002  37.506  1.00 67.07 288  A 1 
ATOM 2332 N NE  . ARG A 1 288  ? 15.984  10.706  38.946  1.00 59.24 288  A 1 
ATOM 2333 C CZ  . ARG A 1 288  ? 16.953  11.094  39.755  1.00 54.13 288  A 1 
ATOM 2334 N NH1 . ARG A 1 288  ? 17.959  11.803  39.323  1.00 50.09 288  A 1 
ATOM 2335 N NH2 . ARG A 1 288  ? 16.920  10.787  41.020  1.00 47.41 288  A 1 
ATOM 2336 N N   . SER A 1 289  ? 11.515  12.217  35.273  1.00 79.87 289  A 1 
ATOM 2337 C CA  . SER A 1 289  ? 10.328  12.863  35.840  1.00 78.67 289  A 1 
ATOM 2338 C C   . SER A 1 289  ? 9.019   12.453  35.147  1.00 77.65 289  A 1 
ATOM 2339 O O   . SER A 1 289  ? 7.946   12.776  35.642  1.00 76.05 289  A 1 
ATOM 2340 C CB  . SER A 1 289  ? 10.488  14.384  35.829  1.00 78.64 289  A 1 
ATOM 2341 O OG  . SER A 1 289  ? 10.698  14.846  34.517  1.00 72.46 289  A 1 
ATOM 2342 N N   . LYS A 1 290  ? 9.104   11.676  34.031  1.00 79.65 290  A 1 
ATOM 2343 C CA  . LYS A 1 290  ? 7.965   11.200  33.228  1.00 78.03 290  A 1 
ATOM 2344 C C   . LYS A 1 290  ? 7.142   12.334  32.588  1.00 78.06 290  A 1 
ATOM 2345 O O   . LYS A 1 290  ? 5.935   12.191  32.397  1.00 73.48 290  A 1 
ATOM 2346 C CB  . LYS A 1 290  ? 7.102   10.219  34.044  1.00 76.09 290  A 1 
ATOM 2347 C CG  . LYS A 1 290  ? 7.874   9.052   34.652  1.00 76.33 290  A 1 
ATOM 2348 C CD  . LYS A 1 290  ? 6.930   8.282   35.580  1.00 71.24 290  A 1 
ATOM 2349 C CE  . LYS A 1 290  ? 7.536   6.995   36.122  1.00 67.18 290  A 1 
ATOM 2350 N NZ  . LYS A 1 290  ? 6.500   6.214   36.866  1.00 59.35 290  A 1 
ATOM 2351 N N   . GLN A 1 291  ? 7.798   13.437  32.262  1.00 82.08 291  A 1 
ATOM 2352 C CA  . GLN A 1 291  ? 7.208   14.606  31.612  1.00 82.29 291  A 1 
ATOM 2353 C C   . GLN A 1 291  ? 8.078   15.011  30.421  1.00 83.97 291  A 1 
ATOM 2354 O O   . GLN A 1 291  ? 9.224   15.379  30.619  1.00 80.86 291  A 1 
ATOM 2355 C CB  . GLN A 1 291  ? 7.126   15.766  32.622  1.00 78.17 291  A 1 
ATOM 2356 C CG  . GLN A 1 291  ? 6.110   15.504  33.740  1.00 71.30 291  A 1 
ATOM 2357 C CD  . GLN A 1 291  ? 5.955   16.691  34.689  1.00 66.19 291  A 1 
ATOM 2358 O OE1 . GLN A 1 291  ? 6.610   17.711  34.610  1.00 58.46 291  A 1 
ATOM 2359 N NE2 . GLN A 1 291  ? 5.055   16.603  35.640  1.00 55.89 291  A 1 
ATOM 2360 N N   . LEU A 1 292  ? 7.544   14.967  29.199  1.00 81.11 292  A 1 
ATOM 2361 C CA  . LEU A 1 292  ? 8.309   15.212  27.974  1.00 84.34 292  A 1 
ATOM 2362 C C   . LEU A 1 292  ? 7.975   16.558  27.306  1.00 85.44 292  A 1 
ATOM 2363 O O   . LEU A 1 292  ? 8.049   16.697  26.090  1.00 85.28 292  A 1 
ATOM 2364 C CB  . LEU A 1 292  ? 8.141   14.019  27.007  1.00 84.06 292  A 1 
ATOM 2365 C CG  . LEU A 1 292  ? 8.537   12.645  27.579  1.00 83.76 292  A 1 
ATOM 2366 C CD1 . LEU A 1 292  ? 8.273   11.570  26.527  1.00 79.37 292  A 1 
ATOM 2367 C CD2 . LEU A 1 292  ? 10.007  12.572  27.985  1.00 79.62 292  A 1 
ATOM 2368 N N   . ILE A 1 293  ? 7.547   17.552  28.078  1.00 81.63 293  A 1 
ATOM 2369 C CA  . ILE A 1 293  ? 7.075   18.839  27.540  1.00 83.18 293  A 1 
ATOM 2370 C C   . ILE A 1 293  ? 8.239   19.624  26.936  1.00 84.67 293  A 1 
ATOM 2371 O O   . ILE A 1 293  ? 8.151   20.079  25.798  1.00 84.61 293  A 1 
ATOM 2372 C CB  . ILE A 1 293  ? 6.347   19.652  28.637  1.00 82.16 293  A 1 
ATOM 2373 C CG1 . ILE A 1 293  ? 5.090   18.899  29.131  1.00 78.06 293  A 1 
ATOM 2374 C CG2 . ILE A 1 293  ? 5.964   21.053  28.105  1.00 76.65 293  A 1 
ATOM 2375 C CD1 . ILE A 1 293  ? 4.411   19.529  30.358  1.00 68.43 293  A 1 
ATOM 2376 N N   . LYS A 1 294  ? 9.331   19.742  27.668  1.00 83.75 294  A 1 
ATOM 2377 C CA  . LYS A 1 294  ? 10.520  20.457  27.219  1.00 85.88 294  A 1 
ATOM 2378 C C   . LYS A 1 294  ? 11.244  19.701  26.112  1.00 88.08 294  A 1 
ATOM 2379 O O   . LYS A 1 294  ? 11.649  20.309  25.128  1.00 88.57 294  A 1 
ATOM 2380 C CB  . LYS A 1 294  ? 11.414  20.744  28.434  1.00 86.20 294  A 1 
ATOM 2381 C CG  . LYS A 1 294  ? 12.522  21.734  28.084  1.00 80.36 294  A 1 
ATOM 2382 C CD  . LYS A 1 294  ? 13.249  22.155  29.360  1.00 75.61 294  A 1 
ATOM 2383 C CE  . LYS A 1 294  ? 14.206  23.278  29.001  1.00 66.28 294  A 1 
ATOM 2384 N NZ  . LYS A 1 294  ? 14.863  23.840  30.193  1.00 58.64 294  A 1 
ATOM 2385 N N   . THR A 1 295  ? 11.287  18.364  26.198  1.00 85.70 295  A 1 
ATOM 2386 C CA  . THR A 1 295  ? 11.759  17.497  25.115  1.00 85.71 295  A 1 
ATOM 2387 C C   . THR A 1 295  ? 11.002  17.773  23.819  1.00 87.24 295  A 1 
ATOM 2388 O O   . THR A 1 295  ? 11.621  18.051  22.800  1.00 88.33 295  A 1 
ATOM 2389 C CB  . THR A 1 295  ? 11.632  16.017  25.507  1.00 86.50 295  A 1 
ATOM 2390 O OG1 . THR A 1 295  ? 12.488  15.748  26.584  1.00 81.91 295  A 1 
ATOM 2391 C CG2 . THR A 1 295  ? 12.001  15.044  24.384  1.00 82.41 295  A 1 
ATOM 2392 N N   . ASN A 1 296  ? 9.670   17.777  23.860  1.00 86.78 296  A 1 
ATOM 2393 C CA  . ASN A 1 296  ? 8.851   18.041  22.680  1.00 86.22 296  A 1 
ATOM 2394 C C   . ASN A 1 296  ? 9.099   19.443  22.099  1.00 86.87 296  A 1 
ATOM 2395 O O   . ASN A 1 296  ? 9.144   19.599  20.883  1.00 87.32 296  A 1 
ATOM 2396 C CB  . ASN A 1 296  ? 7.387   17.845  23.071  1.00 85.98 296  A 1 
ATOM 2397 C CG  . ASN A 1 296  ? 6.447   18.088  21.914  1.00 83.74 296  A 1 
ATOM 2398 O OD1 . ASN A 1 296  ? 6.502   17.468  20.874  1.00 74.91 296  A 1 
ATOM 2399 N ND2 . ASN A 1 296  ? 5.537   19.020  22.053  1.00 74.73 296  A 1 
ATOM 2400 N N   . ASN A 1 297  ? 9.271   20.448  22.937  1.00 85.53 297  A 1 
ATOM 2401 C CA  . ASN A 1 297  ? 9.581   21.801  22.477  1.00 86.46 297  A 1 
ATOM 2402 C C   . ASN A 1 297  ? 10.964  21.884  21.820  1.00 87.70 297  A 1 
ATOM 2403 O O   . ASN A 1 297  ? 11.086  22.431  20.728  1.00 87.80 297  A 1 
ATOM 2404 C CB  . ASN A 1 297  ? 9.444   22.779  23.654  1.00 86.49 297  A 1 
ATOM 2405 C CG  . ASN A 1 297  ? 8.005   23.017  24.075  1.00 84.49 297  A 1 
ATOM 2406 O OD1 . ASN A 1 297  ? 7.047   22.626  23.431  1.00 76.87 297  A 1 
ATOM 2407 N ND2 . ASN A 1 297  ? 7.810   23.702  25.180  1.00 76.33 297  A 1 
ATOM 2408 N N   . LEU A 1 298  ? 11.993  21.272  22.426  1.00 86.27 298  A 1 
ATOM 2409 C CA  . LEU A 1 298  ? 13.332  21.215  21.848  1.00 86.44 298  A 1 
ATOM 2410 C C   . LEU A 1 298  ? 13.359  20.434  20.529  1.00 88.21 298  A 1 
ATOM 2411 O O   . LEU A 1 298  ? 14.022  20.856  19.592  1.00 89.85 298  A 1 
ATOM 2412 C CB  . LEU A 1 298  ? 14.312  20.611  22.866  1.00 87.80 298  A 1 
ATOM 2413 C CG  . LEU A 1 298  ? 14.610  21.518  24.076  1.00 87.53 298  A 1 
ATOM 2414 C CD1 . LEU A 1 298  ? 15.410  20.735  25.111  1.00 80.61 298  A 1 
ATOM 2415 C CD2 . LEU A 1 298  ? 15.425  22.753  23.691  1.00 82.88 298  A 1 
ATOM 2416 N N   . LEU A 1 299  ? 12.593  19.339  20.405  1.00 87.89 299  A 1 
ATOM 2417 C CA  . LEU A 1 299  ? 12.499  18.553  19.165  1.00 86.46 299  A 1 
ATOM 2418 C C   . LEU A 1 299  ? 11.925  19.343  17.980  1.00 87.00 299  A 1 
ATOM 2419 O O   . LEU A 1 299  ? 12.235  19.014  16.834  1.00 87.59 299  A 1 
ATOM 2420 C CB  . LEU A 1 299  ? 11.650  17.296  19.407  1.00 87.22 299  A 1 
ATOM 2421 C CG  . LEU A 1 299  ? 12.335  16.193  20.245  1.00 86.15 299  A 1 
ATOM 2422 C CD1 . LEU A 1 299  ? 11.316  15.087  20.504  1.00 79.50 299  A 1 
ATOM 2423 C CD2 . LEU A 1 299  ? 13.541  15.583  19.536  1.00 80.99 299  A 1 
ATOM 2424 N N   . LYS A 1 300  ? 11.116  20.373  18.238  1.00 88.28 300  A 1 
ATOM 2425 C CA  . LYS A 1 300  ? 10.606  21.286  17.199  1.00 86.12 300  A 1 
ATOM 2426 C C   . LYS A 1 300  ? 11.665  22.265  16.697  1.00 86.33 300  A 1 
ATOM 2427 O O   . LYS A 1 300  ? 11.567  22.713  15.568  1.00 85.51 300  A 1 
ATOM 2428 C CB  . LYS A 1 300  ? 9.403   22.068  17.735  1.00 86.44 300  A 1 
ATOM 2429 C CG  . LYS A 1 300  ? 8.177   21.185  17.969  1.00 85.31 300  A 1 
ATOM 2430 C CD  . LYS A 1 300  ? 7.088   21.997  18.676  1.00 80.56 300  A 1 
ATOM 2431 C CE  . LYS A 1 300  ? 5.868   21.114  18.925  1.00 74.11 300  A 1 
ATOM 2432 N NZ  . LYS A 1 300  ? 4.815   21.869  19.644  1.00 64.33 300  A 1 
ATOM 2433 N N   . ILE A 1 301  ? 12.656  22.589  17.529  1.00 86.85 301  A 1 
ATOM 2434 C CA  . ILE A 1 301  ? 13.738  23.532  17.196  1.00 86.22 301  A 1 
ATOM 2435 C C   . ILE A 1 301  ? 14.946  22.788  16.613  1.00 87.01 301  A 1 
ATOM 2436 O O   . ILE A 1 301  ? 15.611  23.276  15.706  1.00 86.74 301  A 1 
ATOM 2437 C CB  . ILE A 1 301  ? 14.127  24.340  18.460  1.00 87.29 301  A 1 
ATOM 2438 C CG1 . ILE A 1 301  ? 12.925  25.133  19.030  1.00 85.97 301  A 1 
ATOM 2439 C CG2 . ILE A 1 301  ? 15.286  25.307  18.142  1.00 85.27 301  A 1 
ATOM 2440 C CD1 . ILE A 1 301  ? 13.160  25.669  20.445  1.00 80.00 301  A 1 
ATOM 2441 N N   . LEU A 1 302  ? 15.235  21.589  17.114  1.00 87.81 302  A 1 
ATOM 2442 C CA  . LEU A 1 302  ? 16.373  20.789  16.678  1.00 86.34 302  A 1 
ATOM 2443 C C   . LEU A 1 302  ? 16.193  20.284  15.233  1.00 86.76 302  A 1 
ATOM 2444 O O   . LEU A 1 302  ? 15.085  19.906  14.858  1.00 87.17 302  A 1 
ATOM 2445 C CB  . LEU A 1 302  ? 16.572  19.620  17.650  1.00 87.37 302  A 1 
ATOM 2446 C CG  . LEU A 1 302  ? 17.146  20.050  19.011  1.00 87.60 302  A 1 
ATOM 2447 C CD1 . LEU A 1 302  ? 16.985  18.905  20.016  1.00 81.79 302  A 1 
ATOM 2448 C CD2 . LEU A 1 302  ? 18.631  20.411  18.912  1.00 84.66 302  A 1 
ATOM 2449 N N   . PRO A 1 303  ? 17.281  20.211  14.443  1.00 87.31 303  A 1 
ATOM 2450 C CA  . PRO A 1 303  ? 17.212  19.774  13.059  1.00 85.02 303  A 1 
ATOM 2451 C C   . PRO A 1 303  ? 16.823  18.298  12.979  1.00 85.51 303  A 1 
ATOM 2452 O O   . PRO A 1 303  ? 16.987  17.528  13.933  1.00 84.95 303  A 1 
ATOM 2453 C CB  . PRO A 1 303  ? 18.604  20.032  12.485  1.00 83.38 303  A 1 
ATOM 2454 C CG  . PRO A 1 303  ? 19.504  19.812  13.699  1.00 83.08 303  A 1 
ATOM 2455 C CD  . PRO A 1 303  ? 18.669  20.389  14.843  1.00 86.45 303  A 1 
ATOM 2456 N N   . LYS A 1 304  ? 16.329  17.869  11.814  1.00 83.50 304  A 1 
ATOM 2457 C CA  . LYS A 1 304  ? 16.125  16.441  11.555  1.00 80.80 304  A 1 
ATOM 2458 C C   . LYS A 1 304  ? 17.465  15.708  11.549  1.00 80.86 304  A 1 
ATOM 2459 O O   . LYS A 1 304  ? 18.501  16.281  11.222  1.00 77.52 304  A 1 
ATOM 2460 C CB  . LYS A 1 304  ? 15.386  16.239  10.236  1.00 77.88 304  A 1 
ATOM 2461 C CG  . LYS A 1 304  ? 13.963  16.816  10.293  1.00 73.23 304  A 1 
ATOM 2462 C CD  . LYS A 1 304  ? 13.290  16.568  8.947   1.00 67.39 304  A 1 
ATOM 2463 C CE  . LYS A 1 304  ? 11.979  17.318  8.854   1.00 60.13 304  A 1 
ATOM 2464 N NZ  . LYS A 1 304  ? 11.599  17.432  7.431   1.00 52.30 304  A 1 
ATOM 2465 N N   . SER A 1 305  ? 17.447  14.424  11.873  1.00 78.67 305  A 1 
ATOM 2466 C CA  . SER A 1 305  ? 18.650  13.587  11.871  1.00 77.02 305  A 1 
ATOM 2467 C C   . SER A 1 305  ? 19.327  13.533  10.498  1.00 77.22 305  A 1 
ATOM 2468 O O   . SER A 1 305  ? 20.552  13.537  10.423  1.00 74.56 305  A 1 
ATOM 2469 C CB  . SER A 1 305  ? 18.307  12.177  12.300  1.00 74.38 305  A 1 
ATOM 2470 O OG  . SER A 1 305  ? 17.346  11.638  11.419  1.00 69.25 305  A 1 
ATOM 2471 N N   . SER A 1 306  ? 18.545  13.580  9.424   1.00 75.56 306  A 1 
ATOM 2472 C CA  . SER A 1 306  ? 19.042  13.656  8.052   1.00 74.01 306  A 1 
ATOM 2473 C C   . SER A 1 306  ? 19.860  14.918  7.773   1.00 74.54 306  A 1 
ATOM 2474 O O   . SER A 1 306  ? 20.679  14.921  6.862   1.00 71.92 306  A 1 
ATOM 2475 C CB  . SER A 1 306  ? 17.856  13.603  7.073   1.00 71.29 306  A 1 
ATOM 2476 O OG  . SER A 1 306  ? 16.963  14.672  7.320   1.00 65.74 306  A 1 
ATOM 2477 N N   . ALA A 1 307  ? 19.678  15.989  8.551   1.00 76.98 307  A 1 
ATOM 2478 C CA  . ALA A 1 307  ? 20.468  17.209  8.443   1.00 77.05 307  A 1 
ATOM 2479 C C   . ALA A 1 307  ? 21.826  17.106  9.165   1.00 78.41 307  A 1 
ATOM 2480 O O   . ALA A 1 307  ? 22.749  17.852  8.835   1.00 76.81 307  A 1 
ATOM 2481 C CB  . ALA A 1 307  ? 19.643  18.391  8.951   1.00 74.95 307  A 1 
ATOM 2482 N N   . ILE A 1 308  ? 21.967  16.167  10.095  1.00 76.60 308  A 1 
ATOM 2483 C CA  . ILE A 1 308  ? 23.182  15.959  10.872  1.00 78.73 308  A 1 
ATOM 2484 C C   . ILE A 1 308  ? 24.067  14.963  10.118  1.00 79.29 308  A 1 
ATOM 2485 O O   . ILE A 1 308  ? 23.694  13.814  9.905   1.00 77.55 308  A 1 
ATOM 2486 C CB  . ILE A 1 308  ? 22.854  15.474  12.300  1.00 79.81 308  A 1 
ATOM 2487 C CG1 . ILE A 1 308  ? 21.886  16.449  13.017  1.00 79.43 308  A 1 
ATOM 2488 C CG2 . ILE A 1 308  ? 24.160  15.313  13.107  1.00 78.08 308  A 1 
ATOM 2489 C CD1 . ILE A 1 308  ? 21.344  15.943  14.362  1.00 72.78 308  A 1 
ATOM 2490 N N   . LYS A 1 309  ? 25.281  15.388  9.748   1.00 77.33 309  A 1 
ATOM 2491 C CA  . LYS A 1 309  ? 26.257  14.504  9.110   1.00 76.45 309  A 1 
ATOM 2492 C C   . LYS A 1 309  ? 26.703  13.434  10.100  1.00 77.58 309  A 1 
ATOM 2493 O O   . LYS A 1 309  ? 27.437  13.731  11.045  1.00 73.63 309  A 1 
ATOM 2494 C CB  . LYS A 1 309  ? 27.416  15.338  8.555   1.00 72.82 309  A 1 
ATOM 2495 C CG  . LYS A 1 309  ? 28.354  14.478  7.708   1.00 66.60 309  A 1 
ATOM 2496 C CD  . LYS A 1 309  ? 29.448  15.351  7.094   1.00 62.10 309  A 1 
ATOM 2497 C CE  . LYS A 1 309  ? 30.356  14.492  6.206   1.00 54.98 309  A 1 
ATOM 2498 N NZ  . LYS A 1 309  ? 31.373  15.331  5.531   1.00 47.83 309  A 1 
ATOM 2499 N N   . CYS A 1 310  ? 26.276  12.200  9.866   1.00 77.96 310  A 1 
ATOM 2500 C CA  . CYS A 1 310  ? 26.571  11.072  10.739  1.00 77.50 310  A 1 
ATOM 2501 C C   . CYS A 1 310  ? 27.524  10.084  10.063  1.00 77.61 310  A 1 
ATOM 2502 O O   . CYS A 1 310  ? 27.197  9.501   9.035   1.00 73.95 310  A 1 
ATOM 2503 C CB  . CYS A 1 310  ? 25.247  10.422  11.162  1.00 75.42 310  A 1 
ATOM 2504 S SG  . CYS A 1 310  ? 25.449  8.971   12.208  1.00 71.12 310  A 1 
ATOM 2505 N N   . ASN A 1 311  ? 28.680  9.866   10.667  1.00 75.22 311  A 1 
ATOM 2506 C CA  . ASN A 1 311  ? 29.613  8.813   10.277  1.00 74.02 311  A 1 
ATOM 2507 C C   . ASN A 1 311  ? 29.456  7.609   11.217  1.00 72.91 311  A 1 
ATOM 2508 O O   . ASN A 1 311  ? 30.000  7.601   12.319  1.00 70.00 311  A 1 
ATOM 2509 C CB  . ASN A 1 311  ? 31.044  9.371   10.260  1.00 71.97 311  A 1 
ATOM 2510 C CG  . ASN A 1 311  ? 32.069  8.325   9.870   1.00 69.30 311  A 1 
ATOM 2511 O OD1 . ASN A 1 311  ? 31.763  7.211   9.478   1.00 65.57 311  A 1 
ATOM 2512 N ND2 . ASN A 1 311  ? 33.336  8.650   9.960   1.00 64.32 311  A 1 
ATOM 2513 N N   . PHE A 1 312  ? 28.755  6.574   10.767  1.00 70.87 312  A 1 
ATOM 2514 C CA  . PHE A 1 312  ? 28.516  5.349   11.543  1.00 68.13 312  A 1 
ATOM 2515 C C   . PHE A 1 312  ? 29.790  4.566   11.891  1.00 68.19 312  A 1 
ATOM 2516 O O   . PHE A 1 312  ? 29.779  3.739   12.806  1.00 65.01 312  A 1 
ATOM 2517 C CB  . PHE A 1 312  ? 27.553  4.443   10.768  1.00 64.06 312  A 1 
ATOM 2518 C CG  . PHE A 1 312  ? 26.141  4.980   10.682  1.00 61.37 312  A 1 
ATOM 2519 C CD1 . PHE A 1 312  ? 25.213  4.650   11.695  1.00 56.66 312  A 1 
ATOM 2520 C CD2 . PHE A 1 312  ? 25.733  5.784   9.606   1.00 56.38 312  A 1 
ATOM 2521 C CE1 . PHE A 1 312  ? 23.892  5.125   11.624  1.00 50.07 312  A 1 
ATOM 2522 C CE2 . PHE A 1 312  ? 24.412  6.264   9.532   1.00 50.75 312  A 1 
ATOM 2523 C CZ  . PHE A 1 312  ? 23.495  5.922   10.539  1.00 50.78 312  A 1 
ATOM 2524 N N   . MET A 1 313  ? 30.896  4.823   11.172  1.00 70.14 313  A 1 
ATOM 2525 C CA  . MET A 1 313  ? 32.199  4.206   11.406  1.00 70.49 313  A 1 
ATOM 2526 C C   . MET A 1 313  ? 33.137  5.092   12.238  1.00 72.47 313  A 1 
ATOM 2527 O O   . MET A 1 313  ? 34.322  4.783   12.352  1.00 69.35 313  A 1 
ATOM 2528 C CB  . MET A 1 313  ? 32.838  3.820   10.061  1.00 67.03 313  A 1 
ATOM 2529 C CG  . MET A 1 313  ? 32.004  2.820   9.257   1.00 62.01 313  A 1 
ATOM 2530 S SD  . MET A 1 313  ? 31.776  1.214   10.081  1.00 54.87 313  A 1 
ATOM 2531 C CE  . MET A 1 313  ? 30.935  0.315   8.756   1.00 48.71 313  A 1 
ATOM 2532 N N   . ALA A 1 314  ? 32.621  6.177   12.793  1.00 69.02 314  A 1 
ATOM 2533 C CA  . ALA A 1 314  ? 33.436  7.064   13.615  1.00 70.12 314  A 1 
ATOM 2534 C C   . ALA A 1 314  ? 33.963  6.341   14.861  1.00 70.52 314  A 1 
ATOM 2535 O O   . ALA A 1 314  ? 33.214  5.687   15.591  1.00 68.93 314  A 1 
ATOM 2536 C CB  . ALA A 1 314  ? 32.626  8.311   13.974  1.00 69.03 314  A 1 
ATOM 2537 N N   . GLU A 1 315  ? 35.256  6.468   15.118  1.00 68.48 315  A 1 
ATOM 2538 C CA  . GLU A 1 315  ? 35.892  5.890   16.298  1.00 68.95 315  A 1 
ATOM 2539 C C   . GLU A 1 315  ? 35.404  6.583   17.572  1.00 70.00 315  A 1 
ATOM 2540 O O   . GLU A 1 315  ? 35.278  7.803   17.626  1.00 66.56 315  A 1 
ATOM 2541 C CB  . GLU A 1 315  ? 37.422  5.963   16.196  1.00 64.96 315  A 1 
ATOM 2542 C CG  . GLU A 1 315  ? 37.980  5.098   15.048  1.00 58.66 315  A 1 
ATOM 2543 C CD  . GLU A 1 315  ? 39.521  5.035   15.031  1.00 55.22 315  A 1 
ATOM 2544 O OE1 . GLU A 1 315  ? 40.048  4.184   14.267  1.00 49.91 315  A 1 
ATOM 2545 O OE2 . GLU A 1 315  ? 40.161  5.790   15.776  1.00 49.46 315  A 1 
ATOM 2546 N N   . TYR A 1 316  ? 35.130  5.797   18.609  1.00 68.08 316  A 1 
ATOM 2547 C CA  . TYR A 1 316  ? 34.798  6.332   19.930  1.00 66.21 316  A 1 
ATOM 2548 C C   . TYR A 1 316  ? 36.061  6.443   20.791  1.00 66.30 316  A 1 
ATOM 2549 O O   . TYR A 1 316  ? 36.828  5.485   20.856  1.00 61.82 316  A 1 
ATOM 2550 C CB  . TYR A 1 316  ? 33.750  5.443   20.597  1.00 62.61 316  A 1 
ATOM 2551 C CG  . TYR A 1 316  ? 33.392  5.881   22.003  1.00 58.87 316  A 1 
ATOM 2552 C CD1 . TYR A 1 316  ? 34.036  5.305   23.111  1.00 54.79 316  A 1 
ATOM 2553 C CD2 . TYR A 1 316  ? 32.449  6.907   22.195  1.00 54.56 316  A 1 
ATOM 2554 C CE1 . TYR A 1 316  ? 33.723  5.739   24.416  1.00 50.42 316  A 1 
ATOM 2555 C CE2 . TYR A 1 316  ? 32.132  7.345   23.499  1.00 51.98 316  A 1 
ATOM 2556 C CZ  . TYR A 1 316  ? 32.764  6.752   24.613  1.00 51.47 316  A 1 
ATOM 2557 O OH  . TYR A 1 316  ? 32.456  7.175   25.857  1.00 50.25 316  A 1 
ATOM 2558 N N   . PRO A 1 317  ? 36.256  7.557   21.536  1.00 66.96 317  A 1 
ATOM 2559 C CA  . PRO A 1 317  ? 35.446  8.766   21.526  1.00 67.39 317  A 1 
ATOM 2560 C C   . PRO A 1 317  ? 35.858  9.713   20.389  1.00 70.48 317  A 1 
ATOM 2561 O O   . PRO A 1 317  ? 37.047  9.957   20.173  1.00 67.89 317  A 1 
ATOM 2562 C CB  . PRO A 1 317  ? 35.692  9.402   22.896  1.00 63.33 317  A 1 
ATOM 2563 C CG  . PRO A 1 317  ? 37.145  9.033   23.182  1.00 60.85 317  A 1 
ATOM 2564 C CD  . PRO A 1 317  ? 37.313  7.672   22.517  1.00 63.56 317  A 1 
ATOM 2565 N N   . SER A 1 318  ? 34.884  10.282  19.700  1.00 69.86 318  A 1 
ATOM 2566 C CA  . SER A 1 318  ? 35.108  11.361  18.737  1.00 74.26 318  A 1 
ATOM 2567 C C   . SER A 1 318  ? 33.898  12.286  18.659  1.00 77.48 318  A 1 
ATOM 2568 O O   . SER A 1 318  ? 32.776  11.909  18.988  1.00 77.09 318  A 1 
ATOM 2569 C CB  . SER A 1 318  ? 35.454  10.804  17.348  1.00 71.61 318  A 1 
ATOM 2570 O OG  . SER A 1 318  ? 34.342  10.132  16.785  1.00 68.45 318  A 1 
ATOM 2571 N N   . PHE A 1 319  ? 34.120  13.498  18.198  1.00 77.37 319  A 1 
ATOM 2572 C CA  . PHE A 1 319  ? 33.049  14.461  17.943  1.00 79.67 319  A 1 
ATOM 2573 C C   . PHE A 1 319  ? 32.024  13.926  16.929  1.00 81.42 319  A 1 
ATOM 2574 O O   . PHE A 1 319  ? 30.822  14.067  17.134  1.00 80.28 319  A 1 
ATOM 2575 C CB  . PHE A 1 319  ? 33.688  15.764  17.450  1.00 78.75 319  A 1 
ATOM 2576 C CG  . PHE A 1 319  ? 32.679  16.843  17.160  1.00 79.45 319  A 1 
ATOM 2577 C CD1 . PHE A 1 319  ? 32.315  17.140  15.833  1.00 72.38 319  A 1 
ATOM 2578 C CD2 . PHE A 1 319  ? 32.083  17.546  18.221  1.00 72.65 319  A 1 
ATOM 2579 C CE1 . PHE A 1 319  ? 31.372  18.148  15.573  1.00 70.39 319  A 1 
ATOM 2580 C CE2 . PHE A 1 319  ? 31.140  18.547  17.961  1.00 70.66 319  A 1 
ATOM 2581 C CZ  . PHE A 1 319  ? 30.789  18.850  16.638  1.00 77.17 319  A 1 
ATOM 2582 N N   . ASP A 1 320  ? 32.481  13.255  15.883  1.00 79.45 320  A 1 
ATOM 2583 C CA  . ASP A 1 320  ? 31.603  12.693  14.853  1.00 80.65 320  A 1 
ATOM 2584 C C   . ASP A 1 320  ? 30.731  11.554  15.398  1.00 81.25 320  A 1 
ATOM 2585 O O   . ASP A 1 320  ? 29.559  11.436  15.040  1.00 80.30 320  A 1 
ATOM 2586 C CB  . ASP A 1 320  ? 32.441  12.218  13.655  1.00 79.50 320  A 1 
ATOM 2587 C CG  . ASP A 1 320  ? 33.188  13.337  12.921  1.00 78.03 320  A 1 
ATOM 2588 O OD1 . ASP A 1 320  ? 32.759  14.514  12.995  1.00 73.26 320  A 1 
ATOM 2589 O OD2 . ASP A 1 320  ? 34.213  13.019  12.271  1.00 72.13 320  A 1 
ATOM 2590 N N   . TRP A 1 321  ? 31.253  10.741  16.321  1.00 80.47 321  A 1 
ATOM 2591 C CA  . TRP A 1 321  ? 30.481  9.729   17.028  1.00 80.00 321  A 1 
ATOM 2592 C C   . TRP A 1 321  ? 29.407  10.353  17.928  1.00 81.05 321  A 1 
ATOM 2593 O O   . TRP A 1 321  ? 28.261  9.914   17.900  1.00 80.86 321  A 1 
ATOM 2594 C CB  . TRP A 1 321  ? 31.422  8.826   17.829  1.00 78.07 321  A 1 
ATOM 2595 C CG  . TRP A 1 321  ? 30.727  7.747   18.584  1.00 74.32 321  A 1 
ATOM 2596 C CD1 . TRP A 1 321  ? 30.493  6.491   18.134  1.00 67.79 321  A 1 
ATOM 2597 C CD2 . TRP A 1 321  ? 30.084  7.820   19.893  1.00 70.17 321  A 1 
ATOM 2598 N NE1 . TRP A 1 321  ? 29.760  5.792   19.057  1.00 64.32 321  A 1 
ATOM 2599 C CE2 . TRP A 1 321  ? 29.459  6.568   20.154  1.00 67.09 321  A 1 
ATOM 2600 C CE3 . TRP A 1 321  ? 29.943  8.838   20.858  1.00 64.72 321  A 1 
ATOM 2601 C CZ2 . TRP A 1 321  ? 28.714  6.341   21.320  1.00 65.28 321  A 1 
ATOM 2602 C CZ3 . TRP A 1 321  ? 29.205  8.613   22.038  1.00 60.46 321  A 1 
ATOM 2603 C CH2 . TRP A 1 321  ? 28.590  7.377   22.259  1.00 60.62 321  A 1 
ATOM 2604 N N   . LEU A 1 322  ? 29.747  11.404  18.674  1.00 79.13 322  A 1 
ATOM 2605 C CA  . LEU A 1 322  ? 28.802  12.125  19.524  1.00 80.54 322  A 1 
ATOM 2606 C C   . LEU A 1 322  ? 27.636  12.693  18.704  1.00 82.15 322  A 1 
ATOM 2607 O O   . LEU A 1 322  ? 26.484  12.550  19.108  1.00 83.33 322  A 1 
ATOM 2608 C CB  . LEU A 1 322  ? 29.548  13.242  20.279  1.00 80.73 322  A 1 
ATOM 2609 C CG  . LEU A 1 322  ? 28.640  14.144  21.130  1.00 76.63 322  A 1 
ATOM 2610 C CD1 . LEU A 1 322  ? 27.966  13.374  22.264  1.00 70.39 322  A 1 
ATOM 2611 C CD2 . LEU A 1 322  ? 29.454  15.280  21.737  1.00 69.87 322  A 1 
ATOM 2612 N N   . LEU A 1 323  ? 27.921  13.284  17.548  1.00 80.94 323  A 1 
ATOM 2613 C CA  . LEU A 1 323  ? 26.883  13.787  16.646  1.00 82.59 323  A 1 
ATOM 2614 C C   . LEU A 1 323  ? 25.969  12.670  16.145  1.00 83.30 323  A 1 
ATOM 2615 O O   . LEU A 1 323  ? 24.750  12.845  16.129  1.00 83.67 323  A 1 
ATOM 2616 C CB  . LEU A 1 323  ? 27.521  14.514  15.454  1.00 82.39 323  A 1 
ATOM 2617 C CG  . LEU A 1 323  ? 28.179  15.865  15.775  1.00 78.29 323  A 1 
ATOM 2618 C CD1 . LEU A 1 323  ? 28.721  16.443  14.465  1.00 72.35 323  A 1 
ATOM 2619 C CD2 . LEU A 1 323  ? 27.194  16.881  16.366  1.00 72.44 323  A 1 
ATOM 2620 N N   . CYS A 1 324  ? 26.510  11.497  15.787  1.00 84.96 324  A 1 
ATOM 2621 C CA  . CYS A 1 324  ? 25.707  10.343  15.383  1.00 84.59 324  A 1 
ATOM 2622 C C   . CYS A 1 324  ? 24.819  9.822   16.512  1.00 85.33 324  A 1 
ATOM 2623 O O   . CYS A 1 324  ? 23.628  9.599   16.298  1.00 83.59 324  A 1 
ATOM 2624 C CB  . CYS A 1 324  ? 26.629  9.225   14.903  1.00 82.08 324  A 1 
ATOM 2625 S SG  . CYS A 1 324  ? 27.169  9.398   13.204  1.00 74.74 324  A 1 
ATOM 2626 N N   . ALA A 1 325  ? 25.373  9.644   17.719  1.00 82.25 325  A 1 
ATOM 2627 C CA  . ALA A 1 325  ? 24.614  9.191   18.882  1.00 82.14 325  A 1 
ATOM 2628 C C   . ALA A 1 325  ? 23.481  10.170  19.221  1.00 83.54 325  A 1 
ATOM 2629 O O   . ALA A 1 325  ? 22.352  9.750   19.475  1.00 83.80 325  A 1 
ATOM 2630 C CB  . ALA A 1 325  ? 25.590  9.011   20.052  1.00 80.89 325  A 1 
ATOM 2631 N N   . PHE A 1 326  ? 23.762  11.470  19.153  1.00 83.60 326  A 1 
ATOM 2632 C CA  . PHE A 1 326  ? 22.766  12.518  19.343  1.00 84.77 326  A 1 
ATOM 2633 C C   . PHE A 1 326  ? 21.676  12.463  18.274  1.00 86.26 326  A 1 
ATOM 2634 O O   . PHE A 1 326  ? 20.497  12.366  18.619  1.00 86.15 326  A 1 
ATOM 2635 C CB  . PHE A 1 326  ? 23.459  13.879  19.385  1.00 85.34 326  A 1 
ATOM 2636 C CG  . PHE A 1 326  ? 22.521  15.024  19.718  1.00 85.13 326  A 1 
ATOM 2637 C CD1 . PHE A 1 326  ? 22.281  16.047  18.784  1.00 76.17 326  A 1 
ATOM 2638 C CD2 . PHE A 1 326  ? 21.882  15.065  20.961  1.00 75.78 326  A 1 
ATOM 2639 C CE1 . PHE A 1 326  ? 21.424  17.117  19.106  1.00 73.68 326  A 1 
ATOM 2640 C CE2 . PHE A 1 326  ? 21.023  16.128  21.285  1.00 74.09 326  A 1 
ATOM 2641 C CZ  . PHE A 1 326  ? 20.795  17.152  20.360  1.00 81.06 326  A 1 
ATOM 2642 N N   . ALA A 1 327  ? 22.029  12.410  16.989  1.00 85.77 327  A 1 
ATOM 2643 C CA  . ALA A 1 327  ? 21.084  12.334  15.876  1.00 84.60 327  A 1 
ATOM 2644 C C   . ALA A 1 327  ? 20.104  11.159  16.021  1.00 84.94 327  A 1 
ATOM 2645 O O   . ALA A 1 327  ? 18.895  11.332  15.874  1.00 84.66 327  A 1 
ATOM 2646 C CB  . ALA A 1 327  ? 21.878  12.222  14.570  1.00 84.04 327  A 1 
ATOM 2647 N N   . LYS A 1 328  ? 20.608  9.978   16.367  1.00 83.10 328  A 1 
ATOM 2648 C CA  . LYS A 1 328  ? 19.766  8.783   16.551  1.00 81.78 328  A 1 
ATOM 2649 C C   . LYS A 1 328  ? 18.930  8.845   17.819  1.00 83.47 328  A 1 
ATOM 2650 O O   . LYS A 1 328  ? 17.789  8.374   17.812  1.00 83.17 328  A 1 
ATOM 2651 C CB  . LYS A 1 328  ? 20.614  7.510   16.479  1.00 79.72 328  A 1 
ATOM 2652 C CG  . LYS A 1 328  ? 21.279  7.304   15.104  1.00 74.89 328  A 1 
ATOM 2653 C CD  . LYS A 1 328  ? 20.276  7.282   13.944  1.00 70.18 328  A 1 
ATOM 2654 C CE  . LYS A 1 328  ? 20.961  7.200   12.589  1.00 66.32 328  A 1 
ATOM 2655 N NZ  . LYS A 1 328  ? 19.991  7.468   11.491  1.00 57.88 328  A 1 
ATOM 2656 N N   . THR A 1 329  ? 19.412  9.489   18.866  1.00 84.18 329  A 1 
ATOM 2657 C CA  . THR A 1 329  ? 18.591  9.767   20.051  1.00 84.96 329  A 1 
ATOM 2658 C C   . THR A 1 329  ? 17.424  10.693  19.700  1.00 86.09 329  A 1 
ATOM 2659 O O   . THR A 1 329  ? 16.300  10.447  20.138  1.00 86.72 329  A 1 
ATOM 2660 C CB  . THR A 1 329  ? 19.437  10.368  21.188  1.00 86.11 329  A 1 
ATOM 2661 O OG1 . THR A 1 329  ? 20.516  9.521   21.496  1.00 79.72 329  A 1 
ATOM 2662 C CG2 . THR A 1 329  ? 18.628  10.540  22.471  1.00 80.63 329  A 1 
ATOM 2663 N N   . LEU A 1 330  ? 17.631  11.710  18.855  1.00 85.92 330  A 1 
ATOM 2664 C CA  . LEU A 1 330  ? 16.551  12.572  18.367  1.00 86.14 330  A 1 
ATOM 2665 C C   . LEU A 1 330  ? 15.506  11.796  17.566  1.00 86.30 330  A 1 
ATOM 2666 O O   . LEU A 1 330  ? 14.314  12.021  17.750  1.00 86.84 330  A 1 
ATOM 2667 C CB  . LEU A 1 330  ? 17.100  13.721  17.503  1.00 87.20 330  A 1 
ATOM 2668 C CG  . LEU A 1 330  ? 18.034  14.735  18.192  1.00 86.68 330  A 1 
ATOM 2669 C CD1 . LEU A 1 330  ? 18.388  15.844  17.197  1.00 79.54 330  A 1 
ATOM 2670 C CD2 . LEU A 1 330  ? 17.408  15.354  19.434  1.00 81.11 330  A 1 
ATOM 2671 N N   . ASP A 1 331  ? 15.925  10.858  16.713  1.00 85.50 331  A 1 
ATOM 2672 C CA  . ASP A 1 331  ? 15.012  10.005  15.950  1.00 83.59 331  A 1 
ATOM 2673 C C   . ASP A 1 331  ? 14.162  9.120   16.867  1.00 83.05 331  A 1 
ATOM 2674 O O   . ASP A 1 331  ? 12.939  9.047   16.697  1.00 82.46 331  A 1 
ATOM 2675 C CB  . ASP A 1 331  ? 15.786  9.119   14.974  1.00 81.64 331  A 1 
ATOM 2676 C CG  . ASP A 1 331  ? 16.358  9.871   13.782  1.00 78.59 331  A 1 
ATOM 2677 O OD1 . ASP A 1 331  ? 15.833  10.956  13.442  1.00 73.15 331  A 1 
ATOM 2678 O OD2 . ASP A 1 331  ? 17.313  9.353   13.163  1.00 72.90 331  A 1 
ATOM 2679 N N   . GLN A 1 332  ? 14.784  8.491   17.865  1.00 81.66 332  A 1 
ATOM 2680 C CA  . GLN A 1 332  ? 14.067  7.690   18.859  1.00 80.77 332  A 1 
ATOM 2681 C C   . GLN A 1 332  ? 13.033  8.526   19.614  1.00 80.62 332  A 1 
ATOM 2682 O O   . GLN A 1 332  ? 11.886  8.099   19.765  1.00 81.63 332  A 1 
ATOM 2683 C CB  . GLN A 1 332  ? 15.043  7.077   19.869  1.00 81.28 332  A 1 
ATOM 2684 C CG  . GLN A 1 332  ? 15.899  5.965   19.275  1.00 78.19 332  A 1 
ATOM 2685 C CD  . GLN A 1 332  ? 16.744  5.289   20.351  1.00 76.14 332  A 1 
ATOM 2686 O OE1 . GLN A 1 332  ? 17.423  5.916   21.152  1.00 67.97 332  A 1 
ATOM 2687 N NE2 . GLN A 1 332  ? 16.711  3.984   20.432  1.00 64.91 332  A 1 
ATOM 2688 N N   . LEU A 1 333  ? 13.415  9.712   20.045  1.00 83.78 333  A 1 
ATOM 2689 C CA  . LEU A 1 333  ? 12.527  10.626  20.760  1.00 83.81 333  A 1 
ATOM 2690 C C   . LEU A 1 333  ? 11.362  11.092  19.886  1.00 84.47 333  A 1 
ATOM 2691 O O   . LEU A 1 333  ? 10.225  11.047  20.343  1.00 84.76 333  A 1 
ATOM 2692 C CB  . LEU A 1 333  ? 13.336  11.838  21.246  1.00 85.18 333  A 1 
ATOM 2693 C CG  . LEU A 1 333  ? 14.240  11.528  22.447  1.00 83.38 333  A 1 
ATOM 2694 C CD1 . LEU A 1 333  ? 15.199  12.693  22.677  1.00 76.83 333  A 1 
ATOM 2695 C CD2 . LEU A 1 333  ? 13.410  11.346  23.706  1.00 79.81 333  A 1 
ATOM 2696 N N   . ARG A 1 334  ? 11.620  11.493  18.648  1.00 86.08 334  A 1 
ATOM 2697 C CA  . ARG A 1 334  ? 10.563  11.901  17.712  1.00 83.57 334  A 1 
ATOM 2698 C C   . ARG A 1 334  ? 9.579   10.779  17.451  1.00 81.67 334  A 1 
ATOM 2699 O O   . ARG A 1 334  ? 8.378   10.984  17.583  1.00 80.73 334  A 1 
ATOM 2700 C CB  . ARG A 1 334  ? 11.168  12.385  16.385  1.00 84.86 334  A 1 
ATOM 2701 C CG  . ARG A 1 334  ? 11.760  13.789  16.522  1.00 83.06 334  A 1 
ATOM 2702 C CD  . ARG A 1 334  ? 12.336  14.232  15.180  1.00 82.83 334  A 1 
ATOM 2703 N NE  . ARG A 1 334  ? 12.812  15.627  15.266  1.00 80.15 334  A 1 
ATOM 2704 C CZ  . ARG A 1 334  ? 14.010  16.080  14.973  1.00 77.70 334  A 1 
ATOM 2705 N NH1 . ARG A 1 334  ? 14.968  15.322  14.523  1.00 69.67 334  A 1 
ATOM 2706 N NH2 . ARG A 1 334  ? 14.255  17.332  15.132  1.00 73.85 334  A 1 
ATOM 2707 N N   . SER A 1 335  ? 10.084  9.586   17.154  1.00 81.33 335  A 1 
ATOM 2708 C CA  . SER A 1 335  ? 9.255   8.405   16.928  1.00 79.73 335  A 1 
ATOM 2709 C C   . SER A 1 335  ? 8.413   8.047   18.159  1.00 79.34 335  A 1 
ATOM 2710 O O   . SER A 1 335  ? 7.223   7.751   18.048  1.00 78.60 335  A 1 
ATOM 2711 C CB  . SER A 1 335  ? 10.160  7.239   16.537  1.00 79.16 335  A 1 
ATOM 2712 O OG  . SER A 1 335  ? 9.392   6.105   16.200  1.00 68.08 335  A 1 
ATOM 2713 N N   . PHE A 1 336  ? 9.006   8.132   19.345  1.00 79.78 336  A 1 
ATOM 2714 C CA  . PHE A 1 336  ? 8.313   7.874   20.602  1.00 79.14 336  A 1 
ATOM 2715 C C   . PHE A 1 336  ? 7.223   8.915   20.880  1.00 77.73 336  A 1 
ATOM 2716 O O   . PHE A 1 336  ? 6.085   8.540   21.157  1.00 77.93 336  A 1 
ATOM 2717 C CB  . PHE A 1 336  ? 9.342   7.822   21.741  1.00 81.20 336  A 1 
ATOM 2718 C CG  . PHE A 1 336  ? 8.725   7.483   23.083  1.00 80.66 336  A 1 
ATOM 2719 C CD1 . PHE A 1 336  ? 8.304   8.508   23.950  1.00 74.02 336  A 1 
ATOM 2720 C CD2 . PHE A 1 336  ? 8.537   6.137   23.448  1.00 74.37 336  A 1 
ATOM 2721 C CE1 . PHE A 1 336  ? 7.697   8.179   25.172  1.00 72.04 336  A 1 
ATOM 2722 C CE2 . PHE A 1 336  ? 7.936   5.819   24.669  1.00 72.97 336  A 1 
ATOM 2723 C CZ  . PHE A 1 336  ? 7.506   6.839   25.532  1.00 78.83 336  A 1 
ATOM 2724 N N   . VAL A 1 337  ? 7.533   10.200  20.777  1.00 80.89 337  A 1 
ATOM 2725 C CA  . VAL A 1 337  ? 6.585   11.302  21.021  1.00 78.64 337  A 1 
ATOM 2726 C C   . VAL A 1 337  ? 5.442   11.293  20.007  1.00 76.45 337  A 1 
ATOM 2727 O O   . VAL A 1 337  ? 4.297   11.463  20.399  1.00 76.61 337  A 1 
ATOM 2728 C CB  . VAL A 1 337  ? 7.315   12.656  21.028  1.00 80.20 337  A 1 
ATOM 2729 C CG1 . VAL A 1 337  ? 6.357   13.857  21.024  1.00 74.97 337  A 1 
ATOM 2730 C CG2 . VAL A 1 337  ? 8.189   12.790  22.284  1.00 77.32 337  A 1 
ATOM 2731 N N   . LEU A 1 338  ? 5.740   11.042  18.731  1.00 77.40 338  A 1 
ATOM 2732 C CA  . LEU A 1 338  ? 4.728   10.934  17.683  1.00 75.03 338  A 1 
ATOM 2733 C C   . LEU A 1 338  ? 3.751   9.786   17.951  1.00 73.50 338  A 1 
ATOM 2734 O O   . LEU A 1 338  ? 2.552   9.936   17.758  1.00 72.76 338  A 1 
ATOM 2735 C CB  . LEU A 1 338  ? 5.452   10.750  16.333  1.00 74.63 338  A 1 
ATOM 2736 C CG  . LEU A 1 338  ? 4.527   10.692  15.106  1.00 67.95 338  A 1 
ATOM 2737 C CD1 . LEU A 1 338  ? 3.798   12.019  14.873  1.00 62.61 338  A 1 
ATOM 2738 C CD2 . LEU A 1 338  ? 5.358   10.378  13.863  1.00 62.65 338  A 1 
ATOM 2739 N N   . THR A 1 339  ? 4.248   8.655   18.439  1.00 73.87 339  A 1 
ATOM 2740 C CA  . THR A 1 339  ? 3.416   7.460   18.675  1.00 72.41 339  A 1 
ATOM 2741 C C   . THR A 1 339  ? 2.649   7.532   19.997  1.00 70.96 339  A 1 
ATOM 2742 O O   . THR A 1 339  ? 1.470   7.201   20.052  1.00 69.49 339  A 1 
ATOM 2743 C CB  . THR A 1 339  ? 4.267   6.186   18.660  1.00 71.91 339  A 1 
ATOM 2744 O OG1 . THR A 1 339  ? 5.055   6.089   17.497  1.00 67.56 339  A 1 
ATOM 2745 C CG2 . THR A 1 339  ? 3.391   4.930   18.713  1.00 68.29 339  A 1 
ATOM 2746 N N   . TYR A 1 340  ? 3.316   7.913   21.084  1.00 74.04 340  A 1 
ATOM 2747 C CA  . TYR A 1 340  ? 2.818   7.755   22.450  1.00 72.60 340  A 1 
ATOM 2748 C C   . TYR A 1 340  ? 2.475   9.081   23.151  1.00 69.59 340  A 1 
ATOM 2749 O O   . TYR A 1 340  ? 1.910   9.083   24.244  1.00 65.13 340  A 1 
ATOM 2750 C CB  . TYR A 1 340  ? 3.833   6.940   23.261  1.00 73.35 340  A 1 
ATOM 2751 C CG  . TYR A 1 340  ? 4.120   5.553   22.700  1.00 75.00 340  A 1 
ATOM 2752 C CD1 . TYR A 1 340  ? 3.092   4.590   22.655  1.00 70.32 340  A 1 
ATOM 2753 C CD2 . TYR A 1 340  ? 5.405   5.231   22.221  1.00 70.98 340  A 1 
ATOM 2754 C CE1 . TYR A 1 340  ? 3.346   3.306   22.133  1.00 68.82 340  A 1 
ATOM 2755 C CE2 . TYR A 1 340  ? 5.656   3.956   21.700  1.00 68.97 340  A 1 
ATOM 2756 C CZ  . TYR A 1 340  ? 4.631   2.983   21.655  1.00 73.14 340  A 1 
ATOM 2757 O OH  . TYR A 1 340  ? 4.865   1.745   21.151  1.00 72.12 340  A 1 
ATOM 2758 N N   . GLY A 1 341  ? 2.806   10.206  22.525  1.00 71.96 341  A 1 
ATOM 2759 C CA  . GLY A 1 341  ? 2.604   11.540  23.078  1.00 73.56 341  A 1 
ATOM 2760 C C   . GLY A 1 341  ? 3.621   11.905  24.168  1.00 75.69 341  A 1 
ATOM 2761 O O   . GLY A 1 341  ? 4.630   11.235  24.385  1.00 74.23 341  A 1 
ATOM 2762 N N   . ILE A 1 342  ? 3.347   13.003  24.853  1.00 71.24 342  A 1 
ATOM 2763 C CA  . ILE A 1 342  ? 4.303   13.656  25.774  1.00 70.34 342  A 1 
ATOM 2764 C C   . ILE A 1 342  ? 4.068   13.357  27.265  1.00 67.67 342  A 1 
ATOM 2765 O O   . ILE A 1 342  ? 4.774   13.895  28.123  1.00 61.70 342  A 1 
ATOM 2766 C CB  . ILE A 1 342  ? 4.354   15.168  25.495  1.00 68.99 342  A 1 
ATOM 2767 C CG1 . ILE A 1 342  ? 2.974   15.845  25.696  1.00 68.79 342  A 1 
ATOM 2768 C CG2 . ILE A 1 342  ? 4.897   15.424  24.080  1.00 66.11 342  A 1 
ATOM 2769 C CD1 . ILE A 1 342  ? 3.007   17.382  25.593  1.00 61.99 342  A 1 
ATOM 2770 N N   . GLY A 1 343  ? 3.072   12.534  27.614  1.00 64.60 343  A 1 
ATOM 2771 C CA  . GLY A 1 343  ? 2.712   12.291  29.011  1.00 63.24 343  A 1 
ATOM 2772 C C   . GLY A 1 343  ? 1.683   11.181  29.221  1.00 62.10 343  A 1 
ATOM 2773 O O   . GLY A 1 343  ? 1.404   10.383  28.333  1.00 57.12 343  A 1 
ATOM 2774 N N   . VAL A 1 344  ? 1.093   11.143  30.412  1.00 56.00 344  A 1 
ATOM 2775 C CA  . VAL A 1 344  ? 0.242   10.051  30.934  1.00 54.49 344  A 1 
ATOM 2776 C C   . VAL A 1 344  ? -1.010  9.767   30.086  1.00 54.48 344  A 1 
ATOM 2777 O O   . VAL A 1 344  ? -1.488  8.635   30.065  1.00 49.32 344  A 1 
ATOM 2778 C CB  . VAL A 1 344  ? -0.159  10.367  32.403  1.00 48.14 344  A 1 
ATOM 2779 C CG1 . VAL A 1 344  ? -0.934  9.234   33.076  1.00 44.10 344  A 1 
ATOM 2780 C CG2 . VAL A 1 344  ? 1.065   10.669  33.287  1.00 45.25 344  A 1 
ATOM 2781 N N   . SER A 1 345  ? -1.537  10.749  29.353  1.00 52.01 345  A 1 
ATOM 2782 C CA  . SER A 1 345  ? -2.802  10.662  28.606  1.00 52.94 345  A 1 
ATOM 2783 C C   . SER A 1 345  ? -2.652  10.614  27.079  1.00 53.46 345  A 1 
ATOM 2784 O O   . SER A 1 345  ? -3.655  10.671  26.376  1.00 49.23 345  A 1 
ATOM 2785 C CB  . SER A 1 345  ? -3.698  11.837  29.013  1.00 47.82 345  A 1 
ATOM 2786 O OG  . SER A 1 345  ? -3.046  13.067  28.773  1.00 42.92 345  A 1 
ATOM 2787 N N   . GLY A 1 346  ? -1.424  10.535  26.540  1.00 49.11 346  A 1 
ATOM 2788 C CA  . GLY A 1 346  ? -1.155  10.815  25.126  1.00 49.98 346  A 1 
ATOM 2789 C C   . GLY A 1 346  ? -1.465  9.699   24.123  1.00 52.56 346  A 1 
ATOM 2790 O O   . GLY A 1 346  ? -1.575  9.983   22.934  1.00 48.87 346  A 1 
ATOM 2791 N N   . TYR A 1 347  ? -1.608  8.449   24.560  1.00 56.46 347  A 1 
ATOM 2792 C CA  . TYR A 1 347  ? -1.777  7.326   23.627  1.00 59.38 347  A 1 
ATOM 2793 C C   . TYR A 1 347  ? -3.240  6.895   23.489  1.00 60.77 347  A 1 
ATOM 2794 O O   . TYR A 1 347  ? -3.771  6.156   24.326  1.00 57.52 347  A 1 
ATOM 2795 C CB  . TYR A 1 347  ? -0.864  6.167   24.030  1.00 55.90 347  A 1 
ATOM 2796 C CG  . TYR A 1 347  ? -0.874  5.012   23.047  1.00 53.64 347  A 1 
ATOM 2797 C CD1 . TYR A 1 347  ? -1.441  3.777   23.418  1.00 49.90 347  A 1 
ATOM 2798 C CD2 . TYR A 1 347  ? -0.315  5.162   21.762  1.00 49.29 347  A 1 
ATOM 2799 C CE1 . TYR A 1 347  ? -1.418  2.687   22.517  1.00 46.00 347  A 1 
ATOM 2800 C CE2 . TYR A 1 347  ? -0.298  4.077   20.860  1.00 48.10 347  A 1 
ATOM 2801 C CZ  . TYR A 1 347  ? -0.839  2.835   21.246  1.00 48.63 347  A 1 
ATOM 2802 O OH  . TYR A 1 347  ? -0.796  1.773   20.392  1.00 48.62 347  A 1 
ATOM 2803 N N   . SER A 1 348  ? -3.877  7.318   22.397  1.00 57.12 348  A 1 
ATOM 2804 C CA  . SER A 1 348  ? -5.239  6.921   22.015  1.00 61.69 348  A 1 
ATOM 2805 C C   . SER A 1 348  ? -5.312  6.542   20.534  1.00 64.94 348  A 1 
ATOM 2806 O O   . SER A 1 348  ? -6.075  7.136   19.771  1.00 60.77 348  A 1 
ATOM 2807 C CB  . SER A 1 348  ? -6.254  8.013   22.397  1.00 56.56 348  A 1 
ATOM 2808 O OG  . SER A 1 348  ? -6.056  9.185   21.640  1.00 50.31 348  A 1 
ATOM 2809 N N   . SER A 1 349  ? -4.489  5.567   20.094  1.00 62.54 349  A 1 
ATOM 2810 C CA  . SER A 1 349  ? -4.624  5.060   18.727  1.00 67.68 349  A 1 
ATOM 2811 C C   . SER A 1 349  ? -5.950  4.307   18.580  1.00 71.37 349  A 1 
ATOM 2812 O O   . SER A 1 349  ? -6.297  3.462   19.410  1.00 70.98 349  A 1 
ATOM 2813 C CB  . SER A 1 349  ? -3.450  4.175   18.291  1.00 63.67 349  A 1 
ATOM 2814 O OG  . SER A 1 349  ? -3.690  3.802   16.955  1.00 56.94 349  A 1 
ATOM 2815 N N   . LYS A 1 350  ? -6.694  4.607   17.516  1.00 66.77 350  A 1 
ATOM 2816 C CA  . LYS A 1 350  ? -7.894  3.855   17.121  1.00 71.42 350  A 1 
ATOM 2817 C C   . LYS A 1 350  ? -7.561  2.474   16.549  1.00 75.49 350  A 1 
ATOM 2818 O O   . LYS A 1 350  ? -8.463  1.658   16.397  1.00 72.36 350  A 1 
ATOM 2819 C CB  . LYS A 1 350  ? -8.737  4.656   16.113  1.00 67.08 350  A 1 
ATOM 2820 C CG  . LYS A 1 350  ? -9.403  5.894   16.731  1.00 62.59 350  A 1 
ATOM 2821 C CD  . LYS A 1 350  ? -10.471 6.462   15.784  1.00 57.10 350  A 1 
ATOM 2822 C CE  . LYS A 1 350  ? -11.231 7.630   16.423  1.00 50.58 350  A 1 
ATOM 2823 N NZ  . LYS A 1 350  ? -12.500 7.937   15.706  1.00 44.22 350  A 1 
ATOM 2824 N N   . ARG A 1 351  ? -6.287  2.217   16.226  1.00 75.21 351  A 1 
ATOM 2825 C CA  . ARG A 1 351  ? -5.788  0.943   15.708  1.00 76.60 351  A 1 
ATOM 2826 C C   . ARG A 1 351  ? -4.563  0.497   16.490  1.00 78.11 351  A 1 
ATOM 2827 O O   . ARG A 1 351  ? -3.669  1.296   16.740  1.00 75.89 351  A 1 
ATOM 2828 C CB  . ARG A 1 351  ? -5.475  1.048   14.209  1.00 73.60 351  A 1 
ATOM 2829 C CG  . ARG A 1 351  ? -6.753  1.261   13.386  1.00 66.61 351  A 1 
ATOM 2830 C CD  . ARG A 1 351  ? -6.446  1.282   11.893  1.00 64.36 351  A 1 
ATOM 2831 N NE  . ARG A 1 351  ? -7.691  1.413   11.102  1.00 57.90 351  A 1 
ATOM 2832 C CZ  . ARG A 1 351  ? -8.149  0.569   10.191  1.00 51.58 351  A 1 
ATOM 2833 N NH1 . ARG A 1 351  ? -7.517  -0.521  9.874   1.00 48.02 351  A 1 
ATOM 2834 N NH2 . ARG A 1 351  ? -9.267  0.801   9.594   1.00 45.48 351  A 1 
ATOM 2835 N N   . LYS A 1 352  ? -4.528  -0.769  16.890  1.00 76.32 352  A 1 
ATOM 2836 C CA  . LYS A 1 352  ? -3.466  -1.328  17.729  1.00 80.42 352  A 1 
ATOM 2837 C C   . LYS A 1 352  ? -2.941  -2.627  17.139  1.00 81.35 352  A 1 
ATOM 2838 O O   . LYS A 1 352  ? -3.709  -3.546  16.887  1.00 81.01 352  A 1 
ATOM 2839 C CB  . LYS A 1 352  ? -3.985  -1.550  19.148  1.00 80.99 352  A 1 
ATOM 2840 C CG  . LYS A 1 352  ? -4.336  -0.220  19.825  1.00 82.82 352  A 1 
ATOM 2841 C CD  . LYS A 1 352  ? -4.778  -0.455  21.272  1.00 80.78 352  A 1 
ATOM 2842 C CE  . LYS A 1 352  ? -5.135  0.883   21.892  1.00 76.71 352  A 1 
ATOM 2843 N NZ  . LYS A 1 352  ? -5.516  0.706   23.293  1.00 70.64 352  A 1 
ATOM 2844 N N   . VAL A 1 353  ? -1.632  -2.714  16.963  1.00 82.54 353  A 1 
ATOM 2845 C CA  . VAL A 1 353  ? -0.957  -3.915  16.457  1.00 82.07 353  A 1 
ATOM 2846 C C   . VAL A 1 353  ? -0.558  -4.806  17.635  1.00 83.40 353  A 1 
ATOM 2847 O O   . VAL A 1 353  ? 0.205   -4.393  18.502  1.00 82.47 353  A 1 
ATOM 2848 C CB  . VAL A 1 353  ? 0.257   -3.557  15.573  1.00 79.52 353  A 1 
ATOM 2849 C CG1 . VAL A 1 353  ? 0.874   -4.820  14.972  1.00 72.83 353  A 1 
ATOM 2850 C CG2 . VAL A 1 353  ? -0.140  -2.632  14.416  1.00 73.08 353  A 1 
ATOM 2851 N N   . LEU A 1 354  ? -1.059  -6.030  17.632  1.00 80.20 354  A 1 
ATOM 2852 C CA  . LEU A 1 354  ? -0.774  -7.051  18.633  1.00 81.70 354  A 1 
ATOM 2853 C C   . LEU A 1 354  ? 0.169   -8.095  18.026  1.00 81.30 354  A 1 
ATOM 2854 O O   . LEU A 1 354  ? -0.246  -8.933  17.230  1.00 80.53 354  A 1 
ATOM 2855 C CB  . LEU A 1 354  ? -2.086  -7.696  19.129  1.00 83.69 354  A 1 
ATOM 2856 C CG  . LEU A 1 354  ? -3.197  -6.729  19.578  1.00 83.94 354  A 1 
ATOM 2857 C CD1 . LEU A 1 354  ? -4.392  -7.547  20.072  1.00 76.79 354  A 1 
ATOM 2858 C CD2 . LEU A 1 354  ? -2.756  -5.795  20.700  1.00 79.17 354  A 1 
ATOM 2859 N N   . VAL A 1 355  ? 1.438   -8.037  18.403  1.00 81.48 355  A 1 
ATOM 2860 C CA  . VAL A 1 355  ? 2.454   -8.982  17.920  1.00 79.65 355  A 1 
ATOM 2861 C C   . VAL A 1 355  ? 2.417   -10.244 18.782  1.00 79.42 355  A 1 
ATOM 2862 O O   . VAL A 1 355  ? 2.738   -10.211 19.968  1.00 78.43 355  A 1 
ATOM 2863 C CB  . VAL A 1 355  ? 3.855   -8.342  17.895  1.00 77.76 355  A 1 
ATOM 2864 C CG1 . VAL A 1 355  ? 4.882   -9.310  17.301  1.00 72.13 355  A 1 
ATOM 2865 C CG2 . VAL A 1 355  ? 3.877   -7.060  17.058  1.00 72.82 355  A 1 
ATOM 2866 N N   . THR A 1 356  ? 2.009   -11.361 18.185  1.00 79.23 356  A 1 
ATOM 2867 C CA  . THR A 1 356  ? 1.786   -12.625 18.903  1.00 77.77 356  A 1 
ATOM 2868 C C   . THR A 1 356  ? 3.020   -13.521 18.986  1.00 78.27 356  A 1 
ATOM 2869 O O   . THR A 1 356  ? 3.018   -14.498 19.739  1.00 76.10 356  A 1 
ATOM 2870 C CB  . THR A 1 356  ? 0.655   -13.435 18.254  1.00 75.92 356  A 1 
ATOM 2871 O OG1 . THR A 1 356  ? 1.029   -13.838 16.960  1.00 72.80 356  A 1 
ATOM 2872 C CG2 . THR A 1 356  ? -0.647  -12.662 18.132  1.00 71.40 356  A 1 
ATOM 2873 N N   . SER A 1 357  ? 4.063   -13.219 18.224  1.00 75.02 357  A 1 
ATOM 2874 C CA  . SER A 1 357  ? 5.313   -13.965 18.213  1.00 73.88 357  A 1 
ATOM 2875 C C   . SER A 1 357  ? 6.202   -13.686 19.430  1.00 73.90 357  A 1 
ATOM 2876 O O   . SER A 1 357  ? 7.162   -14.415 19.647  1.00 72.46 357  A 1 
ATOM 2877 C CB  . SER A 1 357  ? 6.078   -13.675 16.921  1.00 72.05 357  A 1 
ATOM 2878 O OG  . SER A 1 357  ? 6.244   -12.275 16.762  1.00 67.24 357  A 1 
ATOM 2879 N N   . ILE A 1 358  ? 5.886   -12.656 20.207  1.00 75.10 358  A 1 
ATOM 2880 C CA  . ILE A 1 358  ? 6.679   -12.212 21.356  1.00 76.81 358  A 1 
ATOM 2881 C C   . ILE A 1 358  ? 5.835   -12.290 22.620  1.00 79.45 358  A 1 
ATOM 2882 O O   . ILE A 1 358  ? 4.781   -11.666 22.727  1.00 78.61 358  A 1 
ATOM 2883 C CB  . ILE A 1 358  ? 7.219   -10.774 21.113  1.00 74.32 358  A 1 
ATOM 2884 C CG1 . ILE A 1 358  ? 8.060   -10.704 19.814  1.00 69.63 358  A 1 
ATOM 2885 C CG2 . ILE A 1 358  ? 8.049   -10.301 22.324  1.00 68.24 358  A 1 
ATOM 2886 C CD1 . ILE A 1 358  ? 8.492   -9.284  19.424  1.00 62.49 358  A 1 
ATOM 2887 N N   . ASP A 1 359  ? 6.335   -13.012 23.631  1.00 76.14 359  A 1 
ATOM 2888 C CA  . ASP A 1 359  ? 5.823   -12.897 24.993  1.00 78.54 359  A 1 
ATOM 2889 C C   . ASP A 1 359  ? 6.430   -11.657 25.660  1.00 79.35 359  A 1 
ATOM 2890 O O   . ASP A 1 359  ? 7.524   -11.682 26.220  1.00 78.29 359  A 1 
ATOM 2891 C CB  . ASP A 1 359  ? 6.070   -14.182 25.799  1.00 77.26 359  A 1 
ATOM 2892 C CG  . ASP A 1 359  ? 5.421   -14.123 27.195  1.00 77.71 359  A 1 
ATOM 2893 O OD1 . ASP A 1 359  ? 5.088   -13.000 27.671  1.00 74.02 359  A 1 
ATOM 2894 O OD2 . ASP A 1 359  ? 5.246   -15.197 27.801  1.00 72.79 359  A 1 
ATOM 2895 N N   . TYR A 1 360  ? 5.710   -10.538 25.586  1.00 78.73 360  A 1 
ATOM 2896 C CA  . TYR A 1 360  ? 6.163   -9.281  26.183  1.00 79.98 360  A 1 
ATOM 2897 C C   . TYR A 1 360  ? 6.278   -9.339  27.706  1.00 80.13 360  A 1 
ATOM 2898 O O   . TYR A 1 360  ? 7.110   -8.647  28.275  1.00 78.64 360  A 1 
ATOM 2899 C CB  . TYR A 1 360  ? 5.224   -8.135  25.790  1.00 79.77 360  A 1 
ATOM 2900 C CG  . TYR A 1 360  ? 5.357   -7.729  24.351  1.00 80.84 360  A 1 
ATOM 2901 C CD1 . TYR A 1 360  ? 6.407   -6.871  23.958  1.00 75.79 360  A 1 
ATOM 2902 C CD2 . TYR A 1 360  ? 4.460   -8.220  23.385  1.00 77.04 360  A 1 
ATOM 2903 C CE1 . TYR A 1 360  ? 6.561   -6.513  22.606  1.00 74.75 360  A 1 
ATOM 2904 C CE2 . TYR A 1 360  ? 4.613   -7.871  22.037  1.00 75.52 360  A 1 
ATOM 2905 C CZ  . TYR A 1 360  ? 5.663   -7.019  21.646  1.00 79.21 360  A 1 
ATOM 2906 O OH  . TYR A 1 360  ? 5.819   -6.686  20.341  1.00 77.31 360  A 1 
ATOM 2907 N N   . LYS A 1 361  ? 5.469   -10.164 28.381  1.00 80.78 361  A 1 
ATOM 2908 C CA  . LYS A 1 361  ? 5.526   -10.313 29.841  1.00 80.46 361  A 1 
ATOM 2909 C C   . LYS A 1 361  ? 6.841   -10.973 30.250  1.00 79.29 361  A 1 
ATOM 2910 O O   . LYS A 1 361  ? 7.533   -10.465 31.127  1.00 77.42 361  A 1 
ATOM 2911 C CB  . LYS A 1 361  ? 4.292   -11.095 30.315  1.00 80.76 361  A 1 
ATOM 2912 C CG  . LYS A 1 361  ? 4.132   -11.092 31.841  1.00 78.17 361  A 1 
ATOM 2913 C CD  . LYS A 1 361  ? 2.828   -11.816 32.235  1.00 76.20 361  A 1 
ATOM 2914 C CE  . LYS A 1 361  ? 2.582   -11.771 33.739  1.00 70.21 361  A 1 
ATOM 2915 N NZ  . LYS A 1 361  ? 1.284   -12.411 34.094  1.00 63.61 361  A 1 
ATOM 2916 N N   . GLU A 1 362  ? 7.200   -12.062 29.577  1.00 78.64 362  A 1 
ATOM 2917 C CA  . GLU A 1 362  ? 8.457   -12.761 29.787  1.00 76.75 362  A 1 
ATOM 2918 C C   . GLU A 1 362  ? 9.655   -11.965 29.260  1.00 75.34 362  A 1 
ATOM 2919 O O   . GLU A 1 362  ? 10.684  -11.870 29.923  1.00 72.84 362  A 1 
ATOM 2920 C CB  . GLU A 1 362  ? 8.352   -14.156 29.151  1.00 75.58 362  A 1 
ATOM 2921 C CG  . GLU A 1 362  ? 9.473   -15.111 29.576  1.00 69.52 362  A 1 
ATOM 2922 C CD  . GLU A 1 362  ? 9.553   -15.346 31.093  1.00 66.08 362  A 1 
ATOM 2923 O OE1 . GLU A 1 362  ? 10.640  -15.784 31.531  1.00 59.19 362  A 1 
ATOM 2924 O OE2 . GLU A 1 362  ? 8.602   -15.009 31.836  1.00 59.08 362  A 1 
ATOM 2925 N N   . TYR A 1 363  ? 9.498   -11.294 28.113  1.00 75.91 363  A 1 
ATOM 2926 C CA  . TYR A 1 363  ? 10.526  -10.420 27.562  1.00 74.30 363  A 1 
ATOM 2927 C C   . TYR A 1 363  ? 10.891  -9.291  28.533  1.00 74.18 363  A 1 
ATOM 2928 O O   . TYR A 1 363  ? 12.060  -9.123  28.849  1.00 72.97 363  A 1 
ATOM 2929 C CB  . TYR A 1 363  ? 10.075  -9.880  26.204  1.00 72.29 363  A 1 
ATOM 2930 C CG  . TYR A 1 363  ? 11.130  -9.047  25.512  1.00 68.45 363  A 1 
ATOM 2931 C CD1 . TYR A 1 363  ? 11.039  -7.638  25.501  1.00 63.41 363  A 1 
ATOM 2932 C CD2 . TYR A 1 363  ? 12.228  -9.673  24.888  1.00 62.30 363  A 1 
ATOM 2933 C CE1 . TYR A 1 363  ? 12.028  -6.875  24.869  1.00 58.15 363  A 1 
ATOM 2934 C CE2 . TYR A 1 363  ? 13.218  -8.906  24.258  1.00 58.67 363  A 1 
ATOM 2935 C CZ  . TYR A 1 363  ? 13.121  -7.505  24.247  1.00 58.17 363  A 1 
ATOM 2936 O OH  . TYR A 1 363  ? 14.083  -6.756  23.639  1.00 57.72 363  A 1 
ATOM 2937 N N   . ILE A 1 364  ? 9.905   -8.586  29.089  1.00 76.03 364  A 1 
ATOM 2938 C CA  . ILE A 1 364  ? 10.134  -7.509  30.066  1.00 75.21 364  A 1 
ATOM 2939 C C   . ILE A 1 364  ? 10.772  -8.044  31.365  1.00 73.52 364  A 1 
ATOM 2940 O O   . ILE A 1 364  ? 11.546  -7.323  31.987  1.00 71.98 364  A 1 
ATOM 2941 C CB  . ILE A 1 364  ? 8.824   -6.738  30.332  1.00 76.70 364  A 1 
ATOM 2942 C CG1 . ILE A 1 364  ? 8.379   -5.945  29.079  1.00 76.27 364  A 1 
ATOM 2943 C CG2 . ILE A 1 364  ? 8.962   -5.746  31.507  1.00 75.89 364  A 1 
ATOM 2944 C CD1 . ILE A 1 364  ? 6.908   -5.482  29.142  1.00 71.48 364  A 1 
ATOM 2945 N N   . LYS A 1 365  ? 10.483  -9.293  31.779  1.00 76.54 365  A 1 
ATOM 2946 C CA  . LYS A 1 365  ? 11.154  -9.920  32.933  1.00 72.69 365  A 1 
ATOM 2947 C C   . LYS A 1 365  ? 12.608  -10.280 32.625  1.00 69.22 365  A 1 
ATOM 2948 O O   . LYS A 1 365  ? 13.485  -10.046 33.450  1.00 66.57 365  A 1 
ATOM 2949 C CB  . LYS A 1 365  ? 10.422  -11.204 33.338  1.00 73.27 365  A 1 
ATOM 2950 C CG  . LYS A 1 365  ? 9.074   -10.985 34.029  1.00 69.44 365  A 1 
ATOM 2951 C CD  . LYS A 1 365  ? 8.445   -12.375 34.174  1.00 67.94 365  A 1 
ATOM 2952 C CE  . LYS A 1 365  ? 7.034   -12.358 34.739  1.00 60.59 365  A 1 
ATOM 2953 N NZ  . LYS A 1 365  ? 6.486   -13.741 34.636  1.00 55.63 365  A 1 
ATOM 2954 N N   . ASN A 1 366  ? 12.860  -10.893 31.458  1.00 70.69 366  A 1 
ATOM 2955 C CA  . ASN A 1 366  ? 14.168  -11.419 31.068  1.00 66.02 366  A 1 
ATOM 2956 C C   . ASN A 1 366  ? 15.149  -10.328 30.647  1.00 63.26 366  A 1 
ATOM 2957 O O   . ASN A 1 366  ? 16.338  -10.413 30.953  1.00 60.35 366  A 1 
ATOM 2958 C CB  . ASN A 1 366  ? 13.964  -12.456 29.953  1.00 64.29 366  A 1 
ATOM 2959 C CG  . ASN A 1 366  ? 13.392  -13.750 30.491  1.00 59.96 366  A 1 
ATOM 2960 O OD1 . ASN A 1 366  ? 13.590  -14.092 31.642  1.00 56.59 366  A 1 
ATOM 2961 N ND2 . ASN A 1 366  ? 12.698  -14.508 29.685  1.00 55.14 366  A 1 
ATOM 2962 N N   . VAL A 1 367  ? 14.636  -9.293  29.988  1.00 65.17 367  A 1 
ATOM 2963 C CA  . VAL A 1 367  ? 15.387  -8.058  29.823  1.00 61.95 367  A 1 
ATOM 2964 C C   . VAL A 1 367  ? 15.485  -7.471  31.231  1.00 59.72 367  A 1 
ATOM 2965 O O   . VAL A 1 367  ? 14.532  -6.900  31.735  1.00 56.03 367  A 1 
ATOM 2966 C CB  . VAL A 1 367  ? 14.698  -7.106  28.827  1.00 59.62 367  A 1 
ATOM 2967 C CG1 . VAL A 1 367  ? 15.524  -5.838  28.616  1.00 55.95 367  A 1 
ATOM 2968 C CG2 . VAL A 1 367  ? 14.557  -7.746  27.438  1.00 56.15 367  A 1 
ATOM 2969 N N   . ARG A 1 368  ? 16.639  -7.637  31.878  1.00 46.44 368  A 1 
ATOM 2970 C CA  . ARG A 1 368  ? 16.948  -7.109  33.216  1.00 45.80 368  A 1 
ATOM 2971 C C   . ARG A 1 368  ? 16.998  -5.568  33.202  1.00 45.65 368  A 1 
ATOM 2972 O O   . ARG A 1 368  ? 18.014  -4.951  33.515  1.00 42.96 368  A 1 
ATOM 2973 C CB  . ARG A 1 368  ? 18.268  -7.715  33.725  1.00 40.85 368  A 1 
ATOM 2974 C CG  . ARG A 1 368  ? 18.216  -9.231  34.004  1.00 36.90 368  A 1 
ATOM 2975 C CD  . ARG A 1 368  ? 19.597  -9.665  34.518  1.00 34.92 368  A 1 
ATOM 2976 N NE  . ARG A 1 368  ? 19.634  -11.066 34.946  1.00 32.19 368  A 1 
ATOM 2977 C CZ  . ARG A 1 368  ? 20.627  -11.636 35.618  1.00 29.50 368  A 1 
ATOM 2978 N NH1 . ARG A 1 368  ? 21.703  -10.983 35.935  1.00 28.60 368  A 1 
ATOM 2979 N NH2 . ARG A 1 368  ? 20.544  -12.883 35.986  1.00 27.74 368  A 1 
ATOM 2980 N N   . ILE A 1 369  ? 15.900  -4.945  32.765  1.00 50.94 369  A 1 
ATOM 2981 C CA  . ILE A 1 369  ? 15.790  -3.509  32.494  1.00 49.95 369  A 1 
ATOM 2982 C C   . ILE A 1 369  ? 16.005  -2.724  33.782  1.00 51.69 369  A 1 
ATOM 2983 O O   . ILE A 1 369  ? 16.660  -1.693  33.757  1.00 48.47 369  A 1 
ATOM 2984 C CB  . ILE A 1 369  ? 14.424  -3.177  31.844  1.00 45.32 369  A 1 
ATOM 2985 C CG1 . ILE A 1 369  ? 14.302  -3.817  30.453  1.00 41.38 369  A 1 
ATOM 2986 C CG2 . ILE A 1 369  ? 14.281  -1.657  31.711  1.00 39.96 369  A 1 
ATOM 2987 C CD1 . ILE A 1 369  ? 12.940  -3.639  29.764  1.00 38.13 369  A 1 
ATOM 2988 N N   . SER A 1 370  ? 15.535  -3.246  34.908  1.00 46.08 370  A 1 
ATOM 2989 C CA  . SER A 1 370  ? 15.792  -2.670  36.227  1.00 46.51 370  A 1 
ATOM 2990 C C   . SER A 1 370  ? 17.290  -2.601  36.518  1.00 47.91 370  A 1 
ATOM 2991 O O   . SER A 1 370  ? 17.768  -1.531  36.894  1.00 46.06 370  A 1 
ATOM 2992 C CB  . SER A 1 370  ? 15.055  -3.443  37.322  1.00 42.35 370  A 1 
ATOM 2993 O OG  . SER A 1 370  ? 14.628  -4.722  36.888  1.00 38.52 370  A 1 
ATOM 2994 N N   . GLN A 1 371  ? 18.049  -3.660  36.231  1.00 46.21 371  A 1 
ATOM 2995 C CA  . GLN A 1 371  ? 19.501  -3.675  36.428  1.00 47.58 371  A 1 
ATOM 2996 C C   . GLN A 1 371  ? 20.222  -2.733  35.456  1.00 48.99 371  A 1 
ATOM 2997 O O   . GLN A 1 371  ? 21.133  -2.019  35.861  1.00 47.99 371  A 1 
ATOM 2998 C CB  . GLN A 1 371  ? 20.056  -5.104  36.275  1.00 44.09 371  A 1 
ATOM 2999 C CG  . GLN A 1 371  ? 19.568  -6.023  37.392  1.00 39.49 371  A 1 
ATOM 3000 C CD  . GLN A 1 371  ? 20.170  -7.433  37.343  1.00 36.04 371  A 1 
ATOM 3001 O OE1 . GLN A 1 371  ? 20.781  -7.878  36.385  1.00 34.92 371  A 1 
ATOM 3002 N NE2 . GLN A 1 371  ? 19.990  -8.209  38.395  1.00 33.61 371  A 1 
ATOM 3003 N N   . ILE A 1 372  ? 19.789  -2.655  34.185  1.00 49.22 372  A 1 
ATOM 3004 C CA  . ILE A 1 372  ? 20.404  -1.754  33.189  1.00 48.73 372  A 1 
ATOM 3005 C C   . ILE A 1 372  ? 20.046  -0.294  33.475  1.00 49.49 372  A 1 
ATOM 3006 O O   . ILE A 1 372  ? 20.885  0.599   33.329  1.00 47.07 372  A 1 
ATOM 3007 C CB  . ILE A 1 372  ? 19.986  -2.184  31.768  1.00 45.14 372  A 1 
ATOM 3008 C CG1 . ILE A 1 372  ? 20.543  -3.592  31.468  1.00 41.20 372  A 1 
ATOM 3009 C CG2 . ILE A 1 372  ? 20.500  -1.182  30.715  1.00 40.26 372  A 1 
ATOM 3010 C CD1 . ILE A 1 372  ? 19.925  -4.240  30.235  1.00 38.25 372  A 1 
ATOM 3011 N N   . LYS A 1 373  ? 18.815  -0.041  33.940  1.00 48.98 373  A 1 
ATOM 3012 C CA  . LYS A 1 373  ? 18.378  1.270   34.420  1.00 49.98 373  A 1 
ATOM 3013 C C   . LYS A 1 373  ? 19.188  1.689   35.640  1.00 51.20 373  A 1 
ATOM 3014 O O   . LYS A 1 373  ? 19.683  2.809   35.649  1.00 50.09 373  A 1 
ATOM 3015 C CB  . LYS A 1 373  ? 16.876  1.214   34.697  1.00 46.84 373  A 1 
ATOM 3016 C CG  . LYS A 1 373  ? 16.318  2.568   35.130  1.00 42.18 373  A 1 
ATOM 3017 C CD  . LYS A 1 373  ? 14.824  2.447   35.397  1.00 39.30 373  A 1 
ATOM 3018 C CE  . LYS A 1 373  ? 14.290  3.792   35.871  1.00 36.63 373  A 1 
ATOM 3019 N NZ  . LYS A 1 373  ? 12.849  3.700   36.210  1.00 33.72 373  A 1 
ATOM 3020 N N   . GLU A 1 374  ? 19.366  0.794   36.611  1.00 48.32 374  A 1 
ATOM 3021 C CA  . GLU A 1 374  ? 20.228  1.026   37.772  1.00 49.90 374  A 1 
ATOM 3022 C C   . GLU A 1 374  ? 21.678  1.261   37.346  1.00 50.72 374  A 1 
ATOM 3023 O O   . GLU A 1 374  ? 22.236  2.284   37.723  1.00 50.00 374  A 1 
ATOM 3024 C CB  . GLU A 1 374  ? 20.126  -0.145  38.764  1.00 48.24 374  A 1 
ATOM 3025 C CG  . GLU A 1 374  ? 18.843  -0.052  39.606  1.00 42.95 374  A 1 
ATOM 3026 C CD  . GLU A 1 374  ? 18.556  -1.308  40.456  1.00 40.00 374  A 1 
ATOM 3027 O OE1 . GLU A 1 374  ? 17.495  -1.293  41.129  1.00 38.34 374  A 1 
ATOM 3028 O OE2 . GLU A 1 374  ? 19.327  -2.281  40.369  1.00 38.37 374  A 1 
ATOM 3029 N N   . LEU A 1 375  ? 22.238  0.440   36.445  1.00 48.78 375  A 1 
ATOM 3030 C CA  . LEU A 1 375  ? 23.585  0.643   35.895  1.00 48.92 375  A 1 
ATOM 3031 C C   . LEU A 1 375  ? 23.740  2.011   35.221  1.00 49.29 375  A 1 
ATOM 3032 O O   . LEU A 1 375  ? 24.708  2.715   35.472  1.00 47.67 375  A 1 
ATOM 3033 C CB  . LEU A 1 375  ? 23.935  -0.467  34.881  1.00 45.62 375  A 1 
ATOM 3034 C CG  . LEU A 1 375  ? 24.929  -1.504  35.417  1.00 41.76 375  A 1 
ATOM 3035 C CD1 . LEU A 1 375  ? 24.312  -2.905  35.493  1.00 38.80 375  A 1 
ATOM 3036 C CD2 . LEU A 1 375  ? 26.142  -1.594  34.489  1.00 40.21 375  A 1 
ATOM 3037 N N   . SER A 1 376  ? 22.794  2.408   34.383  1.00 50.64 376  A 1 
ATOM 3038 C CA  . SER A 1 376  ? 22.855  3.701   33.696  1.00 50.76 376  A 1 
ATOM 3039 C C   . SER A 1 376  ? 22.673  4.897   34.642  1.00 51.79 376  A 1 
ATOM 3040 O O   . SER A 1 376  ? 23.297  5.934   34.446  1.00 50.05 376  A 1 
ATOM 3041 C CB  . SER A 1 376  ? 21.840  3.749   32.548  1.00 47.78 376  A 1 
ATOM 3042 O OG  . SER A 1 376  ? 20.506  3.702   33.013  1.00 44.03 376  A 1 
ATOM 3043 N N   . GLN A 1 377  ? 21.864  4.744   35.692  1.00 51.18 377  A 1 
ATOM 3044 C CA  . GLN A 1 377  ? 21.674  5.740   36.743  1.00 52.89 377  A 1 
ATOM 3045 C C   . GLN A 1 377  ? 22.893  5.847   37.657  1.00 54.07 377  A 1 
ATOM 3046 O O   . GLN A 1 377  ? 23.305  6.963   37.972  1.00 52.59 377  A 1 
ATOM 3047 C CB  . GLN A 1 377  ? 20.425  5.420   37.559  1.00 51.01 377  A 1 
ATOM 3048 C CG  . GLN A 1 377  ? 19.144  5.783   36.806  1.00 46.64 377  A 1 
ATOM 3049 C CD  . GLN A 1 377  ? 17.869  5.478   37.582  1.00 43.89 377  A 1 
ATOM 3050 O OE1 . GLN A 1 377  ? 17.792  4.696   38.516  1.00 42.01 377  A 1 
ATOM 3051 N NE2 . GLN A 1 377  ? 16.774  6.109   37.240  1.00 40.71 377  A 1 
ATOM 3052 N N   . GLU A 1 378  ? 23.484  4.714   38.050  1.00 48.47 378  A 1 
ATOM 3053 C CA  . GLU A 1 378  ? 24.716  4.674   38.826  1.00 49.42 378  A 1 
ATOM 3054 C C   . GLU A 1 378  ? 25.881  5.279   38.047  1.00 49.05 378  A 1 
ATOM 3055 O O   . GLU A 1 378  ? 26.568  6.132   38.580  1.00 47.18 378  A 1 
ATOM 3056 C CB  . GLU A 1 378  ? 25.057  3.235   39.226  1.00 47.44 378  A 1 
ATOM 3057 C CG  . GLU A 1 378  ? 24.219  2.729   40.405  1.00 43.09 378  A 1 
ATOM 3058 C CD  . GLU A 1 378  ? 24.605  1.294   40.836  1.00 41.30 378  A 1 
ATOM 3059 O OE1 . GLU A 1 378  ? 23.988  0.824   41.815  1.00 38.97 378  A 1 
ATOM 3060 O OE2 . GLU A 1 378  ? 25.502  0.699   40.192  1.00 40.43 378  A 1 
ATOM 3061 N N   . ILE A 1 379  ? 26.045  4.955   36.765  1.00 50.13 379  A 1 
ATOM 3062 C CA  . ILE A 1 379  ? 27.051  5.582   35.903  1.00 50.29 379  A 1 
ATOM 3063 C C   . ILE A 1 379  ? 26.856  7.112   35.874  1.00 49.73 379  A 1 
ATOM 3064 O O   . ILE A 1 379  ? 27.817  7.860   36.016  1.00 47.09 379  A 1 
ATOM 3065 C CB  . ILE A 1 379  ? 27.005  4.967   34.485  1.00 47.94 379  A 1 
ATOM 3066 C CG1 . ILE A 1 379  ? 27.540  3.516   34.517  1.00 44.91 379  A 1 
ATOM 3067 C CG2 . ILE A 1 379  ? 27.829  5.777   33.472  1.00 44.81 379  A 1 
ATOM 3068 C CD1 . ILE A 1 379  ? 27.187  2.703   33.258  1.00 42.96 379  A 1 
ATOM 3069 N N   . SER A 1 380  ? 25.616  7.583   35.753  1.00 48.33 380  A 1 
ATOM 3070 C CA  . SER A 1 380  ? 25.311  9.017   35.776  1.00 49.08 380  A 1 
ATOM 3071 C C   . SER A 1 380  ? 25.584  9.680   37.133  1.00 49.43 380  A 1 
ATOM 3072 O O   . SER A 1 380  ? 26.002  10.846  37.164  1.00 48.03 380  A 1 
ATOM 3073 C CB  . SER A 1 380  ? 23.846  9.227   35.378  1.00 46.04 380  A 1 
ATOM 3074 O OG  . SER A 1 380  ? 23.525  10.603  35.357  1.00 42.17 380  A 1 
ATOM 3075 N N   . LEU A 1 381  ? 25.354  8.969   38.229  1.00 43.71 381  A 1 
ATOM 3076 C CA  . LEU A 1 381  ? 25.581  9.455   39.598  1.00 44.23 381  A 1 
ATOM 3077 C C   . LEU A 1 381  ? 27.064  9.424   39.989  1.00 45.65 381  A 1 
ATOM 3078 O O   . LEU A 1 381  ? 27.574  10.420  40.506  1.00 42.96 381  A 1 
ATOM 3079 C CB  . LEU A 1 381  ? 24.727  8.618   40.577  1.00 40.04 381  A 1 
ATOM 3080 C CG  . LEU A 1 381  ? 23.247  9.039   40.616  1.00 35.70 381  A 1 
ATOM 3081 C CD1 . LEU A 1 381  ? 22.380  7.918   41.192  1.00 32.74 381  A 1 
ATOM 3082 C CD2 . LEU A 1 381  ? 23.054  10.273  41.502  1.00 34.14 381  A 1 
ATOM 3083 N N   . ASP A 1 382  ? 27.774  8.337   39.667  1.00 43.58 382  A 1 
ATOM 3084 C CA  . ASP A 1 382  ? 29.208  8.177   39.936  1.00 44.81 382  A 1 
ATOM 3085 C C   . ASP A 1 382  ? 30.034  9.231   39.186  1.00 44.49 382  A 1 
ATOM 3086 O O   . ASP A 1 382  ? 31.011  9.779   39.710  1.00 43.16 382  A 1 
ATOM 3087 C CB  . ASP A 1 382  ? 29.650  6.753   39.559  1.00 42.83 382  A 1 
ATOM 3088 C CG  . ASP A 1 382  ? 29.155  5.658   40.514  1.00 39.43 382  A 1 
ATOM 3089 O OD1 . ASP A 1 382  ? 28.793  6.001   41.656  1.00 37.18 382  A 1 
ATOM 3090 O OD2 . ASP A 1 382  ? 29.177  4.467   40.099  1.00 36.99 382  A 1 
ATOM 3091 N N   . LEU A 1 383  ? 29.590  9.620   37.999  1.00 45.55 383  A 1 
ATOM 3092 C CA  . LEU A 1 383  ? 30.181  10.706  37.211  1.00 45.91 383  A 1 
ATOM 3093 C C   . LEU A 1 383  ? 30.013  12.103  37.825  1.00 46.61 383  A 1 
ATOM 3094 O O   . LEU A 1 383  ? 30.755  13.016  37.460  1.00 45.09 383  A 1 
ATOM 3095 C CB  . LEU A 1 383  ? 29.565  10.677  35.801  1.00 43.09 383  A 1 
ATOM 3096 C CG  . LEU A 1 383  ? 30.141  9.554   34.927  1.00 39.59 383  A 1 
ATOM 3097 C CD1 . LEU A 1 383  ? 29.255  9.370   33.703  1.00 36.66 383  A 1 
ATOM 3098 C CD2 . LEU A 1 383  ? 31.566  9.879   34.491  1.00 37.61 383  A 1 
ATOM 3099 N N   . GLN A 1 384  ? 29.055  12.282  38.742  1.00 42.09 384  A 1 
ATOM 3100 C CA  . GLN A 1 384  ? 28.923  13.533  39.486  1.00 43.16 384  A 1 
ATOM 3101 C C   . GLN A 1 384  ? 29.884  13.612  40.675  1.00 43.05 384  A 1 
ATOM 3102 O O   . GLN A 1 384  ? 30.180  14.717  41.123  1.00 41.52 384  A 1 
ATOM 3103 C CB  . GLN A 1 384  ? 27.466  13.748  39.940  1.00 40.27 384  A 1 
ATOM 3104 C CG  . GLN A 1 384  ? 26.535  14.067  38.762  1.00 36.74 384  A 1 
ATOM 3105 C CD  . GLN A 1 384  ? 25.118  14.437  39.199  1.00 33.81 384  A 1 
ATOM 3106 O OE1 . GLN A 1 384  ? 24.747  14.417  40.363  1.00 32.77 384  A 1 
ATOM 3107 N NE2 . GLN A 1 384  ? 24.255  14.824  38.286  1.00 31.77 384  A 1 
ATOM 3108 N N   . VAL A 1 385  ? 30.389  12.473  41.172  1.00 39.36 385  A 1 
ATOM 3109 C CA  . VAL A 1 385  ? 31.079  12.407  42.474  1.00 39.97 385  A 1 
ATOM 3110 C C   . VAL A 1 385  ? 32.582  12.090  42.373  1.00 40.11 385  A 1 
ATOM 3111 O O   . VAL A 1 385  ? 33.338  12.528  43.238  1.00 38.58 385  A 1 
ATOM 3112 C CB  . VAL A 1 385  ? 30.318  11.454  43.417  1.00 36.90 385  A 1 
ATOM 3113 C CG1 . VAL A 1 385  ? 30.926  11.387  44.821  1.00 33.33 385  A 1 
ATOM 3114 C CG2 . VAL A 1 385  ? 28.856  11.897  43.601  1.00 33.56 385  A 1 
ATOM 3115 N N   . ALA A 1 386  ? 33.078  11.393  41.345  1.00 40.99 386  A 1 
ATOM 3116 C CA  . ALA A 1 386  ? 34.465  10.913  41.330  1.00 41.51 386  A 1 
ATOM 3117 C C   . ALA A 1 386  ? 35.177  11.068  39.974  1.00 41.89 386  A 1 
ATOM 3118 O O   . ALA A 1 386  ? 35.152  10.183  39.116  1.00 39.96 386  A 1 
ATOM 3119 C CB  . ALA A 1 386  ? 34.479  9.472   41.839  1.00 38.14 386  A 1 
ATOM 3120 N N   . ALA A 1 387  ? 35.901  12.157  39.807  1.00 38.94 387  A 1 
ATOM 3121 C CA  . ALA A 1 387  ? 36.651  12.448  38.571  1.00 39.30 387  A 1 
ATOM 3122 C C   . ALA A 1 387  ? 37.997  11.696  38.408  1.00 40.47 387  A 1 
ATOM 3123 O O   . ALA A 1 387  ? 38.643  11.870  37.384  1.00 38.58 387  A 1 
ATOM 3124 C CB  . ALA A 1 387  ? 36.813  13.972  38.468  1.00 35.61 387  A 1 
ATOM 3125 N N   . VAL A 1 388  ? 38.459  10.864  39.377  1.00 36.83 388  A 1 
ATOM 3126 C CA  . VAL A 1 388  ? 39.881  10.437  39.350  1.00 38.31 388  A 1 
ATOM 3127 C C   . VAL A 1 388  ? 40.171  8.953   39.674  1.00 39.19 388  A 1 
ATOM 3128 O O   . VAL A 1 388  ? 41.238  8.480   39.293  1.00 37.70 388  A 1 
ATOM 3129 C CB  . VAL A 1 388  ? 40.751  11.415  40.184  1.00 35.64 388  A 1 
ATOM 3130 C CG1 . VAL A 1 388  ? 42.260  11.158  40.048  1.00 32.51 388  A 1 
ATOM 3131 C CG2 . VAL A 1 388  ? 40.555  12.881  39.764  1.00 32.46 388  A 1 
ATOM 3132 N N   . GLN A 1 389  ? 39.279  8.153   40.278  1.00 38.14 389  A 1 
ATOM 3133 C CA  . GLN A 1 389  ? 39.668  6.800   40.765  1.00 40.12 389  A 1 
ATOM 3134 C C   . GLN A 1 389  ? 38.990  5.572   40.126  1.00 40.62 389  A 1 
ATOM 3135 O O   . GLN A 1 389  ? 39.348  4.457   40.476  1.00 39.06 389  A 1 
ATOM 3136 C CB  . GLN A 1 389  ? 39.622  6.773   42.304  1.00 38.29 389  A 1 
ATOM 3137 C CG  . GLN A 1 389  ? 40.949  7.279   42.894  1.00 34.00 389  A 1 
ATOM 3138 C CD  . GLN A 1 389  ? 41.004  7.192   44.421  1.00 31.28 389  A 1 
ATOM 3139 O OE1 . GLN A 1 389  ? 40.003  7.174   45.109  1.00 30.58 389  A 1 
ATOM 3140 N NE2 . GLN A 1 389  ? 42.183  7.164   45.007  1.00 29.62 389  A 1 
ATOM 3141 N N   . ILE A 1 390  ? 38.095  5.714   39.152  1.00 43.93 390  A 1 
ATOM 3142 C CA  . ILE A 1 390  ? 37.227  4.612   38.693  1.00 45.03 390  A 1 
ATOM 3143 C C   . ILE A 1 390  ? 37.421  4.297   37.194  1.00 46.58 390  A 1 
ATOM 3144 O O   . ILE A 1 390  ? 36.488  4.343   36.406  1.00 44.27 390  A 1 
ATOM 3145 C CB  . ILE A 1 390  ? 35.747  4.863   39.089  1.00 41.28 390  A 1 
ATOM 3146 C CG1 . ILE A 1 390  ? 35.588  5.465   40.505  1.00 37.33 390  A 1 
ATOM 3147 C CG2 . ILE A 1 390  ? 34.962  3.535   39.027  1.00 36.14 390  A 1 
ATOM 3148 C CD1 . ILE A 1 390  ? 34.141  5.822   40.894  1.00 33.49 390  A 1 
ATOM 3149 N N   . LYS A 1 391  ? 38.641  3.978   36.747  1.00 45.00 391  A 1 
ATOM 3150 C CA  . LYS A 1 391  ? 38.870  3.635   35.324  1.00 47.46 391  A 1 
ATOM 3151 C C   . LYS A 1 391  ? 38.410  2.225   34.946  1.00 49.31 391  A 1 
ATOM 3152 O O   . LYS A 1 391  ? 37.773  2.076   33.914  1.00 47.91 391  A 1 
ATOM 3153 C CB  . LYS A 1 391  ? 40.332  3.883   34.915  1.00 44.13 391  A 1 
ATOM 3154 C CG  . LYS A 1 391  ? 40.570  5.361   34.575  1.00 40.59 391  A 1 
ATOM 3155 C CD  . LYS A 1 391  ? 41.985  5.588   34.025  1.00 38.57 391  A 1 
ATOM 3156 C CE  . LYS A 1 391  ? 42.146  7.049   33.617  1.00 35.60 391  A 1 
ATOM 3157 N NZ  . LYS A 1 391  ? 43.477  7.324   33.025  1.00 32.90 391  A 1 
ATOM 3158 N N   . ASN A 1 392  ? 38.669  1.207   35.755  1.00 48.36 392  A 1 
ATOM 3159 C CA  . ASN A 1 392  ? 38.394  -0.188  35.408  1.00 51.00 392  A 1 
ATOM 3160 C C   . ASN A 1 392  ? 36.913  -0.567  35.585  1.00 52.61 392  A 1 
ATOM 3161 O O   . ASN A 1 392  ? 36.346  -1.230  34.724  1.00 51.55 392  A 1 
ATOM 3162 C CB  . ASN A 1 392  ? 39.319  -1.110  36.226  1.00 48.40 392  A 1 
ATOM 3163 C CG  . ASN A 1 392  ? 40.791  -0.982  35.866  1.00 43.62 392  A 1 
ATOM 3164 O OD1 . ASN A 1 392  ? 41.196  -0.347  34.909  1.00 40.31 392  A 1 
ATOM 3165 N ND2 . ASN A 1 392  ? 41.664  -1.571  36.655  1.00 41.19 392  A 1 
ATOM 3166 N N   . GLU A 1 393  ? 36.250  -0.094  36.634  1.00 49.60 393  A 1 
ATOM 3167 C CA  . GLU A 1 393  ? 34.848  -0.414  36.921  1.00 51.34 393  A 1 
ATOM 3168 C C   . GLU A 1 393  ? 33.887  0.242   35.910  1.00 52.17 393  A 1 
ATOM 3169 O O   . GLU A 1 393  ? 32.931  -0.376  35.445  1.00 50.70 393  A 1 
ATOM 3170 C CB  . GLU A 1 393  ? 34.546  0.021   38.352  1.00 48.75 393  A 1 
ATOM 3171 C CG  . GLU A 1 393  ? 33.250  -0.600  38.876  1.00 43.63 393  A 1 
ATOM 3172 C CD  . GLU A 1 393  ? 32.913  -0.188  40.313  1.00 40.82 393  A 1 
ATOM 3173 O OE1 . GLU A 1 393  ? 31.732  -0.404  40.673  1.00 38.07 393  A 1 
ATOM 3174 O OE2 . GLU A 1 393  ? 33.805  0.346   40.999  1.00 38.85 393  A 1 
ATOM 3175 N N   . ILE A 1 394  ? 34.189  1.465   35.498  1.00 51.97 394  A 1 
ATOM 3176 C CA  . ILE A 1 394  ? 33.475  2.146   34.418  1.00 52.84 394  A 1 
ATOM 3177 C C   . ILE A 1 394  ? 33.646  1.379   33.098  1.00 55.16 394  A 1 
ATOM 3178 O O   . ILE A 1 394  ? 32.677  1.200   32.368  1.00 53.64 394  A 1 
ATOM 3179 C CB  . ILE A 1 394  ? 33.919  3.624   34.340  1.00 50.09 394  A 1 
ATOM 3180 C CG1 . ILE A 1 394  ? 33.338  4.398   35.545  1.00 46.30 394  A 1 
ATOM 3181 C CG2 . ILE A 1 394  ? 33.520  4.311   33.030  1.00 45.34 394  A 1 
ATOM 3182 C CD1 . ILE A 1 394  ? 33.727  5.875   35.621  1.00 42.64 394  A 1 
ATOM 3183 N N   . GLN A 1 395  ? 34.837  0.877   32.778  1.00 52.30 395  A 1 
ATOM 3184 C CA  . GLN A 1 395  ? 35.101  0.112   31.559  1.00 54.40 395  A 1 
ATOM 3185 C C   . GLN A 1 395  ? 34.260  -1.169  31.484  1.00 57.07 395  A 1 
ATOM 3186 O O   . GLN A 1 395  ? 33.647  -1.432  30.443  1.00 56.06 395  A 1 
ATOM 3187 C CB  . GLN A 1 395  ? 36.601  -0.178  31.467  1.00 52.53 395  A 1 
ATOM 3188 C CG  . GLN A 1 395  ? 36.973  -0.912  30.180  1.00 49.26 395  A 1 
ATOM 3189 C CD  . GLN A 1 395  ? 38.486  -1.063  29.976  1.00 46.18 395  A 1 
ATOM 3190 O OE1 . GLN A 1 395  ? 39.313  -0.471  30.652  1.00 43.81 395  A 1 
ATOM 3191 N NE2 . GLN A 1 395  ? 38.893  -1.854  29.018  1.00 42.16 395  A 1 
ATOM 3192 N N   . ASP A 1 396  ? 34.167  -1.937  32.565  1.00 55.21 396  A 1 
ATOM 3193 C CA  . ASP A 1 396  ? 33.375  -3.173  32.615  1.00 57.34 396  A 1 
ATOM 3194 C C   . ASP A 1 396  ? 31.873  -2.882  32.450  1.00 58.41 396  A 1 
ATOM 3195 O O   . ASP A 1 396  ? 31.189  -3.558  31.675  1.00 56.92 396  A 1 
ATOM 3196 C CB  . ASP A 1 396  ? 33.657  -3.914  33.928  1.00 55.73 396  A 1 
ATOM 3197 C CG  . ASP A 1 396  ? 35.035  -4.589  33.987  1.00 51.86 396  A 1 
ATOM 3198 O OD1 . ASP A 1 396  ? 35.667  -4.744  32.921  1.00 48.30 396  A 1 
ATOM 3199 O OD2 . ASP A 1 396  ? 35.426  -4.984  35.106  1.00 48.09 396  A 1 
ATOM 3200 N N   . ARG A 1 397  ? 31.354  -1.833  33.098  1.00 55.65 397  A 1 
ATOM 3201 C CA  . ARG A 1 397  ? 29.950  -1.410  32.957  1.00 56.50 397  A 1 
ATOM 3202 C C   . ARG A 1 397  ? 29.625  -0.951  31.532  1.00 57.77 397  A 1 
ATOM 3203 O O   . ARG A 1 397  ? 28.587  -1.322  30.984  1.00 57.10 397  A 1 
ATOM 3204 C CB  . ARG A 1 397  ? 29.641  -0.305  33.980  1.00 53.31 397  A 1 
ATOM 3205 C CG  . ARG A 1 397  ? 29.592  -0.815  35.432  1.00 49.41 397  A 1 
ATOM 3206 C CD  . ARG A 1 397  ? 29.337  0.350   36.395  1.00 48.10 397  A 1 
ATOM 3207 N NE  . ARG A 1 397  ? 29.399  -0.045  37.825  1.00 44.39 397  A 1 
ATOM 3208 C CZ  . ARG A 1 397  ? 28.924  0.642   38.854  1.00 40.35 397  A 1 
ATOM 3209 N NH1 . ARG A 1 397  ? 28.249  1.740   38.710  1.00 38.23 397  A 1 
ATOM 3210 N NH2 . ARG A 1 397  ? 29.136  0.231   40.065  1.00 37.63 397  A 1 
ATOM 3211 N N   . PHE A 1 398  ? 30.520  -0.226  30.870  1.00 54.56 398  A 1 
ATOM 3212 C CA  . PHE A 1 398  ? 30.374  0.160   29.469  1.00 56.50 398  A 1 
ATOM 3213 C C   . PHE A 1 398  ? 30.408  -1.051  28.515  1.00 57.86 398  A 1 
ATOM 3214 O O   . PHE A 1 398  ? 29.609  -1.103  27.576  1.00 56.85 398  A 1 
ATOM 3215 C CB  . PHE A 1 398  ? 31.445  1.195   29.093  1.00 54.73 398  A 1 
ATOM 3216 C CG  . PHE A 1 398  ? 31.079  2.629   29.415  1.00 52.88 398  A 1 
ATOM 3217 C CD1 . PHE A 1 398  ? 30.018  3.251   28.740  1.00 49.67 398  A 1 
ATOM 3218 C CD2 . PHE A 1 398  ? 31.815  3.385   30.347  1.00 49.74 398  A 1 
ATOM 3219 C CE1 . PHE A 1 398  ? 29.674  4.586   29.021  1.00 45.62 398  A 1 
ATOM 3220 C CE2 . PHE A 1 398  ? 31.477  4.718   30.626  1.00 46.80 398  A 1 
ATOM 3221 C CZ  . PHE A 1 398  ? 30.406  5.316   29.965  1.00 47.39 398  A 1 
ATOM 3222 N N   . GLN A 1 399  ? 31.243  -2.058  28.754  1.00 57.72 399  A 1 
ATOM 3223 C CA  . GLN A 1 399  ? 31.264  -3.299  27.960  1.00 60.04 399  A 1 
ATOM 3224 C C   . GLN A 1 399  ? 29.960  -4.107  28.114  1.00 61.34 399  A 1 
ATOM 3225 O O   . GLN A 1 399  ? 29.456  -4.648  27.123  1.00 60.30 399  A 1 
ATOM 3226 C CB  . GLN A 1 399  ? 32.461  -4.165  28.364  1.00 58.98 399  A 1 
ATOM 3227 C CG  . GLN A 1 399  ? 33.789  -3.631  27.812  1.00 55.69 399  A 1 
ATOM 3228 C CD  . GLN A 1 399  ? 34.974  -4.520  28.188  1.00 52.65 399  A 1 
ATOM 3229 O OE1 . GLN A 1 399  ? 34.866  -5.519  28.867  1.00 48.94 399  A 1 
ATOM 3230 N NE2 . GLN A 1 399  ? 36.163  -4.205  27.731  1.00 47.11 399  A 1 
ATOM 3231 N N   . GLN A 1 400  ? 29.383  -4.153  29.313  1.00 57.81 400  A 1 
ATOM 3232 C CA  . GLN A 1 400  ? 28.086  -4.790  29.549  1.00 59.59 400  A 1 
ATOM 3233 C C   . GLN A 1 400  ? 26.957  -4.069  28.798  1.00 60.89 400  A 1 
ATOM 3234 O O   . GLN A 1 400  ? 26.176  -4.725  28.107  1.00 60.54 400  A 1 
ATOM 3235 C CB  . GLN A 1 400  ? 27.790  -4.832  31.056  1.00 58.34 400  A 1 
ATOM 3236 C CG  . GLN A 1 400  ? 28.681  -5.839  31.801  1.00 54.68 400  A 1 
ATOM 3237 C CD  . GLN A 1 400  ? 28.501  -5.775  33.313  1.00 51.53 400  A 1 
ATOM 3238 O OE1 . GLN A 1 400  ? 27.544  -5.219  33.844  1.00 48.87 400  A 1 
ATOM 3239 N NE2 . GLN A 1 400  ? 29.388  -6.352  34.078  1.00 47.06 400  A 1 
ATOM 3240 N N   . LEU A 1 401  ? 26.913  -2.745  28.836  1.00 57.86 401  A 1 
ATOM 3241 C CA  . LEU A 1 401  ? 25.964  -1.940  28.050  1.00 59.21 401  A 1 
ATOM 3242 C C   . LEU A 1 401  ? 26.122  -2.177  26.542  1.00 60.72 401  A 1 
ATOM 3243 O O   . LEU A 1 401  ? 25.125  -2.338  25.842  1.00 59.62 401  A 1 
ATOM 3244 C CB  . LEU A 1 401  ? 26.152  -0.447  28.379  1.00 58.19 401  A 1 
ATOM 3245 C CG  . LEU A 1 401  ? 25.526  -0.006  29.713  1.00 55.55 401  A 1 
ATOM 3246 C CD1 . LEU A 1 401  ? 25.968  1.423   30.036  1.00 51.94 401  A 1 
ATOM 3247 C CD2 . LEU A 1 401  ? 23.997  -0.011  29.652  1.00 52.25 401  A 1 
ATOM 3248 N N   . GLY A 1 402  ? 27.342  -2.274  26.033  1.00 59.23 402  A 1 
ATOM 3249 C CA  . GLY A 1 402  ? 27.570  -2.547  24.615  1.00 59.96 402  A 1 
ATOM 3250 C C   . GLY A 1 402  ? 27.118  -3.931  24.178  1.00 62.46 402  A 1 
ATOM 3251 O O   . GLY A 1 402  ? 26.517  -4.079  23.111  1.00 63.02 402  A 1 
ATOM 3252 N N   . THR A 1 403  ? 27.333  -4.935  25.029  1.00 61.20 403  A 1 
ATOM 3253 C CA  . THR A 1 403  ? 26.828  -6.294  24.792  1.00 63.09 403  A 1 
ATOM 3254 C C   . THR A 1 403  ? 25.303  -6.305  24.766  1.00 64.03 403  A 1 
ATOM 3255 O O   . THR A 1 403  ? 24.701  -6.901  23.867  1.00 62.38 403  A 1 
ATOM 3256 C CB  . THR A 1 403  ? 27.353  -7.260  25.860  1.00 61.55 403  A 1 
ATOM 3257 O OG1 . THR A 1 403  ? 28.762  -7.215  25.869  1.00 57.77 403  A 1 
ATOM 3258 C CG2 . THR A 1 403  ? 26.954  -8.705  25.578  1.00 58.14 403  A 1 
ATOM 3259 N N   . TYR A 1 404  ? 24.651  -5.583  25.686  1.00 59.97 404  A 1 
ATOM 3260 C CA  . TYR A 1 404  ? 23.202  -5.414  25.717  1.00 61.72 404  A 1 
ATOM 3261 C C   . TYR A 1 404  ? 22.677  -4.747  24.433  1.00 62.20 404  A 1 
ATOM 3262 O O   . TYR A 1 404  ? 21.838  -5.335  23.759  1.00 62.83 404  A 1 
ATOM 3263 C CB  . TYR A 1 404  ? 22.804  -4.610  26.959  1.00 61.23 404  A 1 
ATOM 3264 C CG  . TYR A 1 404  ? 21.354  -4.163  26.920  1.00 58.40 404  A 1 
ATOM 3265 C CD1 . TYR A 1 404  ? 21.035  -2.830  26.579  1.00 54.59 404  A 1 
ATOM 3266 C CD2 . TYR A 1 404  ? 20.327  -5.089  27.165  1.00 54.31 404  A 1 
ATOM 3267 C CE1 . TYR A 1 404  ? 19.697  -2.426  26.519  1.00 50.37 404  A 1 
ATOM 3268 C CE2 . TYR A 1 404  ? 18.983  -4.684  27.102  1.00 52.33 404  A 1 
ATOM 3269 C CZ  . TYR A 1 404  ? 18.667  -3.352  26.788  1.00 53.29 404  A 1 
ATOM 3270 O OH  . TYR A 1 404  ? 17.371  -2.955  26.751  1.00 55.09 404  A 1 
ATOM 3271 N N   . PHE A 1 405  ? 23.204  -3.596  24.038  1.00 63.39 405  A 1 
ATOM 3272 C CA  . PHE A 1 405  ? 22.755  -2.894  22.833  1.00 65.19 405  A 1 
ATOM 3273 C C   . PHE A 1 405  ? 22.981  -3.711  21.559  1.00 65.29 405  A 1 
ATOM 3274 O O   . PHE A 1 405  ? 22.150  -3.683  20.658  1.00 63.72 405  A 1 
ATOM 3275 C CB  . PHE A 1 405  ? 23.438  -1.522  22.735  1.00 64.40 405  A 1 
ATOM 3276 C CG  . PHE A 1 405  ? 22.864  -0.479  23.670  1.00 66.62 405  A 1 
ATOM 3277 C CD1 . PHE A 1 405  ? 21.513  -0.115  23.560  1.00 63.27 405  A 1 
ATOM 3278 C CD2 . PHE A 1 405  ? 23.677  0.137   24.634  1.00 65.05 405  A 1 
ATOM 3279 C CE1 . PHE A 1 405  ? 20.961  0.843   24.429  1.00 60.90 405  A 1 
ATOM 3280 C CE2 . PHE A 1 405  ? 23.130  1.096   25.506  1.00 62.28 405  A 1 
ATOM 3281 C CZ  . PHE A 1 405  ? 21.772  1.441   25.406  1.00 66.28 405  A 1 
ATOM 3282 N N   . LYS A 1 406  ? 24.063  -4.504  21.503  1.00 60.73 406  A 1 
ATOM 3283 C CA  . LYS A 1 406  ? 24.282  -5.437  20.398  1.00 63.55 406  A 1 
ATOM 3284 C C   . LYS A 1 406  ? 23.203  -6.525  20.342  1.00 63.90 406  A 1 
ATOM 3285 O O   . LYS A 1 406  ? 22.637  -6.749  19.280  1.00 64.80 406  A 1 
ATOM 3286 C CB  . LYS A 1 406  ? 25.692  -6.038  20.511  1.00 64.17 406  A 1 
ATOM 3287 C CG  . LYS A 1 406  ? 26.022  -6.844  19.254  1.00 61.23 406  A 1 
ATOM 3288 C CD  . LYS A 1 406  ? 27.358  -7.570  19.381  1.00 58.58 406  A 1 
ATOM 3289 C CE  . LYS A 1 406  ? 27.510  -8.426  18.131  1.00 52.54 406  A 1 
ATOM 3290 N NZ  . LYS A 1 406  ? 28.482  -9.527  18.294  1.00 46.10 406  A 1 
ATOM 3291 N N   . SER A 1 407  ? 22.884  -7.147  21.472  1.00 62.21 407  A 1 
ATOM 3292 C CA  . SER A 1 407  ? 21.829  -8.165  21.535  1.00 62.98 407  A 1 
ATOM 3293 C C   . SER A 1 407  ? 20.446  -7.597  21.181  1.00 63.70 407  A 1 
ATOM 3294 O O   . SER A 1 407  ? 19.668  -8.248  20.491  1.00 64.14 407  A 1 
ATOM 3295 C CB  . SER A 1 407  ? 21.804  -8.830  22.914  1.00 61.40 407  A 1 
ATOM 3296 O OG  . SER A 1 407  ? 21.295  -7.995  23.930  1.00 54.56 407  A 1 
ATOM 3297 N N   . LEU A 1 408  ? 20.177  -6.352  21.571  1.00 62.78 408  A 1 
ATOM 3298 C CA  . LEU A 1 408  ? 18.957  -5.632  21.231  1.00 64.70 408  A 1 
ATOM 3299 C C   . LEU A 1 408  ? 18.876  -5.333  19.726  1.00 65.98 408  A 1 
ATOM 3300 O O   . LEU A 1 408  ? 17.842  -5.575  19.123  1.00 66.81 408  A 1 
ATOM 3301 C CB  . LEU A 1 408  ? 18.911  -4.352  22.084  1.00 64.66 408  A 1 
ATOM 3302 C CG  . LEU A 1 408  ? 17.646  -3.501  21.886  1.00 60.24 408  A 1 
ATOM 3303 C CD1 . LEU A 1 408  ? 16.381  -4.249  22.293  1.00 54.95 408  A 1 
ATOM 3304 C CD2 . LEU A 1 408  ? 17.773  -2.247  22.750  1.00 56.62 408  A 1 
ATOM 3305 N N   . ALA A 1 409  ? 19.967  -4.884  19.108  1.00 65.42 409  A 1 
ATOM 3306 C CA  . ALA A 1 409  ? 20.024  -4.666  17.662  1.00 66.37 409  A 1 
ATOM 3307 C C   . ALA A 1 409  ? 19.790  -5.969  16.875  1.00 67.11 409  A 1 
ATOM 3308 O O   . ALA A 1 409  ? 19.048  -5.967  15.899  1.00 68.53 409  A 1 
ATOM 3309 C CB  . ALA A 1 409  ? 21.376  -4.040  17.304  1.00 65.76 409  A 1 
ATOM 3310 N N   . GLU A 1 410  ? 20.362  -7.096  17.305  1.00 61.87 410  A 1 
ATOM 3311 C CA  . GLU A 1 410  ? 20.160  -8.408  16.682  1.00 64.10 410  A 1 
ATOM 3312 C C   . GLU A 1 410  ? 18.709  -8.897  16.811  1.00 63.78 410  A 1 
ATOM 3313 O O   . GLU A 1 410  ? 18.153  -9.460  15.864  1.00 64.31 410  A 1 
ATOM 3314 C CB  . GLU A 1 410  ? 21.121  -9.438  17.314  1.00 65.17 410  A 1 
ATOM 3315 C CG  . GLU A 1 410  ? 22.590  -9.253  16.886  1.00 60.03 410  A 1 
ATOM 3316 C CD  . GLU A 1 410  ? 23.571  -10.184 17.622  1.00 57.10 410  A 1 
ATOM 3317 O OE1 . GLU A 1 410  ? 24.804  -10.000 17.443  1.00 52.10 410  A 1 
ATOM 3318 O OE2 . GLU A 1 410  ? 23.127  -11.085 18.374  1.00 54.24 410  A 1 
ATOM 3319 N N   . PHE A 1 411  ? 18.061  -8.667  17.961  1.00 62.73 411  A 1 
ATOM 3320 C CA  . PHE A 1 411  ? 16.659  -9.004  18.183  1.00 62.50 411  A 1 
ATOM 3321 C C   . PHE A 1 411  ? 15.719  -8.180  17.295  1.00 63.88 411  A 1 
ATOM 3322 O O   . PHE A 1 411  ? 14.905  -8.746  16.564  1.00 63.29 411  A 1 
ATOM 3323 C CB  . PHE A 1 411  ? 16.328  -8.834  19.671  1.00 60.73 411  A 1 
ATOM 3324 C CG  . PHE A 1 411  ? 14.865  -9.043  19.978  1.00 58.01 411  A 1 
ATOM 3325 C CD1 . PHE A 1 411  ? 13.981  -7.949  20.042  1.00 51.69 411  A 1 
ATOM 3326 C CD2 . PHE A 1 411  ? 14.360  -10.351 20.154  1.00 53.87 411  A 1 
ATOM 3327 C CE1 . PHE A 1 411  ? 12.617  -8.146  20.268  1.00 48.51 411  A 1 
ATOM 3328 C CE2 . PHE A 1 411  ? 12.990  -10.552 20.386  1.00 50.54 411  A 1 
ATOM 3329 C CZ  . PHE A 1 411  ? 12.120  -9.448  20.440  1.00 51.16 411  A 1 
ATOM 3330 N N   . GLU A 1 412  ? 15.863  -6.858  17.322  1.00 63.00 412  A 1 
ATOM 3331 C CA  . GLU A 1 412  ? 15.034  -5.962  16.509  1.00 64.90 412  A 1 
ATOM 3332 C C   . GLU A 1 412  ? 15.263  -6.177  15.005  1.00 66.25 412  A 1 
ATOM 3333 O O   . GLU A 1 412  ? 14.315  -6.064  14.234  1.00 66.92 412  A 1 
ATOM 3334 C CB  . GLU A 1 412  ? 15.300  -4.493  16.899  1.00 64.73 412  A 1 
ATOM 3335 C CG  . GLU A 1 412  ? 14.757  -4.095  18.283  1.00 63.29 412  A 1 
ATOM 3336 C CD  . GLU A 1 412  ? 13.220  -4.162  18.414  1.00 62.28 412  A 1 
ATOM 3337 O OE1 . GLU A 1 412  ? 12.736  -4.436  19.534  1.00 55.80 412  A 1 
ATOM 3338 O OE2 . GLU A 1 412  ? 12.508  -3.926  17.403  1.00 56.71 412  A 1 
ATOM 3339 N N   . SER A 1 413  ? 16.460  -6.576  14.578  1.00 63.13 413  A 1 
ATOM 3340 C CA  . SER A 1 413  ? 16.744  -6.926  13.177  1.00 65.45 413  A 1 
ATOM 3341 C C   . SER A 1 413  ? 15.972  -8.171  12.715  1.00 66.44 413  A 1 
ATOM 3342 O O   . SER A 1 413  ? 15.413  -8.175  11.622  1.00 68.43 413  A 1 
ATOM 3343 C CB  . SER A 1 413  ? 18.245  -7.126  12.987  1.00 66.29 413  A 1 
ATOM 3344 O OG  . SER A 1 413  ? 18.547  -7.346  11.628  1.00 59.27 413  A 1 
ATOM 3345 N N   . LYS A 1 414  ? 15.891  -9.216  13.545  1.00 65.61 414  A 1 
ATOM 3346 C CA  . LYS A 1 414  ? 15.095  -10.412 13.225  1.00 66.12 414  A 1 
ATOM 3347 C C   . LYS A 1 414  ? 13.602  -10.100 13.137  1.00 66.58 414  A 1 
ATOM 3348 O O   . LYS A 1 414  ? 12.923  -10.582 12.233  1.00 67.05 414  A 1 
ATOM 3349 C CB  . LYS A 1 414  ? 15.328  -11.503 14.269  1.00 67.41 414  A 1 
ATOM 3350 C CG  . LYS A 1 414  ? 16.727  -12.120 14.155  1.00 65.73 414  A 1 
ATOM 3351 C CD  . LYS A 1 414  ? 16.941  -13.121 15.296  1.00 62.08 414  A 1 
ATOM 3352 C CE  . LYS A 1 414  ? 18.360  -13.676 15.211  1.00 54.92 414  A 1 
ATOM 3353 N NZ  . LYS A 1 414  ? 18.633  -14.607 16.334  1.00 47.29 414  A 1 
ATOM 3354 N N   . LYS A 1 415  ? 13.104  -9.286  14.063  1.00 65.33 415  A 1 
ATOM 3355 C CA  . LYS A 1 415  ? 11.717  -8.807  14.060  1.00 66.23 415  A 1 
ATOM 3356 C C   . LYS A 1 415  ? 11.421  -7.989  12.802  1.00 67.52 415  A 1 
ATOM 3357 O O   . LYS A 1 415  ? 10.416  -8.241  12.156  1.00 69.00 415  A 1 
ATOM 3358 C CB  . LYS A 1 415  ? 11.478  -8.005  15.340  1.00 65.73 415  A 1 
ATOM 3359 C CG  . LYS A 1 415  ? 10.048  -7.459  15.413  1.00 59.33 415  A 1 
ATOM 3360 C CD  . LYS A 1 415  ? 9.921   -6.559  16.630  1.00 57.11 415  A 1 
ATOM 3361 C CE  . LYS A 1 415  ? 8.624   -5.773  16.540  1.00 50.92 415  A 1 
ATOM 3362 N NZ  . LYS A 1 415  ? 8.705   -4.590  17.435  1.00 46.52 415  A 1 
ATOM 3363 N N   . LEU A 1 416  ? 12.311  -7.088  12.430  1.00 66.43 416  A 1 
ATOM 3364 C CA  . LEU A 1 416  ? 12.205  -6.258  11.235  1.00 67.56 416  A 1 
ATOM 3365 C C   . LEU A 1 416  ? 12.023  -7.088  9.970   1.00 68.85 416  A 1 
ATOM 3366 O O   . LEU A 1 416  ? 11.119  -6.814  9.177   1.00 69.30 416  A 1 
ATOM 3367 C CB  . LEU A 1 416  ? 13.475  -5.396  11.146  1.00 67.12 416  A 1 
ATOM 3368 C CG  . LEU A 1 416  ? 13.544  -4.508  9.901   1.00 64.35 416  A 1 
ATOM 3369 C CD1 . LEU A 1 416  ? 12.545  -3.375  10.021  1.00 58.16 416  A 1 
ATOM 3370 C CD2 . LEU A 1 416  ? 14.937  -3.912  9.750   1.00 61.54 416  A 1 
ATOM 3371 N N   . THR A 1 417  ? 12.843  -8.119  9.772   1.00 64.34 417  A 1 
ATOM 3372 C CA  . THR A 1 417  ? 12.739  -9.004  8.602   1.00 66.43 417  A 1 
ATOM 3373 C C   . THR A 1 417  ? 11.372  -9.691  8.547   1.00 66.75 417  A 1 
ATOM 3374 O O   . THR A 1 417  ? 10.720  -9.656  7.513   1.00 67.87 417  A 1 
ATOM 3375 C CB  . THR A 1 417  ? 13.863  -10.054 8.602   1.00 67.50 417  A 1 
ATOM 3376 O OG1 . THR A 1 417  ? 15.120  -9.418  8.676   1.00 63.01 417  A 1 
ATOM 3377 C CG2 . THR A 1 417  ? 13.871  -10.901 7.336   1.00 63.18 417  A 1 
ATOM 3378 N N   . ALA A 1 418  ? 10.893  -10.228 9.663   1.00 70.61 418  A 1 
ATOM 3379 C CA  . ALA A 1 418  ? 9.582   -10.876 9.724   1.00 70.17 418  A 1 
ATOM 3380 C C   . ALA A 1 418  ? 8.414   -9.900  9.458   1.00 72.95 418  A 1 
ATOM 3381 O O   . ALA A 1 418  ? 7.444   -10.264 8.791   1.00 71.09 418  A 1 
ATOM 3382 C CB  . ALA A 1 418  ? 9.445   -11.547 11.096  1.00 67.03 418  A 1 
ATOM 3383 N N   . ASP A 1 419  ? 8.510   -8.669  9.946   1.00 66.76 419  A 1 
ATOM 3384 C CA  . ASP A 1 419  ? 7.502   -7.628  9.723   1.00 68.65 419  A 1 
ATOM 3385 C C   . ASP A 1 419  ? 7.449   -7.215  8.240   1.00 70.96 419  A 1 
ATOM 3386 O O   . ASP A 1 419  ? 6.358   -7.070  7.689   1.00 73.86 419  A 1 
ATOM 3387 C CB  . ASP A 1 419  ? 7.770   -6.414  10.636  1.00 67.56 419  A 1 
ATOM 3388 C CG  . ASP A 1 419  ? 7.444   -6.616  12.132  1.00 63.39 419  A 1 
ATOM 3389 O OD1 . ASP A 1 419  ? 6.685   -7.544  12.482  1.00 58.74 419  A 1 
ATOM 3390 O OD2 . ASP A 1 419  ? 7.882   -5.761  12.954  1.00 58.51 419  A 1 
ATOM 3391 N N   . ILE A 1 420  ? 8.600   -7.073  7.568   1.00 67.45 420  A 1 
ATOM 3392 C CA  . ILE A 1 420  ? 8.686   -6.754  6.135   1.00 70.03 420  A 1 
ATOM 3393 C C   . ILE A 1 420  ? 8.086   -7.875  5.286   1.00 72.64 420  A 1 
ATOM 3394 O O   . ILE A 1 420  ? 7.243   -7.590  4.437   1.00 73.47 420  A 1 
ATOM 3395 C CB  . ILE A 1 420  ? 10.148  -6.467  5.717   1.00 69.99 420  A 1 
ATOM 3396 C CG1 . ILE A 1 420  ? 10.619  -5.148  6.349   1.00 67.49 420  A 1 
ATOM 3397 C CG2 . ILE A 1 420  ? 10.301  -6.381  4.177   1.00 66.93 420  A 1 
ATOM 3398 C CD1 . ILE A 1 420  ? 12.149  -5.011  6.335   1.00 60.96 420  A 1 
ATOM 3399 N N   . ASP A 1 421  ? 8.470   -9.120  5.530   1.00 70.35 421  A 1 
ATOM 3400 C CA  . ASP A 1 421  ? 7.960   -10.273 4.788   1.00 73.08 421  A 1 
ATOM 3401 C C   . ASP A 1 421  ? 6.430   -10.376 4.905   1.00 73.05 421  A 1 
ATOM 3402 O O   . ASP A 1 421  ? 5.728   -10.607 3.917   1.00 73.28 421  A 1 
ATOM 3403 C CB  . ASP A 1 421  ? 8.610   -11.561 5.315   1.00 73.77 421  A 1 
ATOM 3404 C CG  . ASP A 1 421  ? 10.099  -11.736 4.965   1.00 69.89 421  A 1 
ATOM 3405 O OD1 . ASP A 1 421  ? 10.575  -11.056 4.028   1.00 64.20 421  A 1 
ATOM 3406 O OD2 . ASP A 1 421  ? 10.741  -12.589 5.618   1.00 63.08 421  A 1 
ATOM 3407 N N   . SER A 1 422  ? 5.887   -10.140 6.103   1.00 70.99 422  A 1 
ATOM 3408 C CA  . SER A 1 422  ? 4.441   -10.108 6.322   1.00 72.33 422  A 1 
ATOM 3409 C C   . SER A 1 422  ? 3.760   -8.978  5.555   1.00 74.82 422  A 1 
ATOM 3410 O O   . SER A 1 422  ? 2.704   -9.202  4.960   1.00 76.30 422  A 1 
ATOM 3411 C CB  . SER A 1 422  ? 4.128   -9.962  7.818   1.00 70.25 422  A 1 
ATOM 3412 O OG  . SER A 1 422  ? 2.725   -9.920  8.057   1.00 60.84 422  A 1 
ATOM 3413 N N   . ILE A 1 423  ? 4.317   -7.775  5.557   1.00 69.87 423  A 1 
ATOM 3414 C CA  . ILE A 1 423  ? 3.744   -6.619  4.845   1.00 73.09 423  A 1 
ATOM 3415 C C   . ILE A 1 423  ? 3.765   -6.860  3.331   1.00 75.37 423  A 1 
ATOM 3416 O O   . ILE A 1 423  ? 2.766   -6.602  2.667   1.00 77.32 423  A 1 
ATOM 3417 C CB  . ILE A 1 423  ? 4.499   -5.322  5.218   1.00 74.50 423  A 1 
ATOM 3418 C CG1 . ILE A 1 423  ? 4.174   -4.917  6.674   1.00 73.20 423  A 1 
ATOM 3419 C CG2 . ILE A 1 423  ? 4.135   -4.164  4.273   1.00 71.99 423  A 1 
ATOM 3420 C CD1 . ILE A 1 423  ? 5.139   -3.866  7.256   1.00 66.45 423  A 1 
ATOM 3421 N N   . GLN A 1 424  ? 4.864   -7.375  2.799   1.00 73.05 424  A 1 
ATOM 3422 C CA  . GLN A 1 424  ? 4.996   -7.654  1.373   1.00 74.38 424  A 1 
ATOM 3423 C C   . GLN A 1 424  ? 4.008   -8.735  0.922   1.00 74.35 424  A 1 
ATOM 3424 O O   . GLN A 1 424  ? 3.312   -8.546  -0.075  1.00 75.86 424  A 1 
ATOM 3425 C CB  . GLN A 1 424  ? 6.455   -8.039  1.066   1.00 76.22 424  A 1 
ATOM 3426 C CG  . GLN A 1 424  ? 6.733   -8.123  -0.447  1.00 71.57 424  A 1 
ATOM 3427 C CD  . GLN A 1 424  ? 6.500   -6.795  -1.160  1.00 68.18 424  A 1 
ATOM 3428 O OE1 . GLN A 1 424  ? 6.974   -5.749  -0.755  1.00 62.69 424  A 1 
ATOM 3429 N NE2 . GLN A 1 424  ? 5.743   -6.781  -2.240  1.00 57.76 424  A 1 
ATOM 3430 N N   . SER A 1 425  ? 3.867   -9.806  1.690   1.00 77.03 425  A 1 
ATOM 3431 C CA  . SER A 1 425  ? 2.882   -10.865 1.416   1.00 76.20 425  A 1 
ATOM 3432 C C   . SER A 1 425  ? 1.444   -10.338 1.404   1.00 77.01 425  A 1 
ATOM 3433 O O   . SER A 1 425  ? 0.656   -10.715 0.529   1.00 76.38 425  A 1 
ATOM 3434 C CB  . SER A 1 425  ? 3.018   -11.967 2.470   1.00 75.50 425  A 1 
ATOM 3435 O OG  . SER A 1 425  ? 2.126   -13.027 2.184   1.00 65.57 425  A 1 
ATOM 3436 N N   . ASP A 1 426  ? 1.092   -9.441  2.329   1.00 73.66 426  A 1 
ATOM 3437 C CA  . ASP A 1 426  ? -0.223  -8.799  2.356   1.00 74.60 426  A 1 
ATOM 3438 C C   . ASP A 1 426  ? -0.438  -7.932  1.100   1.00 75.19 426  A 1 
ATOM 3439 O O   . ASP A 1 426  ? -1.470  -8.057  0.431   1.00 76.81 426  A 1 
ATOM 3440 C CB  . ASP A 1 426  ? -0.380  -7.940  3.630   1.00 74.48 426  A 1 
ATOM 3441 C CG  . ASP A 1 426  ? -0.511  -8.694  4.966   1.00 71.97 426  A 1 
ATOM 3442 O OD1 . ASP A 1 426  ? -0.862  -9.891  4.974   1.00 67.25 426  A 1 
ATOM 3443 O OD2 . ASP A 1 426  ? -0.333  -8.024  6.019   1.00 67.12 426  A 1 
ATOM 3444 N N   . ILE A 1 427  ? 0.537   -7.100  0.721   1.00 76.26 427  A 1 
ATOM 3445 C CA  . ILE A 1 427  ? 0.480   -6.250  -0.486  1.00 77.04 427  A 1 
ATOM 3446 C C   . ILE A 1 427  ? 0.261   -7.100  -1.741  1.00 78.21 427  A 1 
ATOM 3447 O O   . ILE A 1 427  ? -0.611  -6.781  -2.555  1.00 78.67 427  A 1 
ATOM 3448 C CB  . ILE A 1 427  ? 1.762   -5.386  -0.609  1.00 78.01 427  A 1 
ATOM 3449 C CG1 . ILE A 1 427  ? 1.763   -4.282  0.470   1.00 76.62 427  A 1 
ATOM 3450 C CG2 . ILE A 1 427  ? 1.886   -4.744  -2.002  1.00 75.20 427  A 1 
ATOM 3451 C CD1 . ILE A 1 427  ? 3.123   -3.589  0.651   1.00 69.95 427  A 1 
ATOM 3452 N N   . ASP A 1 428  ? 1.015   -8.182  -1.897  1.00 77.15 428  A 1 
ATOM 3453 C CA  . ASP A 1 428  ? 0.914   -9.080  -3.045  1.00 77.85 428  A 1 
ATOM 3454 C C   . ASP A 1 428  ? -0.468  -9.738  -3.114  1.00 77.66 428  A 1 
ATOM 3455 O O   . ASP A 1 428  ? -1.094  -9.778  -4.172  1.00 78.58 428  A 1 
ATOM 3456 C CB  . ASP A 1 428  ? 2.022   -10.146 -2.971  1.00 78.38 428  A 1 
ATOM 3457 C CG  . ASP A 1 428  ? 3.445   -9.608  -3.167  1.00 75.27 428  A 1 
ATOM 3458 O OD1 . ASP A 1 428  ? 3.604   -8.446  -3.615  1.00 69.74 428  A 1 
ATOM 3459 O OD2 . ASP A 1 428  ? 4.394   -10.380 -2.909  1.00 68.53 428  A 1 
ATOM 3460 N N   . SER A 1 429  ? -1.009  -10.179 -1.980  1.00 76.94 429  A 1 
ATOM 3461 C CA  . SER A 1 429  ? -2.340  -10.783 -1.875  1.00 76.89 429  A 1 
ATOM 3462 C C   . SER A 1 429  ? -3.441  -9.804  -2.317  1.00 78.21 429  A 1 
ATOM 3463 O O   . SER A 1 429  ? -4.243  -10.126 -3.197  1.00 77.64 429  A 1 
ATOM 3464 C CB  . SER A 1 429  ? -2.584  -11.254 -0.437  1.00 75.24 429  A 1 
ATOM 3465 O OG  . SER A 1 429  ? -3.809  -11.943 -0.354  1.00 65.26 429  A 1 
ATOM 3466 N N   . TYR A 1 430  ? -3.452  -8.576  -1.773  1.00 74.62 430  A 1 
ATOM 3467 C CA  . TYR A 1 430  ? -4.448  -7.572  -2.149  1.00 76.19 430  A 1 
ATOM 3468 C C   . TYR A 1 430  ? -4.325  -7.135  -3.613  1.00 77.23 430  A 1 
ATOM 3469 O O   . TYR A 1 430  ? -5.336  -6.904  -4.279  1.00 77.48 430  A 1 
ATOM 3470 C CB  . TYR A 1 430  ? -4.352  -6.355  -1.215  1.00 76.21 430  A 1 
ATOM 3471 C CG  . TYR A 1 430  ? -4.916  -6.601  0.175   1.00 74.90 430  A 1 
ATOM 3472 C CD1 . TYR A 1 430  ? -6.293  -6.851  0.332   1.00 68.48 430  A 1 
ATOM 3473 C CD2 . TYR A 1 430  ? -4.072  -6.600  1.295   1.00 70.48 430  A 1 
ATOM 3474 C CE1 . TYR A 1 430  ? -6.822  -7.121  1.602   1.00 66.02 430  A 1 
ATOM 3475 C CE2 . TYR A 1 430  ? -4.594  -6.868  2.575   1.00 66.42 430  A 1 
ATOM 3476 C CZ  . TYR A 1 430  ? -5.968  -7.134  2.732   1.00 70.12 430  A 1 
ATOM 3477 O OH  . TYR A 1 430  ? -6.475  -7.416  3.962   1.00 67.29 430  A 1 
ATOM 3478 N N   . THR A 1 431  ? -3.109  -7.077  -4.145  1.00 76.41 431  A 1 
ATOM 3479 C CA  . THR A 1 431  ? -2.862  -6.784  -5.566  1.00 76.58 431  A 1 
ATOM 3480 C C   . THR A 1 431  ? -3.511  -7.831  -6.464  1.00 77.43 431  A 1 
ATOM 3481 O O   . THR A 1 431  ? -4.248  -7.490  -7.389  1.00 80.31 431  A 1 
ATOM 3482 C CB  . THR A 1 431  ? -1.358  -6.675  -5.858  1.00 77.22 431  A 1 
ATOM 3483 O OG1 . THR A 1 431  ? -0.790  -5.681  -5.049  1.00 70.21 431  A 1 
ATOM 3484 C CG2 . THR A 1 431  ? -1.082  -6.270  -7.312  1.00 69.97 431  A 1 
ATOM 3485 N N   . ILE A 1 432  ? -3.316  -9.116  -6.171  1.00 78.43 432  A 1 
ATOM 3486 C CA  . ILE A 1 432  ? -3.897  -10.229 -6.937  1.00 79.50 432  A 1 
ATOM 3487 C C   . ILE A 1 432  ? -5.433  -10.195 -6.888  1.00 80.32 432  A 1 
ATOM 3488 O O   . ILE A 1 432  ? -6.085  -10.350 -7.923  1.00 80.69 432  A 1 
ATOM 3489 C CB  . ILE A 1 432  ? -3.342  -11.574 -6.409  1.00 80.17 432  A 1 
ATOM 3490 C CG1 . ILE A 1 432  ? -1.835  -11.707 -6.750  1.00 76.61 432  A 1 
ATOM 3491 C CG2 . ILE A 1 432  ? -4.118  -12.774 -7.003  1.00 75.67 432  A 1 
ATOM 3492 C CD1 . ILE A 1 432  ? -1.127  -12.817 -5.966  1.00 67.74 432  A 1 
ATOM 3493 N N   . VAL A 1 433  ? -6.022  -9.976  -5.718  1.00 78.35 433  A 1 
ATOM 3494 C CA  . VAL A 1 433  ? -7.484  -9.913  -5.541  1.00 78.48 433  A 1 
ATOM 3495 C C   . VAL A 1 433  ? -8.076  -8.751  -6.333  1.00 80.65 433  A 1 
ATOM 3496 O O   . VAL A 1 433  ? -9.050  -8.944  -7.066  1.00 81.30 433  A 1 
ATOM 3497 C CB  . VAL A 1 433  ? -7.848  -9.828  -4.042  1.00 77.09 433  A 1 
ATOM 3498 C CG1 . VAL A 1 433  ? -9.349  -9.559  -3.822  1.00 70.18 433  A 1 
ATOM 3499 C CG2 . VAL A 1 433  ? -7.524  -11.151 -3.338  1.00 70.98 433  A 1 
ATOM 3500 N N   . HIS A 1 434  ? -7.471  -7.569  -6.248  1.00 78.04 434  A 1 
ATOM 3501 C CA  . HIS A 1 434  ? -7.926  -6.377  -6.948  1.00 79.89 434  A 1 
ATOM 3502 C C   . HIS A 1 434  ? -7.839  -6.530  -8.474  1.00 79.99 434  A 1 
ATOM 3503 O O   . HIS A 1 434  ? -8.821  -6.292  -9.172  1.00 81.90 434  A 1 
ATOM 3504 C CB  . HIS A 1 434  ? -7.114  -5.171  -6.472  1.00 80.66 434  A 1 
ATOM 3505 C CG  . HIS A 1 434  ? -7.595  -3.891  -7.119  1.00 80.43 434  A 1 
ATOM 3506 N ND1 . HIS A 1 434  ? -8.823  -3.305  -6.906  1.00 71.23 434  A 1 
ATOM 3507 C CD2 . HIS A 1 434  ? -6.927  -3.141  -8.046  1.00 70.71 434  A 1 
ATOM 3508 C CE1 . HIS A 1 434  ? -8.886  -2.219  -7.693  1.00 72.54 434  A 1 
ATOM 3509 N NE2 . HIS A 1 434  ? -7.759  -2.078  -8.404  1.00 73.74 434  A 1 
ATOM 3510 N N   . GLU A 1 435  ? -6.713  -7.001  -8.999  1.00 79.52 435  A 1 
ATOM 3511 C CA  . GLU A 1 435  ? -6.528  -7.228  -10.442 1.00 80.57 435  A 1 
ATOM 3512 C C   . GLU A 1 435  ? -7.519  -8.269  -10.992 1.00 81.23 435  A 1 
ATOM 3513 O O   . GLU A 1 435  ? -8.086  -8.089  -12.074 1.00 81.48 435  A 1 
ATOM 3514 C CB  . GLU A 1 435  ? -5.080  -7.668  -10.716 1.00 79.62 435  A 1 
ATOM 3515 C CG  . GLU A 1 435  ? -4.066  -6.501  -10.635 1.00 72.75 435  A 1 
ATOM 3516 C CD  . GLU A 1 435  ? -4.387  -5.390  -11.652 1.00 70.55 435  A 1 
ATOM 3517 O OE1 . GLU A 1 435  ? -4.327  -4.189  -11.317 1.00 62.39 435  A 1 
ATOM 3518 O OE2 . GLU A 1 435  ? -4.801  -5.694  -12.792 1.00 62.57 435  A 1 
ATOM 3519 N N   . LYS A 1 436  ? -7.802  -9.316  -10.226 1.00 80.41 436  A 1 
ATOM 3520 C CA  . LYS A 1 436  ? -8.825  -10.315 -10.591 1.00 81.12 436  A 1 
ATOM 3521 C C   . LYS A 1 436  ? -10.228 -9.703  -10.635 1.00 82.65 436  A 1 
ATOM 3522 O O   . LYS A 1 436  ? -10.972 -9.967  -11.580 1.00 83.59 436  A 1 
ATOM 3523 C CB  . LYS A 1 436  ? -8.729  -11.495 -9.603  1.00 81.16 436  A 1 
ATOM 3524 C CG  . LYS A 1 436  ? -9.637  -12.682 -9.982  1.00 73.81 436  A 1 
ATOM 3525 C CD  . LYS A 1 436  ? -9.433  -13.840 -8.985  1.00 70.41 436  A 1 
ATOM 3526 C CE  . LYS A 1 436  ? -10.304 -15.056 -9.334  1.00 61.45 436  A 1 
ATOM 3527 N NZ  . LYS A 1 436  ? -10.123 -16.176 -8.364  1.00 53.88 436  A 1 
ATOM 3528 N N   . ALA A 1 437  ? -10.599 -8.879  -9.660  1.00 80.61 437  A 1 
ATOM 3529 C CA  . ALA A 1 437  ? -11.891 -8.200  -9.618  1.00 80.93 437  A 1 
ATOM 3530 C C   . ALA A 1 437  ? -12.046 -7.192  -10.770 1.00 82.61 437  A 1 
ATOM 3531 O O   . ALA A 1 437  ? -13.055 -7.226  -11.487 1.00 84.11 437  A 1 
ATOM 3532 C CB  . ALA A 1 437  ? -12.058 -7.538  -8.246  1.00 81.27 437  A 1 
ATOM 3533 N N   . LYS A 1 438  ? -11.026 -6.392  -11.034 1.00 82.13 438  A 1 
ATOM 3534 C CA  . LYS A 1 438  ? -10.943 -5.446  -12.150 1.00 83.18 438  A 1 
ATOM 3535 C C   . LYS A 1 438  ? -11.117 -6.156  -13.498 1.00 82.77 438  A 1 
ATOM 3536 O O   . LYS A 1 438  ? -11.938 -5.739  -14.316 1.00 85.43 438  A 1 
ATOM 3537 C CB  . LYS A 1 438  ? -9.591  -4.704  -12.068 1.00 83.11 438  A 1 
ATOM 3538 C CG  . LYS A 1 438  ? -9.444  -3.613  -13.145 1.00 80.25 438  A 1 
ATOM 3539 C CD  . LYS A 1 438  ? -8.104  -2.848  -13.021 1.00 79.06 438  A 1 
ATOM 3540 C CE  . LYS A 1 438  ? -6.912  -3.689  -13.473 1.00 70.19 438  A 1 
ATOM 3541 N NZ  . LYS A 1 438  ? -5.614  -3.018  -13.205 1.00 64.71 438  A 1 
ATOM 3542 N N   . THR A 1 439  ? -10.402 -7.251  -13.712 1.00 82.51 439  A 1 
ATOM 3543 C CA  . THR A 1 439  ? -10.468 -8.039  -14.958 1.00 82.82 439  A 1 
ATOM 3544 C C   . THR A 1 439  ? -11.855 -8.649  -15.173 1.00 83.16 439  A 1 
ATOM 3545 O O   . THR A 1 439  ? -12.376 -8.606  -16.286 1.00 83.32 439  A 1 
ATOM 3546 C CB  . THR A 1 439  ? -9.404  -9.145  -14.958 1.00 82.94 439  A 1 
ATOM 3547 O OG1 . THR A 1 439  ? -8.133  -8.563  -14.819 1.00 76.15 439  A 1 
ATOM 3548 C CG2 . THR A 1 439  ? -9.385  -9.944  -16.265 1.00 74.25 439  A 1 
ATOM 3549 N N   . LYS A 1 440  ? -12.492 -9.157  -14.119 1.00 82.17 440  A 1 
ATOM 3550 C CA  . LYS A 1 440  ? -13.853 -9.705  -14.193 1.00 82.56 440  A 1 
ATOM 3551 C C   . LYS A 1 440  ? -14.884 -8.624  -14.563 1.00 84.12 440  A 1 
ATOM 3552 O O   . LYS A 1 440  ? -15.671 -8.853  -15.474 1.00 84.32 440  A 1 
ATOM 3553 C CB  . LYS A 1 440  ? -14.240 -10.420 -12.882 1.00 82.42 440  A 1 
ATOM 3554 C CG  . LYS A 1 440  ? -13.595 -11.815 -12.747 1.00 79.14 440  A 1 
ATOM 3555 C CD  . LYS A 1 440  ? -14.101 -12.539 -11.488 1.00 73.32 440  A 1 
ATOM 3556 C CE  . LYS A 1 440  ? -13.547 -13.978 -11.405 1.00 65.39 440  A 1 
ATOM 3557 N NZ  . LYS A 1 440  ? -14.145 -14.790 -10.299 1.00 57.21 440  A 1 
ATOM 3558 N N   . LEU A 1 441  ? -14.839 -7.453  -13.928 1.00 81.77 441  A 1 
ATOM 3559 C CA  . LEU A 1 441  ? -15.752 -6.356  -14.265 1.00 81.82 441  A 1 
ATOM 3560 C C   . LEU A 1 441  ? -15.545 -5.869  -15.704 1.00 81.87 441  A 1 
ATOM 3561 O O   . LEU A 1 441  ? -16.518 -5.686  -16.433 1.00 82.69 441  A 1 
ATOM 3562 C CB  . LEU A 1 441  ? -15.583 -5.202  -13.260 1.00 84.25 441  A 1 
ATOM 3563 C CG  . LEU A 1 441  ? -16.496 -3.989  -13.563 1.00 82.83 441  A 1 
ATOM 3564 C CD1 . LEU A 1 441  ? -17.985 -4.351  -13.564 1.00 72.44 441  A 1 
ATOM 3565 C CD2 . LEU A 1 441  ? -16.279 -2.899  -12.525 1.00 73.93 441  A 1 
ATOM 3566 N N   . LYS A 1 442  ? -14.289 -5.721  -16.132 1.00 81.80 442  A 1 
ATOM 3567 C CA  . LYS A 1 442  ? -13.929 -5.372  -17.511 1.00 80.56 442  A 1 
ATOM 3568 C C   . LYS A 1 442  ? -14.558 -6.333  -18.527 1.00 80.98 442  A 1 
ATOM 3569 O O   . LYS A 1 442  ? -15.141 -5.882  -19.503 1.00 82.74 442  A 1 
ATOM 3570 C CB  . LYS A 1 442  ? -12.394 -5.312  -17.600 1.00 80.94 442  A 1 
ATOM 3571 C CG  . LYS A 1 442  ? -11.886 -5.216  -19.040 1.00 75.88 442  A 1 
ATOM 3572 C CD  . LYS A 1 442  ? -10.371 -5.046  -19.124 1.00 74.41 442  A 1 
ATOM 3573 C CE  . LYS A 1 442  ? -9.944  -5.349  -20.560 1.00 64.93 442  A 1 
ATOM 3574 N NZ  . LYS A 1 442  ? -8.539  -4.953  -20.860 1.00 58.19 442  A 1 
ATOM 3575 N N   . SER A 1 443  ? -14.477 -7.634  -18.282 1.00 80.46 443  A 1 
ATOM 3576 C CA  . SER A 1 443  ? -15.062 -8.666  -19.145 1.00 80.61 443  A 1 
ATOM 3577 C C   . SER A 1 443  ? -16.596 -8.585  -19.186 1.00 81.42 443  A 1 
ATOM 3578 O O   . SER A 1 443  ? -17.175 -8.539  -20.269 1.00 80.69 443  A 1 
ATOM 3579 C CB  . SER A 1 443  ? -14.610 -10.049 -18.671 1.00 80.64 443  A 1 
ATOM 3580 O OG  . SER A 1 443  ? -15.047 -11.046 -19.559 1.00 69.78 443  A 1 
ATOM 3581 N N   . SER A 1 444  ? -17.247 -8.487  -18.018 1.00 77.63 444  A 1 
ATOM 3582 C CA  . SER A 1 444  ? -18.707 -8.419  -17.935 1.00 78.09 444  A 1 
ATOM 3583 C C   . SER A 1 444  ? -19.281 -7.150  -18.579 1.00 78.84 444  A 1 
ATOM 3584 O O   . SER A 1 444  ? -20.275 -7.227  -19.292 1.00 80.68 444  A 1 
ATOM 3585 C CB  . SER A 1 444  ? -19.164 -8.482  -16.468 1.00 79.26 444  A 1 
ATOM 3586 O OG  . SER A 1 444  ? -18.818 -9.721  -15.897 1.00 73.27 444  A 1 
ATOM 3587 N N   . LEU A 1 445  ? -18.645 -5.996  -18.386 1.00 76.10 445  A 1 
ATOM 3588 C CA  . LEU A 1 445  ? -19.095 -4.745  -18.984 1.00 76.21 445  A 1 
ATOM 3589 C C   . LEU A 1 445  ? -18.883 -4.733  -20.504 1.00 75.40 445  A 1 
ATOM 3590 O O   . LEU A 1 445  ? -19.746 -4.278  -21.240 1.00 76.55 445  A 1 
ATOM 3591 C CB  . LEU A 1 445  ? -18.377 -3.577  -18.285 1.00 78.90 445  A 1 
ATOM 3592 C CG  . LEU A 1 445  ? -18.915 -2.194  -18.700 1.00 75.37 445  A 1 
ATOM 3593 C CD1 . LEU A 1 445  ? -20.379 -1.997  -18.291 1.00 67.86 445  A 1 
ATOM 3594 C CD2 . LEU A 1 445  ? -18.104 -1.097  -18.019 1.00 69.69 445  A 1 
ATOM 3595 N N   . GLY A 1 446  ? -17.765 -5.291  -20.982 1.00 79.19 446  A 1 
ATOM 3596 C CA  . GLY A 1 446  ? -17.525 -5.500  -22.407 1.00 76.82 446  A 1 
ATOM 3597 C C   . GLY A 1 446  ? -18.597 -6.379  -23.062 1.00 77.49 446  A 1 
ATOM 3598 O O   . GLY A 1 446  ? -19.116 -6.023  -24.115 1.00 77.35 446  A 1 
ATOM 3599 N N   . ALA A 1 447  ? -18.995 -7.466  -22.404 1.00 77.06 447  A 1 
ATOM 3600 C CA  . ALA A 1 447  ? -20.064 -8.343  -22.877 1.00 76.54 447  A 1 
ATOM 3601 C C   . ALA A 1 447  ? -21.427 -7.621  -22.951 1.00 76.62 447  A 1 
ATOM 3602 O O   . ALA A 1 447  ? -22.124 -7.738  -23.955 1.00 75.11 447  A 1 
ATOM 3603 C CB  . ALA A 1 447  ? -20.118 -9.577  -21.973 1.00 75.62 447  A 1 
ATOM 3604 N N   . LEU A 1 448  ? -21.790 -6.824  -21.942 1.00 73.70 448  A 1 
ATOM 3605 C CA  . LEU A 1 448  ? -23.021 -6.031  -21.961 1.00 74.81 448  A 1 
ATOM 3606 C C   . LEU A 1 448  ? -23.034 -4.988  -23.085 1.00 74.10 448  A 1 
ATOM 3607 O O   . LEU A 1 448  ? -24.057 -4.805  -23.746 1.00 75.27 448  A 1 
ATOM 3608 C CB  . LEU A 1 448  ? -23.221 -5.334  -20.603 1.00 76.75 448  A 1 
ATOM 3609 C CG  . LEU A 1 448  ? -23.667 -6.250  -19.455 1.00 74.80 448  A 1 
ATOM 3610 C CD1 . LEU A 1 448  ? -23.731 -5.431  -18.165 1.00 69.06 448  A 1 
ATOM 3611 C CD2 . LEU A 1 448  ? -25.049 -6.861  -19.703 1.00 70.30 448  A 1 
ATOM 3612 N N   . LEU A 1 449  ? -21.920 -4.325  -23.354 1.00 73.39 449  A 1 
ATOM 3613 C CA  . LEU A 1 449  ? -21.821 -3.339  -24.429 1.00 71.14 449  A 1 
ATOM 3614 C C   . LEU A 1 449  ? -21.864 -3.974  -25.825 1.00 69.67 449  A 1 
ATOM 3615 O O   . LEU A 1 449  ? -22.420 -3.372  -26.747 1.00 69.30 449  A 1 
ATOM 3616 C CB  . LEU A 1 449  ? -20.554 -2.497  -24.228 1.00 72.65 449  A 1 
ATOM 3617 C CG  . LEU A 1 449  ? -20.677 -1.519  -23.053 1.00 71.97 449  A 1 
ATOM 3618 C CD1 . LEU A 1 449  ? -19.296 -0.985  -22.696 1.00 67.89 449  A 1 
ATOM 3619 C CD2 . LEU A 1 449  ? -21.562 -0.312  -23.389 1.00 70.54 449  A 1 
ATOM 3620 N N   . LEU A 1 450  ? -21.369 -5.192  -25.978 1.00 72.05 450  A 1 
ATOM 3621 C CA  . LEU A 1 450  ? -21.548 -5.989  -27.195 1.00 70.00 450  A 1 
ATOM 3622 C C   . LEU A 1 450  ? -23.020 -6.364  -27.428 1.00 68.37 450  A 1 
ATOM 3623 O O   . LEU A 1 450  ? -23.460 -6.382  -28.573 1.00 67.25 450  A 1 
ATOM 3624 C CB  . LEU A 1 450  ? -20.690 -7.263  -27.124 1.00 69.52 450  A 1 
ATOM 3625 C CG  . LEU A 1 450  ? -19.184 -7.042  -27.345 1.00 64.24 450  A 1 
ATOM 3626 C CD1 . LEU A 1 450  ? -18.415 -8.311  -26.984 1.00 60.78 450  A 1 
ATOM 3627 C CD2 . LEU A 1 450  ? -18.881 -6.711  -28.812 1.00 60.12 450  A 1 
ATOM 3628 N N   . LEU A 1 451  ? -23.794 -6.605  -26.353 1.00 68.71 451  A 1 
ATOM 3629 C CA  . LEU A 1 451  ? -25.239 -6.833  -26.449 1.00 67.28 451  A 1 
ATOM 3630 C C   . LEU A 1 451  ? -26.005 -5.548  -26.798 1.00 65.51 451  A 1 
ATOM 3631 O O   . LEU A 1 451  ? -26.997 -5.603  -27.523 1.00 64.38 451  A 1 
ATOM 3632 C CB  . LEU A 1 451  ? -25.770 -7.424  -25.130 1.00 67.67 451  A 1 
ATOM 3633 C CG  . LEU A 1 451  ? -25.309 -8.859  -24.831 1.00 65.08 451  A 1 
ATOM 3634 C CD1 . LEU A 1 451  ? -25.758 -9.265  -23.428 1.00 61.96 451  A 1 
ATOM 3635 C CD2 . LEU A 1 451  ? -25.906 -9.848  -25.833 1.00 62.43 451  A 1 
ATOM 3636 N N   . PHE A 1 452  ? -25.567 -4.397  -26.316 1.00 71.36 452  A 1 
ATOM 3637 C CA  . PHE A 1 452  ? -26.187 -3.102  -26.600 1.00 68.16 452  A 1 
ATOM 3638 C C   . PHE A 1 452  ? -26.048 -2.689  -28.075 1.00 64.26 452  A 1 
ATOM 3639 O O   . PHE A 1 452  ? -26.975 -2.132  -28.656 1.00 61.19 452  A 1 
ATOM 3640 C CB  . PHE A 1 452  ? -25.579 -2.055  -25.664 1.00 68.90 452  A 1 
ATOM 3641 C CG  . PHE A 1 452  ? -26.145 -0.666  -25.864 1.00 68.27 452  A 1 
ATOM 3642 C CD1 . PHE A 1 452  ? -25.391 0.321   -26.531 1.00 62.44 452  A 1 
ATOM 3643 C CD2 . PHE A 1 452  ? -27.447 -0.379  -25.430 1.00 62.80 452  A 1 
ATOM 3644 C CE1 . PHE A 1 452  ? -25.943 1.587   -26.763 1.00 61.27 452  A 1 
ATOM 3645 C CE2 . PHE A 1 452  ? -28.000 0.890   -25.669 1.00 62.10 452  A 1 
ATOM 3646 C CZ  . PHE A 1 452  ? -27.252 1.874   -26.344 1.00 66.13 452  A 1 
ATOM 3647 N N   . THR A 1 453  ? -24.912 -2.989  -28.704 1.00 66.86 453  A 1 
ATOM 3648 C CA  . THR A 1 453  ? -24.654 -2.638  -30.109 1.00 62.33 453  A 1 
ATOM 3649 C C   . THR A 1 453  ? -24.846 -3.848  -31.018 1.00 60.48 453  A 1 
ATOM 3650 O O   . THR A 1 453  ? -24.004 -4.735  -31.076 1.00 54.53 453  A 1 
ATOM 3651 C CB  . THR A 1 453  ? -23.271 -2.019  -30.295 1.00 57.51 453  A 1 
ATOM 3652 O OG1 . THR A 1 453  ? -22.244 -2.821  -29.768 1.00 53.01 453  A 1 
ATOM 3653 C CG2 . THR A 1 453  ? -23.182 -0.668  -29.612 1.00 53.56 453  A 1 
ATOM 3654 N N   . SER A 1 454  ? -25.918 -3.837  -31.800 1.00 54.69 454  A 1 
ATOM 3655 C CA  . SER A 1 454  ? -26.174 -4.874  -32.822 1.00 53.22 454  A 1 
ATOM 3656 C C   . SER A 1 454  ? -25.125 -4.917  -33.952 1.00 52.27 454  A 1 
ATOM 3657 O O   . SER A 1 454  ? -25.078 -5.873  -34.714 1.00 47.80 454  A 1 
ATOM 3658 C CB  . SER A 1 454  ? -27.575 -4.679  -33.409 1.00 48.94 454  A 1 
ATOM 3659 O OG  . SER A 1 454  ? -27.741 -3.369  -33.899 1.00 44.38 454  A 1 
ATOM 3660 N N   . ALA A 1 455  ? -24.271 -3.904  -34.055 1.00 48.79 455  A 1 
ATOM 3661 C CA  . ALA A 1 455  ? -23.062 -3.870  -34.864 1.00 47.03 455  A 1 
ATOM 3662 C C   . ALA A 1 455  ? -21.918 -3.367  -33.977 1.00 47.28 455  A 1 
ATOM 3663 O O   . ALA A 1 455  ? -21.902 -2.198  -33.610 1.00 43.24 455  A 1 
ATOM 3664 C CB  . ALA A 1 455  ? -23.307 -2.975  -36.083 1.00 41.27 455  A 1 
ATOM 3665 N N   . ALA A 1 456  ? -21.005 -4.246  -33.610 1.00 49.68 456  A 1 
ATOM 3666 C CA  . ALA A 1 456  ? -19.889 -3.938  -32.719 1.00 49.69 456  A 1 
ATOM 3667 C C   . ALA A 1 456  ? -19.021 -2.799  -33.279 1.00 51.93 456  A 1 
ATOM 3668 O O   . ALA A 1 456  ? -18.118 -3.027  -34.086 1.00 47.79 456  A 1 
ATOM 3669 C CB  . ALA A 1 456  ? -19.082 -5.228  -32.498 1.00 42.88 456  A 1 
ATOM 3670 N N   . THR A 1 457  ? -19.284 -1.567  -32.849 1.00 56.26 457  A 1 
ATOM 3671 C CA  . THR A 1 457  ? -18.297 -0.494  -32.966 1.00 59.35 457  A 1 
ATOM 3672 C C   . THR A 1 457  ? -17.255 -0.733  -31.884 1.00 62.50 457  A 1 
ATOM 3673 O O   . THR A 1 457  ? -17.559 -0.603  -30.697 1.00 58.15 457  A 1 
ATOM 3674 C CB  . THR A 1 457  ? -18.928 0.907   -32.863 1.00 56.10 457  A 1 
ATOM 3675 O OG1 . THR A 1 457  ? -19.722 1.032   -31.712 1.00 50.47 457  A 1 
ATOM 3676 C CG2 . THR A 1 457  ? -19.827 1.193   -34.067 1.00 50.78 457  A 1 
ATOM 3677 N N   . GLY A 1 458  ? -16.047 -1.135  -32.269 1.00 61.76 458  A 1 
ATOM 3678 C CA  . GLY A 1 458  ? -14.956 -1.456  -31.348 1.00 65.42 458  A 1 
ATOM 3679 C C   . GLY A 1 458  ? -14.713 -0.361  -30.300 1.00 70.28 458  A 1 
ATOM 3680 O O   . GLY A 1 458  ? -14.518 -0.671  -29.137 1.00 65.90 458  A 1 
ATOM 3681 N N   . ASP A 1 459  ? -14.895 0.895   -30.702 1.00 65.70 459  A 1 
ATOM 3682 C CA  . ASP A 1 459  ? -14.707 2.087   -29.862 1.00 69.47 459  A 1 
ATOM 3683 C C   . ASP A 1 459  ? -15.606 2.123   -28.613 1.00 71.07 459  A 1 
ATOM 3684 O O   . ASP A 1 459  ? -15.167 2.555   -27.551 1.00 70.49 459  A 1 
ATOM 3685 C CB  . ASP A 1 459  ? -14.995 3.342   -30.710 1.00 67.78 459  A 1 
ATOM 3686 C CG  . ASP A 1 459  ? -14.164 3.477   -31.991 1.00 62.14 459  A 1 
ATOM 3687 O OD1 . ASP A 1 459  ? -13.255 2.648   -32.215 1.00 56.16 459  A 1 
ATOM 3688 O OD2 . ASP A 1 459  ? -14.506 4.385   -32.776 1.00 56.40 459  A 1 
ATOM 3689 N N   . LEU A 1 460  ? -16.872 1.674   -28.703 1.00 60.49 460  A 1 
ATOM 3690 C CA  . LEU A 1 460  ? -17.796 1.713   -27.563 1.00 63.94 460  A 1 
ATOM 3691 C C   . LEU A 1 460  ? -17.452 0.635   -26.526 1.00 63.69 460  A 1 
ATOM 3692 O O   . LEU A 1 460  ? -17.456 0.899   -25.323 1.00 66.73 460  A 1 
ATOM 3693 C CB  . LEU A 1 460  ? -19.242 1.563   -28.060 1.00 66.03 460  A 1 
ATOM 3694 C CG  . LEU A 1 460  ? -20.284 1.777   -26.944 1.00 62.93 460  A 1 
ATOM 3695 C CD1 . LEU A 1 460  ? -20.364 3.236   -26.513 1.00 57.94 460  A 1 
ATOM 3696 C CD2 . LEU A 1 460  ? -21.677 1.362   -27.412 1.00 61.48 460  A 1 
ATOM 3697 N N   . VAL A 1 461  ? -17.139 -0.572  -27.009 1.00 66.02 461  A 1 
ATOM 3698 C CA  . VAL A 1 461  ? -16.703 -1.683  -26.154 1.00 69.26 461  A 1 
ATOM 3699 C C   . VAL A 1 461  ? -15.363 -1.357  -25.502 1.00 70.24 461  A 1 
ATOM 3700 O O   . VAL A 1 461  ? -15.204 -1.534  -24.289 1.00 71.51 461  A 1 
ATOM 3701 C CB  . VAL A 1 461  ? -16.627 -2.995  -26.960 1.00 70.24 461  A 1 
ATOM 3702 C CG1 . VAL A 1 461  ? -16.170 -4.170  -26.086 1.00 65.54 461  A 1 
ATOM 3703 C CG2 . VAL A 1 461  ? -17.989 -3.339  -27.563 1.00 69.67 461  A 1 
ATOM 3704 N N   . GLU A 1 462  ? -14.426 -0.799  -26.260 1.00 63.67 462  A 1 
ATOM 3705 C CA  . GLU A 1 462  ? -13.145 -0.332  -25.756 1.00 67.29 462  A 1 
ATOM 3706 C C   . GLU A 1 462  ? -13.319 0.773   -24.705 1.00 67.67 462  A 1 
ATOM 3707 O O   . GLU A 1 462  ? -12.711 0.701   -23.640 1.00 69.07 462  A 1 
ATOM 3708 C CB  . GLU A 1 462  ? -12.270 0.137   -26.927 1.00 68.53 462  A 1 
ATOM 3709 C CG  . GLU A 1 462  ? -10.850 0.470   -26.449 1.00 62.43 462  A 1 
ATOM 3710 C CD  . GLU A 1 462  ? -9.882  0.861   -27.573 1.00 60.10 462  A 1 
ATOM 3711 O OE1 . GLU A 1 462  ? -8.748  1.247   -27.204 1.00 52.53 462  A 1 
ATOM 3712 O OE2 . GLU A 1 462  ? -10.254 0.757   -28.759 1.00 54.87 462  A 1 
ATOM 3713 N N   . ALA A 1 463  ? -14.220 1.741   -24.931 1.00 67.48 463  A 1 
ATOM 3714 C CA  . ALA A 1 463  ? -14.516 2.785   -23.957 1.00 68.02 463  A 1 
ATOM 3715 C C   . ALA A 1 463  ? -15.092 2.217   -22.648 1.00 69.55 463  A 1 
ATOM 3716 O O   . ALA A 1 463  ? -14.678 2.640   -21.571 1.00 71.29 463  A 1 
ATOM 3717 C CB  . ALA A 1 463  ? -15.473 3.801   -24.590 1.00 69.34 463  A 1 
ATOM 3718 N N   . GLY A 1 464  ? -15.994 1.229   -22.702 1.00 65.95 464  A 1 
ATOM 3719 C CA  . GLY A 1 464  ? -16.528 0.593   -21.498 1.00 63.54 464  A 1 
ATOM 3720 C C   . GLY A 1 464  ? -15.502 -0.232  -20.724 1.00 64.98 464  A 1 
ATOM 3721 O O   . GLY A 1 464  ? -15.395 -0.132  -19.499 1.00 68.59 464  A 1 
ATOM 3722 N N   . VAL A 1 465  ? -14.682 -0.979  -21.453 1.00 65.85 465  A 1 
ATOM 3723 C CA  . VAL A 1 465  ? -13.549 -1.723  -20.902 1.00 68.43 465  A 1 
ATOM 3724 C C   . VAL A 1 465  ? -12.535 -0.787  -20.243 1.00 69.63 465  A 1 
ATOM 3725 O O   . VAL A 1 465  ? -12.043 -1.067  -19.146 1.00 72.07 465  A 1 
ATOM 3726 C CB  . VAL A 1 465  ? -12.934 -2.532  -22.053 1.00 70.19 465  A 1 
ATOM 3727 C CG1 . VAL A 1 465  ? -11.499 -2.970  -21.819 1.00 66.21 465  A 1 
ATOM 3728 C CG2 . VAL A 1 465  ? -13.781 -3.782  -22.334 1.00 70.46 465  A 1 
ATOM 3729 N N   . LYS A 1 466  ? -12.251 0.354   -20.891 1.00 63.51 466  A 1 
ATOM 3730 C CA  . LYS A 1 466  ? -11.341 1.389   -20.408 1.00 67.12 466  A 1 
ATOM 3731 C C   . LYS A 1 466  ? -11.910 2.110   -19.183 1.00 65.98 466  A 1 
ATOM 3732 O O   . LYS A 1 466  ? -11.176 2.306   -18.221 1.00 71.49 466  A 1 
ATOM 3733 C CB  . LYS A 1 466  ? -11.026 2.337   -21.573 1.00 70.81 466  A 1 
ATOM 3734 C CG  . LYS A 1 466  ? -9.843  3.248   -21.264 1.00 66.89 466  A 1 
ATOM 3735 C CD  . LYS A 1 466  ? -9.426  4.067   -22.499 1.00 66.22 466  A 1 
ATOM 3736 C CE  . LYS A 1 466  ? -8.107  4.749   -22.147 1.00 58.18 466  A 1 
ATOM 3737 N NZ  . LYS A 1 466  ? -7.568  5.661   -23.184 1.00 51.70 466  A 1 
ATOM 3738 N N   . LEU A 1 467  ? -13.215 2.410   -19.171 1.00 67.79 467  A 1 
ATOM 3739 C CA  . LEU A 1 467  ? -13.910 2.959   -18.009 1.00 66.73 467  A 1 
ATOM 3740 C C   . LEU A 1 467  ? -13.748 2.056   -16.783 1.00 66.99 467  A 1 
ATOM 3741 O O   . LEU A 1 467  ? -13.338 2.540   -15.736 1.00 69.40 467  A 1 
ATOM 3742 C CB  . LEU A 1 467  ? -15.402 3.172   -18.337 1.00 69.65 467  A 1 
ATOM 3743 C CG  . LEU A 1 467  ? -16.235 3.721   -17.161 1.00 68.94 467  A 1 
ATOM 3744 C CD1 . LEU A 1 467  ? -15.864 5.164   -16.830 1.00 60.47 467  A 1 
ATOM 3745 C CD2 . LEU A 1 467  ? -17.717 3.672   -17.503 1.00 66.70 467  A 1 
ATOM 3746 N N   . ALA A 1 468  ? -14.007 0.754   -16.918 1.00 69.91 468  A 1 
ATOM 3747 C CA  . ALA A 1 468  ? -13.890 -0.186  -15.810 1.00 69.44 468  A 1 
ATOM 3748 C C   . ALA A 1 468  ? -12.452 -0.277  -15.271 1.00 71.13 468  A 1 
ATOM 3749 O O   . ALA A 1 468  ? -12.244 -0.187  -14.065 1.00 74.25 468  A 1 
ATOM 3750 C CB  . ALA A 1 468  ? -14.407 -1.555  -16.267 1.00 72.43 468  A 1 
ATOM 3751 N N   . ALA A 1 469  ? -11.468 -0.391  -16.168 1.00 66.59 469  A 1 
ATOM 3752 C CA  . ALA A 1 469  ? -10.068 -0.474  -15.773 1.00 67.37 469  A 1 
ATOM 3753 C C   . ALA A 1 469  ? -9.583  0.806   -15.072 1.00 69.77 469  A 1 
ATOM 3754 O O   . ALA A 1 469  ? -9.017  0.743   -13.978 1.00 71.37 469  A 1 
ATOM 3755 C CB  . ALA A 1 469  ? -9.233  -0.782  -17.027 1.00 68.10 469  A 1 
ATOM 3756 N N   . ARG A 1 470  ? -9.845  1.966   -15.674 1.00 70.16 470  A 1 
ATOM 3757 C CA  . ARG A 1 470  ? -9.311  3.248   -15.198 1.00 68.14 470  A 1 
ATOM 3758 C C   . ARG A 1 470  ? -10.059 3.799   -13.991 1.00 66.87 470  A 1 
ATOM 3759 O O   . ARG A 1 470  ? -9.427  4.381   -13.128 1.00 68.70 470  A 1 
ATOM 3760 C CB  . ARG A 1 470  ? -9.266  4.264   -16.344 1.00 68.37 470  A 1 
ATOM 3761 C CG  . ARG A 1 470  ? -8.339  3.875   -17.511 1.00 70.71 470  A 1 
ATOM 3762 C CD  . ARG A 1 470  ? -6.911  3.569   -17.042 1.00 70.96 470  A 1 
ATOM 3763 N NE  . ARG A 1 470  ? -5.962  3.526   -18.166 1.00 64.24 470  A 1 
ATOM 3764 C CZ  . ARG A 1 470  ? -4.657  3.392   -18.081 1.00 57.96 470  A 1 
ATOM 3765 N NH1 . ARG A 1 470  ? -4.060  3.099   -16.968 1.00 51.57 470  A 1 
ATOM 3766 N NH2 . ARG A 1 470  ? -3.926  3.573   -19.132 1.00 50.61 470  A 1 
ATOM 3767 N N   . ALA A 1 471  ? -11.370 3.570   -13.873 1.00 67.83 471  A 1 
ATOM 3768 C CA  . ALA A 1 471  ? -12.106 3.930   -12.665 1.00 68.33 471  A 1 
ATOM 3769 C C   . ALA A 1 471  ? -11.678 3.078   -11.462 1.00 70.29 471  A 1 
ATOM 3770 O O   . ALA A 1 471  ? -11.541 3.604   -10.363 1.00 71.58 471  A 1 
ATOM 3771 C CB  . ALA A 1 471  ? -13.615 3.823   -12.932 1.00 70.59 471  A 1 
ATOM 3772 N N   . ALA A 1 472  ? -11.383 1.785   -11.672 1.00 68.00 472  A 1 
ATOM 3773 C CA  . ALA A 1 472  ? -10.815 0.921   -10.644 1.00 69.66 472  A 1 
ATOM 3774 C C   . ALA A 1 472  ? -9.437  1.412   -10.183 1.00 72.72 472  A 1 
ATOM 3775 O O   . ALA A 1 472  ? -9.188  1.524   -8.985  1.00 75.93 472  A 1 
ATOM 3776 C CB  . ALA A 1 472  ? -10.738 -0.511  -11.189 1.00 72.16 472  A 1 
ATOM 3777 N N   . GLU A 1 473  ? -8.559  1.773   -11.113 1.00 64.64 473  A 1 
ATOM 3778 C CA  . GLU A 1 473  ? -7.227  2.309   -10.813 1.00 66.33 473  A 1 
ATOM 3779 C C   . GLU A 1 473  ? -7.272  3.689   -10.132 1.00 65.16 473  A 1 
ATOM 3780 O O   . GLU A 1 473  ? -6.538  3.919   -9.175  1.00 68.34 473  A 1 
ATOM 3781 C CB  . GLU A 1 473  ? -6.411  2.425   -12.101 1.00 69.96 473  A 1 
ATOM 3782 C CG  . GLU A 1 473  ? -5.927  1.063   -12.614 1.00 64.82 473  A 1 
ATOM 3783 C CD  . GLU A 1 473  ? -5.251  1.149   -13.997 1.00 62.20 473  A 1 
ATOM 3784 O OE1 . GLU A 1 473  ? -5.055  0.060   -14.596 1.00 55.77 473  A 1 
ATOM 3785 O OE2 . GLU A 1 473  ? -4.973  2.267   -14.472 1.00 56.21 473  A 1 
ATOM 3786 N N   . ALA A 1 474  ? -8.142  4.576   -10.605 1.00 71.33 474  A 1 
ATOM 3787 C CA  . ALA A 1 474  ? -8.307  5.908   -10.027 1.00 70.27 474  A 1 
ATOM 3788 C C   . ALA A 1 474  ? -8.848  5.861   -8.586  1.00 70.78 474  A 1 
ATOM 3789 O O   . ALA A 1 474  ? -8.550  6.759   -7.790  1.00 70.64 474  A 1 
ATOM 3790 C CB  . ALA A 1 474  ? -9.243  6.722   -10.935 1.00 70.60 474  A 1 
ATOM 3791 N N   . SER A 1 475  ? -9.609  4.823   -8.253  1.00 68.15 475  A 1 
ATOM 3792 C CA  . SER A 1 475  ? -10.245 4.651   -6.941  1.00 69.54 475  A 1 
ATOM 3793 C C   . SER A 1 475  ? -9.452  3.769   -5.968  1.00 70.84 475  A 1 
ATOM 3794 O O   . SER A 1 475  ? -9.876  3.599   -4.832  1.00 72.28 475  A 1 
ATOM 3795 C CB  . SER A 1 475  ? -11.664 4.095   -7.107  1.00 70.77 475  A 1 
ATOM 3796 O OG  . SER A 1 475  ? -12.405 4.864   -8.040  1.00 67.32 475  A 1 
ATOM 3797 N N   . ASN A 1 476  ? -8.303  3.212   -6.390  1.00 70.49 476  A 1 
ATOM 3798 C CA  . ASN A 1 476  ? -7.498  2.304   -5.566  1.00 73.20 476  A 1 
ATOM 3799 C C   . ASN A 1 476  ? -6.668  3.079   -4.519  1.00 70.43 476  A 1 
ATOM 3800 O O   . ASN A 1 476  ? -5.739  3.797   -4.900  1.00 72.42 476  A 1 
ATOM 3801 C CB  . ASN A 1 476  ? -6.631  1.432   -6.480  1.00 75.25 476  A 1 
ATOM 3802 C CG  . ASN A 1 476  ? -5.789  0.413   -5.718  1.00 75.02 476  A 1 
ATOM 3803 O OD1 . ASN A 1 476  ? -5.619  0.464   -4.507  1.00 69.50 476  A 1 
ATOM 3804 N ND2 . ASN A 1 476  ? -5.232  -0.544  -6.406  1.00 70.33 476  A 1 
ATOM 3805 N N   . PRO A 1 477  ? -6.932  2.905   -3.207  1.00 68.40 477  A 1 
ATOM 3806 C CA  . PRO A 1 477  ? -6.209  3.618   -2.149  1.00 68.61 477  A 1 
ATOM 3807 C C   . PRO A 1 477  ? -4.698  3.361   -2.111  1.00 70.74 477  A 1 
ATOM 3808 O O   . PRO A 1 477  ? -3.947  4.231   -1.679  1.00 69.75 477  A 1 
ATOM 3809 C CB  . PRO A 1 477  ? -6.874  3.167   -0.841  1.00 64.57 477  A 1 
ATOM 3810 C CG  . PRO A 1 477  ? -8.280  2.769   -1.263  1.00 67.17 477  A 1 
ATOM 3811 C CD  . PRO A 1 477  ? -8.040  2.157   -2.636  1.00 74.86 477  A 1 
ATOM 3812 N N   . LEU A 1 478  ? -4.249  2.197   -2.583  1.00 64.69 478  A 1 
ATOM 3813 C CA  . LEU A 1 478  ? -2.838  1.803   -2.587  1.00 65.82 478  A 1 
ATOM 3814 C C   . LEU A 1 478  ? -2.189  1.831   -3.981  1.00 66.59 478  A 1 
ATOM 3815 O O   . LEU A 1 478  ? -1.119  1.251   -4.152  1.00 65.35 478  A 1 
ATOM 3816 C CB  . LEU A 1 478  ? -2.664  0.430   -1.912  1.00 63.28 478  A 1 
ATOM 3817 C CG  . LEU A 1 478  ? -2.939  0.408   -0.402  1.00 62.59 478  A 1 
ATOM 3818 C CD1 . LEU A 1 478  ? -2.662  -0.998  0.128   1.00 57.88 478  A 1 
ATOM 3819 C CD2 . LEU A 1 478  ? -2.054  1.371   0.377   1.00 61.00 478  A 1 
ATOM 3820 N N   . LYS A 1 479  ? -2.771  2.539   -4.947  1.00 66.48 479  A 1 
ATOM 3821 C CA  . LYS A 1 479  ? -2.197  2.630   -6.301  1.00 67.27 479  A 1 
ATOM 3822 C C   . LYS A 1 479  ? -0.708  2.983   -6.296  1.00 68.64 479  A 1 
ATOM 3823 O O   . LYS A 1 479  ? 0.067   2.430   -7.075  1.00 68.33 479  A 1 
ATOM 3824 C CB  . LYS A 1 479  ? -3.008  3.644   -7.138  1.00 65.88 479  A 1 
ATOM 3825 C CG  . LYS A 1 479  ? -2.446  3.752   -8.566  1.00 64.35 479  A 1 
ATOM 3826 C CD  . LYS A 1 479  ? -3.301  4.606   -9.492  1.00 61.53 479  A 1 
ATOM 3827 C CE  . LYS A 1 479  ? -2.626  4.621   -10.877 1.00 55.84 479  A 1 
ATOM 3828 N NZ  . LYS A 1 479  ? -3.438  5.267   -11.916 1.00 48.84 479  A 1 
ATOM 3829 N N   . TRP A 1 480  ? -0.293  3.882   -5.401  1.00 61.70 480  A 1 
ATOM 3830 C CA  . TRP A 1 480  ? 1.092   4.330   -5.268  1.00 62.42 480  A 1 
ATOM 3831 C C   . TRP A 1 480  ? 2.061   3.260   -4.761  1.00 60.37 480  A 1 
ATOM 3832 O O   . TRP A 1 480  ? 3.271   3.408   -4.919  1.00 59.17 480  A 1 
ATOM 3833 C CB  . TRP A 1 480  ? 1.101   5.535   -4.332  1.00 61.86 480  A 1 
ATOM 3834 C CG  . TRP A 1 480  ? 0.330   6.704   -4.855  1.00 64.78 480  A 1 
ATOM 3835 C CD1 . TRP A 1 480  ? -0.868  7.143   -4.404  1.00 59.25 480  A 1 
ATOM 3836 C CD2 . TRP A 1 480  ? 0.695   7.579   -5.955  1.00 65.52 480  A 1 
ATOM 3837 N NE1 . TRP A 1 480  ? -1.266  8.240   -5.135  1.00 58.88 480  A 1 
ATOM 3838 C CE2 . TRP A 1 480  ? -0.332  8.554   -6.099  1.00 63.71 480  A 1 
ATOM 3839 C CE3 . TRP A 1 480  ? 1.798   7.648   -6.835  1.00 63.76 480  A 1 
ATOM 3840 C CZ2 . TRP A 1 480  ? -0.250  9.572   -7.066  1.00 63.83 480  A 1 
ATOM 3841 C CZ3 . TRP A 1 480  ? 1.884   8.658   -7.801  1.00 57.76 480  A 1 
ATOM 3842 C CH2 . TRP A 1 480  ? 0.869   9.622   -7.908  1.00 58.84 480  A 1 
ATOM 3843 N N   . ILE A 1 481  ? 1.551   2.181   -4.157  1.00 59.94 481  A 1 
ATOM 3844 C CA  . ILE A 1 481  ? 2.336   1.027   -3.715  1.00 62.42 481  A 1 
ATOM 3845 C C   . ILE A 1 481  ? 2.295   -0.075  -4.776  1.00 62.17 481  A 1 
ATOM 3846 O O   . ILE A 1 481  ? 3.337   -0.654  -5.088  1.00 63.08 481  A 1 
ATOM 3847 C CB  . ILE A 1 481  ? 1.859   0.546   -2.328  1.00 62.59 481  A 1 
ATOM 3848 C CG1 . ILE A 1 481  ? 2.084   1.680   -1.300  1.00 63.30 481  A 1 
ATOM 3849 C CG2 . ILE A 1 481  ? 2.602   -0.736  -1.917  1.00 65.83 481  A 1 
ATOM 3850 C CD1 . ILE A 1 481  ? 1.728   1.316   0.142   1.00 57.15 481  A 1 
ATOM 3851 N N   . PHE A 1 482  ? 1.122   -0.342  -5.364  1.00 66.69 482  A 1 
ATOM 3852 C CA  . PHE A 1 482  ? 0.942   -1.404  -6.357  1.00 65.55 482  A 1 
ATOM 3853 C C   . PHE A 1 482  ? 1.651   -1.102  -7.681  1.00 64.17 482  A 1 
ATOM 3854 O O   . PHE A 1 482  ? 2.291   -1.976  -8.259  1.00 59.89 482  A 1 
ATOM 3855 C CB  . PHE A 1 482  ? -0.554  -1.634  -6.573  1.00 63.18 482  A 1 
ATOM 3856 C CG  . PHE A 1 482  ? -1.350  -2.187  -5.395  1.00 63.25 482  A 1 
ATOM 3857 C CD1 . PHE A 1 482  ? -0.755  -2.560  -4.169  1.00 58.23 482  A 1 
ATOM 3858 C CD2 . PHE A 1 482  ? -2.742  -2.381  -5.554  1.00 58.33 482  A 1 
ATOM 3859 C CE1 . PHE A 1 482  ? -1.521  -3.100  -3.132  1.00 54.56 482  A 1 
ATOM 3860 C CE2 . PHE A 1 482  ? -3.508  -2.929  -4.510  1.00 56.34 482  A 1 
ATOM 3861 C CZ  . PHE A 1 482  ? -2.900  -3.293  -3.302  1.00 58.59 482  A 1 
ATOM 3862 N N   . ASN A 1 483  ? 1.596   0.147   -8.131  1.00 58.75 483  A 1 
ATOM 3863 C CA  . ASN A 1 483  ? 2.250   0.595   -9.348  1.00 57.11 483  A 1 
ATOM 3864 C C   . ASN A 1 483  ? 3.285   1.679   -9.016  1.00 54.77 483  A 1 
ATOM 3865 O O   . ASN A 1 483  ? 2.996   2.614   -8.277  1.00 50.08 483  A 1 
ATOM 3866 C CB  . ASN A 1 483  ? 1.181   1.074   -10.348 1.00 52.62 483  A 1 
ATOM 3867 C CG  . ASN A 1 483  ? 0.343   -0.063  -10.916 1.00 48.73 483  A 1 
ATOM 3868 O OD1 . ASN A 1 483  ? 0.752   -1.209  -10.972 1.00 45.82 483  A 1 
ATOM 3869 N ND2 . ASN A 1 483  ? -0.843  0.207   -11.399 1.00 45.17 483  A 1 
ATOM 3870 N N   . SER A 1 484  ? 4.462   1.599   -9.609  1.00 50.72 484  A 1 
ATOM 3871 C CA  . SER A 1 484  ? 5.506   2.626   -9.505  1.00 47.90 484  A 1 
ATOM 3872 C C   . SER A 1 484  ? 5.171   3.912   -10.287 1.00 46.88 484  A 1 
ATOM 3873 O O   . SER A 1 484  ? 6.048   4.524   -10.886 1.00 42.37 484  A 1 
ATOM 3874 C CB  . SER A 1 484  ? 6.856   2.032   -9.958  1.00 42.04 484  A 1 
ATOM 3875 O OG  . SER A 1 484  ? 6.760   1.581   -11.293 1.00 38.61 484  A 1 
ATOM 3876 N N   . GLY A 1 485  ? 3.881   4.271   -10.361 1.00 48.46 485  A 1 
ATOM 3877 C CA  . GLY A 1 485  ? 3.379   5.355   -11.194 1.00 47.65 485  A 1 
ATOM 3878 C C   . GLY A 1 485  ? 3.799   6.739   -10.704 1.00 48.68 485  A 1 
ATOM 3879 O O   . GLY A 1 485  ? 3.829   7.012   -9.507  1.00 45.00 485  A 1 
ATOM 3880 N N   . ASN A 1 486  ? 4.070   7.624   -11.651 1.00 46.10 486  A 1 
ATOM 3881 C CA  . ASN A 1 486  ? 4.228   9.048   -11.386 1.00 47.75 486  A 1 
ATOM 3882 C C   . ASN A 1 486  ? 2.854   9.714   -11.191 1.00 48.66 486  A 1 
ATOM 3883 O O   . ASN A 1 486  ? 1.824   9.196   -11.616 1.00 46.32 486  A 1 
ATOM 3884 C CB  . ASN A 1 486  ? 5.036   9.677   -12.540 1.00 43.98 486  A 1 
ATOM 3885 C CG  . ASN A 1 486  ? 6.501   9.281   -12.537 1.00 39.72 486  A 1 
ATOM 3886 O OD1 . ASN A 1 486  ? 7.102   8.995   -11.514 1.00 36.48 486  A 1 
ATOM 3887 N ND2 . ASN A 1 486  ? 7.136   9.289   -13.678 1.00 36.20 486  A 1 
ATOM 3888 N N   . THR A 1 487  ? 2.818   10.914  -10.608 1.00 47.15 487  A 1 
ATOM 3889 C CA  . THR A 1 487  ? 1.600   11.743  -10.507 1.00 47.50 487  A 1 
ATOM 3890 C C   . THR A 1 487  ? 0.890   11.934  -11.848 1.00 50.27 487  A 1 
ATOM 3891 O O   . THR A 1 487  ? -0.333  12.058  -11.890 1.00 47.96 487  A 1 
ATOM 3892 C CB  . THR A 1 487  ? 1.942   13.127  -9.940  1.00 43.09 487  A 1 
ATOM 3893 O OG1 . THR A 1 487  ? 3.123   13.619  -10.533 1.00 40.06 487  A 1 
ATOM 3894 C CG2 . THR A 1 487  ? 2.180   13.091  -8.436  1.00 38.85 487  A 1 
ATOM 3895 N N   . VAL A 1 488  ? 1.643   11.876  -12.950 1.00 47.52 488  A 1 
ATOM 3896 C CA  . VAL A 1 488  ? 1.159   11.915  -14.330 1.00 49.10 488  A 1 
ATOM 3897 C C   . VAL A 1 488  ? 0.223   10.737  -14.625 1.00 52.96 488  A 1 
ATOM 3898 O O   . VAL A 1 488  ? -0.889  10.974  -15.086 1.00 49.77 488  A 1 
ATOM 3899 C CB  . VAL A 1 488  ? 2.350   11.942  -15.310 1.00 44.65 488  A 1 
ATOM 3900 C CG1 . VAL A 1 488  ? 1.878   12.061  -16.769 1.00 40.49 488  A 1 
ATOM 3901 C CG2 . VAL A 1 488  ? 3.274   13.132  -15.021 1.00 40.80 488  A 1 
ATOM 3902 N N   . ASP A 1 489  ? 0.566   9.507   -14.232 1.00 49.98 489  A 1 
ATOM 3903 C CA  . ASP A 1 489  ? -0.223  8.300   -14.532 1.00 52.80 489  A 1 
ATOM 3904 C C   . ASP A 1 489  ? -1.595  8.299   -13.824 1.00 54.04 489  A 1 
ATOM 3905 O O   . ASP A 1 489  ? -2.562  7.678   -14.280 1.00 53.02 489  A 1 
ATOM 3906 C CB  . ASP A 1 489  ? 0.532   7.039   -14.089 1.00 50.73 489  A 1 
ATOM 3907 C CG  . ASP A 1 489  ? 1.936   6.879   -14.667 1.00 46.81 489  A 1 
ATOM 3908 O OD1 . ASP A 1 489  ? 2.229   7.452   -15.730 1.00 43.65 489  A 1 
ATOM 3909 O OD2 . ASP A 1 489  ? 2.740   6.205   -13.975 1.00 43.93 489  A 1 
ATOM 3910 N N   . VAL A 1 490  ? -1.702  8.985   -12.688 1.00 51.54 490  A 1 
ATOM 3911 C CA  . VAL A 1 490  ? -2.961  9.076   -11.932 1.00 52.92 490  A 1 
ATOM 3912 C C   . VAL A 1 490  ? -3.880  10.160  -12.495 1.00 55.91 490  A 1 
ATOM 3913 O O   . VAL A 1 490  ? -5.094  9.962   -12.577 1.00 54.11 490  A 1 
ATOM 3914 C CB  . VAL A 1 490  ? -2.694  9.319   -10.442 1.00 49.10 490  A 1 
ATOM 3915 C CG1 . VAL A 1 490  ? -3.997  9.408   -9.642  1.00 44.86 490  A 1 
ATOM 3916 C CG2 . VAL A 1 490  ? -1.872  8.177   -9.838  1.00 46.95 490  A 1 
ATOM 3917 N N   . LEU A 1 491  ? -3.321  11.286  -12.912 1.00 51.07 491  A 1 
ATOM 3918 C CA  . LEU A 1 491  ? -4.051  12.322  -13.656 1.00 53.39 491  A 1 
ATOM 3919 C C   . LEU A 1 491  ? -4.508  11.786  -15.014 1.00 57.18 491  A 1 
ATOM 3920 O O   . LEU A 1 491  ? -5.650  12.001  -15.401 1.00 55.33 491  A 1 
ATOM 3921 C CB  . LEU A 1 491  ? -3.150  13.558  -13.821 1.00 49.74 491  A 1 
ATOM 3922 C CG  . LEU A 1 491  ? -2.943  14.350  -12.514 1.00 45.03 491  A 1 
ATOM 3923 C CD1 . LEU A 1 491  ? -1.834  15.381  -12.702 1.00 41.47 491  A 1 
ATOM 3924 C CD2 . LEU A 1 491  ? -4.208  15.093  -12.096 1.00 41.96 491  A 1 
ATOM 3925 N N   . GLU A 1 492  ? -3.660  11.008  -15.681 1.00 53.08 492  A 1 
ATOM 3926 C CA  . GLU A 1 492  ? -3.966  10.329  -16.933 1.00 58.46 492  A 1 
ATOM 3927 C C   . GLU A 1 492  ? -5.115  9.326   -16.752 1.00 62.22 492  A 1 
ATOM 3928 O O   . GLU A 1 492  ? -6.112  9.431   -17.470 1.00 61.04 492  A 1 
ATOM 3929 C CB  . GLU A 1 492  ? -2.690  9.658   -17.456 1.00 55.74 492  A 1 
ATOM 3930 C CG  . GLU A 1 492  ? -2.869  9.090   -18.869 1.00 49.80 492  A 1 
ATOM 3931 C CD  . GLU A 1 492  ? -1.552  8.538   -19.447 1.00 46.61 492  A 1 
ATOM 3932 O OE1 . GLU A 1 492  ? -1.502  8.384   -20.679 1.00 43.90 492  A 1 
ATOM 3933 O OE2 . GLU A 1 492  ? -0.638  8.263   -18.649 1.00 44.53 492  A 1 
ATOM 3934 N N   . ALA A 1 493  ? -5.096  8.478   -15.725 1.00 61.80 493  A 1 
ATOM 3935 C CA  . ALA A 1 493  ? -6.207  7.570   -15.433 1.00 65.49 493  A 1 
ATOM 3936 C C   . ALA A 1 493  ? -7.534  8.323   -15.225 1.00 66.59 493  A 1 
ATOM 3937 O O   . ALA A 1 493  ? -8.579  7.904   -15.718 1.00 68.25 493  A 1 
ATOM 3938 C CB  . ALA A 1 493  ? -5.858  6.727   -14.210 1.00 65.78 493  A 1 
ATOM 3939 N N   . THR A 1 494  ? -7.507  9.467   -14.534 1.00 62.92 494  A 1 
ATOM 3940 C CA  . THR A 1 494  ? -8.701  10.302  -14.310 1.00 63.39 494  A 1 
ATOM 3941 C C   . THR A 1 494  ? -9.205  10.940  -15.614 1.00 62.80 494  A 1 
ATOM 3942 O O   . THR A 1 494  ? -10.413 10.958  -15.874 1.00 64.65 494  A 1 
ATOM 3943 C CB  . THR A 1 494  ? -8.415  11.389  -13.261 1.00 63.98 494  A 1 
ATOM 3944 O OG1 . THR A 1 494  ? -7.902  10.818  -12.079 1.00 59.60 494  A 1 
ATOM 3945 C CG2 . THR A 1 494  ? -9.679  12.148  -12.866 1.00 61.63 494  A 1 
ATOM 3946 N N   . ASN A 1 495  ? -8.296  11.410  -16.469 1.00 65.00 495  A 1 
ATOM 3947 C CA  . ASN A 1 495  ? -8.621  11.969  -17.781 1.00 68.39 495  A 1 
ATOM 3948 C C   . ASN A 1 495  ? -9.171  10.900  -18.732 1.00 70.34 495  A 1 
ATOM 3949 O O   . ASN A 1 495  ? -10.135 11.149  -19.456 1.00 71.09 495  A 1 
ATOM 3950 C CB  . ASN A 1 495  ? -7.362  12.636  -18.366 1.00 68.64 495  A 1 
ATOM 3951 C CG  . ASN A 1 495  ? -7.012  13.942  -17.690 1.00 63.82 495  A 1 
ATOM 3952 O OD1 . ASN A 1 495  ? -7.824  14.595  -17.052 1.00 58.53 495  A 1 
ATOM 3953 N ND2 . ASN A 1 495  ? -5.789  14.402  -17.854 1.00 58.27 495  A 1 
ATOM 3954 N N   . GLU A 1 496  ? -8.621  9.697   -18.686 1.00 63.74 496  A 1 
ATOM 3955 C CA  . GLU A 1 496  ? -9.101  8.567   -19.482 1.00 67.05 496  A 1 
ATOM 3956 C C   . GLU A 1 496  ? -10.492 8.093   -19.040 1.00 67.03 496  A 1 
ATOM 3957 O O   . GLU A 1 496  ? -11.312 7.773   -19.897 1.00 68.99 496  A 1 
ATOM 3958 C CB  . GLU A 1 496  ? -8.099  7.423   -19.404 1.00 67.40 496  A 1 
ATOM 3959 C CG  . GLU A 1 496  ? -6.792  7.709   -20.174 1.00 66.87 496  A 1 
ATOM 3960 C CD  . GLU A 1 496  ? -5.901  6.467   -20.205 1.00 65.70 496  A 1 
ATOM 3961 O OE1 . GLU A 1 496  ? -5.257  6.234   -21.249 1.00 58.92 496  A 1 
ATOM 3962 O OE2 . GLU A 1 496  ? -5.970  5.634   -19.280 1.00 61.02 496  A 1 
ATOM 3963 N N   . VAL A 1 497  ? -10.814 8.132   -17.737 1.00 66.76 497  A 1 
ATOM 3964 C CA  . VAL A 1 497  ? -12.185 7.924   -17.244 1.00 67.68 497  A 1 
ATOM 3965 C C   . VAL A 1 497  ? -13.129 8.976   -17.837 1.00 68.31 497  A 1 
ATOM 3966 O O   . VAL A 1 497  ? -14.222 8.634   -18.281 1.00 70.75 497  A 1 
ATOM 3967 C CB  . VAL A 1 497  ? -12.255 7.945   -15.697 1.00 69.53 497  A 1 
ATOM 3968 C CG1 . VAL A 1 497  ? -13.691 7.978   -15.153 1.00 65.94 497  A 1 
ATOM 3969 C CG2 . VAL A 1 497  ? -11.587 6.712   -15.093 1.00 69.11 497  A 1 
ATOM 3970 N N   . ALA A 1 498  ? -12.713 10.236  -17.893 1.00 72.00 498  A 1 
ATOM 3971 C CA  . ALA A 1 498  ? -13.520 11.300  -18.486 1.00 71.92 498  A 1 
ATOM 3972 C C   . ALA A 1 498  ? -13.737 11.104  -19.997 1.00 72.59 498  A 1 
ATOM 3973 O O   . ALA A 1 498  ? -14.865 11.256  -20.478 1.00 73.53 498  A 1 
ATOM 3974 C CB  . ALA A 1 498  ? -12.870 12.658  -18.171 1.00 71.69 498  A 1 
ATOM 3975 N N   . GLN A 1 499  ? -12.703 10.713  -20.743 1.00 67.47 499  A 1 
ATOM 3976 C CA  . GLN A 1 499  ? -12.788 10.415  -22.178 1.00 69.90 499  A 1 
ATOM 3977 C C   . GLN A 1 499  ? -13.695 9.210   -22.461 1.00 70.24 499  A 1 
ATOM 3978 O O   . GLN A 1 499  ? -14.606 9.310   -23.280 1.00 72.07 499  A 1 
ATOM 3979 C CB  . GLN A 1 499  ? -11.386 10.152  -22.734 1.00 72.02 499  A 1 
ATOM 3980 C CG  . GLN A 1 499  ? -10.520 11.412  -22.820 1.00 69.25 499  A 1 
ATOM 3981 C CD  . GLN A 1 499  ? -9.084  11.093  -23.252 1.00 66.40 499  A 1 
ATOM 3982 O OE1 . GLN A 1 499  ? -8.721  9.953   -23.517 1.00 60.18 499  A 1 
ATOM 3983 N NE2 . GLN A 1 499  ? -8.215  12.077  -23.338 1.00 57.64 499  A 1 
ATOM 3984 N N   . ALA A 1 500  ? -13.502 8.103   -21.735 1.00 71.63 500  A 1 
ATOM 3985 C CA  . ALA A 1 500  ? -14.339 6.912   -21.850 1.00 70.85 500  A 1 
ATOM 3986 C C   . ALA A 1 500  ? -15.810 7.225   -21.534 1.00 71.29 500  A 1 
ATOM 3987 O O   . ALA A 1 500  ? -16.716 6.827   -22.269 1.00 73.31 500  A 1 
ATOM 3988 C CB  . ALA A 1 500  ? -13.773 5.838   -20.919 1.00 73.10 500  A 1 
ATOM 3989 N N   . THR A 1 501  ? -16.062 8.031   -20.492 1.00 66.93 501  A 1 
ATOM 3990 C CA  . THR A 1 501  ? -17.403 8.507   -20.134 1.00 68.05 501  A 1 
ATOM 3991 C C   . THR A 1 501  ? -18.027 9.330   -21.258 1.00 68.82 501  A 1 
ATOM 3992 O O   . THR A 1 501  ? -19.197 9.144   -21.568 1.00 73.04 501  A 1 
ATOM 3993 C CB  . THR A 1 501  ? -17.370 9.341   -18.853 1.00 71.78 501  A 1 
ATOM 3994 O OG1 . THR A 1 501  ? -16.868 8.573   -17.788 1.00 70.09 501  A 1 
ATOM 3995 C CG2 . THR A 1 501  ? -18.753 9.829   -18.427 1.00 72.72 501  A 1 
ATOM 3996 N N   . ALA A 1 502  ? -17.271 10.220  -21.911 1.00 72.67 502  A 1 
ATOM 3997 C CA  . ALA A 1 502  ? -17.773 11.044  -23.008 1.00 73.73 502  A 1 
ATOM 3998 C C   . ALA A 1 502  ? -18.163 10.216  -24.242 1.00 74.92 502  A 1 
ATOM 3999 O O   . ALA A 1 502  ? -19.139 10.559  -24.911 1.00 74.91 502  A 1 
ATOM 4000 C CB  . ALA A 1 502  ? -16.720 12.098  -23.352 1.00 75.07 502  A 1 
ATOM 4001 N N   . ILE A 1 503  ? -17.431 9.140   -24.531 1.00 66.88 503  A 1 
ATOM 4002 C CA  . ILE A 1 503  ? -17.765 8.203   -25.618 1.00 69.07 503  A 1 
ATOM 4003 C C   . ILE A 1 503  ? -19.049 7.437   -25.279 1.00 69.23 503  A 1 
ATOM 4004 O O   . ILE A 1 503  ? -19.987 7.436   -26.075 1.00 70.81 503  A 1 
ATOM 4005 C CB  . ILE A 1 503  ? -16.574 7.259   -25.911 1.00 71.03 503  A 1 
ATOM 4006 C CG1 . ILE A 1 503  ? -15.365 8.062   -26.442 1.00 70.73 503  A 1 
ATOM 4007 C CG2 . ILE A 1 503  ? -16.977 6.177   -26.928 1.00 72.42 503  A 1 
ATOM 4008 C CD1 . ILE A 1 503  ? -14.048 7.272   -26.467 1.00 64.70 503  A 1 
ATOM 4009 N N   . LEU A 1 504  ? -19.140 6.868   -24.080 1.00 71.20 504  A 1 
ATOM 4010 C CA  . LEU A 1 504  ? -20.317 6.122   -23.631 1.00 72.30 504  A 1 
ATOM 4011 C C   . LEU A 1 504  ? -21.566 7.013   -23.539 1.00 71.99 504  A 1 
ATOM 4012 O O   . LEU A 1 504  ? -22.641 6.608   -23.975 1.00 75.52 504  A 1 
ATOM 4013 C CB  . LEU A 1 504  ? -20.013 5.480   -22.269 1.00 75.17 504  A 1 
ATOM 4014 C CG  . LEU A 1 504  ? -18.968 4.340   -22.322 1.00 72.84 504  A 1 
ATOM 4015 C CD1 . LEU A 1 504  ? -18.535 3.980   -20.906 1.00 67.56 504  A 1 
ATOM 4016 C CD2 . LEU A 1 504  ? -19.521 3.080   -22.973 1.00 70.73 504  A 1 
ATOM 4017 N N   . ALA A 1 505  ? -21.440 8.244   -23.060 1.00 70.50 505  A 1 
ATOM 4018 C CA  . ALA A 1 505  ? -22.555 9.180   -22.915 1.00 71.80 505  A 1 
ATOM 4019 C C   . ALA A 1 505  ? -23.161 9.629   -24.257 1.00 73.27 505  A 1 
ATOM 4020 O O   . ALA A 1 505  ? -24.315 10.042  -24.283 1.00 73.34 505  A 1 
ATOM 4021 C CB  . ALA A 1 505  ? -22.076 10.396  -22.104 1.00 72.83 505  A 1 
ATOM 4022 N N   . LYS A 1 506  ? -22.411 9.538   -25.364 1.00 69.20 506  A 1 
ATOM 4023 C CA  . LYS A 1 506  ? -22.941 9.805   -26.712 1.00 69.92 506  A 1 
ATOM 4024 C C   . LYS A 1 506  ? -23.796 8.655   -27.251 1.00 69.67 506  A 1 
ATOM 4025 O O   . LYS A 1 506  ? -24.637 8.898   -28.106 1.00 69.51 506  A 1 
ATOM 4026 C CB  . LYS A 1 506  ? -21.788 10.072  -27.690 1.00 72.39 506  A 1 
ATOM 4027 C CG  . LYS A 1 506  ? -21.133 11.442  -27.476 1.00 69.83 506  A 1 
ATOM 4028 C CD  . LYS A 1 506  ? -19.920 11.563  -28.403 1.00 66.65 506  A 1 
ATOM 4029 C CE  . LYS A 1 506  ? -19.204 12.898  -28.187 1.00 60.51 506  A 1 
ATOM 4030 N NZ  . LYS A 1 506  ? -18.022 13.013  -29.085 1.00 51.26 506  A 1 
ATOM 4031 N N   . ALA A 1 507  ? -23.555 7.444   -26.792 1.00 69.51 507  A 1 
ATOM 4032 C CA  . ALA A 1 507  ? -24.235 6.242   -27.260 1.00 69.84 507  A 1 
ATOM 4033 C C   . ALA A 1 507  ? -25.440 5.857   -26.388 1.00 69.94 507  A 1 
ATOM 4034 O O   . ALA A 1 507  ? -26.421 5.312   -26.893 1.00 68.88 507  A 1 
ATOM 4035 C CB  . ALA A 1 507  ? -23.202 5.119   -27.333 1.00 69.36 507  A 1 
ATOM 4036 N N   . LEU A 1 508  ? -25.394 6.141   -25.084 1.00 67.87 508  A 1 
ATOM 4037 C CA  . LEU A 1 508  ? -26.409 5.750   -24.114 1.00 70.33 508  A 1 
ATOM 4038 C C   . LEU A 1 508  ? -27.463 6.853   -23.911 1.00 70.63 508  A 1 
ATOM 4039 O O   . LEU A 1 508  ? -27.123 8.020   -23.707 1.00 70.51 508  A 1 
ATOM 4040 C CB  . LEU A 1 508  ? -25.732 5.388   -22.780 1.00 71.28 508  A 1 
ATOM 4041 C CG  . LEU A 1 508  ? -24.751 4.201   -22.852 1.00 68.24 508  A 1 
ATOM 4042 C CD1 . LEU A 1 508  ? -24.024 4.046   -21.514 1.00 64.04 508  A 1 
ATOM 4043 C CD2 . LEU A 1 508  ? -25.458 2.884   -23.154 1.00 66.03 508  A 1 
ATOM 4044 N N   . SER A 1 509  ? -28.738 6.469   -23.894 1.00 68.50 509  A 1 
ATOM 4045 C CA  . SER A 1 509  ? -29.856 7.378   -23.596 1.00 69.71 509  A 1 
ATOM 4046 C C   . SER A 1 509  ? -29.927 7.780   -22.117 1.00 70.64 509  A 1 
ATOM 4047 O O   . SER A 1 509  ? -30.358 8.883   -21.788 1.00 68.31 509  A 1 
ATOM 4048 C CB  . SER A 1 509  ? -31.174 6.716   -24.020 1.00 68.15 509  A 1 
ATOM 4049 O OG  . SER A 1 509  ? -31.304 5.456   -23.384 1.00 62.16 509  A 1 
ATOM 4050 N N   . LYS A 1 510  ? -29.472 6.895   -21.213 1.00 69.24 510  A 1 
ATOM 4051 C CA  . LYS A 1 510  ? -29.441 7.095   -19.763 1.00 72.36 510  A 1 
ATOM 4052 C C   . LYS A 1 510  ? -27.997 7.231   -19.292 1.00 71.84 510  A 1 
ATOM 4053 O O   . LYS A 1 510  ? -27.220 6.283   -19.360 1.00 70.11 510  A 1 
ATOM 4054 C CB  . LYS A 1 510  ? -30.159 5.927   -19.059 1.00 72.02 510  A 1 
ATOM 4055 C CG  . LYS A 1 510  ? -31.657 5.839   -19.419 1.00 72.06 510  A 1 
ATOM 4056 C CD  . LYS A 1 510  ? -32.299 4.586   -18.804 1.00 68.59 510  A 1 
ATOM 4057 C CE  . LYS A 1 510  ? -33.742 4.442   -19.289 1.00 62.73 510  A 1 
ATOM 4058 N NZ  . LYS A 1 510  ? -34.294 3.095   -19.013 1.00 55.23 510  A 1 
ATOM 4059 N N   . THR A 1 511  ? -27.608 8.414   -18.821 1.00 72.63 511  A 1 
ATOM 4060 C CA  . THR A 1 511  ? -26.208 8.718   -18.449 1.00 74.89 511  A 1 
ATOM 4061 C C   . THR A 1 511  ? -26.037 9.199   -17.008 1.00 76.75 511  A 1 
ATOM 4062 O O   . THR A 1 511  ? -24.939 9.553   -16.589 1.00 72.68 511  A 1 
ATOM 4063 C CB  . THR A 1 511  ? -25.588 9.725   -19.426 1.00 72.52 511  A 1 
ATOM 4064 O OG1 . THR A 1 511  ? -26.335 10.922  -19.430 1.00 71.50 511  A 1 
ATOM 4065 C CG2 . THR A 1 511  ? -25.557 9.199   -20.852 1.00 71.05 511  A 1 
ATOM 4066 N N   . GLY A 1 512  ? -27.135 9.247   -16.234 1.00 75.94 512  A 1 
ATOM 4067 C CA  . GLY A 1 512  ? -27.139 9.829   -14.887 1.00 78.50 512  A 1 
ATOM 4068 C C   . GLY A 1 512  ? -26.138 9.177   -13.929 1.00 82.63 512  A 1 
ATOM 4069 O O   . GLY A 1 512  ? -25.339 9.880   -13.306 1.00 79.38 512  A 1 
ATOM 4070 N N   . TYR A 1 513  ? -26.139 7.849   -13.844 1.00 75.46 513  A 1 
ATOM 4071 C CA  . TYR A 1 513  ? -25.212 7.105   -12.989 1.00 78.98 513  A 1 
ATOM 4072 C C   . TYR A 1 513  ? -23.789 7.064   -13.552 1.00 80.76 513  A 1 
ATOM 4073 O O   . TYR A 1 513  ? -22.845 7.171   -12.769 1.00 79.43 513  A 1 
ATOM 4074 C CB  . TYR A 1 513  ? -25.747 5.702   -12.721 1.00 79.29 513  A 1 
ATOM 4075 C CG  . TYR A 1 513  ? -26.893 5.683   -11.728 1.00 80.58 513  A 1 
ATOM 4076 C CD1 . TYR A 1 513  ? -26.627 5.865   -10.354 1.00 73.67 513  A 1 
ATOM 4077 C CD2 . TYR A 1 513  ? -28.210 5.479   -12.166 1.00 75.60 513  A 1 
ATOM 4078 C CE1 . TYR A 1 513  ? -27.684 5.832   -9.426  1.00 72.70 513  A 1 
ATOM 4079 C CE2 . TYR A 1 513  ? -29.265 5.445   -11.243 1.00 73.48 513  A 1 
ATOM 4080 C CZ  . TYR A 1 513  ? -29.002 5.620   -9.869  1.00 78.80 513  A 1 
ATOM 4081 O OH  . TYR A 1 513  ? -30.019 5.577   -8.971  1.00 76.40 513  A 1 
ATOM 4082 N N   . LEU A 1 514  ? -23.625 7.032   -14.872 1.00 78.80 514  A 1 
ATOM 4083 C CA  . LEU A 1 514  ? -22.314 7.113   -15.531 1.00 77.41 514  A 1 
ATOM 4084 C C   . LEU A 1 514  ? -21.574 8.413   -15.168 1.00 78.26 514  A 1 
ATOM 4085 O O   . LEU A 1 514  ? -20.399 8.390   -14.793 1.00 78.69 514  A 1 
ATOM 4086 C CB  . LEU A 1 514  ? -22.553 6.989   -17.046 1.00 77.94 514  A 1 
ATOM 4087 C CG  . LEU A 1 514  ? -21.285 7.119   -17.904 1.00 77.32 514  A 1 
ATOM 4088 C CD1 . LEU A 1 514  ? -20.286 6.007   -17.630 1.00 68.38 514  A 1 
ATOM 4089 C CD2 . LEU A 1 514  ? -21.663 7.089   -19.381 1.00 71.15 514  A 1 
ATOM 4090 N N   . ILE A 1 515  ? -22.271 9.564   -15.205 1.00 76.01 515  A 1 
ATOM 4091 C CA  . ILE A 1 515  ? -21.700 10.861  -14.827 1.00 76.66 515  A 1 
ATOM 4092 C C   . ILE A 1 515  ? -21.368 10.915  -13.326 1.00 77.95 515  A 1 
ATOM 4093 O O   . ILE A 1 515  ? -20.349 11.474  -12.934 1.00 77.83 515  A 1 
ATOM 4094 C CB  . ILE A 1 515  ? -22.650 12.004  -15.249 1.00 77.53 515  A 1 
ATOM 4095 C CG1 . ILE A 1 515  ? -22.763 12.082  -16.795 1.00 76.01 515  A 1 
ATOM 4096 C CG2 . ILE A 1 515  ? -22.178 13.363  -14.693 1.00 74.60 515  A 1 
ATOM 4097 C CD1 . ILE A 1 515  ? -23.908 12.971  -17.288 1.00 66.40 515  A 1 
ATOM 4098 N N   . LYS A 1 516  ? -22.216 10.338  -12.476 1.00 76.38 516  A 1 
ATOM 4099 C CA  . LYS A 1 516  ? -21.951 10.245  -11.031 1.00 78.02 516  A 1 
ATOM 4100 C C   . LYS A 1 516  ? -20.722 9.385   -10.741 1.00 79.89 516  A 1 
ATOM 4101 O O   . LYS A 1 516  ? -19.879 9.801   -9.956  1.00 82.03 516  A 1 
ATOM 4102 C CB  . LYS A 1 516  ? -23.169 9.678   -10.296 1.00 79.49 516  A 1 
ATOM 4103 C CG  . LYS A 1 516  ? -24.343 10.667  -10.188 1.00 81.07 516  A 1 
ATOM 4104 C CD  . LYS A 1 516  ? -25.530 9.947   -9.550  1.00 78.51 516  A 1 
ATOM 4105 C CE  . LYS A 1 516  ? -26.760 10.850  -9.436  1.00 71.91 516  A 1 
ATOM 4106 N NZ  . LYS A 1 516  ? -27.907 10.092  -8.862  1.00 62.44 516  A 1 
ATOM 4107 N N   . LEU A 1 517  ? -20.596 8.245   -11.429 1.00 77.70 517  A 1 
ATOM 4108 C CA  . LEU A 1 517  ? -19.448 7.345   -11.336 1.00 77.07 517  A 1 
ATOM 4109 C C   . LEU A 1 517  ? -18.140 8.054   -11.706 1.00 77.18 517  A 1 
ATOM 4110 O O   . LEU A 1 517  ? -17.172 7.999   -10.945 1.00 79.06 517  A 1 
ATOM 4111 C CB  . LEU A 1 517  ? -19.729 6.139   -12.260 1.00 79.50 517  A 1 
ATOM 4112 C CG  . LEU A 1 517  ? -18.610 5.095   -12.303 1.00 76.97 517  A 1 
ATOM 4113 C CD1 . LEU A 1 517  ? -18.485 4.374   -10.964 1.00 67.22 517  A 1 
ATOM 4114 C CD2 . LEU A 1 517  ? -18.934 4.071   -13.382 1.00 70.65 517  A 1 
ATOM 4115 N N   . GLN A 1 518  ? -18.136 8.786   -12.820 1.00 78.69 518  A 1 
ATOM 4116 C CA  . GLN A 1 518  ? -16.990 9.589   -13.251 1.00 77.87 518  A 1 
ATOM 4117 C C   . GLN A 1 518  ? -16.588 10.633  -12.204 1.00 78.58 518  A 1 
ATOM 4118 O O   . GLN A 1 518  ? -15.424 10.712  -11.817 1.00 80.17 518  A 1 
ATOM 4119 C CB  . GLN A 1 518  ? -17.353 10.289  -14.571 1.00 78.71 518  A 1 
ATOM 4120 C CG  . GLN A 1 518  ? -16.194 11.105  -15.167 1.00 73.26 518  A 1 
ATOM 4121 C CD  . GLN A 1 518  ? -16.647 12.251  -16.059 1.00 69.49 518  A 1 
ATOM 4122 O OE1 . GLN A 1 518  ? -17.816 12.525  -16.269 1.00 62.78 518  A 1 
ATOM 4123 N NE2 . GLN A 1 518  ? -15.727 13.021  -16.594 1.00 57.92 518  A 1 
ATOM 4124 N N   . LYS A 1 519  ? -17.553 11.438  -11.728 1.00 77.32 519  A 1 
ATOM 4125 C CA  . LYS A 1 519  ? -17.293 12.509  -10.751 1.00 78.22 519  A 1 
ATOM 4126 C C   . LYS A 1 519  ? -16.741 11.962  -9.444  1.00 78.90 519  A 1 
ATOM 4127 O O   . LYS A 1 519  ? -15.723 12.463  -8.969  1.00 79.93 519  A 1 
ATOM 4128 C CB  . LYS A 1 519  ? -18.566 13.328  -10.497 1.00 78.85 519  A 1 
ATOM 4129 C CG  . LYS A 1 519  ? -18.890 14.259  -11.671 1.00 73.32 519  A 1 
ATOM 4130 C CD  . LYS A 1 519  ? -20.165 15.049  -11.364 1.00 69.67 519  A 1 
ATOM 4131 C CE  . LYS A 1 519  ? -20.475 15.995  -12.528 1.00 60.54 519  A 1 
ATOM 4132 N NZ  . LYS A 1 519  ? -21.667 16.835  -12.250 1.00 52.41 519  A 1 
ATOM 4133 N N   . LEU A 1 520  ? -17.365 10.924  -8.908  1.00 79.34 520  A 1 
ATOM 4134 C CA  . LEU A 1 520  ? -16.937 10.331  -7.646  1.00 78.99 520  A 1 
ATOM 4135 C C   . LEU A 1 520  ? -15.561 9.668   -7.769  1.00 79.93 520  A 1 
ATOM 4136 O O   . LEU A 1 520  ? -14.714 9.867   -6.900  1.00 80.30 520  A 1 
ATOM 4137 C CB  . LEU A 1 520  ? -18.020 9.356   -7.156  1.00 81.05 520  A 1 
ATOM 4138 C CG  . LEU A 1 520  ? -17.705 8.746   -5.786  1.00 79.70 520  A 1 
ATOM 4139 C CD1 . LEU A 1 520  ? -17.568 9.795   -4.676  1.00 70.88 520  A 1 
ATOM 4140 C CD2 . LEU A 1 520  ? -18.837 7.801   -5.377  1.00 72.16 520  A 1 
ATOM 4141 N N   . SER A 1 521  ? -15.279 8.962   -8.869  1.00 80.31 521  A 1 
ATOM 4142 C CA  . SER A 1 521  ? -13.945 8.385   -9.124  1.00 78.07 521  A 1 
ATOM 4143 C C   . SER A 1 521  ? -12.861 9.467   -9.161  1.00 76.98 521  A 1 
ATOM 4144 O O   . SER A 1 521  ? -11.793 9.303   -8.580  1.00 78.67 521  A 1 
ATOM 4145 C CB  . SER A 1 521  ? -13.926 7.606   -10.446 1.00 79.92 521  A 1 
ATOM 4146 O OG  . SER A 1 521  ? -14.884 6.574   -10.446 1.00 71.84 521  A 1 
ATOM 4147 N N   . ALA A 1 522  ? -13.142 10.619  -9.784  1.00 78.23 522  A 1 
ATOM 4148 C CA  . ALA A 1 522  ? -12.227 11.754  -9.808  1.00 78.18 522  A 1 
ATOM 4149 C C   . ALA A 1 522  ? -12.032 12.398  -8.424  1.00 79.55 522  A 1 
ATOM 4150 O O   . ALA A 1 522  ? -10.917 12.804  -8.081  1.00 78.82 522  A 1 
ATOM 4151 C CB  . ALA A 1 522  ? -12.748 12.771  -10.829 1.00 77.67 522  A 1 
ATOM 4152 N N   . GLU A 1 523  ? -13.075 12.486  -7.602  1.00 74.93 523  A 1 
ATOM 4153 C CA  . GLU A 1 523  ? -12.987 12.999  -6.232  1.00 77.12 523  A 1 
ATOM 4154 C C   . GLU A 1 523  ? -12.182 12.067  -5.319  1.00 78.41 523  A 1 
ATOM 4155 O O   . GLU A 1 523  ? -11.310 12.542  -4.584  1.00 79.53 523  A 1 
ATOM 4156 C CB  . GLU A 1 523  ? -14.387 13.223  -5.652  1.00 78.61 523  A 1 
ATOM 4157 C CG  . GLU A 1 523  ? -15.054 14.477  -6.241  1.00 71.32 523  A 1 
ATOM 4158 C CD  . GLU A 1 523  ? -16.471 14.721  -5.700  1.00 67.01 523  A 1 
ATOM 4159 O OE1 . GLU A 1 523  ? -17.105 15.660  -6.230  1.00 58.40 523  A 1 
ATOM 4160 O OE2 . GLU A 1 523  ? -16.883 14.026  -4.752  1.00 59.85 523  A 1 
ATOM 4161 N N   . ILE A 1 524  ? -12.418 10.761  -5.402  1.00 79.32 524  A 1 
ATOM 4162 C CA  . ILE A 1 524  ? -11.662 9.740   -4.676  1.00 79.46 524  A 1 
ATOM 4163 C C   . ILE A 1 524  ? -10.185 9.806   -5.073  1.00 80.42 524  A 1 
ATOM 4164 O O   . ILE A 1 524  ? -9.328  9.913   -4.201  1.00 79.89 524  A 1 
ATOM 4165 C CB  . ILE A 1 524  ? -12.283 8.340   -4.927  1.00 80.91 524  A 1 
ATOM 4166 C CG1 . ILE A 1 524  ? -13.646 8.227   -4.194  1.00 80.51 524  A 1 
ATOM 4167 C CG2 . ILE A 1 524  ? -11.338 7.225   -4.448  1.00 78.22 524  A 1 
ATOM 4168 C CD1 . ILE A 1 524  ? -14.455 6.987   -4.583  1.00 74.10 524  A 1 
ATOM 4169 N N   . SER A 1 525  ? -9.884  9.855   -6.369  1.00 80.58 525  A 1 
ATOM 4170 C CA  . SER A 1 525  ? -8.515  9.990   -6.884  1.00 77.98 525  A 1 
ATOM 4171 C C   . SER A 1 525  ? -7.798  11.222  -6.308  1.00 77.17 525  A 1 
ATOM 4172 O O   . SER A 1 525  ? -6.694  11.111  -5.778  1.00 78.28 525  A 1 
ATOM 4173 C CB  . SER A 1 525  ? -8.550  10.053  -8.409  1.00 77.97 525  A 1 
ATOM 4174 O OG  . SER A 1 525  ? -7.237  10.100  -8.927  1.00 67.55 525  A 1 
ATOM 4175 N N   . LYS A 1 526  ? -8.463  12.382  -6.285  1.00 76.51 526  A 1 
ATOM 4176 C CA  . LYS A 1 526  ? -7.911  13.608  -5.670  1.00 76.92 526  A 1 
ATOM 4177 C C   . LYS A 1 526  ? -7.614  13.449  -4.179  1.00 78.07 526  A 1 
ATOM 4178 O O   . LYS A 1 526  ? -6.679  14.076  -3.680  1.00 78.09 526  A 1 
ATOM 4179 C CB  . LYS A 1 526  ? -8.881  14.778  -5.857  1.00 76.79 526  A 1 
ATOM 4180 C CG  . LYS A 1 526  ? -8.885  15.331  -7.285  1.00 69.22 526  A 1 
ATOM 4181 C CD  . LYS A 1 526  ? -9.985  16.393  -7.421  1.00 66.34 526  A 1 
ATOM 4182 C CE  . LYS A 1 526  ? -10.035 16.904  -8.859  1.00 57.45 526  A 1 
ATOM 4183 N NZ  . LYS A 1 526  ? -11.126 17.896  -9.041  1.00 49.30 526  A 1 
ATOM 4184 N N   . LYS A 1 527  ? -8.416  12.677  -3.444  1.00 75.38 527  A 1 
ATOM 4185 C CA  . LYS A 1 527  ? -8.193  12.414  -2.012  1.00 75.60 527  A 1 
ATOM 4186 C C   . LYS A 1 527  ? -7.021  11.472  -1.787  1.00 76.50 527  A 1 
ATOM 4187 O O   . LYS A 1 527  ? -6.187  11.770  -0.938  1.00 78.34 527  A 1 
ATOM 4188 C CB  . LYS A 1 527  ? -9.470  11.859  -1.363  1.00 77.86 527  A 1 
ATOM 4189 C CG  . LYS A 1 527  ? -10.567 12.933  -1.256  1.00 81.08 527  A 1 
ATOM 4190 C CD  . LYS A 1 527  ? -11.832 12.320  -0.666  1.00 79.56 527  A 1 
ATOM 4191 C CE  . LYS A 1 527  ? -12.937 13.367  -0.576  1.00 75.24 527  A 1 
ATOM 4192 N NZ  . LYS A 1 527  ? -14.095 12.847  0.170   1.00 66.91 527  A 1 
ATOM 4193 N N   . ILE A 1 528  ? -6.919  10.407  -2.587  1.00 79.05 528  A 1 
ATOM 4194 C CA  . ILE A 1 528  ? -5.810  9.448   -2.556  1.00 78.04 528  A 1 
ATOM 4195 C C   . ILE A 1 528  ? -4.479  10.147  -2.861  1.00 77.48 528  A 1 
ATOM 4196 O O   . ILE A 1 528  ? -3.504  9.963   -2.134  1.00 76.66 528  A 1 
ATOM 4197 C CB  . ILE A 1 528  ? -6.083  8.286   -3.542  1.00 78.41 528  A 1 
ATOM 4198 C CG1 . ILE A 1 528  ? -7.282  7.443   -3.054  1.00 76.27 528  A 1 
ATOM 4199 C CG2 . ILE A 1 528  ? -4.848  7.393   -3.720  1.00 75.18 528  A 1 
ATOM 4200 C CD1 . ILE A 1 528  ? -7.851  6.510   -4.132  1.00 70.89 528  A 1 
ATOM 4201 N N   . ASN A 1 529  ? -4.457  11.028  -3.864  1.00 76.66 529  A 1 
ATOM 4202 C CA  . ASN A 1 529  ? -3.247  11.728  -4.284  1.00 75.33 529  A 1 
ATOM 4203 C C   . ASN A 1 529  ? -2.639  12.623  -3.200  1.00 74.81 529  A 1 
ATOM 4204 O O   . ASN A 1 529  ? -1.432  12.852  -3.215  1.00 74.58 529  A 1 
ATOM 4205 C CB  . ASN A 1 529  ? -3.551  12.531  -5.558  1.00 74.26 529  A 1 
ATOM 4206 C CG  . ASN A 1 529  ? -3.795  11.651  -6.765  1.00 69.05 529  A 1 
ATOM 4207 O OD1 . ASN A 1 529  ? -3.552  10.458  -6.760  1.00 64.91 529  A 1 
ATOM 4208 N ND2 . ASN A 1 529  ? -4.292  12.222  -7.845  1.00 63.21 529  A 1 
ATOM 4209 N N   . LYS A 1 530  ? -3.420  13.075  -2.215  1.00 75.68 530  A 1 
ATOM 4210 C CA  . LYS A 1 530  ? -2.871  13.821  -1.071  1.00 75.91 530  A 1 
ATOM 4211 C C   . LYS A 1 530  ? -1.939  12.983  -0.202  1.00 77.39 530  A 1 
ATOM 4212 O O   . LYS A 1 530  ? -1.092  13.549  0.478   1.00 75.39 530  A 1 
ATOM 4213 C CB  . LYS A 1 530  ? -4.006  14.394  -0.215  1.00 74.79 530  A 1 
ATOM 4214 C CG  . LYS A 1 530  ? -4.724  15.511  -0.974  1.00 69.22 530  A 1 
ATOM 4215 C CD  . LYS A 1 530  ? -5.877  16.085  -0.158  1.00 65.49 530  A 1 
ATOM 4216 C CE  . LYS A 1 530  ? -6.480  17.193  -1.007  1.00 57.05 530  A 1 
ATOM 4217 N NZ  . LYS A 1 530  ? -7.634  17.837  -0.366  1.00 49.82 530  A 1 
ATOM 4218 N N   . ASN A 1 531  ? -2.081  11.658  -0.238  1.00 77.40 531  A 1 
ATOM 4219 C CA  . ASN A 1 531  ? -1.253  10.726  0.509   1.00 77.60 531  A 1 
ATOM 4220 C C   . ASN A 1 531  ? -0.135  10.103  -0.344  1.00 78.41 531  A 1 
ATOM 4221 O O   . ASN A 1 531  ? 0.645   9.307   0.171   1.00 77.01 531  A 1 
ATOM 4222 C CB  . ASN A 1 531  ? -2.163  9.666   1.139   1.00 77.14 531  A 1 
ATOM 4223 C CG  . ASN A 1 531  ? -3.177  10.240  2.107   1.00 76.22 531  A 1 
ATOM 4224 O OD1 . ASN A 1 531  ? -2.992  11.269  2.747   1.00 70.39 531  A 1 
ATOM 4225 N ND2 . ASN A 1 531  ? -4.309  9.598   2.249   1.00 69.67 531  A 1 
ATOM 4226 N N   . ALA A 1 532  ? -0.018  10.476  -1.622  1.00 77.51 532  A 1 
ATOM 4227 C CA  . ALA A 1 532  ? 0.996   9.956   -2.530  1.00 76.69 532  A 1 
ATOM 4228 C C   . ALA A 1 532  ? 2.430   10.033  -1.971  1.00 77.89 532  A 1 
ATOM 4229 O O   . ALA A 1 532  ? 3.116   9.013   -2.027  1.00 77.12 532  A 1 
ATOM 4230 C CB  . ALA A 1 532  ? 0.873   10.650  -3.888  1.00 74.49 532  A 1 
ATOM 4231 N N   . PRO A 1 533  ? 2.885   11.148  -1.358  1.00 75.18 533  A 1 
ATOM 4232 C CA  . PRO A 1 533  ? 4.244   11.227  -0.817  1.00 76.47 533  A 1 
ATOM 4233 C C   . PRO A 1 533  ? 4.522   10.180  0.261   1.00 79.06 533  A 1 
ATOM 4234 O O   . PRO A 1 533  ? 5.595   9.575   0.287   1.00 78.90 533  A 1 
ATOM 4235 C CB  . PRO A 1 533  ? 4.377   12.646  -0.257  1.00 74.23 533  A 1 
ATOM 4236 C CG  . PRO A 1 533  ? 3.355   13.453  -1.051  1.00 70.80 533  A 1 
ATOM 4237 C CD  . PRO A 1 533  ? 2.227   12.444  -1.243  1.00 74.14 533  A 1 
ATOM 4238 N N   . LEU A 1 534  ? 3.548   9.912   1.137   1.00 77.66 534  A 1 
ATOM 4239 C CA  . LEU A 1 534  ? 3.674   8.889   2.180   1.00 79.39 534  A 1 
ATOM 4240 C C   . LEU A 1 534  ? 3.737   7.493   1.576   1.00 80.92 534  A 1 
ATOM 4241 O O   . LEU A 1 534  ? 4.643   6.727   1.895   1.00 81.50 534  A 1 
ATOM 4242 C CB  . LEU A 1 534  ? 2.508   9.029   3.177   1.00 78.72 534  A 1 
ATOM 4243 C CG  . LEU A 1 534  ? 2.514   7.969   4.291   1.00 76.26 534  A 1 
ATOM 4244 C CD1 . LEU A 1 534  ? 3.791   7.994   5.137   1.00 69.09 534  A 1 
ATOM 4245 C CD2 . LEU A 1 534  ? 1.326   8.208   5.221   1.00 69.84 534  A 1 
ATOM 4246 N N   . LEU A 1 535  ? 2.817   7.161   0.677   1.00 78.61 535  A 1 
ATOM 4247 C CA  . LEU A 1 535  ? 2.728   5.828   0.071   1.00 78.49 535  A 1 
ATOM 4248 C C   . LEU A 1 535  ? 3.949   5.511   -0.809  1.00 78.70 535  A 1 
ATOM 4249 O O   . LEU A 1 535  ? 4.470   4.398   -0.758  1.00 79.48 535  A 1 
ATOM 4250 C CB  . LEU A 1 535  ? 1.414   5.721   -0.719  1.00 77.85 535  A 1 
ATOM 4251 C CG  . LEU A 1 535  ? 0.140   5.858   0.139   1.00 75.67 535  A 1 
ATOM 4252 C CD1 . LEU A 1 535  ? -1.085  5.841   -0.775  1.00 71.27 535  A 1 
ATOM 4253 C CD2 . LEU A 1 535  ? -0.010  4.728   1.156   1.00 71.20 535  A 1 
ATOM 4254 N N   . GLN A 1 536  ? 4.469   6.495   -1.548  1.00 77.15 536  A 1 
ATOM 4255 C CA  . GLN A 1 536  ? 5.723   6.355   -2.290  1.00 76.95 536  A 1 
ATOM 4256 C C   . GLN A 1 536  ? 6.924   6.161   -1.359  1.00 77.94 536  A 1 
ATOM 4257 O O   . GLN A 1 536  ? 7.794   5.339   -1.638  1.00 77.90 536  A 1 
ATOM 4258 C CB  . GLN A 1 536  ? 5.958   7.603   -3.146  1.00 75.51 536  A 1 
ATOM 4259 C CG  . GLN A 1 536  ? 5.035   7.663   -4.374  1.00 69.55 536  A 1 
ATOM 4260 C CD  . GLN A 1 536  ? 5.263   8.934   -5.194  1.00 65.57 536  A 1 
ATOM 4261 O OE1 . GLN A 1 536  ? 5.854   9.902   -4.750  1.00 58.99 536  A 1 
ATOM 4262 N NE2 . GLN A 1 536  ? 4.813   8.976   -6.421  1.00 55.12 536  A 1 
ATOM 4263 N N   . THR A 1 537  ? 6.949   6.872   -0.240  1.00 76.76 537  A 1 
ATOM 4264 C CA  . THR A 1 537  ? 8.004   6.691   0.771   1.00 78.08 537  A 1 
ATOM 4265 C C   . THR A 1 537  ? 7.947   5.283   1.364   1.00 79.22 537  A 1 
ATOM 4266 O O   . THR A 1 537  ? 8.989   4.643   1.467   1.00 80.37 537  A 1 
ATOM 4267 C CB  . THR A 1 537  ? 7.900   7.747   1.872   1.00 77.91 537  A 1 
ATOM 4268 O OG1 . THR A 1 537  ? 8.024   9.032   1.314   1.00 71.38 537  A 1 
ATOM 4269 C CG2 . THR A 1 537  ? 9.024   7.619   2.895   1.00 70.92 537  A 1 
ATOM 4270 N N   . ILE A 1 538  ? 6.756   4.773   1.675   1.00 79.75 538  A 1 
ATOM 4271 C CA  . ILE A 1 538  ? 6.555   3.398   2.150   1.00 80.05 538  A 1 
ATOM 4272 C C   . ILE A 1 538  ? 7.083   2.387   1.131   1.00 80.25 538  A 1 
ATOM 4273 O O   . ILE A 1 538  ? 7.882   1.532   1.492   1.00 79.93 538  A 1 
ATOM 4274 C CB  . ILE A 1 538  ? 5.070   3.150   2.494   1.00 81.01 538  A 1 
ATOM 4275 C CG1 . ILE A 1 538  ? 4.709   3.912   3.787   1.00 79.91 538  A 1 
ATOM 4276 C CG2 . ILE A 1 538  ? 4.764   1.646   2.651   1.00 77.95 538  A 1 
ATOM 4277 C CD1 . ILE A 1 538  ? 3.209   3.964   4.091   1.00 73.65 538  A 1 
ATOM 4278 N N   . LYS A 1 539  ? 6.704   2.519   -0.145  1.00 78.83 539  A 1 
ATOM 4279 C CA  . LYS A 1 539  ? 7.205   1.657   -1.215  1.00 77.65 539  A 1 
ATOM 4280 C C   . LYS A 1 539  ? 8.730   1.676   -1.287  1.00 77.50 539  A 1 
ATOM 4281 O O   . LYS A 1 539  ? 9.364   0.626   -1.237  1.00 77.75 539  A 1 
ATOM 4282 C CB  . LYS A 1 539  ? 6.571   2.069   -2.552  1.00 77.30 539  A 1 
ATOM 4283 C CG  . LYS A 1 539  ? 6.980   1.108   -3.679  1.00 73.89 539  A 1 
ATOM 4284 C CD  . LYS A 1 539  ? 6.475   1.593   -5.037  1.00 70.31 539  A 1 
ATOM 4285 C CE  . LYS A 1 539  ? 6.919   0.638   -6.149  1.00 63.86 539  A 1 
ATOM 4286 N NZ  . LYS A 1 539  ? 6.073   -0.582  -6.188  1.00 56.49 539  A 1 
ATOM 4287 N N   . ASN A 1 540  ? 9.321   2.865   -1.327  1.00 77.03 540  A 1 
ATOM 4288 C CA  . ASN A 1 540  ? 10.772  3.021   -1.394  1.00 75.86 540  A 1 
ATOM 4289 C C   . ASN A 1 540  ? 11.503  2.412   -0.191  1.00 74.69 540  A 1 
ATOM 4290 O O   . ASN A 1 540  ? 12.631  1.949   -0.331  1.00 74.39 540  A 1 
ATOM 4291 C CB  . ASN A 1 540  ? 11.107  4.517   -1.483  1.00 75.17 540  A 1 
ATOM 4292 C CG  . ASN A 1 540  ? 10.816  5.121   -2.837  1.00 70.92 540  A 1 
ATOM 4293 O OD1 . ASN A 1 540  ? 10.900  4.489   -3.872  1.00 65.56 540  A 1 
ATOM 4294 N ND2 . ASN A 1 540  ? 10.538  6.410   -2.886  1.00 64.67 540  A 1 
ATOM 4295 N N   . ILE A 1 541  ? 10.877  2.434   0.987   1.00 77.06 541  A 1 
ATOM 4296 C CA  . ILE A 1 541  ? 11.394  1.769   2.182   1.00 76.21 541  A 1 
ATOM 4297 C C   . ILE A 1 541  ? 11.327  0.259   1.984   1.00 76.29 541  A 1 
ATOM 4298 O O   . ILE A 1 541  ? 12.368  -0.380  2.023   1.00 76.69 541  A 1 
ATOM 4299 C CB  . ILE A 1 541  ? 10.655  2.254   3.445   1.00 76.89 541  A 1 
ATOM 4300 C CG1 . ILE A 1 541  ? 11.069  3.708   3.772   1.00 75.62 541  A 1 
ATOM 4301 C CG2 . ILE A 1 541  ? 10.934  1.354   4.660   1.00 75.07 541  A 1 
ATOM 4302 C CD1 . ILE A 1 541  ? 10.122  4.418   4.745   1.00 69.41 541  A 1 
ATOM 4303 N N   . LEU A 1 542  ? 10.161  -0.300  1.685   1.00 77.92 542  A 1 
ATOM 4304 C CA  . LEU A 1 542  ? 9.967   -1.748  1.513   1.00 77.41 542  A 1 
ATOM 4305 C C   . LEU A 1 542  ? 10.884  -2.337  0.436   1.00 76.60 542  A 1 
ATOM 4306 O O   . LEU A 1 542  ? 11.500  -3.372  0.664   1.00 75.17 542  A 1 
ATOM 4307 C CB  . LEU A 1 542  ? 8.488   -2.039  1.197   1.00 77.98 542  A 1 
ATOM 4308 C CG  . LEU A 1 542  ? 7.513   -1.740  2.349   1.00 75.98 542  A 1 
ATOM 4309 C CD1 . LEU A 1 542  ? 6.069   -1.909  1.860   1.00 71.50 542  A 1 
ATOM 4310 C CD2 . LEU A 1 542  ? 7.721   -2.654  3.554   1.00 71.72 542  A 1 
ATOM 4311 N N   . ASP A 1 543  ? 11.057  -1.642  -0.685  1.00 76.87 543  A 1 
ATOM 4312 C CA  . ASP A 1 543  ? 11.915  -2.078  -1.796  1.00 75.28 543  A 1 
ATOM 4313 C C   . ASP A 1 543  ? 13.420  -2.071  -1.452  1.00 72.74 543  A 1 
ATOM 4314 O O   . ASP A 1 543  ? 14.222  -2.685  -2.155  1.00 70.77 543  A 1 
ATOM 4315 C CB  . ASP A 1 543  ? 11.677  -1.157  -3.014  1.00 74.77 543  A 1 
ATOM 4316 C CG  . ASP A 1 543  ? 10.307  -1.288  -3.711  1.00 72.12 543  A 1 
ATOM 4317 O OD1 . ASP A 1 543  ? 9.600   -2.288  -3.479  1.00 68.67 543  A 1 
ATOM 4318 O OD2 . ASP A 1 543  ? 9.993   -0.402  -4.542  1.00 67.62 543  A 1 
ATOM 4319 N N   . ARG A 1 544  ? 13.833  -1.342  -0.412  1.00 73.99 544  A 1 
ATOM 4320 C CA  . ARG A 1 544  ? 15.253  -1.099  -0.097  1.00 71.83 544  A 1 
ATOM 4321 C C   . ARG A 1 544  ? 15.711  -1.626  1.253   1.00 70.40 544  A 1 
ATOM 4322 O O   . ARG A 1 544  ? 16.917  -1.656  1.496   1.00 67.03 544  A 1 
ATOM 4323 C CB  . ARG A 1 544  ? 15.557  0.402   -0.184  1.00 69.80 544  A 1 
ATOM 4324 C CG  . ARG A 1 544  ? 15.435  0.946   -1.606  1.00 65.52 544  A 1 
ATOM 4325 C CD  . ARG A 1 544  ? 15.768  2.441   -1.602  1.00 63.73 544  A 1 
ATOM 4326 N NE  . ARG A 1 544  ? 15.585  3.021   -2.937  1.00 57.71 544  A 1 
ATOM 4327 C CZ  . ARG A 1 544  ? 16.347  3.933   -3.525  1.00 51.65 544  A 1 
ATOM 4328 N NH1 . ARG A 1 544  ? 17.408  4.426   -2.938  1.00 47.86 544  A 1 
ATOM 4329 N NH2 . ARG A 1 544  ? 16.049  4.363   -4.715  1.00 45.14 544  A 1 
ATOM 4330 N N   . VAL A 1 545  ? 14.797  -1.995  2.143   1.00 70.70 545  A 1 
ATOM 4331 C CA  . VAL A 1 545  ? 15.166  -2.459  3.481   1.00 69.29 545  A 1 
ATOM 4332 C C   . VAL A 1 545  ? 15.769  -3.854  3.401   1.00 69.93 545  A 1 
ATOM 4333 O O   . VAL A 1 545  ? 15.069  -4.850  3.281   1.00 67.53 545  A 1 
ATOM 4334 C CB  . VAL A 1 545  ? 13.993  -2.410  4.478   1.00 66.05 545  A 1 
ATOM 4335 C CG1 . VAL A 1 545  ? 14.396  -2.997  5.840   1.00 59.43 545  A 1 
ATOM 4336 C CG2 . VAL A 1 545  ? 13.559  -0.974  4.764   1.00 59.98 545  A 1 
ATOM 4337 N N   . THR A 1 546  ? 17.078  -3.924  3.563   1.00 65.36 546  A 1 
ATOM 4338 C CA  . THR A 1 546  ? 17.801  -5.129  3.962   1.00 65.29 546  A 1 
ATOM 4339 C C   . THR A 1 546  ? 18.596  -4.852  5.252   1.00 64.65 546  A 1 
ATOM 4340 O O   . THR A 1 546  ? 18.913  -3.688  5.520   1.00 62.33 546  A 1 
ATOM 4341 C CB  . THR A 1 546  ? 18.717  -5.676  2.860   1.00 63.14 546  A 1 
ATOM 4342 O OG1 . THR A 1 546  ? 19.925  -4.942  2.774   1.00 58.65 546  A 1 
ATOM 4343 C CG2 . THR A 1 546  ? 18.073  -5.709  1.474   1.00 59.00 546  A 1 
ATOM 4344 N N   . PRO A 1 547  ? 18.943  -5.868  6.037   1.00 59.92 547  A 1 
ATOM 4345 C CA  . PRO A 1 547  ? 19.758  -5.682  7.240   1.00 59.10 547  A 1 
ATOM 4346 C C   . PRO A 1 547  ? 21.054  -4.899  6.988   1.00 61.22 547  A 1 
ATOM 4347 O O   . PRO A 1 547  ? 21.496  -4.141  7.850   1.00 59.52 547  A 1 
ATOM 4348 C CB  . PRO A 1 547  ? 20.047  -7.100  7.745   1.00 56.06 547  A 1 
ATOM 4349 C CG  . PRO A 1 547  ? 18.846  -7.904  7.252   1.00 55.47 547  A 1 
ATOM 4350 C CD  . PRO A 1 547  ? 18.544  -7.255  5.897   1.00 59.45 547  A 1 
ATOM 4351 N N   . GLU A 1 548  ? 21.636  -5.023  5.799   1.00 58.59 548  A 1 
ATOM 4352 C CA  . GLU A 1 548  ? 22.872  -4.342  5.393   1.00 61.58 548  A 1 
ATOM 4353 C C   . GLU A 1 548  ? 22.650  -2.875  4.996   1.00 63.05 548  A 1 
ATOM 4354 O O   . GLU A 1 548  ? 23.541  -2.051  5.168   1.00 60.48 548  A 1 
ATOM 4355 C CB  . GLU A 1 548  ? 23.541  -5.092  4.228   1.00 60.23 548  A 1 
ATOM 4356 C CG  . GLU A 1 548  ? 23.847  -6.577  4.489   1.00 54.73 548  A 1 
ATOM 4357 C CD  . GLU A 1 548  ? 22.608  -7.492  4.475   1.00 49.04 548  A 1 
ATOM 4358 O OE1 . GLU A 1 548  ? 22.685  -8.583  5.091   1.00 45.63 548  A 1 
ATOM 4359 O OE2 . GLU A 1 548  ? 21.565  -7.080  3.912   1.00 46.42 548  A 1 
ATOM 4360 N N   . SER A 1 549  ? 21.449  -2.529  4.499   1.00 60.94 549  A 1 
ATOM 4361 C CA  . SER A 1 549  ? 21.127  -1.179  4.010   1.00 62.67 549  A 1 
ATOM 4362 C C   . SER A 1 549  ? 20.743  -0.182  5.113   1.00 63.41 549  A 1 
ATOM 4363 O O   . SER A 1 549  ? 20.696  1.018   4.869   1.00 62.39 549  A 1 
ATOM 4364 C CB  . SER A 1 549  ? 20.033  -1.258  2.938   1.00 60.16 549  A 1 
ATOM 4365 O OG  . SER A 1 549  ? 18.776  -1.592  3.505   1.00 56.02 549  A 1 
ATOM 4366 N N   . ILE A 1 550  ? 20.491  -0.659  6.327   1.00 61.21 550  A 1 
ATOM 4367 C CA  . ILE A 1 550  ? 19.991  0.144   7.461   1.00 61.58 550  A 1 
ATOM 4368 C C   . ILE A 1 550  ? 20.967  1.268   7.863   1.00 62.27 550  A 1 
ATOM 4369 O O   . ILE A 1 550  ? 20.554  2.296   8.405   1.00 59.61 550  A 1 
ATOM 4370 C CB  . ILE A 1 550  ? 19.676  -0.801  8.651   1.00 59.88 550  A 1 
ATOM 4371 C CG1 . ILE A 1 550  ? 18.542  -1.782  8.273   1.00 57.59 550  A 1 
ATOM 4372 C CG2 . ILE A 1 550  ? 19.286  -0.038  9.923   1.00 56.16 550  A 1 
ATOM 4373 C CD1 . ILE A 1 550  ? 18.312  -2.894  9.302   1.00 52.44 550  A 1 
ATOM 4374 N N   . SER A 1 551  ? 22.267  1.080   7.598   1.00 60.47 551  A 1 
ATOM 4375 C CA  . SER A 1 551  ? 23.316  2.061   7.908   1.00 61.44 551  A 1 
ATOM 4376 C C   . SER A 1 551  ? 23.569  3.091   6.799   1.00 63.52 551  A 1 
ATOM 4377 O O   . SER A 1 551  ? 24.423  3.959   6.968   1.00 59.85 551  A 1 
ATOM 4378 C CB  . SER A 1 551  ? 24.605  1.334   8.288   1.00 56.55 551  A 1 
ATOM 4379 O OG  . SER A 1 551  ? 25.038  0.483   7.249   1.00 51.09 551  A 1 
ATOM 4380 N N   . ASP A 1 552  ? 22.842  3.023   5.674   1.00 63.16 552  A 1 
ATOM 4381 C CA  . ASP A 1 552  ? 23.008  3.963   4.562   1.00 65.02 552  A 1 
ATOM 4382 C C   . ASP A 1 552  ? 22.397  5.347   4.891   1.00 66.54 552  A 1 
ATOM 4383 O O   . ASP A 1 552  ? 21.306  5.468   5.460   1.00 64.83 552  A 1 
ATOM 4384 C CB  . ASP A 1 552  ? 22.425  3.330   3.276   1.00 61.67 552  A 1 
ATOM 4385 C CG  . ASP A 1 552  ? 22.760  4.054   1.967   1.00 56.72 552  A 1 
ATOM 4386 O OD1 . ASP A 1 552  ? 23.221  5.216   2.025   1.00 53.09 552  A 1 
ATOM 4387 O OD2 . ASP A 1 552  ? 22.504  3.473   0.892   1.00 52.77 552  A 1 
ATOM 4388 N N   . GLU A 1 553  ? 23.085  6.407   4.511   1.00 63.09 553  A 1 
ATOM 4389 C CA  . GLU A 1 553  ? 22.605  7.791   4.619   1.00 65.05 553  A 1 
ATOM 4390 C C   . GLU A 1 553  ? 21.291  8.010   3.844   1.00 66.47 553  A 1
[truncated: 367,383 more chars]
