# Supplementary material for: Ancestral Origin and Functional Expression of a Hyaluronic Acid Pathway Complement in Mussels
Source: Biology (Basel). 2025 Jul 24;14(8):930. doi: 10.3390/biology14080930 (PMC12383584; doi:10.3390/biology14080930)
Supplement: Supplementary file 1 [file biology-14-00930-s001.zip › Table S1.xlsx]

## Sheet: seq
Table S1. Pfam entries analyzed in this study. The accession ID, description, corresponding taxa (ID and name), hit length , Pfam ID and region(s) of match are reported
Accession	Description	Taxid	Tax Name	Length	Entry Accession	Matches
A0A060VR71	Link domain-containing protein	8022	Oncorhynchus mykiss	212	PF00193	102..196
A0A060VRB4	Link domain-containing protein	8022	Oncorhynchus mykiss	223	PF00193	2..62
A0A060W2B4	Hyaluronan and proteoglycan link protein 1a	8022	Oncorhynchus mykiss	353	PF00193	159..253,268..349
A0A060W542	Hyaluronan and proteoglycan link protein 3	8022	Oncorhynchus mykiss	332	PF00193	141..235,243..330
A0A060W739	Aggrecan core protein-like	8022	Oncorhynchus mykiss	1033	PF00193	154..248,256..350,453..547,556..649
A0A060WAZ9	CD44 antigen	8022	Oncorhynchus mykiss	354	PF00193	34..123
A0A060WFD9	Versican core protein	8022	Oncorhynchus mykiss	2870	PF00193	155..249,263..351
A0A060WQX2	Hyaluronan and proteoglycan link protein 2	8022	Oncorhynchus mykiss	337	PF00193	148..240,254..336
A0A060WRW8	Brevican core protein	8022	Oncorhynchus mykiss	1243	PF00193	156..250,257..352
A0A060WZM9	Brevican core protein-like	8022	Oncorhynchus mykiss	1131	PF00193	175..269,276..371
A0A060X2T5	Uncharacterized protein	8022	Oncorhynchus mykiss	367	PF00193	40..126
A0A060X488	Hyaluronan and proteoglycan link protein 4	8022	Oncorhynchus mykiss	290	PF00193	181..274
A0A060X5A0	Brevican	8022	Oncorhynchus mykiss	1397	PF00193	192..286,298..381
A0A060X6I7	EGF-like domain-containing protein	8022	Oncorhynchus mykiss	904	PF00193	148..207
A0A060X6N0	Hyaluronan and proteoglycan link protein 2	8022	Oncorhynchus mykiss	359	PF00193	167..259,277..358
A0A060X6Y6	Link domain-containing protein	8022	Oncorhynchus mykiss	325	PF00193	237..321
A0A060XVY3	Tumor necrosis factor-inducible gene 6 protein	8022	Oncorhynchus mykiss	265	PF00193	38..130
A0A060XYC0	Hyaluronan and proteoglycan link protein 3	8022	Oncorhynchus mykiss	362	PF00193	171..265,273..361
A0A060Y1H1	Link domain-containing protein	8022	Oncorhynchus mykiss	429	PF00193	38..131,138..233
A0A060Y1R4	Link domain-containing protein	8022	Oncorhynchus mykiss	198	PF00193	49..142
A0A060Y8F2	Hyaluronan and proteoglycan link protein 3	8022	Oncorhynchus mykiss	347	PF00193	196..290
A0A060YCM1	Link domain-containing protein	8022	Oncorhynchus mykiss	314	PF00193	48..130
A0A060YFS4	Link domain-containing protein	8022	Oncorhynchus mykiss	292	PF00193	97..191,206..288
A0A060YGT2	CD44 antigen	8022	Oncorhynchus mykiss	393	PF00193	34..81
A0A060YKJ1	Stabilin 2	8022	Oncorhynchus mykiss	914	PF00193	554..646
A0A060YMU7	Link domain-containing protein	8022	Oncorhynchus mykiss	645	PF00193	27..129
A0A060YTJ1	Uncharacterized protein	8022	Oncorhynchus mykiss	303	PF00193	49..131
A0A060Z6R5	Link domain-containing protein	8022	Oncorhynchus mykiss	135	PF00193	38..130
A0A061ACZ7	Ig-like domain-containing protein	8022	Oncorhynchus mykiss	182	PF00193	126..182
A0A061IDW8	Versican core protein	10029	Cricetulus griseus	3372	PF00193	150..244,252..346
A0A061IGF3	Hyaluronan and proteoglycan link protein 1	10029	Cricetulus griseus	354	PF00193	160..253,267..350
A0A061IMZ8	Neurocan core protein	10029	Cricetulus griseus	690	PF00193	158..252,259..354
A0A061INW0	Transmembrane 6 superfamily member 2-like protein	10029	Cricetulus griseus	724	PF00193	609..710
A0A087QNY8	Sushi domain-containing protein 5	9233	Aptenodytes forsteri	591	PF00193	4..98
A0A087QQ68	Tumor necrosis factor-inducible 6	9233	Aptenodytes forsteri	275	PF00193	36..128
A0A087QR90	CD44 antigen	9233	Aptenodytes forsteri	377	PF00193	11..99
A0A087QWU9	Hyaluronan and proteoglycan link protein 3	9233	Aptenodytes forsteri	351	PF00193	166..259,266..348
A0A087QWV0	Aggrecan core protein	9233	Aptenodytes forsteri	2091	PF00193	150..243,250..345,519..613,620..715
A0A087R334	Hyaluronan and proteoglycan link protein 4	9233	Aptenodytes forsteri	307	PF00193	118..211,217..306
A0A087R6G8	Hyaluronan and proteoglycan link protein 1	9233	Aptenodytes forsteri	354	PF00193	159..253,267..350
A0A087RA06	Hyaluronan and proteoglycan link protein 2	9233	Aptenodytes forsteri	297	PF00193	105..198,211..294
A0A087RJL5	Stabilin-2	9233	Aptenodytes forsteri	2516	PF00193	2161..2253
A0A087RK99	Link domain-containing protein	9233	Aptenodytes forsteri	272	PF00193	2..81
A0A087V4W0	Tumor necrosis factor-inducible 6	100784	Balearica regulorum gibbericeps	275	PF00193	36..128
A0A087VD17	Link domain-containing protein	100784	Balearica regulorum gibbericeps	272	PF00193	2..81
A0A087VM90	Stabilin-2	100784	Balearica regulorum gibbericeps	2202	PF00193	1847..1939
A0A087VS44	Hyaluronan and proteoglycan link protein 3	100784	Balearica regulorum gibbericeps	283	PF00193	166..259
A0A087VS48	Link domain-containing protein	100784	Balearica regulorum gibbericeps	197	PF00193	2..96,110..193
A0A087X787	Neurocan b	48698	Poecilia formosa	1312	PF00193	161..255,262..357
A0A087X7M1	Aggrecan a	48698	Poecilia formosa	1480	PF00193	160..253,260..355,458..552,559..653
A0A087X846	Versican core protein	48698	Poecilia formosa	1187	PF00193	86..180,188..282
A0A087X8A3	Hyaluronan and proteoglycan link protein 1a	48698	Poecilia formosa	339	PF00193	144..238,253..335
A0A087XDB0	Hyaluronan and proteoglycan link protein 3	48698	Poecilia formosa	372	PF00193	181..275,283..371
A0A087XDR7	Aggrecan b	48698	Poecilia formosa	1284	PF00193	155..248,256..350,415..509,517..611
A0A087XK56	Stabilin 1	48698	Poecilia formosa	2510	PF00193	2158..2250
A0A087XPV5	Brevican	48698	Poecilia formosa	1184	PF00193	152..246,254..348
A0A087XU35	Sushi domain containing 5	48698	Poecilia formosa	840	PF00193	32..118
A0A087Y0B1	Link domain-containing protein	48698	Poecilia formosa	277	PF00193	47..132
A0A087Y7H7	CD44 antigen	48698	Poecilia formosa	409	PF00193	32..120
A0A087YC52	Neurocan b	48698	Poecilia formosa	1238	PF00193	158..252,259..351
A0A087YGV7	Hyaluronan and proteoglycan link protein 1	48698	Poecilia formosa	353	PF00193	159..252,266..349
A0A087YGZ9	Versican core protein	48698	Poecilia formosa	1544	PF00193	148..242,250..345
A0A087YJ39	Tumor necrosis factor, alpha-induced protein 6	48698	Poecilia formosa	268	PF00193	38..130
A0A087YJW2	Brevican	48698	Poecilia formosa	1144	PF00193	157..251,258..353
A0A087YJX9	Hyaluronan and proteoglycan link protein 2	48698	Poecilia formosa	339	PF00193	149..242,256..338
A0A090VIV1	Link domain-containing protein	221126	Algibacter lectus	210	PF00193	59..117
A0A091CM69	CD44 antigen	885580	Fukomys damarensis	695	PF00193	34..121
A0A091CMQ3	Link domain-containing protein	885580	Fukomys damarensis	320	PF00193	43..128
A0A091CZH6	Stabilin-1	885580	Fukomys damarensis	2578	PF00193	2216..2308
A0A091DBD2	Hyaluronan and proteoglycan link protein 1	885580	Fukomys damarensis	354	PF00193	160..253,267..350
A0A091DFJ1	Sushi domain-containing protein 5	885580	Fukomys damarensis	614	PF00193	22..115
A0A091DIL6	Hyaluronan and proteoglycan link protein 4	885580	Fukomys damarensis	304	PF00193	140..185
A0A091DU28	Hyaluronan and proteoglycan link protein 3	885580	Fukomys damarensis	362	PF00193	168..262,270..359
A0A091E5C8	Stabilin-2	885580	Fukomys damarensis	2319	PF00193	1947..2039
A0A091EFZ9	Hyaluronan and proteoglycan link protein 2	85066	Corvus brachyrhynchos	294	PF00193	104..198,211..294
A0A091EGN0	Aggrecan core protein	885580	Fukomys damarensis	2101	PF00193	154..247,254..349,482..576,583..678
A0A091EMX1	Sushi domain-containing protein 5	85066	Corvus brachyrhynchos	590	PF00193	3..97
A0A091EQI4	Tumor necrosis factor-inducible 6	85066	Corvus brachyrhynchos	275	PF00193	36..128
A0A091EY20	Stabilin-2	85066	Corvus brachyrhynchos	2541	PF00193	2186..2278
A0A091EZP3	Hyaluronan and proteoglycan link protein 1	85066	Corvus brachyrhynchos	268	PF00193	159..253
A0A091EZS1	Link domain-containing protein	85066	Corvus brachyrhynchos	270	PF00193	2..81
A0A091F018	CD44 antigen	85066	Corvus brachyrhynchos	378	PF00193	11..99
A0A091F629	Hyaluronan and proteoglycan link protein 3	85066	Corvus brachyrhynchos	359	PF00193	166..263,279..356
A0A091FKC5	Sushi domain-containing protein 5	55661	Cuculus canorus	591	PF00193	4..98
A0A091FRQ0	Link domain-containing protein	55661	Cuculus canorus	268	PF00193	2..81
A0A091FSG7	CD44 antigen	55661	Cuculus canorus	377	PF00193	11..99
A0A091FSW4	Tumor necrosis factor-inducible 6	55661	Cuculus canorus	275	PF00193	36..128
A0A091G1L8	Hyaluronan and proteoglycan link protein 1	55661	Cuculus canorus	354	PF00193	159..253,267..350
A0A091G366	Stabilin-2	55661	Cuculus canorus	2519	PF00193	2162..2254
A0A091G3R6	Hyaluronan and proteoglycan link protein 3	55661	Cuculus canorus	357	PF00193	166..259,266..354
A0A091G5S8	Aggrecan core protein	55661	Cuculus canorus	2098	PF00193	150..243,250..345,504..598,605..700
A0A091GKP5	Aggrecan core protein	175836	Buceros rhinoceros silvestris	2114	PF00193	150..243,250..345,519..613,621..715
A0A091GRB1	Hyaluronan and proteoglycan link protein 2	175836	Buceros rhinoceros silvestris	191	PF00193	91..185
A0A091GRT0	Link domain-containing protein	175836	Buceros rhinoceros silvestris	2065	PF00193	2..96,103..198
A0A091GSZ2	Sushi domain-containing protein 5	175836	Buceros rhinoceros silvestris	589	PF00193	4..98
A0A091GYK3	Hyaluronan and proteoglycan link protein 2	55661	Cuculus canorus	294	PF00193	105..198,211..294
A0A091H301	Hyaluronan and proteoglycan link protein 3	175836	Buceros rhinoceros silvestris	341	PF00193	166..257,265..338
A0A091H8K6	Stabilin-2	175836	Buceros rhinoceros silvestris	1544	PF00193	1189..1281
A0A091H8M0	Tumor necrosis factor-inducible 6	175836	Buceros rhinoceros silvestris	244	PF00193	5..97
A0A091HD73	Hyaluronan and proteoglycan link protein 1	175836	Buceros rhinoceros silvestris	354	PF00193	159..253,267..350
A0A091HEG0	Link domain-containing protein	175836	Buceros rhinoceros silvestris	271	PF00193	2..81
A0A091HH30	CD44 antigen	175836	Buceros rhinoceros silvestris	242	PF00193	14..102
A0A091HM00	CD44 antigen	9244	Calypte anna	377	PF00193	11..99
A0A091HTD0	Hyaluronan and proteoglycan link protein 1	9244	Calypte anna	337	PF00193	159..253,267..329
A0A091HU55	Aggrecan core protein	9244	Calypte anna	2071	PF00193	150..243,250..345,518..612,619..714
A0A091HVU1	Sushi domain-containing protein 5	9244	Calypte anna	589	PF00193	4..98
A0A091HWE6	Hyaluronan and proteoglycan link protein 3	9244	Calypte anna	303	PF00193	166..259
A0A091IAL6	Link domain-containing protein	9244	Calypte anna	271	PF00193	2..81
A0A091IWF5	Hyaluronan and proteoglycan link protein 4	9244	Calypte anna	270	PF00193	118..211,219..270
A0A091IXQ8	Aggrecan core protein	188379	Egretta garzetta	2106	PF00193	149..242,249..344,518..612,619..714
A0A091J104	Hyaluronan and proteoglycan link protein 3	188379	Egretta garzetta	318	PF00193	166..222,243..306
A0A091J8I1	Tumor necrosis factor-inducible 6	9244	Calypte anna	275	PF00193	36..128
A0A091JA71	Hyaluronan and proteoglycan link protein 1	188379	Egretta garzetta	354	PF00193	159..253,267..350
A0A091JFE8	Tumor necrosis factor-inducible 6	188379	Egretta garzetta	275	PF00193	36..128
A0A091JMZ4	Link domain-containing protein	188379	Egretta garzetta	267	PF00193	2..81
A0A091JPV1	Sushi domain-containing protein 5	188379	Egretta garzetta	588	PF00193	4..98
A0A091JTL3	CD44 antigen	188379	Egretta garzetta	377	PF00193	11..99
A0A091JXU6	Link domain-containing protein	57412	Colius striatus	158	PF00193	2..50,74..157
A0A091K4K9	Stabilin-2	57412	Colius striatus	2516	PF00193	2161..2253
A0A091K9R1	Tumor necrosis factor-inducible 6	57412	Colius striatus	275	PF00193	36..128
A0A091KCJ2	Link domain-containing protein	57412	Colius striatus	271	PF00193	2..81
A0A091KDQ6	Stabilin-2	188379	Egretta garzetta	2528	PF00193	2173..2265
A0A091KF66	Hyaluronan and proteoglycan link protein 3	187382	Chlamydotis macqueenii	235	PF00193	166..233
A0A091KGP9	Hyaluronan and proteoglycan link protein 1	187382	Chlamydotis macqueenii	354	PF00193	159..253,267..350
A0A091KL98	Sushi domain-containing protein 5	187382	Chlamydotis macqueenii	591	PF00193	3..97
A0A091KSQ9	Hyaluronan and proteoglycan link protein 1	57412	Colius striatus	321	PF00193	126..220,234..317
A0A091KZA4	CD44 antigen	43455	Cathartes aura	242	PF00193	14..102
A0A091L6B9	Stabilin-2	43455	Cathartes aura	2237	PF00193	2043..2122
A0A091LB81	Aggrecan core protein	43455	Cathartes aura	2094	PF00193	150..243,250..345,518..612,619..714
A0A091LBX2	Link domain-containing protein	43455	Cathartes aura	272	PF00193	2..81
A0A091LI73	Sushi domain-containing protein 5	43455	Cathartes aura	574	PF00193	4..98
A0A091LU52	Link domain-containing protein	54380	Cariama cristata	197	PF00193	2..96,110..193
A0A091LWK8	Sushi domain-containing protein 5	54380	Cariama cristata	591	PF00193	4..98
A0A091M9Y7	Link domain-containing protein	54380	Cariama cristata	272	PF00193	2..81
A0A091MA44	Hyaluronan and proteoglycan link protein 1	43455	Cathartes aura	348	PF00193	159..253,267..344
A0A091MC83	Hyaluronan and proteoglycan link protein 3	43455	Cathartes aura	251	PF00193	126..177
A0A091ML86	Stabilin-2	54380	Cariama cristata	2516	PF00193	2161..2253
A0A091MSF2	Sushi domain-containing protein 5	57068	Acanthisitta chloris	590	PF00193	3..97
A0A091MTJ7	Stabilin-2	57068	Acanthisitta chloris	1909	PF00193	1554..1646
A0A091N0K6	Hyaluronan and proteoglycan link protein 3	57068	Acanthisitta chloris	269	PF00193	165..246
A0A091N742	Stabilin-2	57397	Apaloderma vittatum	2376	PF00193	2165..2257
A0A091N9T0	Link domain-containing protein	57068	Acanthisitta chloris	154	PF00193	1..57,70..153
A0A091NE00	Hyaluronan and proteoglycan link protein 1	57068	Acanthisitta chloris	310	PF00193	128..222,236..306
A0A091NPI2	CD44 antigen	57397	Apaloderma vittatum	377	PF00193	11..99
A0A091NSG3	Aggrecan core protein	57068	Acanthisitta chloris	2058	PF00193	150..243,250..345,530..624,631..726
A0A091P0I4	SUSD5 protein	8969	Haliaeetus albicilla	591	PF00193	4..98
A0A091P3G5	Link domain-containing protein	57397	Apaloderma vittatum	2006	PF00193	11..106
A0A091P809	TSG6 protein	8969	Haliaeetus albicilla	275	PF00193	36..128
A0A091PHC6	Aggrecan core protein	188344	Leptosomus discolor	2115	PF00193	150..243,250..345,519..613,620..715
A0A091PP46	Link domain-containing protein	8969	Haliaeetus albicilla	272	PF00193	2..81
A0A091PSB8	Stabilin-2	8969	Haliaeetus albicilla	1851	PF00193	1593..1685
A0A091PT27	CD44 antigen	8969	Haliaeetus albicilla	239	PF00193	11..99
A0A091PYU7	Link domain-containing protein	188344	Leptosomus discolor	271	PF00193	2..81
A0A091Q1Q5	Stabilin-2	188344	Leptosomus discolor	2517	PF00193	2162..2254
A0A091Q7W4	Hyaluronan and proteoglycan link protein 1	188344	Leptosomus discolor	354	PF00193	159..253,267..350
A0A091QDN5	CD44 antigen	57421	Merops nubicus	239	PF00193	14..102
A0A091QN99	CD44 antigen	54374	Mesitornis unicolor	239	PF00193	11..99
A0A091QSA2	Hyaluronan and proteoglycan link protein 1	57421	Merops nubicus	354	PF00193	159..253,267..350
A0A091R298	Sushi domain-containing protein 5	188344	Leptosomus discolor	568	PF00193	4..98
A0A091RC76	Sushi domain-containing protein 5	54374	Mesitornis unicolor	591	PF00193	4..98
A0A091RG37	Hyaluronan and proteoglycan link protein 3	54374	Mesitornis unicolor	357	PF00193	166..259,266..354
A0A091RLM0	Stabilin-2	54374	Mesitornis unicolor	2474	PF00193	2117..2209
A0A091RR76	Link domain-containing protein	176057	Nestor notabilis	272	PF00193	2..81
A0A091S099	CD44 antigen	176057	Nestor notabilis	243	PF00193	15..103
A0A091SAH7	Hyaluronan and proteoglycan link protein 3	57421	Merops nubicus	181	PF00193	127..181
A0A091SBY3	Aggrecan core protein	54374	Mesitornis unicolor	2099	PF00193	150..243,250..345,519..613,620..715
A0A091SC42	Hyaluronan and proteoglycan link protein 1	54374	Mesitornis unicolor	354	PF00193	159..253,267..350
A0A091SCV4	Stabilin-2	176057	Nestor notabilis	2521	PF00193	2167..2258
A0A091SEX1	Link domain-containing protein	36300	Pelecanus crispus	272	PF00193	2..81
A0A091SFC2	Aggrecan core protein	36300	Pelecanus crispus	2076	PF00193	150..243,250..345,519..613,620..715
A0A091SI76	Link domain-containing protein	54374	Mesitornis unicolor	1265	PF00193	5..99,106..201
A0A091SI91	Sushi domain-containing protein 5	36300	Pelecanus crispus	591	PF00193	4..98
A0A091SJU4	Link domain-containing protein	54374	Mesitornis unicolor	271	PF00193	2..81
A0A091STN7	Tumor necrosis factor-inducible 6	176057	Nestor notabilis	275	PF00193	36..128
A0A091T050	Tumor necrosis factor-inducible 6	36300	Pelecanus crispus	275	PF00193	36..128
A0A091T170	Hyaluronan and proteoglycan link protein 1	36300	Pelecanus crispus	323	PF00193	128..222,236..319
A0A091T361	Stabilin-2	36300	Pelecanus crispus	1869	PF00193	1514..1606
A0A091T3H0	Stabilin-2	97097	Phaethon lepturus	2516	PF00193	2161..2253
A0A091T7F2	Hyaluronan and proteoglycan link protein 1	97097	Phaethon lepturus	354	PF00193	159..253,267..350
A0A091THZ0	CD44 antigen	97097	Phaethon lepturus	376	PF00193	10..98
A0A091TJF9	CD44 antigen	36300	Pelecanus crispus	248	PF00193	20..108
A0A091TTI7	Tumor necrosis factor-inducible 6	9218	Phoenicopterus ruber ruber	275	PF00193	36..128
A0A091TTP1	Aggrecan core protein	97097	Phaethon lepturus	2097	PF00193	150..243,250..345,528..622,629..724
A0A091TUN3	Link domain-containing protein	97097	Phaethon lepturus	272	PF00193	2..81
A0A091TYI9	Sushi domain-containing protein 5	97097	Phaethon lepturus	590	PF00193	4..98
A0A091U1D4	Stabilin-2	9218	Phoenicopterus ruber ruber	1758	PF00193	1403..1495
A0A091UH03	CD44 antigen	9218	Phoenicopterus ruber ruber	242	PF00193	14..102
A0A091UMJ2	Hyaluronan and proteoglycan link protein 2	128390	Nipponia nippon	307	PF00193	117..211,224..307
A0A091UU18	Tumor necrosis factor-inducible 6	128390	Nipponia nippon	275	PF00193	36..128
A0A091UZN0	Sushi domain-containing protein 5	128390	Nipponia nippon	591	PF00193	4..98
A0A091V596	Stabilin-2	128390	Nipponia nippon	2494	PF00193	2139..2231
A0A091V655	Link domain-containing protein	30419	Opisthocomus hoazin	272	PF00193	2..81
A0A091VDC9	Hyaluronan and proteoglycan link protein 1	30419	Opisthocomus hoazin	354	PF00193	159..253,267..350
A0A091VE94	Hyaluronan and proteoglycan link protein 1	9218	Phoenicopterus ruber ruber	354	PF00193	159..253,267..350
A0A091VHK9	Hyaluronan and proteoglycan link protein 3	128390	Nipponia nippon	357	PF00193	166..259,266..354
A0A091VJC4	Aggrecan core protein	128390	Nipponia nippon	2138	PF00193	150..243,250..345,519..613,620..715
A0A091VT21	Hyaluronan and proteoglycan link protein 1	128390	Nipponia nippon	354	PF00193	159..253,267..350
A0A091VX91	Link domain-containing protein	128390	Nipponia nippon	272	PF00193	2..81
A0A091W2T9	CD44 antigen	128390	Nipponia nippon	380	PF00193	14..102
A0A091W2X2	Sushi domain-containing protein 5	30419	Opisthocomus hoazin	591	PF00193	4..98
A0A091WBH7	Aggrecan core protein	30419	Opisthocomus hoazin	2086	PF00193	149..243,250..345,519..613,620..715
A0A091WD25	Tumor necrosis factor-inducible 6	30419	Opisthocomus hoazin	275	PF00193	36..128
A0A091WLL9	Stabilin-2	30419	Opisthocomus hoazin	2501	PF00193	2171..2215
A0A091XD40	CD44 antigen	30419	Opisthocomus hoazin	370	PF00193	11..99
A0A093BK23	Sushi domain-containing protein 5	8897	Chaetura pelagica	591	PF00193	4..98
A0A093BKG1	Tumor necrosis factor-inducible 6	8897	Chaetura pelagica	275	PF00193	36..128
A0A093BKW2	Hyaluronan and proteoglycan link protein 2	8897	Chaetura pelagica	272	PF00193	82..176,189..272
A0A093BLF0	CD44 antigen	8897	Chaetura pelagica	355	PF00193	11..99
A0A093BNB5	Neurocan core protein	8897	Chaetura pelagica	845	PF00193	242..316
A0A093BT14	Tumor necrosis factor-inducible 6	240206	Pterocles gutturalis	275	PF00193	36..128
A0A093BT37	Aggrecan core protein	121530	Tauraco erythrolophus	2092	PF00193	150..243,250..345,515..609,616..702
A0A093BUV4	Hyaluronan and proteoglycan link protein 1	240206	Pterocles gutturalis	354	PF00193	159..253,267..350
A0A093BYU1	Hyaluronan and proteoglycan link protein 3	240206	Pterocles gutturalis	357	PF00193	165..259,266..354
A0A093C0P3	Sushi domain-containing protein 5	121530	Tauraco erythrolophus	591	PF00193	4..98
A0A093C771	Link domain-containing protein	121530	Tauraco erythrolophus	2037	PF00193	2..97
A0A093CEY1	Stabilin-2	121530	Tauraco erythrolophus	2468	PF00193	2165..2257
A0A093CJP6	Sushi domain-containing protein 5	240206	Pterocles gutturalis	588	PF00193	4..98
A0A093CMH2	CD44 antigen	121530	Tauraco erythrolophus	385	PF00193	23..111
A0A093CMJ7	Link domain-containing protein	121530	Tauraco erythrolophus	271	PF00193	2..81
A0A093DH67	Hyaluronan and proteoglycan link protein 4	8897	Chaetura pelagica	285	PF00193	150..243
A0A093DWD1	Tumor necrosis factor-inducible 6	121530	Tauraco erythrolophus	275	PF00193	36..128
A0A093DXJ6	Hyaluronan and proteoglycan link protein 3	121530	Tauraco erythrolophus	267	PF00193	157..250
A0A093EQ01	Link domain-containing protein	56313	Tyto alba	271	PF00193	2..81
A0A093EUK7	Tumor necrosis factor-inducible 6	56313	Tyto alba	275	PF00193	36..128
A0A093EYV0	Hyaluronan and proteoglycan link protein 1	121530	Tauraco erythrolophus	312	PF00193	128..222,236..308
A0A093F199	Sushi domain-containing protein 5	37040	Gavia stellata	591	PF00193	4..98
A0A093F967	Sushi domain-containing protein 5	56313	Tyto alba	591	PF00193	4..98
A0A093F9C5	Link domain-containing protein	37040	Gavia stellata	272	PF00193	2..81
A0A093FDD8	CD44 antigen	37040	Gavia stellata	242	PF00193	14..102
A0A093FQ62	Hyaluronan and proteoglycan link protein 1	37040	Gavia stellata	323	PF00193	128..222,236..319
A0A093FVT1	Stabilin-2	37040	Gavia stellata	2501	PF00193	2162..2254
A0A093GI98	Hyaluronan and proteoglycan link protein 3	118200	Dryobates pubescens	357	PF00193	166..236,266..354
A0A093GQQ5	CD44 antigen	118200	Dryobates pubescens	376	PF00193	11..99
A0A093GVP1	Link domain-containing protein	118200	Dryobates pubescens	272	PF00193	2..81
A0A093H856	Hyaluronan and proteoglycan link protein 1	56313	Tyto alba	309	PF00193	159..253,267..309
A0A093HDE5	Tumor necrosis factor-inducible 6	118200	Dryobates pubescens	269	PF00193	36..128
A0A093HI98	CD44 antigen	56313	Tyto alba	377	PF00193	11..99
A0A093HW99	Sushi domain-containing protein 5	441894	Struthio camelus australis	591	PF00193	4..98
A0A093HWW1	Link domain-containing protein	441894	Struthio camelus australis	272	PF00193	2..81
A0A093HYH3	Aggrecan core protein	441894	Struthio camelus australis	2094	PF00193	149..243,250..345,519..613,620..715
A0A093I2S5	CD44 antigen	441894	Struthio camelus australis	376	PF00193	10..98
A0A093I7Y5	CD44 antigen	30455	Fulmarus glacialis	242	PF00193	14..102
A0A093I8M3	Hyaluronan and proteoglycan link protein 1	118200	Dryobates pubescens	354	PF00193	159..253,267..350
A0A093IBE4	Link domain-containing protein	30455	Fulmarus glacialis	272	PF00193	2..81
A0A093IIL2	Tumor necrosis factor-inducible 6	54383	Eurypyga helias	275	PF00193	36..128
A0A093IM42	Hyaluronan and proteoglycan link protein 3	54383	Eurypyga helias	356	PF00193	165..258,265..353
A0A093ITD5	Stabilin-1	30455	Fulmarus glacialis	1918	PF00193	1663..1755
A0A093IXB9	Stabilin-2	54383	Eurypyga helias	2499	PF00193	2162..2254
A0A093J4A6	Tumor necrosis factor-inducible 6	30455	Fulmarus glacialis	275	PF00193	36..128
A0A093J645	Sushi domain-containing protein 5	118200	Dryobates pubescens	591	PF00193	4..98
A0A093J7K7	Stabilin-2	118200	Dryobates pubescens	2531	PF00193	2176..2268
A0A093J8F9	CD44 antigen	54383	Eurypyga helias	250	PF00193	22..110
A0A093JAY3	Stabilin-2	30455	Fulmarus glacialis	2520	PF00193	2165..2257
A0A093JCV5	Tumor necrosis factor-inducible 6	441894	Struthio camelus australis	275	PF00193	36..128
A0A093JK76	Hyaluronan and proteoglycan link protein 1	30455	Fulmarus glacialis	354	PF00193	159..253,267..350
A0A093L2Y7	Aggrecan core protein	54383	Eurypyga helias	2078	PF00193	150..243,250..345,519..613,620..715
A0A093LCM2	Sushi domain-containing protein 5	54383	Eurypyga helias	591	PF00193	4..98
A0A093LU12	Hyaluronan and proteoglycan link protein 1	54383	Eurypyga helias	354	PF00193	159..253,267..350
A0A093NRX6	CD44 antigen	9238	Pygoscelis adeliae	377	PF00193	11..99
A0A093NU19	Tumor necrosis factor-inducible 6	9238	Pygoscelis adeliae	275	PF00193	36..128
A0A093NZU9	Link domain-containing protein	9238	Pygoscelis adeliae	272	PF00193	2..81
A0A093P948	Stabilin-2	9238	Pygoscelis adeliae	2516	PF00193	2161..2253
A0A093PK84	Hyaluronan and proteoglycan link protein 1	9238	Pygoscelis adeliae	354	PF00193	159..253,267..350
A0A093PLK8	CD44 antigen	328815	Manacus vitellinus	378	PF00193	11..99
A0A093PML9	Tumor necrosis factor-inducible 6	328815	Manacus vitellinus	275	PF00193	36..128
A0A093PZP2	Hyaluronan and proteoglycan link protein 3	328815	Manacus vitellinus	356	PF00193	165..258,265..353
A0A093PZW6	Sushi domain-containing protein 5	9209	Phalacrocorax carbo	590	PF00193	4..98
A0A093Q012	Sushi domain-containing protein 5	328815	Manacus vitellinus	592	PF00193	3..97
A0A093Q6S2	Link domain-containing protein	328815	Manacus vitellinus	271	PF00193	2..81
A0A093Q7W2	Hyaluronan and proteoglycan link protein 1	328815	Manacus vitellinus	354	PF00193	159..253,268..350
A0A093QQN6	Sushi domain-containing protein 5	9238	Pygoscelis adeliae	591	PF00193	4..98
A0A093QWU3	Aggrecan core protein	9238	Pygoscelis adeliae	2114	PF00193	150..243,250..345,522..616,623..718
A0A093QZ69	CD44 antigen	9209	Phalacrocorax carbo	238	PF00193	10..98
A0A093R2Q2	Tumor necrosis factor-inducible 6	9209	Phalacrocorax carbo	275	PF00193	36..128
A0A093RDH1	Hyaluronan and proteoglycan link protein 1	9209	Phalacrocorax carbo	350	PF00193	159..253,267..346
A0A093RSL4	Aggrecan core protein	9209	Phalacrocorax carbo	2080	PF00193	150..243,250..345,519..613,620..715
A0A093SJ53	Hyaluronan and proteoglycan link protein 2	328815	Manacus vitellinus	272	PF00193	82..176,189..272
A0A093T9W9	Hyaluronan and proteoglycan link protein 3	9209	Phalacrocorax carbo	231	PF00193	166..230
A0A094K558	Stabilin-2	279965	Antrostomus carolinensis	2516	PF00193	2161..2253
A0A094K7A7	Hyaluronan and proteoglycan link protein 3	279965	Antrostomus carolinensis	277	PF00193	127..220,228..277
A0A094KHF0	Sushi domain-containing protein 5	279965	Antrostomus carolinensis	590	PF00193	4..98
A0A094KT54	Hyaluronan and proteoglycan link protein 1	279965	Antrostomus carolinensis	354	PF00193	159..253,267..350
A0A094KTA3	CD44 antigen	279965	Antrostomus carolinensis	377	PF00193	11..99
A0A094KZT3	Link domain-containing protein	279965	Antrostomus carolinensis	272	PF00193	2..81
A0A094L018	Aggrecan core protein	279965	Antrostomus carolinensis	2090	PF00193	150..243,250..345,519..613,620..715
A0A094L249	Link domain-containing protein	345573	Podiceps cristatus	272	PF00193	2..81
A0A094L6G7	Aggrecan core protein	345573	Podiceps cristatus	1707	PF00193	130..224,231..326
A0A094M1B4	CD44 antigen	345573	Podiceps cristatus	239	PF00193	11..99
A0A096LQ65	Hyaluronan and proteoglycan link protein 1a	48698	Poecilia formosa	362	PF00193	167..261,276..358
A0A096LT31	Hyaluronan and proteoglycan link protein 4	48698	Poecilia formosa	390	PF00193	162..255,263..352
A0A096LTQ3	Link domain-containing protein	48698	Poecilia formosa	287	PF00193	22..110
A0A096LWG6	Stabilin 2	48698	Poecilia formosa	1609	PF00193	1255..1347
A0A096LZD7	Sushi domain containing 5	48698	Poecilia formosa	654	PF00193	32..118
A0A096M7Y9	Aggrecan a	48698	Poecilia formosa	1342	PF00193	160..253,262..357,471..565,572..666
A0A096M918	Aggrecan a	48698	Poecilia formosa	1442	PF00193	160..253,260..355,458..552,559..653
A0A096MAZ6	Hyaluronan and proteoglycan link protein 4	48698	Poecilia formosa	395	PF00193	167..260,268..357
A0A096MD39	Stabilin 1	48698	Poecilia formosa	2427	PF00193	2176..2268
A0A096MN11	Link domain-containing protein	9555	Papio anubis	321	PF00193	44..129
A0A096MRW4	Hyaluronan and proteoglycan link protein 2	9555	Papio anubis	340	PF00193	148..241,255..337
A0A096MS81	Versican core protein	9555	Papio anubis	3234	PF00193	150..244,252..346
A0A096MSS1	Sushi domain-containing protein	9555	Papio anubis	629	PF00193	40..133
A0A096MTD2	TNF alpha induced protein 6	9555	Papio anubis	277	PF00193	36..128
A0A096MWK7	Stabilin 2	9555	Papio anubis	2551	PF00193	2198..2290
A0A096MXR2	Versican core protein	9555	Papio anubis	1642	PF00193	150..244,252..346
A0A096N6E3	Hyaluronan and proteoglycan link protein 1	9555	Papio anubis	354	PF00193	160..253,267..350
A0A096NAI8	CD44 antigen	9555	Papio anubis	507	PF00193	32..119
A0A096NDK6	Brevican core protein	9555	Papio anubis	962	PF00193	202..296,308..398
A0A096NN54	Hyaluronan and proteoglycan link protein 3	9555	Papio anubis	360	PF00193	166..260,268..357
A0A099YPJ9	Link domain-containing protein	94827	Tinamus guttatus	272	PF00193	3..81
A0A099YQV7	Hyaluronan and proteoglycan link protein 3	94827	Tinamus guttatus	260	PF00193	166..259
A0A099YUM2	Aggrecan core protein	94827	Tinamus guttatus	2054	PF00193	149..243,250..345,519..613,621..715
A0A099YZX5	Hyaluronan and proteoglycan link protein 1	94827	Tinamus guttatus	355	PF00193	160..254,268..351
A0A099Z256	Sushi domain-containing protein 5	94827	Tinamus guttatus	590	PF00193	4..98
A0A099ZCE8	Hyaluronan and proteoglycan link protein 1	94827	Tinamus guttatus	323	PF00193	128..222,236..319
A0A099ZHR4	CD44 antigen	94827	Tinamus guttatus	377	PF00193	11..99
A0A099ZNN0	Tumor necrosis factor-inducible 6	94827	Tinamus guttatus	275	PF00193	36..128
A0A099ZYE4	Aggrecan core protein	50402	Charadrius vociferus	2094	PF00193	150..243,250..345,519..613,620..715
A0A0A0A1Q6	Sushi domain-containing protein 5	50402	Charadrius vociferus	591	PF00193	4..98
A0A0A0A8S1	CD44 antigen	50402	Charadrius vociferus	379	PF00193	14..102
A0A0A0ADC7	Tumor necrosis factor-inducible 6	50402	Charadrius vociferus	275	PF00193	36..128
A0A0A0AJY3	Hyaluronan and proteoglycan link protein 1	50402	Charadrius vociferus	354	PF00193	159..253,267..350
A0A0A0AMM6	Stabilin-2	50402	Charadrius vociferus	2528	PF00193	2169..2261
A0A0A0AX04	Link domain-containing protein	50402	Charadrius vociferus	271	PF00193	2..81
A0A0A0MVD5	Hyaluronan and proteoglycan link protein 4	9555	Papio anubis	402	PF00193	163..267,275..364
A0A0A0MWZ7	Neurocan	9555	Papio anubis	1259	PF00193	160..254,261..356
A0A0A0MXI6	Neurocan	9555	Papio anubis	1320	PF00193	160..254,261..356
A0A0B4UAP9	Link domain-containing protein	9669	Mustela putorius furo	251	PF00193	40..128
A0A0D9QX12	Link domain-containing protein	60711	Chlorocebus sabaeus	321	PF00193	44..129
A0A0D9QYN8	Hyaluronan and proteoglycan link protein 4	60711	Chlorocebus sabaeus	402	PF00193	163..267,275..364
A0A0D9QYP5	Neurocan	60711	Chlorocebus sabaeus	1316	PF00193	160..254,261..356
A0A0D9QZF5	CD44 antigen	60711	Chlorocebus sabaeus	699	PF00193	32..119
A0A0D9RLQ4	Stabilin 1	60711	Chlorocebus sabaeus	2189	PF00193	1827..1919
A0A0D9RQS3	Hyaluronan and proteoglycan link protein 1	60711	Chlorocebus sabaeus	240	PF00193	160..240
A0A0D9RQS8	Versican core protein	60711	Chlorocebus sabaeus	3394	PF00193	150..244,252..346
A0A0D9RU82	TNF alpha induced protein 6	60711	Chlorocebus sabaeus	277	PF00193	36..128
A0A0D9RX81	Hyaluronan and proteoglycan link protein 3	60711	Chlorocebus sabaeus	360	PF00193	166..260,268..357
A0A0D9S210	Stabilin 2	60711	Chlorocebus sabaeus	2559	PF00193	2206..2298
A0A0D9S4S5	Brevican core protein	60711	Chlorocebus sabaeus	917	PF00193	157..251,263..353
A0A0D9S4T3	Hyaluronan and proteoglycan link protein 2	60711	Chlorocebus sabaeus	340	PF00193	148..241,255..337
A0A0E9X4X3	Link domain-containing protein	7936	Anguilla anguilla	288	PF00193	45..129
A0A0F7ZDW8	CD44 antigen	8729	Crotalus adamanteus	357	PF00193	33..121
A0A0F8C3T2	Tumor necrosis factor-inducible gene 6 protein TNF-stimulated gene 6 protein	215358	Larimichthys crocea	255	PF00193	38..130
A0A0F8CI19	Hyaluronan and proteoglycan link protein 3	215358	Larimichthys crocea	372	PF00193	182..275,283..371
A0A0G2K944	Versican core protein	10116	Rattus norvegicus	2391	PF00193	150..244,252..346
A0A0K8R7I9	Putative tumor necrosis factor-inducible protein	34613	Ixodes ricinus	274	PF00193	36..128
A0A0M1JGI4	Link domain-containing protein	1604836	Achromatium sp. WMS3	260	PF00193	161..208
A0A0N0D0I2	Link domain-containing protein	1509431	Candidatus Magnetomorum sp. HK-1	108	PF00193	20..90
A0A0N7G7N3	Link domain-containing protein	455364	Chrysochromulina ericina virus	281	PF00193	137..224
A0A0N8K1R7	Hyaluronan and proteoglycan link protein 4-like	113540	Scleropages formosus	381	PF00193	160..254,262..351
A0A0N8K2U5	Brevican core protein-like	113540	Scleropages formosus	360	PF00193	147..241,252..343
A0A0P6J1W2	CD44 antigen	10181	Heterocephalus glaber	359	PF00193	34..121
A0A0P6J5F9	Brevican core protein	10181	Heterocephalus glaber	667	PF00193	155..249,263..351
A0A0P7TJK8	Sushi domain-containing protein 5-like	113540	Scleropages formosus	707	PF00193	44..124
A0A0P7TPB8	Versican core protein-like	113540	Scleropages formosus	404	PF00193	149..243,257..345
A0A0P7TZ68	Hyaluronan and proteoglycan link protein 1	113540	Scleropages formosus	324	PF00193	145..238,252..314
A0A0P7UJY5	Hyaluronan and proteoglycan link protein 1-like	113540	Scleropages formosus	307	PF00193	112..206,221..303
A0A0P7UVP8	Aggrecan core protein	113540	Scleropages formosus	1548	PF00193	248..341,349..443,600..694,701..796
A0A0P7UWR4	Stabilin-2-like	113540	Scleropages formosus	2187	PF00193	1814..1906
A0A0P7V613	Tumor necrosis factor-inducible protein TSG-6-like	113540	Scleropages formosus	268	PF00193	83..175
A0A0P7VA27	Tumor necrosis factor-inducible protein 6-like	113540	Scleropages formosus	293	PF00193	76..168
A0A0P7VQL4	Hyaluronan and proteoglycan link protein 3-like	113540	Scleropages formosus	358	PF00193	165..259,267..355
A0A0P7VQY9	Hyaluronan and proteoglycan link protein 2-like	113540	Scleropages formosus	397	PF00193	206..300,313..396
A0A0P7WDU3	Versican core protein-like	113540	Scleropages formosus	325	PF00193	126..220,232..322
A0A0P7XJW2	Brevican core protein-like	113540	Scleropages formosus	1264	PF00193	137..231,238..333
A0A0P7YJA3	Stabilin-1-like	113540	Scleropages formosus	1984	PF00193	1534..1626
A0A0P7Z515	Neurocan core protein-like	113540	Scleropages formosus	813	PF00193	135..229,236..331
A0A0Q3LXK1	CD44 antigen	12930	Amazona aestiva	328	PF00193	15..103
A0A0Q3P8Q3	Hyaluronan and proteoglycan link protein 4	12930	Amazona aestiva	374	PF00193	163..256,264..353
A0A0Q3PIA6	Versican core protein	12930	Amazona aestiva	3587	PF00193	253..347,354..449
A0A0Q3PL46	Tumor necrosis factor-inducible protein 6 protein	12930	Amazona aestiva	339	PF00193	100..192
A0A0Q3PWY8	Hyaluronan and proteoglycan link protein 1	12930	Amazona aestiva	354	PF00193	159..253,267..350
A0A0Q3Q3T6	Sushi domain-containing protein 5	12930	Amazona aestiva	618	PF00193	33..127
A0A0Q3QSL7	Brevican core protein-like protein	12930	Amazona aestiva	670	PF00193	143..237,245..339
A0A0Q3RBF1	Link domain-containing protein	12930	Amazona aestiva	953	PF00193	684..763
A0A0Q3RGC0	Stabilin-1	12930	Amazona aestiva	2059	PF00193	1696..1788
A0A0Q3UQW0	Link domain-containing protein	12930	Amazona aestiva	69	PF00193	1..66
A0A0Q3UR69	Neurocan core protein	12930	Amazona aestiva	916	PF00193	161..255
A0A0Q3X484	Aggrecan core protein	12930	Amazona aestiva	1026	PF00193	13..107
A0A0Q3X6F2	Hyaluronan and proteoglycan link protein 3	12930	Amazona aestiva	336	PF00193	149..238,245..333
A0A0Q3X7Z9	Aggrecan core protein	12930	Amazona aestiva	534	PF00193	150..244,251..346
A0A0Q3X9F2	Stabilin-2	12930	Amazona aestiva	1887	PF00193	1749..1841
A0A0R4IZX5	Neurocan	10090	Mus musculus	1268	PF00193	159..253,260..355
A0A0S7EUB8	Link domain-containing protein	188132	Poeciliopsis prolifica	225	PF00193	26..114,179..224
A0A0S7EV86	NCAN	188132	Poeciliopsis prolifica	293	PF00193	201..287
A0A0U1RNW2	Hyaluronan and proteoglycan link protein 3	10090	Mus musculus	250	PF00193	166..235
A0A146NZK8	Hyaluronan and proteoglycan link protein 2	8078	Fundulus heteroclitus	335	PF00193	141..234,250..331
A0A146ZQ21	Hyaluronan and proteoglycan link protein 1	8078	Fundulus heteroclitus	335	PF00193	141..234,250..331
A0A147AZZ3	Versican core protein	8078	Fundulus heteroclitus	1447	PF00193	158..252,260..355
A0A151M0H8	Tumor necrosis factor-inducible 6 protein	8496	Alligator mississippiensis	275	PF00193	36..128
A0A151M976	EGF-like repeat and discoidin I-like domain-containing protein 3	8496	Alligator mississippiensis	843	PF00193	640..733,741..828
A0A151M984	Aggrecan core protein	8496	Alligator mississippiensis	2071	PF00193	209..303,310..405,579..673,680..775
A0A151M999	Lactadherin	8496	Alligator mississippiensis	849	PF00193	646..739,747..834
A0A151MBD9	CD44 antigen	8496	Alligator mississippiensis	385	PF00193	32..120
A0A151MC01	Link domain-containing protein	8496	Alligator mississippiensis	1863	PF00193	1598..1677
A0A151MC24	Link domain-containing protein	8496	Alligator mississippiensis	1925	PF00193	1660..1739
A0A151MCA5	Link domain-containing protein	8496	Alligator mississippiensis	1926	PF00193	1661..1740
A0A151MM88	Neurocan core protein isoform A	8496	Alligator mississippiensis	994	PF00193	97..191,198..293
A0A151MMJ7	Neurocan core protein	8496	Alligator mississippiensis	1055	PF00193	97..191,198..293
A0A151MMN7	Hyaluronan and proteoglycan link protein 4	8496	Alligator mississippiensis	376	PF00193	166..259,267..356
A0A151NHB7	Stabilin-1	8496	Alligator mississippiensis	2552	PF00193	2190..2282
A0A151NI17	Stabilin-1	8496	Alligator mississippiensis	2556	PF00193	2198..2290
A0A151NYF1	Brevican core protein isoform A	8496	Alligator mississippiensis	1153	PF00193	202..296,304..398
A0A151NYI3	Hyaluronan and proteoglycan link protein 2	8496	Alligator mississippiensis	358	PF00193	165..259,272..355
A0A151NZF3	Brevican core protein isoform B	8496	Alligator mississippiensis	1055	PF00193	202..296
A0A151PI01	Hyaluronan and proteoglycan link protein 1	8496	Alligator mississippiensis	354	PF00193	160..253,267..350
A0A151PI18	Versican core protein	8496	Alligator mississippiensis	3626	PF00193	169..263,271..365
A0A1A6FWP8	Hyaluronan and proteoglycan link protein 4	56216	Neotoma lepida	448	PF00193	212..313,321..410
A0A1A6FWU3	Neurocan core protein	56216	Neotoma lepida	1191	PF00193	159..253,260..355
A0A1A6G3G5	Stabilin-1	56216	Neotoma lepida	2386	PF00193	2023..2115
A0A1A6GD46	Hyaluronan and proteoglycan link protein 1	56216	Neotoma lepida	224	PF00193	126..219
A0A1A6GFG7	Hyaluronan and proteoglycan link protein 2	56216	Neotoma lepida	355	PF00193	149..242,270..352
A0A1A6GHD4	Brevican core protein	56216	Neotoma lepida	822	PF00193	203..297,311..399
A0A1A6GIK6	Link domain-containing protein	56216	Neotoma lepida	83	PF00193	2..78
A0A1A6GS49	Link domain-containing protein	56216	Neotoma lepida	267	PF00193	1..78
A0A1A6GVC8	Stabilin 2	56216	Neotoma lepida	889	PF00193	590..682
A0A1A6GVX5	CUB domain-containing protein	56216	Neotoma lepida	229	PF00193	18..102
A0A1A6GYL7	Link domain-containing protein	56216	Neotoma lepida	95	PF00193	7..91
A0A1A6H3G0	Hyaluronan and proteoglycan link protein 3	56216	Neotoma lepida	336	PF00193	143..237,245..333
A0A1A6H5F4	Aggrecan core protein	56216	Neotoma lepida	1981	PF00193	152..245,252..347,350..444,452..530
A0A1A6HU83	CD44 antigen	56216	Neotoma lepida	136	PF00193	46..133
A0A1A7W7J9	Versican b	60296	Iconisemion striatum	692	PF00193	113..207,217..310
A0A1A7WAX4	CD44 antigen	60296	Iconisemion striatum	376	PF00193	32..122
A0A1A7WC82	Neurocan a	60296	Iconisemion striatum	1217	PF00193	155..249,256..348
A0A1A7WDP3	Brevican	60296	Iconisemion striatum	1003	PF00193	161..255,263..357
A0A1A7WHI4	Neurocan b	60296	Iconisemion striatum	1329	PF00193	159..253,260..355
A0A1A7WQJ6	Stabilin 2	60296	Iconisemion striatum	1833	PF00193	1474..1566
A0A1A7WUE1	Link domain-containing protein	60296	Iconisemion striatum	278	PF00193	44..132
A0A1A7XCX7	Hyaluronan and proteoglycan link protein 4	60296	Iconisemion striatum	395	PF00193	167..260,268..357
A0A1A7XDE1	Hyaluronan and proteoglycan link protein 1	60296	Iconisemion striatum	369	PF00193	175..268,281..365
A0A1A7XHA7	Hyaluronan and proteoglycan link protein 2	60296	Iconisemion striatum	315	PF00193	125..218,232..314
A0A1A7XTI8	Brevican	60296	Iconisemion striatum	1226	PF00193	162..256,264..358
A0A1A7YD61	Aggrecan b	60296	Iconisemion striatum	1273	PF00193	155..248,256..350,419..513,521..615
A0A1A7YFL9	Brevican	60296	Iconisemion striatum	1222	PF00193	162..256,264..358
A0A1A7YJ26	Stabilin 1-like	60296	Iconisemion striatum	721	PF00193	373..465
A0A1A7YKX1	Brevican	60296	Iconisemion striatum	970	PF00193	161..255,263..357
A0A1A7YLX6	Stabilin 2	60296	Iconisemion striatum	1158	PF00193	799..891
A0A1A7YVX8	Link domain-containing protein	60296	Iconisemion striatum	95	PF00193	44..94
A0A1A7YYR1	Hyaluronan and proteoglycan link protein 1a	60296	Iconisemion striatum	337	PF00193	142..236,251..333
A0A1A7Z4V8	Link domain-containing protein	60296	Iconisemion striatum	192	PF00193	7..91,104..188
A0A1A7Z6C9	Neurocan b	60296	Iconisemion striatum	1329	PF00193	159..253,260..355
A0A1A7ZDZ0	Link domain-containing protein	105023	Nothobranchius furzeri	68	PF00193	1..50
A0A1A7ZT38	Versican core protein	105023	Nothobranchius furzeri	1404	PF00193	168..262,277..365
A0A1A7ZYJ7	Tumor necrosis factor, alpha-induced protein 6	105023	Nothobranchius furzeri	185	PF00193	7..58
A0A1A8A117	Brevican	105023	Nothobranchius furzeri	1234	PF00193	162..256,264..358
A0A1A8A5J5	Hyaluronan and proteoglycan link protein 2	105023	Nothobranchius furzeri	260	PF00193	155..248
A0A1A8AAT5	Hyaluronan and proteoglycan link protein 3	105023	Nothobranchius furzeri	366	PF00193	177..269,277..365
A0A1A8ACC6	Brevican	105023	Nothobranchius furzeri	1486	PF00193	1..51,58..153
A0A1A8ACQ1	Neurocan a	105023	Nothobranchius furzeri	1220	PF00193	155..249,256..348
A0A1A8AHE0	Stabilin 1-like	105023	Nothobranchius furzeri	2533	PF00193	2185..2277
A0A1A8AKK8	Neurocan	105023	Nothobranchius furzeri	1332	PF00193	160..253,260..355
A0A1A8AVS9	Sushi domain containing 5	105023	Nothobranchius furzeri	822	PF00193	32..122
A0A1A8AXW7	Brevican	105023	Nothobranchius furzeri	1218	PF00193	162..256,264..358
A0A1A8B1G7	Stabilin 2	105023	Nothobranchius furzeri	2549	PF00193	2190..2281
A0A1A8B2S4	Link domain-containing protein	105023	Nothobranchius furzeri	243	PF00193	21..105
A0A1A8BVQ7	CD44 antigen	1051664	Nothobranchius kadleci	375	PF00193	32..122
A0A1A8BZQ2	Brevican	1051664	Nothobranchius kadleci	1102	PF00193	161..255,262..357
A0A1A8C256	Versican core protein	1051664	Nothobranchius kadleci	1404	PF00193	168..262,277..365
A0A1A8C642	Hyaluronan and proteoglycan link protein 1	1051664	Nothobranchius kadleci	353	PF00193	159..252,265..349
A0A1A8CBP5	Neurocan b	1051664	Nothobranchius kadleci	283	PF00193	160..253
A0A1A8CIV0	Tumor necrosis factor, alpha-induced protein 6	1051664	Nothobranchius kadleci	257	PF00193	38..130
A0A1A8CK07	Brevican	1051664	Nothobranchius kadleci	1234	PF00193	162..256,264..358
A0A1A8CM23	Hyaluronan and proteoglycan link protein 4	1051664	Nothobranchius kadleci	395	PF00193	167..260,268..357
A0A1A8CN89	Link domain-containing protein	1051664	Nothobranchius kadleci	270	PF00193	48..132
A0A1A8CVT7	Link domain-containing protein	1051664	Nothobranchius kadleci	67	PF00193	2..44
A0A1A8D2U9	Stabilin 2	1051664	Nothobranchius kadleci	1385	PF00193	1027..1118
A0A1A8DF16	Tumor necrosis factor, alpha-induced protein 6	1051664	Nothobranchius kadleci	257	PF00193	38..130
A0A1A8DFF9	Hyaluronan and proteoglycan link protein 2	1051664	Nothobranchius kadleci	344	PF00193	154..247,261..343
A0A1A8DGK7	Link domain-containing protein	1051664	Nothobranchius kadleci	240	PF00193	19..103
A0A1A8DK93	Link domain-containing protein	1051664	Nothobranchius kadleci	103	PF00193	50..103
A0A1A8DNY4	Brevican	1051664	Nothobranchius kadleci	1234	PF00193	162..256,264..358
A0A1A8DSE3	Neurocan b	1051664	Nothobranchius kadleci	181	PF00193	118..180
A0A1A8EDZ1	Hyaluronan and proteoglycan link protein 1a	1051664	Nothobranchius kadleci	339	PF00193	142..236,251..333
A0A1A8EU41	Hyaluronan and proteoglycan link protein 4	1143690	Nothobranchius korthausae	395	PF00193	167..260,268..357
A0A1A8EZN6	Link domain-containing protein	1143690	Nothobranchius korthausae	86	PF00193	9..51
A0A1A8F5E8	Hyaluronan and proteoglycan link protein 2	1143690	Nothobranchius korthausae	314	PF00193	125..218,232..314
A0A1A8FJG3	Stabilin 1-like	1143690	Nothobranchius korthausae	978	PF00193	630..722
A0A1A8FP81	Stabilin 2	1143690	Nothobranchius korthausae	1902	PF00193	1557..1648
A0A1A8FXT3	Hyaluronan and proteoglycan link protein 1a	1143690	Nothobranchius korthausae	339	PF00193	142..236,251..333
A0A1A8G2I5	Neurocan b	1143690	Nothobranchius korthausae	1332	PF00193	160..253,260..355
A0A1A8G7D0	Neurocan a	1143690	Nothobranchius korthausae	1229	PF00193	155..249,256..348
A0A1A8GY53	Brevican	1143690	Nothobranchius korthausae	1012	PF00193	161..255,262..357
A0A1A8GZ09	CD44 antigen	1143690	Nothobranchius korthausae	375	PF00193	32..122
A0A1A8H576	Brevican	1143690	Nothobranchius korthausae	1234	PF00193	162..256,264..358
A0A1A8HGI3	Aggrecan b	1143690	Nothobranchius korthausae	509	PF00193	155..248,256..350,419..509
A0A1A8HJC7	Link domain-containing protein	1143690	Nothobranchius korthausae	289	PF00193	25..119
A0A1A8HLM6	Hyaluronan and proteoglycan link protein 2	1143690	Nothobranchius korthausae	314	PF00193	124..217,231..313
A0A1A8HM93	Tumor necrosis factor, alpha-induced protein 6	321403	Nothobranchius kuhntae	257	PF00193	38..130
A0A1A8HSF4	Hyaluronan and proteoglycan link protein 2	321403	Nothobranchius kuhntae	345	PF00193	155..248,262..344
A0A1A8HTD8	Neurocan a	321403	Nothobranchius kuhntae	1227	PF00193	155..249,256..348
A0A1A8I417	Neurocan b	321403	Nothobranchius kuhntae	222	PF00193	160..222
A0A1A8IHH3	Brevican	321403	Nothobranchius kuhntae	1555	PF00193	143..237,244..339
A0A1A8IJ38	CD44 antigen	321403	Nothobranchius kuhntae	375	PF00193	32..122
A0A1A8ISN6	Brevican	321403	Nothobranchius kuhntae	1234	PF00193	162..256,264..358
A0A1A8J8K6	Versican core protein	321403	Nothobranchius kuhntae	1402	PF00193	168..262,277..365
A0A1A8J9F7	Stabilin 1-like	321403	Nothobranchius kuhntae	366	PF00193	18..110
A0A1A8JIG1	Hyaluronan and proteoglycan link protein 1a	321403	Nothobranchius kuhntae	339	PF00193	142..236,251..333
A0A1A8JJB7	Hyaluronan and proteoglycan link protein 4	321403	Nothobranchius kuhntae	395	PF00193	167..260,268..357
A0A1A8JLS1	Aggrecan b	321403	Nothobranchius kuhntae	1298	PF00193	155..248,256..350,419..513,521..615
A0A1A8JU07	Tumor necrosis factor, alpha-induced protein 6	321403	Nothobranchius kuhntae	254	PF00193	35..127
A0A1A8K719	Hyaluronan and proteoglycan link protein 2	321403	Nothobranchius kuhntae	344	PF00193	154..247,261..343
A0A1A8KBC7	Versican core protein	321403	Nothobranchius kuhntae	1347	PF00193	113..207,222..310
A0A1A8KDU1	Brevican	321403	Nothobranchius kuhntae	210	PF00193	161..210
A0A1A8LB27	Tumor necrosis factor, alpha-induced protein 6	704102	Nothobranchius pienaari	237	PF00193	18..110
A0A1A8LF24	Aggrecan b	704102	Nothobranchius pienaari	1294	PF00193	155..248,256..350,419..513,521..615
A0A1A8LZG5	Stabilin 1-like	704102	Nothobranchius pienaari	1009	PF00193	661..753
A0A1A8M190	Brevican	704102	Nothobranchius pienaari	350	PF00193	161..255,262..338
A0A1A8MAM9	Brevican	704102	Nothobranchius pienaari	1233	PF00193	162..256,264..358
A0A1A8MJX9	Hyaluronan and proteoglycan link protein 2	704102	Nothobranchius pienaari	345	PF00193	155..248,262..344
A0A1A8MN01	Hyaluronan and proteoglycan link protein 1a	704102	Nothobranchius pienaari	339	PF00193	142..236,251..333
A0A1A8MQN7	Hyaluronan and proteoglycan link protein 4	704102	Nothobranchius pienaari	430	PF00193	202..295,303..392
A0A1A8MY93	Neurocan b	704102	Nothobranchius pienaari	282	PF00193	160..253
A0A1A8NJZ9	Hyaluronan and proteoglycan link protein 4	451742	Nothobranchius rachovii	430	PF00193	202..295,303..392
A0A1A8NTR7	Versican core protein	451742	Nothobranchius rachovii	1404	PF00193	168..262,277..365
A0A1A8P5V6	Tumor necrosis factor, alpha-induced protein 6	451742	Nothobranchius rachovii	193	PF00193	2..66
A0A1A8PBG2	Tumor necrosis factor, alpha-induced protein 6	451742	Nothobranchius rachovii	194	PF00193	23..115
A0A1A8PWU8	Aggrecan b	451742	Nothobranchius rachovii	1312	PF00193	181..274,282..376,445..539,547..641
A0A1A8PYC9	Hyaluronan and proteoglycan link protein 2	451742	Nothobranchius rachovii	344	PF00193	154..247,261..343
A0A1A8PYK6	Brevican	451742	Nothobranchius rachovii	1213	PF00193	162..256,264..358
A0A1A8QHT2	Link domain-containing protein	451742	Nothobranchius rachovii	178	PF00193	48..132
A0A1A8QNF5	Brevican	451742	Nothobranchius rachovii	1762	PF00193	161..255,262..357
A0A1A8QP28	CD44 antigen	451742	Nothobranchius rachovii	375	PF00193	32..122
A0A1A8QUP3	Hyaluronan and proteoglycan link protein 1	451742	Nothobranchius rachovii	353	PF00193	159..252,265..349
A0A1A8R1B2	CD44 antigen	704102	Nothobranchius pienaari	375	PF00193	32..122
A0A1A8R2L5	Stabilin 1-like	451742	Nothobranchius rachovii	1015	PF00193	667..759
A0A1A8RA16	Neurocan a	704102	Nothobranchius pienaari	828	PF00193	155..249,256..348
A0A1A8RBE1	Stabilin 2	451742	Nothobranchius rachovii	1890	PF00193	1531..1622
A0A1A8RDT0	Brevican	451742	Nothobranchius rachovii	1511	PF00193	143..237,244..339
A0A1A8RKZ6	Neurocan b	451742	Nothobranchius rachovii	1332	PF00193	160..253,260..355
A0A1A8RY41	Neurocan a	451742	Nothobranchius rachovii	826	PF00193	155..249,256..348
A0A1A8S775	Neurocan a	451742	Nothobranchius rachovii	826	PF00193	155..249,256..348
A0A1A8SC38	Hyaluronan and proteoglycan link protein 1	451742	Nothobranchius rachovii	164	PF00193	123..164
A0A1A8SFD8	Hyaluronan and proteoglycan link protein 2	451742	Nothobranchius rachovii	345	PF00193	155..248,262..344
A0A1A8SK40	Hyaluronan and proteoglycan link protein 1a	451742	Nothobranchius rachovii	339	PF00193	142..236,251..333
A0A1A8U0A8	TNF alpha induced protein 6	105023	Nothobranchius furzeri	257	PF00193	38..130
A0A1A8U3I8	Hyaluronan and proteoglycan link protein 2	105023	Nothobranchius furzeri	345	PF00193	155..248,262..344
A0A1A8UIN5	Neurocan b	105023	Nothobranchius furzeri	1332	PF00193	160..253,260..355
A0A1A8UKM3	Hyaluronan and proteoglycan link protein 4	105023	Nothobranchius furzeri	395	PF00193	167..260,268..357
A0A1A8VA42	Hyaluronan and proteoglycan link protein 1	105023	Nothobranchius furzeri	353	PF00193	159..252,265..349
A0A1A8VAK7	Stabilin 1-like	105023	Nothobranchius furzeri	2197	PF00193	1849..1941
A0A1A8VBZ7	CD44 antigen	105023	Nothobranchius furzeri	375	PF00193	32..122
A0A1A8VEU2	Hyaluronan and proteoglycan link protein 1-like	105023	Nothobranchius furzeri	339	PF00193	142..236,251..333
A0A1A8VGU0	Brevican	105023	Nothobranchius furzeri	1692	PF00193	161..255,262..357
A0A1B1ISN7	Link domain-containing protein	1868660	uncultured Mediterranean phage	284	PF00193	133..228
A0A1B8Y3K2	Link domain-containing protein	8364	Xenopus tropicalis	392	PF00193	84..174
A0A1D5QQ66	Hyaluronan and proteoglycan link protein 4	9544	Macaca mulatta	402	PF00193	163..267,275..364
A0A1D5QRB0	CD44 antigen	9544	Macaca mulatta	537	PF00193	32..119
A0A1D5RGX6	Hyaluronan and proteoglycan link protein 3	9544	Macaca mulatta	367	PF00193	173..267,275..364
A0A1J4W986	Link domain-containing protein	1805302	Parcubacteria group bacterium CG1_02_37_13	473	PF00193	76..156
A0A1L8EP24	Tumor necrosis factor-inducible gene 6 protein	8355	Xenopus laevis	266	PF00193	36..128
A0A1L8F4L5	Brevican core protein	8355	Xenopus laevis	1140	PF00193	158..251,258..353
A0A1L8F4N3	Hyaluronan and proteoglycan link protein 2	8355	Xenopus laevis	340	PF00193	150..242,257..338
A0A1L8GE56	CD44 antigen	8355	Xenopus laevis	491	PF00193	75..163
A0A1L8GIJ1	Lymphatic vessel endothelial hyaluronic acid receptor 1	8355	Xenopus laevis	331	PF00193	40..130
A0A1L8H106	Aggrecan core protein	8355	Xenopus laevis	1644	PF00193	153..247,254..349,482..576,583..678
A0A1L8HR98	Hyaluronan and proteoglycan link protein 1	8355	Xenopus laevis	350	PF00193	161..251,265..348
A0A1L8HXH4	Hyaluronan and proteoglycan link protein 4	8355	Xenopus laevis	378	PF00193	164..257,265..354
A0A1L8HXJ8	Neurocan core protein	8355	Xenopus laevis	1611	PF00193	164..257,278..357
A0A1L8I1V4	Hyaluronan and proteoglycan link protein 1	8355	Xenopus laevis	350	PF00193	161..251,265..348
A0A1S2ZBZ3	Aggrecan core protein	9365	Erinaceus europaeus	2036	PF00193	154..247,254..349,481..575,583..677
A0A1S2ZG51	Versican core protein	9365	Erinaceus europaeus	3290	PF00193	151..245,252..347
A0A1S2ZG59	Hyaluronan and proteoglycan link protein 1	9365	Erinaceus europaeus	354	PF00193	161..253,267..350
A0A1S2ZH16	Stabilin-1	9365	Erinaceus europaeus	2411	PF00193	2047..2139
A0A1S2ZLI9	Link domain-containing protein	9365	Erinaceus europaeus	325	PF00193	41..130
A0A1S2ZT13	Sushi domain-containing protein 5	9365	Erinaceus europaeus	622	PF00193	33..125
A0A1S3A0D6	Tumor necrosis factor-inducible gene 6 protein	9365	Erinaceus europaeus	293	PF00193	36..128
A0A1S3AIH4	Brevican core protein	9365	Erinaceus europaeus	889	PF00193	157..251,265..353
A0A1S3AIW3	Hyaluronan and proteoglycan link protein 2 isoform X1	9365	Erinaceus europaeus	381	PF00193	190..283,297..379
A0A1S3ESE9	LOW QUALITY PROTEIN: hyaluronan and proteoglycan link protein 3	10020	Dipodomys ordii	333	PF00193	177..263
A0A1S3EVK9	Aggrecan core protein	10020	Dipodomys ordii	2216	PF00193	154..247,254..349,472..566,573..668
A0A1S3F5Q1	Versican core protein	10020	Dipodomys ordii	3345	PF00193	149..243,251..345
A0A1S3F659	Hyaluronan and proteoglycan link protein 1	10020	Dipodomys ordii	354	PF00193	160..253,267..350
A0A1S3FDI7	Stabilin-2	10020	Dipodomys ordii	2398	PF00193	2048..2140
A0A1S3FER0	CD44 antigen	10020	Dipodomys ordii	425	PF00193	36..123
A0A1S3FF19	CD44 antigen	10020	Dipodomys ordii	532	PF00193	36..123
A0A1S3FFM0	CD44 antigen	10020	Dipodomys ordii	646	PF00193	36..123
A0A1S3FFM6	CD44 antigen	10020	Dipodomys ordii	771	PF00193	36..123
A0A1S3FGA6	CD44 antigen	10020	Dipodomys ordii	686	PF00193	36..123
A0A1S3FGB1	CD44 antigen	10020	Dipodomys ordii	363	PF00193	36..123
A0A1S3FGN0	CD44 antigen	10020	Dipodomys ordii	465	PF00193	36..123
A0A1S3G591	Tumor necrosis factor-inducible gene 6 protein	10020	Dipodomys ordii	277	PF00193	36..128
A0A1S3G658	Hyaluronan and proteoglycan link protein 4	10020	Dipodomys ordii	401	PF00193	221..324
A0A1S3G825	Link domain-containing protein	10020	Dipodomys ordii	321	PF00193	42..129
A0A1S3GBE1	Hyaluronan and proteoglycan link protein 2	10020	Dipodomys ordii	341	PF00193	149..242,256..338
A0A1S3GD69	Stabilin-1	10020	Dipodomys ordii	2492	PF00193	2128..2220
A0A1S3GDP4	Brevican core protein	10020	Dipodomys ordii	900	PF00193	157..251,265..353
A0A1S3H3M4	Link domain-containing protein	7574	Lingula unguis	160	PF00193	61..158
A0A1S3ID39	Link domain-containing protein	7574	Lingula unguis	276	PF00193	177..274
A0A1S3IDW6	Link domain-containing protein	7574	Lingula unguis	182	PF00193	87..180
A0A1S3IG50	Link domain-containing protein	7574	Lingula unguis	182	PF00193	87..180
A0A1S3III5	Link domain-containing protein	7574	Lingula unguis	282	PF00193	181..278
A0A1S3IKE4	Link domain-containing protein	7574	Lingula unguis	136	PF00193	41..134
A0A1S3IYZ7	Link domain-containing protein	7574	Lingula unguis	182	PF00193	87..180
A0A1S3IZK4	Link domain-containing protein	7574	Lingula unguis	182	PF00193	87..180
A0A1S3JR47	Link domain-containing protein	7574	Lingula unguis	199	PF00193	98..196
A0A1S3KNJ9	Hyaluronan and proteoglycan link protein 3-like	8030	Salmo salar	362	PF00193	171..265,273..360
A0A1S3KNK3	Aggrecan core protein	8030	Salmo salar	1330	PF00193	155..248,256..350,453..547,556..649
A0A1S3KPF0	CD44 antigen	8030	Salmo salar	470	PF00193	34..123
A0A1S3KPG4	Aggrecan core protein	8030	Salmo salar	1331	PF00193	155..248,256..350,453..547,556..649
A0A1S3KR98	Link domain-containing protein	8030	Salmo salar	374	PF00193	40..126
A0A1S3KV59	Link domain-containing protein	8030	Salmo salar	316	PF00193	47..129
A0A1S3KVV9	Hyaluronan and proteoglycan link protein 3-like isoform X1	8030	Salmo salar	366	PF00193	171..265,272..361
A0A1S3KW48	Aggrecan core protein-like	8030	Salmo salar	998	PF00193	165..258,266..360,502..596,604..698
A0A1S3KWV4	Hyaluronan and proteoglycan link protein 3-like isoform X3	8030	Salmo salar	363	PF00193	168..262,269..358
A0A1S3KYK4	Versican core protein	8030	Salmo salar	686	PF00193	158..252,264..354
A0A1S3KYN8	Hyaluronan and proteoglycan link protein 1	8030	Salmo salar	352	PF00193	158..251,264..348
A0A1S3LF90	Stabilin-1-like	8030	Salmo salar	2208	PF00193	1842..1934
A0A1S3LSF4	Versican core protein	8030	Salmo salar	1747	PF00193	152..246,258..348
A0A1S3M0L4	Neurocan core protein-like	8030	Salmo salar	1277	PF00193	155..249,256..358
A0A1S3M1F7	Brevican core protein-like isoform X1	8030	Salmo salar	1575	PF00193	193..287,294..389
A0A1S3M1G0	Brevican core protein-like isoform X2	8030	Salmo salar	1567	PF00193	193..287,294..389
A0A1S3M1K8	Brevican core protein-like isoform X4	8030	Salmo salar	1506	PF00193	193..287,294..389
A0A1S3M2E3	Brevican core protein-like isoform X3	8030	Salmo salar	1543	PF00193	161..255,262..357
A0A1S3ML13	CD44 antigen	8030	Salmo salar	472	PF00193	34..123
A0A1S3MLW8	Neurocan core protein	8030	Salmo salar	1397	PF00193	159..253,260..355
A0A1S3NLN9	Hyaluronan and proteoglycan link protein 1-like isoform X1	8030	Salmo salar	354	PF00193	159..253,268..350
A0A1S3NLP6	Versican core protein-like isoform X1	8030	Salmo salar	6000	PF00193	160..254,268..356
A0A1S3NLP7	Hyaluronan and proteoglycan link protein 1-like isoform X2	8030	Salmo salar	347	PF00193	152..246,261..343
A0A1S3NMA4	Versican core protein-like isoform X2	8030	Salmo salar	5979	PF00193	160..254,268..356
A0A1S3NQC7	Aggrecan core protein-like isoform X3	8030	Salmo salar	1871	PF00193	160..261,268..363
A0A1S3NQD8	Aggrecan core protein-like isoform X2	8030	Salmo salar	1891	PF00193	160..254,261..356
A0A1S3NQH4	Hyaluronan and proteoglycan link protein 2-like	8030	Salmo salar	337	PF00193	148..240,254..336
A0A1S3NQU5	Aggrecan core protein-like isoform X1	8030	Salmo salar	1898	PF00193	160..261,268..363
A0A1S3NR03	Aggrecan core protein-like isoform X4	8030	Salmo salar	1865	PF00193	160..261,268..363
A0A1S3NZI8	Tumor necrosis factor-inducible gene 6 protein-like isoform X2	8030	Salmo salar	219	PF00193	33..84
A0A1S3NZK0	Tumor necrosis factor-inducible gene 6 protein-like isoform X1	8030	Salmo salar	265	PF00193	38..130
A0A1S3PDD4	Hyaluronan and proteoglycan link protein 3-like	8030	Salmo salar	362	PF00193	171..265,273..361
A0A1S3PDU5	Aggrecan core protein	8030	Salmo salar	1329	PF00193	155..248,256..350,453..547,558..649
A0A1S3PJI7	Versican core protein	8030	Salmo salar	5702	PF00193	162..256,270..358
A0A1S3PJJ0	Hyaluronan and proteoglycan link protein 1-like isoform X1	8030	Salmo salar	354	PF00193	159..253,268..350
A0A1S3PJK8	Hyaluronan and proteoglycan link protein 1-like isoform X2	8030	Salmo salar	347	PF00193	152..246,261..343
A0A1S3PKC5	Versican core protein	8030	Salmo salar	5689	PF00193	162..256,270..358
A0A1S3PMV8	Tumor necrosis factor-inducible protein TSG-6 isoform X1	8030	Salmo salar	219	PF00193	33..84
A0A1S3PVA5	Aggrecan core protein-like	8030	Salmo salar	875	PF00193	48..98
A0A1S3PVY2	Link domain-containing protein	8030	Salmo salar	131	PF00193	65..122
A0A1S3PW61	Hyaluronan and proteoglycan link protein 3-like isoform X2	8030	Salmo salar	366	PF00193	171..265,272..361
A0A1S3PW81	Hyaluronan and proteoglycan link protein 3-like isoform X1	8030	Salmo salar	366	PF00193	171..265,272..361
A0A1S3PY44	Brevican core protein-like isoform X1	8030	Salmo salar	1593	PF00193	167..261,268..363
A0A1S3PYB4	Brevican core protein-like isoform X2	8030	Salmo salar	1590	PF00193	164..258,265..360
A0A1S3Q0Q1	Sushi domain-containing protein 5-like isoform X2	8030	Salmo salar	950	PF00193	34..124
A0A1S3Q0S8	Sushi domain-containing protein 5-like isoform X1	8030	Salmo salar	963	PF00193	34..124
A0A1S3R6W2	Neurocan core protein-like	8030	Salmo salar	1155	PF00193	160..254,261..363
A0A1S3RVG3	Brevican core protein-like isoform X1	8030	Salmo salar	1613	PF00193	160..254,261..356
A0A1S3RVH3	Brevican core protein-like isoform X2	8030	Salmo salar	1602	PF00193	160..254,261..356
A0A1S3RWM6	Hyaluronan and proteoglycan link protein 2-like	8030	Salmo salar	337	PF00193	148..240,255..336
A0A1S3SGH7	Stabilin-2	8030	Salmo salar	2547	PF00193	2187..2279
A0A1S3T581	Hyaluronan and proteoglycan link protein 4	8030	Salmo salar	390	PF00193	165..258,266..355
A0A1S3T586	Neurocan core protein-like	8030	Salmo salar	1379	PF00193	158..251,258..353
A0A1S3W7D8	Versican core protein	9365	Erinaceus europaeus	656	PF00193	151..245,252..347
A0A1S3W9L5	CD44 antigen	9365	Erinaceus europaeus	739	PF00193	34..121
A0A1S3WHN9	Stabilin-2	9365	Erinaceus europaeus	2478	PF00193	2123..2215
A0A1S3WPA9	Hyaluronan and proteoglycan link protein 4	9365	Erinaceus europaeus	401	PF00193	173..266,274..363
A0A1S3WPL0	Neurocan core protein	9365	Erinaceus europaeus	1094	PF00193	133..227
A0A1S3WRV5	Hyaluronan and proteoglycan link protein 2 isoform X2	9365	Erinaceus europaeus	339	PF00193	148..241,255..337
A0A1S3WRW1	Brevican core protein	9365	Erinaceus europaeus	929	PF00193	197..291,305..393
A0A1U7Q2F4	CD44 antigen	10036	Mesocricetus auratus	366	PF00193	38..125
A0A1U7Q3B6	CD44 antigen	10036	Mesocricetus auratus	435	PF00193	38..125
A0A1U7QJ73	Sushi domain-containing protein 5	10036	Mesocricetus auratus	629	PF00193	36..129
A0A1U7QJD5	Brevican core protein	10036	Mesocricetus auratus	881	PF00193	156..250,264..352
A0A1U7QVR3	Link domain-containing protein	10036	Mesocricetus auratus	318	PF00193	44..128
A0A1U7QZH2	CD44 antigen	38654	Alligator sinensis	1125	PF00193	32..120
A0A1U7R589	Hyaluronan and proteoglycan link protein 4	10036	Mesocricetus auratus	400	PF00193	164..265,273..362
A0A1U7R7D2	CD44 antigen	38654	Alligator sinensis	1069	PF00193	32..120
A0A1U7RAX4	CD44 antigen	38654	Alligator sinensis	1126	PF00193	32..120
A0A1U7RFK6	Neurocan core protein isoform X2	10036	Mesocricetus auratus	1269	PF00193	159..253,260..355
A0A1U7RHY7	CD44 antigen	38654	Alligator sinensis	1127	PF00193	32..120
A0A1U7RJM9	Tumor necrosis factor-inducible gene 6 protein	38654	Alligator sinensis	275	PF00193	36..128
A0A1U7RKP3	CD44 antigen	38654	Alligator sinensis	1126	PF00193	32..120
A0A1U7RRN2	Link domain-containing protein	38654	Alligator sinensis	312	PF00193	47..126
A0A1U7RW17	Hyaluronan and proteoglycan link protein 1	38654	Alligator sinensis	354	PF00193	160..253,266..350
A0A1U7S473	Hyaluronan and proteoglycan link protein 4	38654	Alligator sinensis	376	PF00193	166..259,267..356
A0A1U7SD10	Hyaluronan and proteoglycan link protein 3 isoform X2	38654	Alligator sinensis	362	PF00193	171..264,271..359
A0A1U7T5T3	Stabilin-1	1868482	Carlito syrichta	2571	PF00193	2208..2300
A0A1U7T8L7	Stabilin-2	1868482	Carlito syrichta	2224	PF00193	1871..1963
A0A1U7TCI9	Versican core protein	1868482	Carlito syrichta	1643	PF00193	150..244,252..346
A0A1U7TCQ9	Tumor necrosis factor-inducible gene 6 protein	1868482	Carlito syrichta	276	PF00193	36..128
A0A1U7TIV0	Versican core protein	1868482	Carlito syrichta	655	PF00193	150..244,252..346
A0A1U7TN08	Versican core protein	1868482	Carlito syrichta	2407	PF00193	150..244,252..346
A0A1U7TVQ9	Hyaluronan and proteoglycan link protein 1	1868482	Carlito syrichta	354	PF00193	160..253,267..350
A0A1U7TWG5	Brevican core protein	1868482	Carlito syrichta	903	PF00193	157..251,263..353
A0A1U7TXF9	Versican core protein	1868482	Carlito syrichta	3395	PF00193	150..244,252..346
A0A1U7UF92	Aggrecan core protein	1868482	Carlito syrichta	2190	PF00193	154..247,254..349,487..581,588..683
A0A1U7UFJ3	Link domain-containing protein	1868482	Carlito syrichta	321	PF00193	45..129
A0A1U7UJC4	Hyaluronan and proteoglycan link protein 3	1868482	Carlito syrichta	356	PF00193	163..257,264..353
A0A1U8C140	CD44 antigen	10036	Mesocricetus auratus	583	PF00193	38..125
A0A1U8C9I3	Brevican core protein	10036	Mesocricetus auratus	893	PF00193	168..262,276..364
A0A1U8CBK2	CD44 antigen	10036	Mesocricetus auratus	741	PF00193	38..125
A0A1U8CEW2	Aggrecan core protein	10036	Mesocricetus auratus	2223	PF00193	154..247,254..349,485..579,586..681
A0A1U8CEY2	Hyaluronan and proteoglycan link protein 3	10036	Mesocricetus auratus	359	PF00193	166..260,268..356
A0A1U8CFJ0	Aggrecan core protein	10036	Mesocricetus auratus	2185	PF00193	154..247,254..349,485..579,586..681
A0A1U8CTJ8	CD44 antigen	38654	Alligator sinensis	1092	PF00193	32..120
A0A1U8D3H6	Hyaluronan and proteoglycan link protein 1	10036	Mesocricetus auratus	354	PF00193	160..253,267..350
A0A1U8DAW1	Versican core protein	38654	Alligator sinensis	3609	PF00193	159..253,261..355
A0A1U8DIN5	Aggrecan core protein	38654	Alligator sinensis	2033	PF00193	149..243,250..345,519..613,620..715
A0A1U8DPK7	Brevican core protein	38654	Alligator sinensis	1117	PF00193	166..260,268..362
A0A1V4JDR4	Hyaluronan and proteoglycan link protein 3	372326	Patagioenas fasciata monilis	390	PF00193	199..292,299..387
A0A1V4JE49	Aggrecan core protein	372326	Patagioenas fasciata monilis	2044	PF00193	19..112,119..214,388..482,489..584
A0A1V4JED4	Aggrecan core protein isoform A	372326	Patagioenas fasciata monilis	2006	PF00193	19..112,119..214,388..482,489..584
A0A1V4JI84	Hyaluronan and proteoglycan link protein 2	372326	Patagioenas fasciata monilis	341	PF00193	148..242,255..338
A0A1V4JI99	Brevican core protein	372326	Patagioenas fasciata monilis	1116	PF00193	339..433,441..535
A0A1V4JQ79	Link domain-containing protein	372326	Patagioenas fasciata monilis	315	PF00193	45..124
A0A1V4K5Q0	Tumor necrosis factor-inducible 6 protein	372326	Patagioenas fasciata monilis	275	PF00193	36..128
A0A1V4K7W8	Stabilin-2 isoform A	372326	Patagioenas fasciata monilis	2558	PF00193	2199..2291
A0A1V4K822	Stabilin-2 isoform B	372326	Patagioenas fasciata monilis	2505	PF00193	2146..2238
A0A1V4K8S4	Stabilin-1	372326	Patagioenas fasciata monilis	2567	PF00193	2222..2314
A0A1V4KCC9	Hyaluronan and proteoglycan link protein 1	372326	Patagioenas fasciata monilis	384	PF00193	189..283,297..380
A0A1V4KCP2	Versican core protein	372326	Patagioenas fasciata monilis	387	PF00193	186..280,287..382
A0A1V4KEI1	CD44 antigen	372326	Patagioenas fasciata monilis	455	PF00193	89..177
A0A1V4KQD3	Hyaluronan and proteoglycan link protein 4	372326	Patagioenas fasciata monilis	373	PF00193	163..256,264..353
A0A1V4KS39	Neurocan core protein	372326	Patagioenas fasciata monilis	983	PF00193	167..261,269..363
A0A1V4L1H0	Sushi domain-containing protein 5	372326	Patagioenas fasciata monilis	620	PF00193	33..127
A0A1W0WEP9	Link domain-containing protein	2072580	Hypsibius exemplaris	190	PF00193	54..147
A0A1W0X5H3	Link domain-containing protein	2072580	Hypsibius exemplaris	149	PF00193	37..99
A0A1W0XDH7	Link domain-containing protein	2072580	Hypsibius exemplaris	396	PF00193	269..316
A0A1W2P6Y4	Stabilin 2	10090	Mus musculus	870	PF00193	756..847
A0A1W3JP67	F5/8 type C domain-containing protein	7719	Ciona intestinalis	297	PF00193	20..106
A0A1W7RJD1	CD44 antigen	8713	Agkistrodon contortrix contortrix	357	PF00193	33..121
A0A1Z1VXF2	CD44 antigen	9606	Homo sapiens	199	PF00193	9..96
A0A212C2A0	TNFAIP6	46360	Cervus elaphus hippelaphus	217	PF00193	36..128
A0A212C9E8	STAB1	46360	Cervus elaphus hippelaphus	2622	PF00193	2255..2347
A0A212CFM0	Brevican core protein	46360	Cervus elaphus hippelaphus	902	PF00193	157..251,265..353
A0A212CHL1	HAPLN2	46360	Cervus elaphus hippelaphus	357	PF00193	166..259,273..355
A0A212CS45	Hyaluronan and proteoglycan link protein 3	46360	Cervus elaphus hippelaphus	488	PF00193	294..388,395..485
A0A212CSA3	Aggrecan core protein	46360	Cervus elaphus hippelaphus	2072	PF00193	152..240,247..342,480..574,582..676
A0A212D027	VCAN	46360	Cervus elaphus hippelaphus	252	PF00193	153..247
A0A212D0Y3	Link domain-containing protein	46360	Cervus elaphus hippelaphus	1084	PF00193	2..96
A0A212D1A2	NCAN	46360	Cervus elaphus hippelaphus	1175	PF00193	122..216,224..318
A0A212D1Y6	Hyaluronan and proteoglycan link protein 4	46360	Cervus elaphus hippelaphus	361	PF00193	122..226,234..323
A0A212D229	Hyaluronan and proteoglycan link protein 1	46360	Cervus elaphus hippelaphus	330	PF00193	136..229,243..326
A0A212DF73	STAB2	46360	Cervus elaphus hippelaphus	333	PF00193	116..208
A0A212DHC1	CD44 antigen	46360	Cervus elaphus hippelaphus	605	PF00193	39..112
A0A212DJ26	Link domain-containing protein	46360	Cervus elaphus hippelaphus	319	PF00193	41..129
A0A218U6Q0	Link domain-containing protein	40157	Lonchura striata	237	PF00193	42..135,143..232
A0A218UAY9	Sushi domain-containing protein 5	40157	Lonchura striata	721	PF00193	56..115
A0A218UC32	Link domain-containing protein	40157	Lonchura striata	286	PF00193	179..268
A0A218UD01	Neurocan core protein	40157	Lonchura striata	724	PF00193	122..216,235..329
A0A218UJY6	Link domain-containing protein	40157	Lonchura striata	143	PF00193	7..99
A0A218UMW8	Hyaluronan and proteoglycan link protein 2	40157	Lonchura striata	382	PF00193	189..283,296..379
A0A218UMX1	Brevican core protein	40157	Lonchura striata	865	PF00193	160..254,262..356
A0A218UQ75	Link domain-containing protein	40157	Lonchura striata	358	PF00193	45..124
A0A218UXF2	Stabilin-2	40157	Lonchura striata	2639	PF00193	2284..2376
A0A218UZ12	CD44 antigen	40157	Lonchura striata	391	PF00193	32..120
A0A218V0U0	Versican core protein	40157	Lonchura striata	1495	PF00193	18..112,119..214
A0A218V126	Hyaluronan and proteoglycan link protein 1	40157	Lonchura striata	323	PF00193	128..222,236..319
A0A218V801	Aggrecan core protein	40157	Lonchura striata	2195	PF00193	154..247,254..349,593..687,695..789
A0A218V8E2	Hyaluronan and proteoglycan link protein 3	40157	Lonchura striata	363	PF00193	172..265,272..360
A0A218VC42	Stabilin-1	40157	Lonchura striata	2373	PF00193	2063..2155
A0A226M8T9	Link domain-containing protein	9009	Callipepla squamata	222	PF00193	29..123,136..219
A0A226MGF0	Brevican	9009	Callipepla squamata	651	PF00193	161..255,264..357
A0A226MGZ4	Hyaluronan and proteoglycan link protein 4	9009	Callipepla squamata	369	PF00193	159..252,260..349
A0A226MH66	Hyaluronan and proteoglycan link protein 2	9009	Callipepla squamata	370	PF00193	177..271,284..367
A0A226MHA5	Neurocan core protein	9009	Callipepla squamata	1041	PF00193	160..220,222..307,309..404
A0A226MPX4	Hyaluronan and proteoglycan link protein 1	9009	Callipepla squamata	355	PF00193	160..254,268..351
A0A226MQ39	Link domain-containing protein	9009	Callipepla squamata	214	PF00193	1..95,102..197
A0A226MQE1	Hyaluronan and proteoglycan link protein 3	9009	Callipepla squamata	350	PF00193	159..252,260..347
A0A226MQW1	Aggrecan core protein	9009	Callipepla squamata	2095	PF00193	149..243,250..346,527..609,616..711
A0A226MXH1	Link domain-containing protein	9009	Callipepla squamata	319	PF00193	55..135
A0A226MZ19	Sushi domain-containing protein	9009	Callipepla squamata	620	PF00193	33..127
A0A226MZK9	Stabilin-1	9009	Callipepla squamata	1956	PF00193	1718..1810
A0A226N6Q3	CD44 antigen	9009	Callipepla squamata	662	PF00193	29..117
A0A226NLU3	CUB domain-containing protein	9009	Callipepla squamata	2422	PF00193	25..82
A0A226NQA5	Stabilin-2	9009	Callipepla squamata	868	PF00193	640..680
A0A250YEB0	Tumor necrosis factor-inducible gene 6 protein	51338	Castor canadensis	277	PF00193	36..128
A0A250YGM9	CD44 antigen	51338	Castor canadensis	359	PF00193	34..121
A0A250YKF6	Versican core protein	51338	Castor canadensis	655	PF00193	150..244,252..346
A0A286X7M1	Versican core protein	10141	Cavia porcellus	656	PF00193	151..245,253..347
A0A286XN23	Hyaluronan and proteoglycan link protein 3	10141	Cavia porcellus	361	PF00193	168..262,269..358
A0A286Y0A6	Aggrecan core protein	10141	Cavia porcellus	2081	PF00193	98..191,198..293,423..517,524..619
A0A286Y2D1	Hyaluronan and proteoglycan link protein 1	10141	Cavia porcellus	354	PF00193	159..253,268..350
A0A286Y5W9	Link domain-containing protein	10141	Cavia porcellus	284	PF00193	42..128
A0A286ZL35	Hyaluronan and proteoglycan link protein 4	9823	Sus scrofa	402	PF00193	163..267,275..364
A0A286ZNE4	Sushi domain containing 5	9823	Sus scrofa	622	PF00193	33..126
A0A287AHN9	Brevican core protein	9823	Sus scrofa	914	PF00193	165..259,273..361
A0A287ALB0	Stabilin 1	9823	Sus scrofa	2541	PF00193	2241..2294
A0A287AX37	Neurocan	9823	Sus scrofa	1325	PF00193	156..250,258..352
A0A287AXU9	Neurocan core protein isoform X1	9823	Sus scrofa	1361	PF00193	166..260,268..362
A0A287B8P0	Neurocan	9823	Sus scrofa	1280	PF00193	166..260,268..362
A0A287BJE5	Stabilin 1	9823	Sus scrofa	2557	PF00193	2197..2289
A0A287DFL0	Versican core protein	43179	Ictidomys tridecemlineatus	655	PF00193	150..244,252..346
A0A2B4R470	Link domain-containing protein	50429	Stylophora pistillata	448	PF00193	404..444
A0A2B4RJA2	Versican core protein	50429	Stylophora pistillata	335	PF00193	245..333
A0A2B4RJM8	Uncharacterized protein	50429	Stylophora pistillata	246	PF00193	170..215
A0A2D0PHS8	Stabilin-1	7998	Ictalurus punctatus	2556	PF00193	2190..2281
A0A2D0PN64	Hyaluronan and proteoglycan link protein 1a	7998	Ictalurus punctatus	327	PF00193	135..228,241..323
A0A2D0PPD0	Versican core protein	7998	Ictalurus punctatus	2811	PF00193	145..239,247..341
A0A2D0PS02	Versican core protein	7998	Ictalurus punctatus	3196	PF00193	145..239,247..341
A0A2D0PYI1	Sushi domain-containing protein 5	7998	Ictalurus punctatus	703	PF00193	32..120
A0A2D0Q6H8	Aggrecan core protein-like	7998	Ictalurus punctatus	1560	PF00193	156..249,257..351,464..557,564..658
A0A2D0Q864	Aggrecan core protein-like	7998	Ictalurus punctatus	1598	PF00193	156..249,257..351,464..557,564..658
A0A2D0Q976	Hyaluronan and proteoglycan link protein 3 isoform X2	7998	Ictalurus punctatus	369	PF00193	176..270,278..366
A0A2D0QFG4	Hyaluronan and proteoglycan link protein 1	7998	Ictalurus punctatus	397	PF00193	203..296,308..393
A0A2D0QGG0	Hyaluronan and proteoglycan link protein 1	7998	Ictalurus punctatus	390	PF00193	196..289,301..386
A0A2D0QHU2	Hyaluronan and proteoglycan link protein 1	7998	Ictalurus punctatus	406	PF00193	212..305,317..402
A0A2D0QIP2	Hyaluronan and proteoglycan link protein 1	7998	Ictalurus punctatus	363	PF00193	169..262,274..359
A0A2D0RCP0	Brevican core protein isoform X2	7998	Ictalurus punctatus	1219	PF00193	155..249,257..351
A0A2D0REK4	Hyaluronan and proteoglycan link protein 2	7998	Ictalurus punctatus	338	PF00193	148..241,256..337
A0A2D0RFZ6	Hyaluronan and proteoglycan link protein 3	7998	Ictalurus punctatus	361	PF00193	167..261,269..357
A0A2D0RQM2	Neurocan core protein isoform X1	7998	Ictalurus punctatus	1273	PF00193	160..254,261..356
A0A2D0RQN8	Neurocan core protein isoform X2	7998	Ictalurus punctatus	1272	PF00193	160..254,261..356
A0A2D0RQY2	Hyaluronan and proteoglycan link protein 4	7998	Ictalurus punctatus	382	PF00193	166..259,267..356
A0A2D0SEG6	CD44 antigen	7998	Ictalurus punctatus	428	PF00193	33..121
A0A2D0T598	Stabilin-2	7998	Ictalurus punctatus	2549	PF00193	2190..2282
A0A2D4F3U2	CD44 antigen	54390	Micrurus corallinus	358	PF00193	33..121
A0A2D4F3X0	CD44 antigen	54390	Micrurus corallinus	254	PF00193	33..121
A0A2D4FFC0	Link domain-containing protein	54390	Micrurus corallinus	282	PF00193	42..128
A0A2D4ICL1	CD44 antigen	129467	Micrurus lemniscatus lemniscatus	885	PF00193	33..121
A0A2D4ICL8	CD44 antigen	129467	Micrurus lemniscatus lemniscatus	931	PF00193	33..121
A0A2D4ICM7	CD44 antigen	129467	Micrurus lemniscatus lemniscatus	358	PF00193	33..121
A0A2D4KYA9	CD44 antigen	1970185	Micrurus paraensis	187	PF00193	33..121
A0A2D4LYN8	Link domain-containing protein	129469	Micrurus spixii	155	PF00193	2..54,68..151
A0A2D4MXE7	Uncharacterized protein	129469	Micrurus spixii	417	PF00193	58..150
A0A2D4MYC7	Uncharacterized protein	129469	Micrurus spixii	406	PF00193	58..150
A0A2D4NVN2	CD44 antigen	129470	Micrurus surinamensis	358	PF00193	33..121
A0A2E4IFF8	Link domain-containing protein	2026739	Methanobacteriota archaeon	214	PF00193	64..161
A0A2G9PF43	Link domain-containing protein	8400	Aquarana catesbeiana	202	PF00193	2..95,104..195
A0A2G9RCE4	Hyaluronan and proteoglycan link protein 4	8400	Aquarana catesbeiana	327	PF00193	110..203,211..300
A0A2G9S761	Hyaluronan and proteoglycan link protein 1	8400	Aquarana catesbeiana	213	PF00193	115..208
A0A2G9S7D0	Aggrecan	8400	Aquarana catesbeiana	396	PF00193	80..175,300..395
A0A2G9S7G0	Hyaluronan and proteoglycan link protein 2	8400	Aquarana catesbeiana	354	PF00193	162..255,269..351
A0A2G9S7L1	Brevican core protein	8400	Aquarana catesbeiana	738	PF00193	159..252,264..354
A0A2G9S9G5	Brevican core protein	8400	Aquarana catesbeiana	1111	PF00193	159..252,265..354
A0A2G9ZFL0	Link domain-containing protein	2014278	bacterium (Candidatus Gribaldobacteria) CG23_combo_of_CG06-09_8_20_14_all_37_87_8	287	PF00193	76..156
A0A2H0UVN9	Link domain-containing protein	2014275	bacterium (Candidatus Gribaldobacteria) CG10_big_fil_rev_8_21_14_0_10_37_21	402	PF00193	76..156
A0A2H0UWY9	Link domain-containing protein	2014277	bacterium (Candidatus Gribaldobacteria) CG10_big_fil_rev_8_21_14_0_10_41_12	253	PF00193	71..150
A0A2I0LIB8	Brevican	8932	Columba livia	392	PF00193	161..255
A0A2I0LJS9	Hyaluronan and proteoglycan link protein 2	8932	Columba livia	273	PF00193	203..260
A0A2I0LPY3	Neurocan	8932	Columba livia	960	PF00193	160..254,262..356
A0A2I0LSN6	Stabilin 1	8932	Columba livia	2668	PF00193	2356..2448
A0A2I0LVZ0	Hyaluronan and proteoglycan link protein 1	8932	Columba livia	355	PF00193	160..254,268..351
A0A2I0LVZ2	Versican core protein	8932	Columba livia	655	PF00193	149..243,250..345
A0A2I0LZJ5	Sushi domain containing 5	8932	Columba livia	620	PF00193	33..127
A0A2I0MDB1	Aggrecan core protein	8932	Columba livia	2070	PF00193	150..243,250..345,519..613,620..715
A0A2I0MDE8	Hyaluronan and proteoglycan link protein 3	8932	Columba livia	352	PF00193	169..262,269..349
A0A2I0MGF6	Tumor necrosis factor, alpha-induced protein 6	8932	Columba livia	275	PF00193	36..128
A0A2I0MHM0	Link domain-containing protein	8932	Columba livia	315	PF00193	45..124
A0A2I0MK59	Stabilin 2	8932	Columba livia	2043	PF00193	1684..1776
A0A2I0MNI3	CD44 antigen	8932	Columba livia	395	PF00193	32..120
A0A2I0MNI5	CD44 antigen	8932	Columba livia	398	PF00193	32..120
A0A2I0MNI7	CD44 antigen	8932	Columba livia	366	PF00193	32..120
A0A2I0SZP9	Link domain-containing protein	1758121	Limosa lapponica baueri	128	PF00193	6..99
A0A2I0TLT3	Link domain-containing protein	1758121	Limosa lapponica baueri	113	PF00193	13..107
A0A2I0TNC8	Stabilin-1	1758121	Limosa lapponica baueri	1807	PF00193	1533..1625
A0A2I0TQC8	Hyaluronan and proteoglycan link protein 1	1758121	Limosa lapponica baueri	355	PF00193	160..254,268..351
A0A2I0U0A4	Versican core protein	1758121	Limosa lapponica baueri	3322	PF00193	142..236,243..338
A0A2I0U138	CD44 antigen	1758121	Limosa lapponica baueri	395	PF00193	30..118
A0A2I0UGS9	Aggrecan core protein	1758121	Limosa lapponica baueri	2067	PF00193	150..228,235..273,304..399,573..667,674..769
A0A2I0UGT7	Hyaluronan and proteoglycan link protein 3	1758121	Limosa lapponica baueri	360	PF00193	169..262,269..357
A0A2I2UCS9	Hyaluronan and proteoglycan link protein 1	9685	Felis catus	374	PF00193	180..273,287..370
A0A2I2UH10	Versican core protein	9685	Felis catus	2391	PF00193	151..245,253..347
A0A2I2UH63	CD44 antigen	9685	Felis catus	432	PF00193	32..119
A0A2I2UM20	Hyaluronan and proteoglycan link protein 4	9685	Felis catus	403	PF00193	163..268,276..365
A0A2I2UU11	CD44 antigen	9685	Felis catus	206	PF00193	32..102
A0A2I2UXX9	Hyaluronan and proteoglycan link protein 3	9685	Felis catus	481	PF00193	287..381,389..478
A0A2I2YKD5	Sushi domain containing 5	9595	Gorilla gorilla gorilla	629	PF00193	40..133
A0A2I2YS40	CD44 antigen	9595	Gorilla gorilla gorilla	340	PF00193	32..119
A0A2I2YTE1	CD44 antigen	9595	Gorilla gorilla gorilla	361	PF00193	32..119
A0A2I2YVD0	CD44 antigen	9595	Gorilla gorilla gorilla	429	PF00193	32..119
A0A2I2YZ66	Versican core protein	9595	Gorilla gorilla gorilla	2407	PF00193	150..244,252..346
A0A2I2Z0P1	Aggrecan	9595	Gorilla gorilla gorilla	2262	PF00193	154..247,254..349,478..572,580..674
A0A2I2Z2G6	CD44 antigen	9595	Gorilla gorilla gorilla	206	PF00193	32..102
A0A2I2Z3I6	Versican core protein	9595	Gorilla gorilla gorilla	1642	PF00193	150..244,252..346
A0A2I2Z590	CD44 antigen	9595	Gorilla gorilla gorilla	493	PF00193	32..119
A0A2I2ZB03	CD44 antigen	9595	Gorilla gorilla gorilla	742	PF00193	32..119
A0A2I2ZBW8	CD44 antigen	9595	Gorilla gorilla gorilla	355	PF00193	32..113
A0A2I2ZI31	Link domain-containing protein	9595	Gorilla gorilla gorilla	307	PF00193	44..129
A0A2I2ZL63	Hyaluronan and proteoglycan link protein 3	9595	Gorilla gorilla gorilla	422	PF00193	228..322,330..419
A0A2I2ZPR8	Link domain-containing protein	9595	Gorilla gorilla gorilla	139	PF00193	32..79
A0A2I2ZPX4	Aggrecan	9595	Gorilla gorilla gorilla	720	PF00193	154..247,254..349,478..572,580..674
A0A2I2ZVJ4	Versican core protein	9595	Gorilla gorilla gorilla	655	PF00193	150..244,252..346
A0A2I3G769	Versican core protein	61853	Nomascus leucogenys	1641	PF00193	150..244,252..346
A0A2I3G923	Hyaluronan and proteoglycan link protein 3	61853	Nomascus leucogenys	426	PF00193	232..326,334..423
A0A2I3G998	CD44 antigen	61853	Nomascus leucogenys	206	PF00193	32..102
A0A2I3GGQ3	Aggrecan	61853	Nomascus leucogenys	2032	PF00193	154..247,254..334,543..637
A0A2I3GHN2	CD44 antigen	61853	Nomascus leucogenys	429	PF00193	32..119
A0A2I3GIR9	Aggrecan core protein	61853	Nomascus leucogenys	2125	PF00193	154..247,254..334,543..637
A0A2I3GJ75	Stabilin 1	61853	Nomascus leucogenys	2536	PF00193	2174..2266
A0A2I3GKZ5	Hyaluronan and proteoglycan link protein 4	61853	Nomascus leucogenys	402	PF00193	163..267,275..364
A0A2I3GL26	CD44 antigen	61853	Nomascus leucogenys	699	PF00193	32..119
A0A2I3GMY1	Link domain-containing protein	61853	Nomascus leucogenys	139	PF00193	32..79
A0A2I3GPJ9	CD44 antigen	61853	Nomascus leucogenys	83	PF00193	32..79
A0A2I3GQ93	CD44 antigen	61853	Nomascus leucogenys	493	PF00193	32..119
A0A2I3GR04	Versican core protein	61853	Nomascus leucogenys	655	PF00193	150..244,252..346
A0A2I3H1D7	Versican core protein	61853	Nomascus leucogenys	2408	PF00193	150..244,252..346
A0A2I3HA56	CD44 antigen	61853	Nomascus leucogenys	340	PF00193	32..119
A0A2I3HGI2	Aggrecan core protein	61853	Nomascus leucogenys	2093	PF00193	154..247,254..334,543..637
A0A2I3LCP2	CD44 antigen	9555	Papio anubis	459	PF00193	32..119
A0A2I3LJY1	CD44 antigen	9555	Papio anubis	742	PF00193	32..119
A0A2I3LSR3	CD44 antigen	9555	Papio anubis	361	PF00193	32..119
A0A2I3M788	Versican core protein	9555	Papio anubis	655	PF00193	150..244,252..346
A0A2I3M813	Versican core protein	9555	Papio anubis	3393	PF00193	150..244,252..346
A0A2I3MHN4	CD44 antigen	9555	Papio anubis	446	PF00193	32..119
A0A2I3MVV1	CD44 antigen	9555	Papio anubis	537	PF00193	32..119
A0A2I3NEA7	CD44 antigen	9555	Papio anubis	429	PF00193	32..119
A0A2I3NEW9	CD44 antigen	9555	Papio anubis	699	PF00193	32..119
A0A2I3RDZ1	CD44 antigen	9598	Pan troglodytes	208	PF00193	32..109
A0A2I3RES0	CD44 antigen	9598	Pan troglodytes	340	PF00193	32..119
A0A2I3RFC4	Hyaluronan and proteoglycan link protein 3	9598	Pan troglodytes	421	PF00193	227..321,329..418
A0A2I3RIV8	Hyaluronan and proteoglycan link protein 4	9598	Pan troglodytes	415	PF00193	176..280,288..377
A0A2I3RLH8	Hyaluronan and proteoglycan link protein 2	9598	Pan troglodytes	340	PF00193	148..241,255..337
A0A2I3RN01	Versican core protein	9598	Pan troglodytes	1642	PF00193	150..244,252..346
A0A2I3RU12	CD44 antigen	9598	Pan troglodytes	493	PF00193	32..119
A0A2I3RUQ2	Versican core protein	9598	Pan troglodytes	655	PF00193	150..244,252..346
A0A2I3S0G4	Link domain-containing protein	9598	Pan troglodytes	566	PF00193	40..133
A0A2I3SIG7	CD44 antigen	9598	Pan troglodytes	206	PF00193	32..102
A0A2I3SL75	Link domain-containing protein	9598	Pan troglodytes	307	PF00193	44..129
A0A2I3SMR5	Aggrecan	9598	Pan troglodytes	721	PF00193	154..247,254..349,478..572,580..674
A0A2I3SPH2	Aggrecan	9598	Pan troglodytes	2220	PF00193	154..247,254..349,478..572,580..674
A0A2I3T6Q9	TNF alpha induced protein 6	9598	Pan troglodytes	267	PF00193	26..118
A0A2I3TD72	Aggrecan core protein	9598	Pan troglodytes	2281	PF00193	154..247,254..349,478..572,580..674
A0A2I3TIK5	Link domain-containing protein	9598	Pan troglodytes	139	PF00193	32..79
A0A2I3TNC3	CD44 antigen	9598	Pan troglodytes	742	PF00193	32..119
A0A2I3TP34	Versican core protein	9598	Pan troglodytes	2409	PF00193	150..244,252..346
A0A2I4AHP1	CD44 antigen	52670	Austrofundulus limnaeus	367	PF00193	32..122
A0A2I4B0D1	Sushi domain-containing protein 5	52670	Austrofundulus limnaeus	831	PF00193	26..116
A0A2I4B7P6	Link domain-containing protein	52670	Austrofundulus limnaeus	978	PF00193	150..244,252..346
A0A2I4B806	Hyaluronan and proteoglycan link protein 1-like	52670	Austrofundulus limnaeus	334	PF00193	141..235,250..332
A0A2I4BA94	Aggrecan core protein-like	52670	Austrofundulus limnaeus	1759	PF00193	159..253,261..355
A0A2I4BSU3	Stabilin-1	52670	Austrofundulus limnaeus	2548	PF00193	2195..2287
A0A2I4BWU9	Neurocan core protein	52670	Austrofundulus limnaeus	1321	PF00193	154..248,255..350
A0A2I4BWX8	Hyaluronan and proteoglycan link protein 4	52670	Austrofundulus limnaeus	396	PF00193	168..261,269..358
A0A2I4C7I4	Versican core protein	52670	Austrofundulus limnaeus	1313	PF00193	168..262,270..365
A0A2I4C7I6	Hyaluronan and proteoglycan link protein 1	52670	Austrofundulus limnaeus	353	PF00193	159..252,265..349
A0A2I4C9T1	Aggrecan core protein-like	52670	Austrofundulus limnaeus	1319	PF00193	154..247,254..349,431..525,533..627
A0A2I4CA65	Neurocan core protein-like	52670	Austrofundulus limnaeus	1308	PF00193	156..250,257..349
A0A2I4CJ51	Brevican core protein	52670	Austrofundulus limnaeus	1221	PF00193	162..256,263..358
A0A2I4CJ58	Hyaluronan and proteoglycan link protein 2 isoform X2	52670	Austrofundulus limnaeus	345	PF00193	156..248,262..344
A0A2I4CJ66	Hyaluronan and proteoglycan link protein 2 isoform X1	52670	Austrofundulus limnaeus	371	PF00193	182..274,288..370
A0A2I4CKL4	Hyaluronan and proteoglycan link protein 3-like	52670	Austrofundulus limnaeus	377	PF00193	184..277,285..373
A0A2I4CQU6	Link domain-containing protein	52670	Austrofundulus limnaeus	313	PF00193	62..144
A0A2I4CQU7	Link domain-containing protein	52670	Austrofundulus limnaeus	312	PF00193	62..144
A0A2I4D611	Stabilin-2	52670	Austrofundulus limnaeus	2359	PF00193	2050..2142
A0A2I4DAZ7	Tumor necrosis factor-inducible gene 6 protein-like	52670	Austrofundulus limnaeus	260	PF00193	38..130
A0A2J8K5D0	Brevican core protein	9598	Pan troglodytes	667	PF00193	157..251,263..353
A0A2J8K5D2	HAPLN2 isoform 3	9598	Pan troglodytes	185	PF00193	148..185
A0A2J8K5D3	BCAN isoform 7	9598	Pan troglodytes	722	PF00193	55..149,161..251
A0A2J8K5D6	Link domain-containing protein	9598	Pan troglodytes	231	PF00193	55..149,161..229
A0A2J8K5D9	Brevican core protein	9598	Pan troglodytes	851	PF00193	157..251,263..353
A0A2J8K5E4	Brevican core protein	9598	Pan troglodytes	213	PF00193	157..213
A0A2J8K5F7	Brevican core protein	9598	Pan troglodytes	907	PF00193	157..251,263..353
A0A2J8L639	Aggrecan core protein	9598	Pan troglodytes	2344	PF00193	154..247,254..349,478..572,580..674
A0A2J8L640	Aggrecan core protein	9598	Pan troglodytes	2050	PF00193	154..247,254..349,478..572,580..674
A0A2J8L643	Aggrecan core protein	9598	Pan troglodytes	2088	PF00193	154..247,254..349,478..572,580..674
A0A2J8L648	ACAN isoform 3	9598	Pan troglodytes	1851	PF00193	154..247,254..349,478..572,580..674
A0A2J8LSQ5	NCAN isoform 4	9598	Pan troglodytes	1080	PF00193	160..254,261..356
A0A2J8N000	STAB2 isoform 1	9598	Pan troglodytes	2551	PF00193	2198..2290
A0A2J8NMU8	Hyaluronan and proteoglycan link protein 1	9598	Pan troglodytes	258	PF00193	160..253
A0A2J8NMV1	Hyaluronan and proteoglycan link protein 1	9598	Pan troglodytes	199	PF00193	160..199
A0A2J8NMV6	VCAN isoform 9	9598	Pan troglodytes	1240	PF00193	150..244,252..346
A0A2J8NMV7	Versican core protein	9598	Pan troglodytes	2409	PF00193	150..244,252..346
A0A2J8NMW2	Versican core protein	9598	Pan troglodytes	3396	PF00193	150..244,252..346
A0A2J8NMX4	VCAN isoform 11	9598	Pan troglodytes	354	PF00193	150..244,252..346
A0A2J8NMZ0	Versican core protein	9598	Pan troglodytes	1594	PF00193	102..196,204..298
A0A2J8NPV6	Link domain-containing protein	9598	Pan troglodytes	242	PF00193	38..131
A0A2J8P3M0	CD44 antigen	9598	Pan troglodytes	80	PF00193	32..78
A0A2J8P3M4	CD44 antigen	9598	Pan troglodytes	742	PF00193	32..119
A0A2J8P3M7	CD44 antigen	9598	Pan troglodytes	293	PF00193	31..118
A0A2J8P3N0	CD44 antigen	9598	Pan troglodytes	240	PF00193	10..97
A0A2J8P3P0	CD44 antigen	9598	Pan troglodytes	249	PF00193	11..98
A0A2J8P3P1	CD44 antigen	9598	Pan troglodytes	180	PF00193	2..74
A0A2J8P3P9	CD44 antigen	9598	Pan troglodytes	699	PF00193	32..119
A0A2J8P3R6	CD44 antigen	9598	Pan troglodytes	229	PF00193	1..55
A0A2J8P3S0	CD44 antigen	9598	Pan troglodytes	78	PF00193	32..78
A0A2J8P3V6	CD44 antigen	9598	Pan troglodytes	287	PF00193	1..79
A0A2J8P5P2	Link domain-containing protein	9598	Pan troglodytes	322	PF00193	44..129
A0A2J8P8D0	STAB1 isoform 4	9598	Pan troglodytes	1456	PF00193	1187..1238
A0A2J8P8D2	STAB1 isoform 1	9598	Pan troglodytes	2570	PF00193	2208..2300
A0A2J8T5I0	NCAN isoform 4	9601	Pongo abelii	1218	PF00193	160..254,261..356
A0A2J8UWX5	VCAN isoform 6	9601	Pongo abelii	1240	PF00193	150..244,252..346
A0A2J8UWY0	Versican core protein	9601	Pongo abelii	2408	PF00193	150..244,252..346
A0A2J8UWY2	Versican core protein	9601	Pongo abelii	1594	PF00193	102..196,204..298
A0A2J8UWY4	Hyaluronan and proteoglycan link protein 1	9601	Pongo abelii	199	PF00193	160..199
A0A2J8UWY7	VCAN isoform 7	9601	Pongo abelii	354	PF00193	150..244,252..346
A0A2J8UWY9	Versican core protein	9601	Pongo abelii	655	PF00193	150..244,252..346
A0A2J8UWZ3	Hyaluronan and proteoglycan link protein 1	9601	Pongo abelii	258	PF00193	160..253
A0A2J8UWZ9	Versican core protein	9601	Pongo abelii	1642	PF00193	150..244,252..346
A0A2J8VGZ0	Brevican core protein	9601	Pongo abelii	911	PF00193	157..251,263..353
A0A2J8VGZ1	HAPLN2 isoform 3	9601	Pongo abelii	185	PF00193	148..185
A0A2J8VGZ3	Link domain-containing protein	9601	Pongo abelii	231	PF00193	55..149,161..229
A0A2J8VGZ5	Brevican core protein	9601	Pongo abelii	213	PF00193	157..213
A0A2J8VH44	Brevican core protein	9601	Pongo abelii	671	PF00193	157..251,263..353
A0A2J8VWX6	Aggrecan core protein	9601	Pongo abelii	2000	PF00193	154..247,254..349,478..572,580..674
A0A2J8VWX8	Aggrecan core protein	9601	Pongo abelii	2153	PF00193	154..247,254..349,478..572,580..674
A0A2J8VX44	Aggrecan core protein	9601	Pongo abelii	2038	PF00193	154..247,254..349,478..572,580..674
A0A2J8VX54	HAPLN3 isoform 3	9601	Pongo abelii	422	PF00193	228..322,330..419
A0A2J8WFU6	CD44 antigen	9601	Pongo abelii	429	PF00193	32..119
A0A2J8WFU7	CD44 antigen	9601	Pongo abelii	742	PF00193	32..119
A0A2J8WFV2	CD44 antigen	9601	Pongo abelii	240	PF00193	10..97
A0A2J8WFW1	CD44 antigen	9601	Pongo abelii	180	PF00193	2..74
A0A2J8WFW2	CD44 antigen	9601	Pongo abelii	340	PF00193	32..119
A0A2J8WFW5	CD44 antigen	9601	Pongo abelii	493	PF00193	32..119
A0A2J8WFX0	CD44 antigen	9601	Pongo abelii	228	PF00193	1..55
A0A2J8WFX3	CD44 antigen	9601	Pongo abelii	80	PF00193	32..78
A0A2J8WFX5	CD44 antigen	9601	Pongo abelii	206	PF00193	32..102
A0A2J8WFX6	CD44 antigen	9601	Pongo abelii	699	PF00193	32..119
A0A2J8WFX7	CD44 antigen	9601	Pongo abelii	361	PF00193	32..119
A0A2J8WFY3	CD44 antigen	9601	Pongo abelii	287	PF00193	1..79
A0A2J8WFY5	CD44 antigen	9601	Pongo abelii	293	PF00193	31..118
A0A2J8WFY9	Link domain-containing protein	9601	Pongo abelii	139	PF00193	32..79
A0A2J8WFZ5	CD44 antigen	9601	Pongo abelii	249	PF00193	11..98
A0A2J8WG00	CD44 antigen	9601	Pongo abelii	78	PF00193	32..78
A0A2J8WYN3	Link domain-containing protein	9601	Pongo abelii	242	PF00193	38..131
A0A2J8XM96	STAB2 isoform 2	9601	Pongo abelii	567	PF00193	147..239
A0A2K5BZR4	Hyaluronan and proteoglycan link protein 3	37293	Aotus nancymaae	336	PF00193	171..265
A0A2K5BZT2	Hyaluronan and proteoglycan link protein 3	37293	Aotus nancymaae	380	PF00193	186..280,288..377
A0A2K5C686	Stabilin 2	37293	Aotus nancymaae	2502	PF00193	2149..2241
A0A2K5CHR7	Aggrecan core protein	37293	Aotus nancymaae	2104	PF00193	153..247,254..349,478..572,580..674
A0A2K5CHT2	Aggrecan	37293	Aotus nancymaae	702	PF00193	153..247,254..349,478..572,580..674
A0A2K5CHW2	Aggrecan core protein	37293	Aotus nancymaae	2066	PF00193	153..247,254..349,478..572,580..674
A0A2K5CHW9	Aggrecan	37293	Aotus nancymaae	2005	PF00193	153..247,254..349,478..572,580..674
A0A2K5CU84	Hyaluronan and proteoglycan link protein 4	37293	Aotus nancymaae	402	PF00193	163..267,275..364
A0A2K5CUD7	TNF alpha induced protein 6	37293	Aotus nancymaae	277	PF00193	36..128
A0A2K5DC70	Versican core protein	37293	Aotus nancymaae	2413	PF00193	150..244,252..346
A0A2K5DC77	Versican core protein	37293	Aotus nancymaae	1644	PF00193	150..244,252..346
A0A2K5DC88	Versican core protein	37293	Aotus nancymaae	3402	PF00193	150..244,252..346
A0A2K5DCA4	Versican core protein	37293	Aotus nancymaae	655	PF00193	150..244,252..346
A0A2K5DU26	CD44 antigen	37293	Aotus nancymaae	326	PF00193	33..119
A0A2K5DU87	CD44 antigen	37293	Aotus nancymaae	430	PF00193	33..119
A0A2K5DU91	CD44 antigen	37293	Aotus nancymaae	362	PF00193	33..119
A0A2K5DUA2	CD44 antigen	37293	Aotus nancymaae	743	PF00193	33..119
A0A2K5DUB3	CD44 antigen	37293	Aotus nancymaae	700	PF00193	33..119
A0A2K5DUC6	CD44 antigen	37293	Aotus nancymaae	341	PF00193	33..119
A0A2K5DUD2	CD44 antigen	37293	Aotus nancymaae	206	PF00193	33..101
A0A2K5DUE9	CD44 antigen	37293	Aotus nancymaae	494	PF00193	33..119
A0A2K5DZL6	Brevican core protein	37293	Aotus nancymaae	911	PF00193	157..251,263..353
A0A2K5E493	Stabilin 1	37293	Aotus nancymaae	2570	PF00193	2210..2302
A0A2K5EHD7	Link domain-containing protein	37293	Aotus nancymaae	323	PF00193	48..133
A0A2K5EUS4	Neurocan	37293	Aotus nancymaae	755	PF00193	6..79,81..176
A0A2K5EVJ4	Hyaluronan and proteoglycan link protein 1	37293	Aotus nancymaae	354	PF00193	160..253,267..350
A0A2K5EZX1	Sushi domain-containing protein	37293	Aotus nancymaae	629	PF00193	40..133
A0A2K5F397	Hyaluronan and proteoglycan link protein 2	37293	Aotus nancymaae	331	PF00193	150..232,246..328
A0A2K5F3A6	Hyaluronan and proteoglycan link protein 2	37293	Aotus nancymaae	341	PF00193	149..242,256..338
A0A2K5HP51	Stabilin 1	336983	Colobus angolensis palliatus	2568	PF00193	2206..2298
A0A2K5I0P6	Hyaluronan and proteoglycan link protein 2	336983	Colobus angolensis palliatus	340	PF00193	148..241,255..337
A0A2K5I2C2	Hyaluronan and proteoglycan link protein 1	336983	Colobus angolensis palliatus	354	PF00193	160..253,267..350
A0A2K5I3F0	Hyaluronan and proteoglycan link protein 3	336983	Colobus angolensis palliatus	422	PF00193	228..322,330..419
A0A2K5I3F5	Hyaluronan and proteoglycan link protein 3	336983	Colobus angolensis palliatus	360	PF00193	166..260,268..357
A0A2K5IHM1	Neurocan	336983	Colobus angolensis palliatus	1320	PF00193	160..254,261..356
A0A2K5IIH6	Brevican core protein	336983	Colobus angolensis palliatus	911	PF00193	157..251,263..353
A0A2K5ILZ7	Versican core protein	336983	Colobus angolensis palliatus	3397	PF00193	150..244,252..346
A0A2K5IM39	Versican core protein	336983	Colobus angolensis palliatus	1642	PF00193	150..244,252..346
A0A2K5IME0	Versican core protein	336983	Colobus angolensis palliatus	655	PF00193	150..244,252..346
A0A2K5IMK5	Versican core protein	336983	Colobus angolensis palliatus	2410	PF00193	150..244,252..346
A0A2K5IRS8	Hyaluronan and proteoglycan link protein 4	336983	Colobus angolensis palliatus	402	PF00193	163..267,275..364
A0A2K5IWY9	Stabilin 2	336983	Colobus angolensis palliatus	2550	PF00193	2197..2289
A0A2K5JAI6	Link domain-containing protein	336983	Colobus angolensis palliatus	321	PF00193	44..129
A0A2K5JNP9	CD44 antigen	336983	Colobus angolensis palliatus	493	PF00193	32..119
A0A2K5JNQ2	CD44 antigen	336983	Colobus angolensis palliatus	699	PF00193	32..119
A0A2K5JNS0	CD44 antigen	336983	Colobus angolensis palliatus	429	PF00193	32..119
A0A2K5JNS6	CD44 antigen	336983	Colobus angolensis palliatus	340	PF00193	32..119
A0A2K5JNT2	CD44 antigen	336983	Colobus angolensis palliatus	361	PF00193	32..119
A0A2K5JNU3	CD44 antigen	336983	Colobus angolensis palliatus	742	PF00193	32..119
A0A2K5JNX4	CD44 antigen	336983	Colobus angolensis palliatus	355	PF00193	32..113
A0A2K5JP03	CD44 antigen	336983	Colobus angolensis palliatus	206	PF00193	32..102
A0A2K5K5I8	Aggrecan	336983	Colobus angolensis palliatus	2068	PF00193	154..247,254..349,478..572,580..674
A0A2K5K5L1	Aggrecan core protein	336983	Colobus angolensis palliatus	2129	PF00193	154..247,254..349,478..572,580..674
A0A2K5K5L2	Aggrecan core protein	336983	Colobus angolensis palliatus	2167	PF00193	154..247,254..349,478..572,580..674
A0A2K5K5L7	Aggrecan	336983	Colobus angolensis palliatus	718	PF00193	154..247,254..349,478..572,580..674
A0A2K5K9T9	TNF alpha induced protein 6	336983	Colobus angolensis palliatus	277	PF00193	36..128
A0A2K5KMR0	Link domain-containing protein	9531	Cercocebus atys	321	PF00193	44..129
A0A2K5KN33	Hyaluronan and proteoglycan link protein 3	9531	Cercocebus atys	422	PF00193	228..322,330..419
A0A2K5KN38	Hyaluronan and proteoglycan link protein 3	9531	Cercocebus atys	360	PF00193	166..260,268..357
A0A2K5KQV0	Brevican core protein	9531	Cercocebus atys	917	PF00193	157..251,263..353
A0A2K5KQW7	Brevican core protein	9531	Cercocebus atys	962	PF00193	202..296,308..398
A0A2K5KTG6	Stabilin 1	9531	Cercocebus atys	2568	PF00193	2206..2298
A0A2K5KTJ6	Stabilin 1	9531	Cercocebus atys	2553	PF00193	2191..2283
A0A2K5LA41	Aggrecan core protein	9531	Cercocebus atys	2176	PF00193	154..247,254..349,478..572,580..674
A0A2K5LA51	Aggrecan	9531	Cercocebus atys	2115	PF00193	154..247,254..349,478..572,580..674
A0A2K5LA53	Aggrecan core protein	9531	Cercocebus atys	2231	PF00193	154..247,254..349,478..572,580..674
A0A2K5LA74	Aggrecan	9531	Cercocebus atys	718	PF00193	154..247,254..349,478..572,580..674
A0A2K5LDJ1	Hyaluronan and proteoglycan link protein 2	9531	Cercocebus atys	340	PF00193	148..241,255..337
A0A2K5LZN3	Neurocan	9531	Cercocebus atys	1320	PF00193	160..254,261..356
A0A2K5M0T1	Hyaluronan and proteoglycan link protein 4	9531	Cercocebus atys	402	PF00193	163..267,275..364
A0A2K5M5F5	Versican core protein	9531	Cercocebus atys	3396	PF00193	150..244,252..346
A0A2K5M5G2	Versican core protein	9531	Cercocebus atys	655	PF00193	150..244,252..346
A0A2K5M5G9	Versican core protein	9531	Cercocebus atys	2410	PF00193	150..244,252..346
A0A2K5M5H2	Versican core protein	9531	Cercocebus atys	1641	PF00193	150..244,252..346
A0A2K5MWI9	Hyaluronan and proteoglycan link protein 1	9531	Cercocebus atys	354	PF00193	160..253,267..350
A0A2K5N153	CD44 antigen	9531	Cercocebus atys	700	PF00193	32..119
A0A2K5N168	CD44 antigen	9531	Cercocebus atys	493	PF00193	32..119
A0A2K5N175	CD44 antigen	9531	Cercocebus atys	429	PF00193	32..119
A0A2K5N179	CD44 antigen	9531	Cercocebus atys	355	PF00193	32..113
A0A2K5N1A6	CD44 antigen	9531	Cercocebus atys	632	PF00193	32..119
A0A2K5N1B0	CD44 antigen	9531	Cercocebus atys	699	PF00193	32..119
A0A2K5N1C0	CD44 antigen	9531	Cercocebus atys	206	PF00193	32..102
A0A2K5N1P0	CD44 antigen	9531	Cercocebus atys	742	PF00193	32..119
A0A2K5N1P4	CD44 antigen	9531	Cercocebus atys	361	PF00193	32..119
A0A2K5N1Q8	CD44 antigen	9531	Cercocebus atys	340	PF00193	32..119
A0A2K5NLW9	Sushi domain-containing protein	9531	Cercocebus atys	609	PF00193	40..133
A0A2K5NUC6	Tumor necrosis factor-inducible gene 6 protein	9531	Cercocebus atys	277	PF00193	36..128
A0A2K5NXE3	Stabilin 2	9531	Cercocebus atys	2532	PF00193	2179..2271
A0A2K5NXL6	Stabilin 2	9531	Cercocebus atys	2550	PF00193	2197..2289
A0A2K5PM14	Hyaluronan and proteoglycan link protein 2	2715852	Cebus imitator	341	PF00193	149..242,256..338
A0A2K5PQD4	Aggrecan	2715852	Cebus imitator	2052	PF00193	153..247,254..349,478..572,580..674
A0A2K5PQD9	Aggrecan	2715852	Cebus imitator	694	PF00193	153..247,254..349,478..572,580..674
A0A2K5PQE0	Aggrecan core protein	2715852	Cebus imitator	2151	PF00193	153..247,254..349,478..572,580..674
A0A2K5PQG2	Aggrecan core protein	2715852	Cebus imitator	2113	PF00193	153..247,254..349,478..572,580..674
A0A2K5PZL8	Tumor necrosis factor-inducible gene 6 protein	2715852	Cebus imitator	277	PF00193	36..128
A0A2K5Q5N9	Hyaluronan and proteoglycan link protein 1	2715852	Cebus imitator	354	PF00193	160..253,267..350
A0A2K5Q7W3	Sushi domain-containing protein	2715852	Cebus imitator	629	PF00193	40..133
A0A2K5QD49	Stabilin 2	2715852	Cebus imitator	2548	PF00193	2195..2287
A0A2K5QLK0	Versican core protein	2715852	Cebus imitator	3397	PF00193	150..244,252..346
A0A2K5QLK8	Versican core protein	2715852	Cebus imitator	2412	PF00193	150..244,252..346
A0A2K5QLL2	Versican core protein	2715852	Cebus imitator	1640	PF00193	150..244,252..346
A0A2K5QLM0	Versican core protein	2715852	Cebus imitator	655	PF00193	150..244,252..346
A0A2K5QW96	CD44 antigen	2715852	Cebus imitator	362	PF00193	32..119
A0A2K5QWA2	CD44 antigen	2715852	Cebus imitator	494	PF00193	32..119
A0A2K5QWB6	CD44 antigen	2715852	Cebus imitator	430	PF00193	32..119
A0A2K5QWJ6	CD44 antigen	2715852	Cebus imitator	341	PF00193	32..119
A0A2K5QWK2	CD44 antigen	2715852	Cebus imitator	734	PF00193	32..119
A0A2K5QWK3	CD44 antigen	2715852	Cebus imitator	206	PF00193	32..102
A0A2K5QWL2	Link domain-containing protein	2715852	Cebus imitator	139	PF00193	32..79
A0A2K5QWN3	CD44 antigen	2715852	Cebus imitator	692	PF00193	32..119
A0A2K5R8A2	Neurocan	2715852	Cebus imitator	1185	PF00193	26..120,127..222
A0A2K5R9Z2	Hyaluronan and proteoglycan link protein 4	2715852	Cebus imitator	402	PF00193	163..267,275..364
A0A2K5RFD3	Stabilin 1	2715852	Cebus imitator	2571	PF00193	2208..2300
A0A2K5RN08	Hyaluronan and proteoglycan link protein 3	2715852	Cebus imitator	365	PF00193	171..265,272..362
A0A2K5RN42	Hyaluronan and proteoglycan link protein 3	2715852	Cebus imitator	427	PF00193	233..327,334..424
A0A2K5RYP4	Link domain-containing protein	2715852	Cebus imitator	320	PF00193	44..129
A0A2K5SE44	Brevican core protein	2715852	Cebus imitator	911	PF00193	157..251,263..353
A0A2K5UB17	Brevican core protein	9541	Macaca fascicularis	917	PF00193	157..251,263..353
A0A2K5UIA3	Aggrecan core protein	9541	Macaca fascicularis	2247	PF00193	154..247,254..349,478..572,580..674
A0A2K5UIB2	Aggrecan core protein	9541	Macaca fascicularis	2209	PF00193	154..247,254..349,478..572,580..674
A0A2K5UIE9	Aggrecan core protein	9541	Macaca fascicularis	2247	PF00193	154..247,254..349,478..572,580..674
A0A2K5UMZ9	Hyaluronan and proteoglycan link protein 4	9541	Macaca fascicularis	492	PF00193	163..267,275..364
A0A2K5UW88	Link domain-containing protein	9541	Macaca fascicularis	321	PF00193	44..129
A0A2K5UWG3	Link domain-containing protein	9541	Macaca fascicularis	321	PF00193	44..129
A0A2K5V3Q2	Versican core protein	9541	Macaca fascicularis	2411	PF00193	150..244,252..346
A0A2K5V3R5	Versican core protein	9541	Macaca fascicularis	1642	PF00193	150..244,252..346
A0A2K5V3U3	Versican core protein	9541	Macaca fascicularis	3398	PF00193	150..244,252..346
A0A2K5V3X1	Versican core protein	9541	Macaca fascicularis	629	PF00193	150..244,252..346
A0A2K5V7L9	Sushi domain-containing protein 5	9541	Macaca fascicularis	629	PF00193	40..133
A0A2K5VFA9	Hyaluronan and proteoglycan link protein 1	9541	Macaca fascicularis	354	PF00193	160..253,267..350
A0A2K5VGK7	Neurocan core protein	9541	Macaca fascicularis	1318	PF00193	160..254,261..354
A0A2K5VIV5	CD44 antigen	9541	Macaca fascicularis	429	PF00193	32..119
A0A2K5VJ78	CD44 antigen	9541	Macaca fascicularis	438	PF00193	32..119
A0A2K5VJ79	CD44 antigen	9541	Macaca fascicularis	580	PF00193	32..119
A0A2K5VJD6	CD44 antigen	9541	Macaca fascicularis	463	PF00193	32..119
A0A2K5VJE0	CD44 antigen	9541	Macaca fascicularis	743	PF00193	32..119
A0A2K5VJE7	CD44 antigen	9541	Macaca fascicularis	699	PF00193	32..119
A0A2K5VJI9	CD44 antigen	9541	Macaca fascicularis	615	PF00193	32..119
A0A2K5VS17	Stabilin-1	9541	Macaca fascicularis	2575	PF00193	2206..2298
A0A2K5VS84	Stabilin-1	9541	Macaca fascicularis	2568	PF00193	2206..2298
A0A2K5WER6	Hyaluronan and proteoglycan link protein 2	9541	Macaca fascicularis	340	PF00193	148..241,255..337
A0A2K5WGP1	Stabilin-2	9541	Macaca fascicularis	2531	PF00193	2178..2270
A0A2K5WGV1	Stabilin 2	9541	Macaca fascicularis	2551	PF00193	2198..2290
A0A2K5X2I6	Hyaluronan and proteoglycan link protein 3	9541	Macaca fascicularis	409	PF00193	227..309,317..406
A0A2K5X326	Hyaluronan and proteoglycan link protein 3	9541	Macaca fascicularis	348	PF00193	166..248,256..345
A0A2K5Y991	Hyaluronan and proteoglycan link protein 3	9568	Mandrillus leucophaeus	360	PF00193	166..260,268..357
A0A2K5Y992	Hyaluronan and proteoglycan link protein 3	9568	Mandrillus leucophaeus	421	PF00193	227..321,329..418
A0A2K5YB29	Hyaluronan and proteoglycan link protein 1	9568	Mandrillus leucophaeus	354	PF00193	160..253,267..350
A0A2K5YCB3	Sushi domain-containing protein	9568	Mandrillus leucophaeus	629	PF00193	40..133
A0A2K5YGZ7	Hyaluronan and proteoglycan link protein 2	9568	Mandrillus leucophaeus	340	PF00193	148..241,255..337
A0A2K5YYX4	Stabilin 1	9568	Mandrillus leucophaeus	2568	PF00193	2206..2298
A0A2K5YYX6	Stabilin 1	9568	Mandrillus leucophaeus	2572	PF00193	2210..2302
A0A2K5Z3Y0	Link domain-containing protein	9568	Mandrillus leucophaeus	321	PF00193	44..129
A0A2K5Z4X9	Versican core protein	9568	Mandrillus leucophaeus	2410	PF00193	150..244,252..346
A0A2K5Z4Y4	Versican core protein	9568	Mandrillus leucophaeus	1642	PF00193	150..244,252..346
A0A2K5Z513	Versican core protein	9568	Mandrillus leucophaeus	3397	PF00193	150..244,252..346
A0A2K5Z533	Versican core protein	9568	Mandrillus leucophaeus	655	PF00193	150..244,252..346
A0A2K5Z6W6	Neurocan	9568	Mandrillus leucophaeus	1313	PF00193	160..254,261..356
A0A2K5ZCF9	CD44 antigen	9568	Mandrillus leucophaeus	699	PF00193	32..119
A0A2K5ZCG3	CD44 antigen	9568	Mandrillus leucophaeus	429	PF00193	32..119
A0A2K5ZCH3	CD44 antigen	9568	Mandrillus leucophaeus	340	PF00193	32..119
A0A2K5ZCM2	CD44 antigen	9568	Mandrillus leucophaeus	83	PF00193	32..79
A0A2K5ZCM5	CD44 antigen	9568	Mandrillus leucophaeus	742	PF00193	32..119
A0A2K5ZCN2	CD44 antigen	9568	Mandrillus leucophaeus	206	PF00193	32..102
A0A2K5ZCN4	CD44 antigen	9568	Mandrillus leucophaeus	493	PF00193	32..119
A0A2K5ZCN5	CD44 antigen	9568	Mandrillus leucophaeus	355	PF00193	32..113
A0A2K5ZCN8	CD44 antigen	9568	Mandrillus leucophaeus	361	PF00193	32..119
A0A2K5ZG23	Stabilin 2	9568	Mandrillus leucophaeus	2551	PF00193	2198..2290
A0A2K5ZTS8	TNF alpha induced protein 6	9568	Mandrillus leucophaeus	277	PF00193	36..128
A0A2K5ZTT2	Tumor necrosis factor-inducible gene 6 protein	9568	Mandrillus leucophaeus	253	PF00193	36..128
A0A2K6AGV6	Aggrecan	9568	Mandrillus leucophaeus	1962	PF00193	154..247,254..349,478..572,580..674
A0A2K6AGV8	Aggrecan core protein	9568	Mandrillus leucophaeus	2078	PF00193	154..247,254..349,478..572,580..674
A0A2K6AGY5	Aggrecan core protein	9568	Mandrillus leucophaeus	2023	PF00193	154..247,254..349,478..572,580..674
A0A2K6AGZ7	Aggrecan	9568	Mandrillus leucophaeus	718	PF00193	154..247,254..349,478..572,580..674
A0A2K6AI12	Hyaluronan and proteoglycan link protein 4	9568	Mandrillus leucophaeus	438	PF00193	199..303,311..400
A0A2K6AL22	Brevican core protein	9568	Mandrillus leucophaeus	911	PF00193	157..251,263..353
A0A2K6AQ64	TNF alpha induced protein 6	9545	Macaca nemestrina	277	PF00193	36..128
A0A2K6AVJ4	Brevican core protein	9545	Macaca nemestrina	962	PF00193	202..296,308..398
A0A2K6AVJ7	Brevican core protein	9545	Macaca nemestrina	917	PF00193	157..251,263..353
A0A2K6AYK7	Link domain-containing protein	9545	Macaca nemestrina	321	PF00193	44..129
A0A2K6B296	CD44 antigen	9545	Macaca nemestrina	537	PF00193	32..119
A0A2K6B2A6	CD44 antigen	9545	Macaca nemestrina	493	PF00193	32..119
A0A2K6B2C8	CD44 antigen	9545	Macaca nemestrina	361	PF00193	32..119
A0A2K6B2E5	CD44 antigen	9545	Macaca nemestrina	429	PF00193	32..119
A0A2K6B2H9	CD44 antigen	9545	Macaca nemestrina	742	PF00193	32..119
A0A2K6B2I6	CD44 antigen	9545	Macaca nemestrina	340	PF00193	32..119
A0A2K6B2J5	CD44 antigen	9545	Macaca nemestrina	699	PF00193	32..119
A0A2K6B2K0	CD44 antigen	9545	Macaca nemestrina	355	PF00193	32..113
A0A2K6B2M7	CD44 antigen	9545	Macaca nemestrina	206	PF00193	32..102
A0A2K6BF53	Hyaluronan and proteoglycan link protein 3	9545	Macaca nemestrina	422	PF00193	228..322,330..419
A0A2K6BF73	Hyaluronan and proteoglycan link protein 3	9545	Macaca nemestrina	360	PF00193	166..260,268..357
A0A2K6BGI6	Neurocan	9545	Macaca nemestrina	1259	PF00193	160..254,261..356
A0A2K6BGL1	Neurocan	9545	Macaca nemestrina	1320	PF00193	160..254,261..356
A0A2K6BJW3	Hyaluronan and proteoglycan link protein 1	9545	Macaca nemestrina	354	PF00193	160..253,267..350
A0A2K6C9F0	Aggrecan core protein	9545	Macaca nemestrina	2214	PF00193	154..247,254..349,478..572,580..674
A0A2K6C9F4	Aggrecan core protein	9545	Macaca nemestrina	2176	PF00193	154..247,254..349,478..572,580..674
A0A2K6C9I8	Aggrecan	9545	Macaca nemestrina	718	PF00193	154..247,254..349,478..572,580..674
A0A2K6C9I9	Aggrecan	9545	Macaca nemestrina	2042	PF00193	154..247,254..349,478..572,580..674
A0A2K6CF38	Hyaluronan and proteoglycan link protein 4	9545	Macaca nemestrina	402	PF00193	163..267,275..364
A0A2K6CPG3	Hyaluronan and proteoglycan link protein 2	9545	Macaca nemestrina	340	PF00193	148..241,255..337
A0A2K6CTE3	Versican core protein	9545	Macaca nemestrina	1642	PF00193	150..244,252..346
A0A2K6CTF1	Versican core protein	9545	Macaca nemestrina	3398	PF00193	150..244,252..346
A0A2K6CTF7	Versican core protein	9545	Macaca nemestrina	2411	PF00193	150..244,252..346
A0A2K6CTN8	Versican core protein	9545	Macaca nemestrina	655	PF00193	150..244,252..346
A0A2K6D965	Stabilin 1	9545	Macaca nemestrina	2557	PF00193	2195..2287
A0A2K6D969	Stabilin 1	9545	Macaca nemestrina	2568	PF00193	2206..2298
A0A2K6DIT1	Sushi domain-containing protein	9545	Macaca nemestrina	629	PF00193	40..133
A0A2K6DMG5	Stabilin 2	9545	Macaca nemestrina	2519	PF00193	2166..2258
A0A2K6ET48	Stabilin 1	379532	Propithecus coquereli	2566	PF00193	2203..2295
A0A2K6F0U9	Neurocan	379532	Propithecus coquereli	1310	PF00193	160..254,261..356
A0A2K6FAA0	Aggrecan	379532	Propithecus coquereli	712	PF00193	154..247,254..349,483..577,584..679
A0A2K6FDQ4	Hyaluronan and proteoglycan link protein 3	379532	Propithecus coquereli	357	PF00193	163..257,265..354
A0A2K6FFA3	TNF alpha induced protein 6	379532	Propithecus coquereli	262	PF00193	36..128
A0A2K6FQW9	Stabilin 2	379532	Propithecus coquereli	2418	PF00193	2065..2157
A0A2K6FUD2	Hyaluronan and proteoglycan link protein 2	379532	Propithecus coquereli	341	PF00193	149..242,256..338
A0A2K6G6G3	Sushi domain-containing protein	379532	Propithecus coquereli	630	PF00193	40..133
A0A2K6G6T0	Hyaluronan and proteoglycan link protein 1	379532	Propithecus coquereli	354	PF00193	160..253,267..350
A0A2K6G922	Brevican core protein	379532	Propithecus coquereli	912	PF00193	157..251,265..353
A0A2K6G9W5	Hyaluronan and proteoglycan link protein 4	379532	Propithecus coquereli	456	PF00193	217..321,329..418
A0A2K6GL60	CD44 antigen	379532	Propithecus coquereli	364	PF00193	32..119
A0A2K6GL68	CD44 antigen	379532	Propithecus coquereli	206	PF00193	32..102
A0A2K6GL70	CD44 antigen	379532	Propithecus coquereli	140	PF00193	32..84
A0A2K6GL80	CD44 antigen	379532	Propithecus coquereli	497	PF00193	32..119
A0A2K6GL90	CD44 antigen	379532	Propithecus coquereli	703	PF00193	32..119
A0A2K6GL95	CD44 antigen	379532	Propithecus coquereli	342	PF00193	32..119
A0A2K6GL96	CD44 antigen	379532	Propithecus coquereli	433	PF00193	32..119
A0A2K6GLA2	CD44 antigen	379532	Propithecus coquereli	746	PF00193	32..119
A0A2K6GZB1	Versican core protein	379532	Propithecus coquereli	1616	PF00193	150..244,251..346
A0A2K6GZB4	Versican core protein	379532	Propithecus coquereli	3374	PF00193	150..244,251..346
A0A2K6GZJ6	Versican core protein	379532	Propithecus coquereli	2413	PF00193	150..244,251..346
A0A2K6GZJ8	Versican core protein	379532	Propithecus coquereli	655	PF00193	150..244,251..346
A0A2K6KCK9	Stabilin 2	61621	Rhinopithecus bieti	2560	PF00193	2207..2299
A0A2K6KEC3	Hyaluronan and proteoglycan link protein 4	61621	Rhinopithecus bieti	402	PF00193	163..267,275..364
A0A2K6KEE3	Hyaluronan and proteoglycan link protein 4	61621	Rhinopithecus bieti	339	PF00193	163..267
A0A2K6KEE5	Neurocan	61621	Rhinopithecus bieti	1320	PF00193	160..254,261..356
A0A2K6KEE6	Hyaluronan and proteoglycan link protein 4	61621	Rhinopithecus bieti	412	PF00193	173..277,285..374
A0A2K6KEG6	Neurocan	61621	Rhinopithecus bieti	1281	PF00193	160..254,261..356
A0A2K6KUN6	Versican core protein	61621	Rhinopithecus bieti	2409	PF00193	149..243,251..345
A0A2K6KUP2	Versican core protein	61621	Rhinopithecus bieti	3396	PF00193	149..243,251..345
A0A2K6KUP9	Versican core protein	61621	Rhinopithecus bieti	1641	PF00193	149..243,251..345
A0A2K6KUQ2	Versican core protein	61621	Rhinopithecus bieti	654	PF00193	149..243,251..345
A0A2K6L0U9	Link domain-containing protein	61621	Rhinopithecus bieti	321	PF00193	44..129
A0A2K6LFF3	CD44 antigen	61621	Rhinopithecus bieti	742	PF00193	32..119
A0A2K6LFG1	CD44 antigen	61621	Rhinopithecus bieti	429	PF00193	32..119
A0A2K6LFG4	CD44 antigen	61621	Rhinopithecus bieti	699	PF00193	32..119
A0A2K6LFG6	CD44 antigen	61621	Rhinopithecus bieti	340	PF00193	32..119
A0A2K6LFG9	CD44 antigen	61621	Rhinopithecus bieti	355	PF00193	32..113
A0A2K6LFH0	CD44 antigen	61621	Rhinopithecus bieti	361	PF00193	32..119
A0A2K6LFH1	CD44 antigen	61621	Rhinopithecus bieti	206	PF00193	32..102
A0A2K6LFI3	CD44 antigen	61621	Rhinopithecus bieti	493	PF00193	32..119
A0A2K6LNE5	Hyaluronan and proteoglycan link protein 3	61621	Rhinopithecus bieti	360	PF00193	166..260,268..357
A0A2K6LNH9	Hyaluronan and proteoglycan link protein 3	61621	Rhinopithecus bieti	420	PF00193	226..320,328..417
A0A2K6M328	Stabilin 1	61621	Rhinopithecus bieti	2523	PF00193	2161..2253
A0A2K6M329	Stabilin 1	61621	Rhinopithecus bieti	2537	PF00193	2215..2267
A0A2K6MGB9	Sushi domain-containing protein	61621	Rhinopithecus bieti	629	PF00193	40..133
A0A2K6MLX9	Tumor necrosis factor-inducible gene 6 protein	61621	Rhinopithecus bieti	226	PF00193	36..128
A0A2K6MVU6	Aggrecan core protein	61621	Rhinopithecus bieti	2054	PF00193	154..247,254..349,478..572,580..674
A0A2K6MVV2	Aggrecan core protein	61621	Rhinopithecus bieti	2016	PF00193	154..247,254..349,478..572,580..674
A0A2K6MVW2	Aggrecan	61621	Rhinopithecus bieti	1955	PF00193	154..247,254..349,478..572,580..674
A0A2K6MVX2	Aggrecan	61621	Rhinopithecus bieti	718	PF00193	154..247,254..349,478..572,580..674
A0A2K6NLD6	Stabilin 2	61622	Rhinopithecus roxellana	2550	PF00193	2197..2289
A0A2K6NLE6	Stabilin 2	61622	Rhinopithecus roxellana	2522	PF00193	2169..2261
A0A2K6NXN9	Versican core protein	61622	Rhinopithecus roxellana	1642	PF00193	150..244,252..346
A0A2K6NXP0	Versican core protein	61622	Rhinopithecus roxellana	629	PF00193	150..244,252..346
A0A2K6NXP3	Versican core protein	61622	Rhinopithecus roxellana	3397	PF00193	150..244,252..346
A0A2K6NXP4	Versican core protein	61622	Rhinopithecus roxellana	2410	PF00193	150..244,252..346
A0A2K6P1T5	Hyaluronan and proteoglycan link protein 4	61622	Rhinopithecus roxellana	402	PF00193	163..267,275..364
A0A2K6PIM0	Stabilin 1	61622	Rhinopithecus roxellana	2568	PF00193	2206..2298
A0A2K6PJF2	Hyaluronan and proteoglycan link protein 3	61622	Rhinopithecus roxellana	422	PF00193	228..322,330..419
A0A2K6PJL8	Hyaluronan and proteoglycan link protein 3	61622	Rhinopithecus roxellana	309	PF00193	115..209,217..306
A0A2K6Q889	Hyaluronan and proteoglycan link protein 1	61622	Rhinopithecus roxellana	354	PF00193	160..253,267..350
A0A2K6Q9H4	Sushi domain containing 5	61622	Rhinopithecus roxellana	629	PF00193	40..133
A0A2K6QHA3	Neurocan	61622	Rhinopithecus roxellana	1320	PF00193	160..254,261..356
A0A2K6QN38	Aggrecan	61622	Rhinopithecus roxellana	2089	PF00193	154..247,254..349,478..572,580..674
A0A2K6QN76	Aggrecan core protein	61622	Rhinopithecus roxellana	2150	PF00193	154..247,254..349,478..572,580..674
A0A2K6QN90	Aggrecan	61622	Rhinopithecus roxellana	718	PF00193	154..247,254..349,478..572,580..674
A0A2K6QN96	Aggrecan core protein	61622	Rhinopithecus roxellana	2188	PF00193	154..247,254..349,478..572,580..674
A0A2K6QS97	Brevican core protein	61622	Rhinopithecus roxellana	911	PF00193	157..251,263..353
A0A2K6R1G1	CD44 antigen	61622	Rhinopithecus roxellana	699	PF00193	32..119
A0A2K6R1G3	CD44 antigen	61622	Rhinopithecus roxellana	742	PF00193	32..119
A0A2K6R1G5	CD44 antigen	61622	Rhinopithecus roxellana	493	PF00193	32..119
A0A2K6R1G8	CD44 antigen	61622	Rhinopithecus roxellana	361	PF00193	32..119
A0A2K6R1G9	CD44 antigen	61622	Rhinopithecus roxellana	355	PF00193	32..113
A0A2K6R1H1	CD44 antigen	61622	Rhinopithecus roxellana	580	PF00193	32..119
A0A2K6R1H5	CD44 antigen	61622	Rhinopithecus roxellana	206	PF00193	32..102
A0A2K6R1I9	CD44 antigen	61622	Rhinopithecus roxellana	429	PF00193	32..119
A0A2K6R1J1	CD44 antigen	61622	Rhinopithecus roxellana	340	PF00193	32..119
A0A2K6R1U2	TNF alpha induced protein 6	61622	Rhinopithecus roxellana	277	PF00193	36..128
A0A2K6R3P1	Hyaluronan and proteoglycan link protein 2	61622	Rhinopithecus roxellana	340	PF00193	148..241,255..337
A0A2K6RQB0	Link domain-containing protein	61622	Rhinopithecus roxellana	321	PF00193	44..129
A0A2K6RZ18	Hyaluronan and proteoglycan link protein 2	39432	Saimiri boliviensis boliviensis	341	PF00193	149..242,256..338
A0A2K6SAV5	Sushi domain containing 5	39432	Saimiri boliviensis boliviensis	760	PF00193	172..265
A0A2K6SG84	Hyaluronan and proteoglycan link protein 1	39432	Saimiri boliviensis boliviensis	354	PF00193	160..253,267..350
A0A2K6SJ02	Stabilin 2	39432	Saimiri boliviensis boliviensis	2550	PF00193	2197..2289
A0A2K6SJS6	CD44 antigen	39432	Saimiri boliviensis boliviensis	494	PF00193	32..119
A0A2K6SJT8	CD44 antigen	39432	Saimiri boliviensis boliviensis	362	PF00193	32..119
A0A2K6SJZ5	CD44 antigen	39432	Saimiri boliviensis boliviensis	700	PF00193	32..119
A0A2K6SJZ7	CD44 antigen	39432	Saimiri boliviensis boliviensis	614	PF00193	32..119
A0A2K6SK23	CD44 antigen	39432	Saimiri boliviensis boliviensis	727	PF00193	32..119
A0A2K6SK28	CD44 antigen	39432	Saimiri boliviensis boliviensis	430	PF00193	32..119
A0A2K6SK30	Link domain-containing protein	39432	Saimiri boliviensis boliviensis	139	PF00193	32..79
A0A2K6SK35	CD44 antigen	39432	Saimiri boliviensis boliviensis	341	PF00193	32..119
A0A2K6SK55	CD44 antigen	39432	Saimiri boliviensis boliviensis	206	PF00193	32..102
A0A2K6SZQ6	Link domain-containing protein	39432	Saimiri boliviensis boliviensis	324	PF00193	48..133
A0A2K6TD37	Hyaluronan and proteoglycan link protein 3	39432	Saimiri boliviensis boliviensis	360	PF00193	166..260,268..357
A0A2K6TD51	Hyaluronan and proteoglycan link protein 3	39432	Saimiri boliviensis boliviensis	407	PF00193	213..307,315..404
A0A2K6TRW0	Aggrecan core protein	39432	Saimiri boliviensis boliviensis	2058	PF00193	169..217,224..319,448..542,550..644
A0A2K6TRW7	Aggrecan	39432	Saimiri boliviensis boliviensis	1997	PF00193	169..217,224..319,448..542,550..644
A0A2K6TRX4	Aggrecan	39432	Saimiri boliviensis boliviensis	672	PF00193	169..217,224..319,448..542,550..644
A0A2K6TS34	Aggrecan core protein	39432	Saimiri boliviensis boliviensis	2096	PF00193	169..217,224..319,448..542,550..644
A0A2K6TX70	Hyaluronan and proteoglycan link protein 4	39432	Saimiri boliviensis boliviensis	327	PF00193	163..267,275..327
A0A2K6U8M7	Versican core protein	39432	Saimiri boliviensis boliviensis	3400	PF00193	150..244,252..346
A0A2K6U8P8	Versican core protein	39432	Saimiri boliviensis boliviensis	2412	PF00193	150..244,252..346
A0A2K6U8Q0	Versican core protein	39432	Saimiri boliviensis boliviensis	655	PF00193	150..244,252..346
A0A2K6U8Q3	Versican core protein	39432	Saimiri boliviensis boliviensis	1643	PF00193	150..244,252..346
A0A2K6UMS0	Stabilin 1	39432	Saimiri boliviensis boliviensis	2569	PF00193	2207..2299
A0A2K6UP32	Neurocan	39432	Saimiri boliviensis boliviensis	1317	PF00193	160..254,261..356
A0A2K6UYR9	TNF alpha induced protein 6	39432	Saimiri boliviensis boliviensis	265	PF00193	36..128
A0A2K6V2E9	Brevican core protein	39432	Saimiri boliviensis boliviensis	911	PF00193	157..251,263..353
A0A2M7DCY0	Link domain-containing protein	2014270	bacterium (Candidatus Gribaldobacteria) CG02_land_8_20_14_3_00_41_15	233	PF00193	71..150
A0A2M7VJ80	Link domain-containing protein	2014265	bacterium (Candidatus Gribaldobacteria) CG_4_10_14_0_2_um_filter_41_16	251	PF00193	71..150
A0A2P4S9E5	NCAN protein	9083	Bambusicola thoracicus	616	PF00193	144..238,257..352
A0A2P4SL48	Link domain-containing protein	9083	Bambusicola thoracicus	95	PF00193	7..91
A0A2P4SS40	Hyaluronan and proteoglycan link protein 2	9083	Bambusicola thoracicus	355	PF00193	133..227,269..352
A0A2P4SUE4	Link domain-containing protein	9083	Bambusicola thoracicus	219	PF00193	99..191
A0A2P4SUM8	PGCB protein	9083	Bambusicola thoracicus	949	PF00193	161..255,263..368
A0A2P4SUT1	Hyaluronan and proteoglycan link protein 4	9083	Bambusicola thoracicus	376	PF00193	166..259,267..356
A0A2P4SZS5	Link domain-containing protein	9083	Bambusicola thoracicus	338	PF00193	137..215
A0A2P4T010	Hyaluronan and proteoglycan link protein 1	9083	Bambusicola thoracicus	274	PF00193	130..224
A0A2P4T1P0	Hyaluronan and proteoglycan link protein 3	9083	Bambusicola thoracicus	328	PF00193	137..230,237..325
A0A2P4T4M3	Stabilin-1	9083	Bambusicola thoracicus	1017	PF00193	795..887
A0A2P4TE80	Aggrecan core protein	9083	Bambusicola thoracicus	2029	PF00193	149..243,250..346,520..565,585..632,639..734
A0A2P4TFM7	CD44 antigen	9083	Bambusicola thoracicus	245	PF00193	35..123
A0A2P4THA6	EGF-like domain-containing protein	9083	Bambusicola thoracicus	580	PF00193	218..310
A0A2R8MX51	Stabilin 1	9483	Callithrix jacchus	2522	PF00193	2159..2251
A0A2R8P1M3	Sushi domain containing 5	9483	Callithrix jacchus	628	PF00193	40..133
A0A2R8Q3K1	Versican core protein	7955	Danio rerio	635	PF00193	119..213,221..315
A0A2R8QLT6	Link domain-containing protein	7955	Danio rerio	355	PF00193	37..127
A0A2R8Z808	Neurocan	9597	Pan paniscus	1321	PF00193	160..254,262..356
A0A2R8ZHD0	Hyaluronan and proteoglycan link protein 4	9597	Pan paniscus	409	PF00193	176..274,282..371
A0A2R8ZKE8	Sushi domain-containing protein	9597	Pan paniscus	629	PF00193	40..133
A0A2R8ZPX8	Versican core protein	9597	Pan paniscus	2409	PF00193	150..244,252..346
A0A2R8ZPY0	Versican core protein	9597	Pan paniscus	3396	PF00193	150..244,252..346
A0A2R8ZPY3	Versican core protein	9597	Pan paniscus	655	PF00193	150..244,252..346
A0A2R8ZVS3	Versican core protein	9597	Pan paniscus	1642	PF00193	150..244,252..346
A0A2R9ACW6	TNF alpha induced protein 6	9597	Pan paniscus	277	PF00193	36..128
A0A2R9AH74	Hyaluronan and proteoglycan link protein 2	9597	Pan paniscus	340	PF00193	148..241,255..337
A0A2R9B7B7	Hyaluronan and proteoglycan link protein 3	9597	Pan paniscus	421	PF00193	227..321,329..418
A0A2R9B9J9	Hyaluronan and proteoglycan link protein 3	9597	Pan paniscus	360	PF00193	166..260,268..357
A0A2R9BLD6	Hyaluronan and proteoglycan link protein 1	9597	Pan paniscus	354	PF00193	160..253,267..350
A0A2R9BLQ0	Stabilin 1	9597	Pan paniscus	2557	PF00193	2208..2300
A0A2R9BPI7	Stabilin 1	9597	Pan paniscus	2570	PF00193	2208..2300
A0A2R9BQZ3	Aggrecan	9597	Pan paniscus	721	PF00193	154..247,254..349,478..572,580..674
A0A2R9BUF1	Aggrecan core protein	9597	Pan paniscus	2106	PF00193	154..247,254..349,478..572,580..674
A0A2R9BUG0	Aggrecan core protein	9597	Pan paniscus	2068	PF00193	154..247,254..349,478..572,580..674
A0A2R9BXM3	Brevican core protein	9597	Pan paniscus	907	PF00193	157..251,263..353
A0A2R9BYT0	Link domain-containing protein	9597	Pan paniscus	322	PF00193	44..129
A0A2R9C002	Aggrecan	9597	Pan paniscus	2007	PF00193	154..247,254..349,478..572,580..674
A0A2R9C1I2	Link domain-containing protein	9597	Pan paniscus	307	PF00193	44..129
A0A2R9CFZ7	Stabilin 2	9597	Pan paniscus	2551	PF00193	2198..2290
A0A2R9CJK6	CD44 antigen	9597	Pan paniscus	493	PF00193	32..119
A0A2R9CJL4	CD44 antigen	9597	Pan paniscus	699	PF00193	32..119
A0A2R9CJL8	Link domain-containing protein	9597	Pan paniscus	139	PF00193	32..79
A0A2R9CJM2	CD44 antigen	9597	Pan paniscus	340	PF00193	32..119
A0A2R9CJM4	CD44 antigen	9597	Pan paniscus	742	PF00193	32..119
A0A2R9CMA8	CD44 antigen	9597	Pan paniscus	429	PF00193	32..119
A0A2R9CMB3	CD44 antigen	9597	Pan paniscus	208	PF00193	32..109
A0A2R9CSB7	CD44 antigen	9597	Pan paniscus	361	PF00193	32..119
A0A2R9CSC9	Link domain-containing protein	9597	Pan paniscus	183	PF00193	9..79
A0A2S2N3R1	Link domain-containing protein	1833763	bird metagenome	106	PF00193	19..103
A0A2U3V055	Tumor necrosis factor-inducible gene 6 protein isoform X1	9739	Tursiops truncatus	277	PF00193	36..128
A0A2U3V1Y1	CD44 antigen	9739	Tursiops truncatus	429	PF00193	32..119
A0A2U3V221	CD44 antigen	9739	Tursiops truncatus	699	PF00193	32..119
A0A2U3V238	CD44 antigen	9739	Tursiops truncatus	742	PF00193	32..119
A0A2U3V239	CD44 antigen	9739	Tursiops truncatus	493	PF00193	32..119
A0A2U3V2F2	CD44 antigen	9739	Tursiops truncatus	363	PF00193	32..119
A0A2U3V6T5	Link domain-containing protein	9739	Tursiops truncatus	322	PF00193	41..129
A0A2U3VIF7	Link domain-containing protein	9708	Odobenus rosmarus divergens	325	PF00193	40..128
A0A2U3VSR5	Hyaluronan and proteoglycan link protein 3	9708	Odobenus rosmarus divergens	360	PF00193	166..260,267..357
A0A2U3W4D2	Hyaluronan and proteoglycan link protein 2	9708	Odobenus rosmarus divergens	340	PF00193	149..242,256..338
A0A2U3W4G6	Brevican core protein	9708	Odobenus rosmarus divergens	912	PF00193	157..251,264..353
A0A2U3W8Y3	Neurocan core protein	9708	Odobenus rosmarus divergens	1352	PF00193	164..258,265..360
A0A2U3W8Y5	Hyaluronan and proteoglycan link protein 4	9708	Odobenus rosmarus divergens	403	PF00193	163..268,276..365
A0A2U3WB93	Versican core protein	9708	Odobenus rosmarus divergens	3400	PF00193	150..244,252..346
A0A2U3WB95	Versican core protein	9708	Odobenus rosmarus divergens	2400	PF00193	150..244,252..346
A0A2U3WB99	Versican core protein	9708	Odobenus rosmarus divergens	655	PF00193	150..244,252..346
A0A2U3WBA2	Versican core protein	9708	Odobenus rosmarus divergens	1655	PF00193	150..244,252..346
A0A2U3WBA5	Hyaluronan and proteoglycan link protein 1	9708	Odobenus rosmarus divergens	354	PF00193	160..253,267..350
A0A2U3WCC7	CD44 antigen	9708	Odobenus rosmarus divergens	363	PF00193	32..119
A0A2U3WJL8	Sushi domain-containing protein 5	9708	Odobenus rosmarus divergens	623	PF00193	33..126
A0A2U3WQW7	Stabilin-1	9708	Odobenus rosmarus divergens	2572	PF00193	2209..2301
A0A2U3WXL4	Stabilin-2	9708	Odobenus rosmarus divergens	1875	PF00193	1523..1615
A0A2U3X066	Tumor necrosis factor-inducible gene 6 protein	9708	Odobenus rosmarus divergens	277	PF00193	36..128
A0A2U3XB74	Link domain-containing protein	9713	Leptonychotes weddellii	325	PF00193	40..128
A0A2U3XP89	Hyaluronan and proteoglycan link protein 3	9713	Leptonychotes weddellii	360	PF00193	166..260,267..357
A0A2U3XRY0	Hyaluronan and proteoglycan link protein 1	9713	Leptonychotes weddellii	354	PF00193	160..253,267..350
A0A2U3XSK4	Tumor necrosis factor-inducible gene 6 protein isoform X1	9713	Leptonychotes weddellii	277	PF00193	36..128
A0A2U3XZD6	Hyaluronan and proteoglycan link protein 2	9713	Leptonychotes weddellii	340	PF00193	149..242,256..338
A0A2U3Y979	Stabilin-2	9713	Leptonychotes weddellii	345	PF00193	126..218
A0A2U3YKR2	Brevican core protein	9713	Leptonychotes weddellii	912	PF00193	157..251,265..353
A0A2U3YLN2	Hyaluronan and proteoglycan link protein 4	9713	Leptonychotes weddellii	403	PF00193	163..268,276..365
A0A2U4C9U1	Sushi domain-containing protein 5	9739	Tursiops truncatus	623	PF00193	33..126
A0A2U4CDF6	CD44 antigen	9739	Tursiops truncatus	703	PF00193	32..119
A0A2U4CDF7	CD44 antigen	9739	Tursiops truncatus	734	PF00193	32..119
A0A2U4CDG0	CD44 antigen	9739	Tursiops truncatus	646	PF00193	32..119
A0A2U4CDG2	CD44 antigen	9739	Tursiops truncatus	676	PF00193	32..119
A0A2U4CDG3	CD44 antigen	9739	Tursiops truncatus	698	PF00193	32..119
A0A2U4CDG5	CD44 antigen	9739	Tursiops truncatus	712	PF00193	32..119
A0A2U4CDG7	CD44 antigen	9739	Tursiops truncatus	537	PF00193	32..119
A0A2U4CDG9	CD44 antigen	9739	Tursiops truncatus	741	PF00193	32..119
A0A2U4CDH0	CD44 antigen	9739	Tursiops truncatus	657	PF00193	32..119
A0A2U4CDH5	CD44 antigen	9739	Tursiops truncatus	691	PF00193	32..119
A0A2U4CF27	Link domain-containing protein	9739	Tursiops truncatus	301	PF00193	20..108
A0A2U4CR19	Stabilin-2	9739	Tursiops truncatus	2549	PF00193	2197..2289
A0A2U9B387	Putative stabilin-2-like	52904	Scophthalmus maximus	2516	PF00193	2130..2222
A0A2U9B9Z4	Hyaluronan and proteoglycan link protein 1	52904	Scophthalmus maximus	298	PF00193	160..252
A0A2U9BB90	Putative aggrecan core protein-like	52904	Scophthalmus maximus	1674	PF00193	223..316,324..418,522..616,623..718
A0A2U9BBR3	Putative hyaluronan and proteoglycan link protein 3-like	52904	Scophthalmus maximus	362	PF00193	167..261,269..357
A0A2U9BEQ9	Putative stabilin-1	52904	Scophthalmus maximus	2103	PF00193	1747..1839
A0A2U9BJK8	Putative neurocan core protein-like	52904	Scophthalmus maximus	1312	PF00193	251..345,352..444
A0A2U9BTJ5	Versican core protein	52904	Scophthalmus maximus	5058	PF00193	574..668,676..770
A0A2U9BTQ5	Putative hyaluronan and proteoglycan link protein 1	52904	Scophthalmus maximus	342	PF00193	147..241,256..338
A0A2U9BUR7	Putative aggrecan core protein	52904	Scophthalmus maximus	1200	PF00193	155..248,256..350,438..532,540..634
A0A2U9BUS7	Putative hyaluronan and proteoglycan link protein 3	52904	Scophthalmus maximus	333	PF00193	143..236,244..332
A0A2U9BWL2	Link domain-containing protein	52904	Scophthalmus maximus	221	PF00193	1..62
A0A2U9BZ38	CD44 antigen	52904	Scophthalmus maximus	393	PF00193	32..122
A0A2U9C3I4	Putative neurocan core protein	52904	Scophthalmus maximus	1615	PF00193	350..444,451..546
A0A2U9C3J3	Putative hyaluronan and proteoglycan link protein 4	52904	Scophthalmus maximus	409	PF00193	181..274,282..371
A0A2U9CAK9	Putative tumor necrosis factor-inducible 6 protein	52904	Scophthalmus maximus	257	PF00193	38..130
A0A2U9CGJ0	Putative brevican core protein-like isoform 2	52904	Scophthalmus maximus	1323	PF00193	214..308,315..410
A0A2U9CGJ1	Putative brevican core protein-like	52904	Scophthalmus maximus	1299	PF00193	214..308,315..410
A0A2U9CJ42	Hyaluronan and proteoglycan link protein 2	52904	Scophthalmus maximus	363	PF00193	173..266,280..362
A0A2U9CYI7	Putative sushi domain-containing protein 5	52904	Scophthalmus maximus	830	PF00193	32..122
A0A2U9CZI0	Large ribosomal subunit protein uL24m	52904	Scophthalmus maximus	1939	PF00193	604..698,712..800
A0A2Y9D6H2	Stabilin-1	127582	Trichechus manatus latirostris	2571	PF00193	2208..2300
A0A2Y9D8X1	Link domain-containing protein	127582	Trichechus manatus latirostris	321	PF00193	46..130
A0A2Y9DAN6	LOW QUALITY PROTEIN: hyaluronan and proteoglycan link protein 3	127582	Trichechus manatus latirostris	408	PF00193	214..308,316..405
A0A2Y9DJM2	Tumor necrosis factor-inducible gene 6 protein	127582	Trichechus manatus latirostris	277	PF00193	36..128
A0A2Y9DZL6	Neurocan core protein	127582	Trichechus manatus latirostris	1285	PF00193	156..250,257..352
A0A2Y9DZV5	Hyaluronan and proteoglycan link protein 4	127582	Trichechus manatus latirostris	442	PF00193	236..338,346..435
A0A2Y9E7E4	Hyaluronan and proteoglycan link protein 2	127582	Trichechus manatus latirostris	341	PF00193	149..242,256..338
A0A2Y9E7V6	Versican core protein	127582	Trichechus manatus latirostris	3406	PF00193	151..245,253..347
A0A2Y9E8T1	Brevican core protein	127582	Trichechus manatus latirostris	909	PF00193	155..249,263..351
A0A2Y9E975	Versican core protein	127582	Trichechus manatus latirostris	2413	PF00193	151..245,253..347
A0A2Y9EQK2	Hyaluronan and proteoglycan link protein 1	9755	Physeter macrocephalus	354	PF00193	160..253,267..350
A0A2Y9EQU7	Versican core protein	9755	Physeter macrocephalus	2401	PF00193	151..245,253..347
A0A2Y9ER82	Versican core protein	9755	Physeter macrocephalus	3396	PF00193	151..245,253..347
A0A2Y9ESC4	Versican core protein	9755	Physeter macrocephalus	3270	PF00193	25..119,127..221
A0A2Y9EVK5	Stabilin-2	9755	Physeter macrocephalus	2549	PF00193	2197..2289
A0A2Y9EX28	Brevican core protein	9755	Physeter macrocephalus	672	PF00193	157..251,265..353
A0A2Y9F3F7	Tumor necrosis factor-inducible gene 6 protein isoform X3	9755	Physeter macrocephalus	247	PF00193	36..128
A0A2Y9F560	Tumor necrosis factor-inducible gene 6 protein isoform X1	9755	Physeter macrocephalus	277	PF00193	36..128
A0A2Y9F5N8	Hyaluronan and proteoglycan link protein 3 isoform X2	9755	Physeter macrocephalus	360	PF00193	166..260,267..357
A0A2Y9F738	Link domain-containing protein	9755	Physeter macrocephalus	322	PF00193	41..129
A0A2Y9F8N6	Hyaluronan and proteoglycan link protein 4	9755	Physeter macrocephalus	411	PF00193	172..276,284..373
A0A2Y9FS51	CD44 antigen	9755	Physeter macrocephalus	784	PF00193	32..119
A0A2Y9FS56	CD44 antigen	9755	Physeter macrocephalus	621	PF00193	32..119
A0A2Y9FS62	CD44 antigen	9755	Physeter macrocephalus	403	PF00193	32..119
A0A2Y9FS64	CD44 antigen	9755	Physeter macrocephalus	472	PF00193	32..119
A0A2Y9FS69	CD44 antigen	9755	Physeter macrocephalus	363	PF00193	32..119
A0A2Y9FS80	CD44 antigen	9755	Physeter macrocephalus	785	PF00193	32..119
A0A2Y9FS85	CD44 antigen	9755	Physeter macrocephalus	686	PF00193	32..119
A0A2Y9FS90	CD44 antigen	9755	Physeter macrocephalus	432	PF00193	32..119
A0A2Y9FU31	CD44 antigen	9755	Physeter macrocephalus	702	PF00193	32..119
A0A2Y9FUZ5	CD44 antigen	9755	Physeter macrocephalus	745	PF00193	32..119
A0A2Y9FV00	CD44 antigen	9755	Physeter macrocephalus	496	PF00193	32..119
A0A2Y9FV04	CD44 antigen	9755	Physeter macrocephalus	397	PF00193	32..119
A0A2Y9FZ43	Stabilin-2	127582	Trichechus manatus latirostris	2408	PF00193	2034..2126
A0A2Y9G134	Hyaluronan and proteoglycan link protein 1	127582	Trichechus manatus latirostris	354	PF00193	160..253,267..350
A0A2Y9G2G7	Sushi domain-containing protein 5	29088	Neomonachus schauinslandi	626	PF00193	33..126
A0A2Y9GAV2	Hyaluronan and proteoglycan link protein 3	29088	Neomonachus schauinslandi	360	PF00193	166..260,267..357
A0A2Y9GET5	Hyaluronan and proteoglycan link protein 2	29088	Neomonachus schauinslandi	340	PF00193	149..242,256..338
A0A2Y9GIE3	Hyaluronan and proteoglycan link protein 4	29088	Neomonachus schauinslandi	434	PF00193	194..299,307..396
A0A2Y9GLB2	Neurocan core protein	29088	Neomonachus schauinslandi	1346	PF00193	164..258,265..360
A0A2Y9GP31	CD44 antigen	29088	Neomonachus schauinslandi	785	PF00193	32..119
A0A2Y9GP35	CD44 antigen	29088	Neomonachus schauinslandi	755	PF00193	32..119
A0A2Y9GPA8	CD44 antigen	29088	Neomonachus schauinslandi	776	PF00193	32..119
A0A2Y9GPB9	CD44 antigen	29088	Neomonachus schauinslandi	539	PF00193	32..119
A0A2Y9GPF1	CD44 antigen	29088	Neomonachus schauinslandi	702	PF00193	32..119
A0A2Y9GPF8	CD44 antigen	29088	Neomonachus schauinslandi	363	PF00193	32..119
A0A2Y9GT70	CD44 antigen	29088	Neomonachus schauinslandi	777	PF00193	32..119
A0A2Y9GT74	CD44 antigen	29088	Neomonachus schauinslandi	716	PF00193	32..119
A0A2Y9GT78	CD44 antigen	29088	Neomonachus schauinslandi	579	PF00193	32..119
A0A2Y9GUV7	CD44 antigen	29088	Neomonachus schauinslandi	784	PF00193	32..119
A0A2Y9GUW1	CD44 antigen	29088	Neomonachus schauinslandi	745	PF00193	32..119
A0A2Y9GUW5	CD44 antigen	29088	Neomonachus schauinslandi	700	PF00193	32..119
A0A2Y9GW06	Link domain-containing protein	29088	Neomonachus schauinslandi	325	PF00193	40..128
A0A2Y9H1E4	LOW QUALITY PROTEIN: stabilin-2	29088	Neomonachus schauinslandi	2547	PF00193	2195..2287
A0A2Y9HGK9	Stabilin-1	29088	Neomonachus schauinslandi	2572	PF00193	2209..2301
A0A2Y9HUJ8	Hyaluronan and proteoglycan link protein 1	29088	Neomonachus schauinslandi	354	PF00193	160..253,267..350
A0A2Y9HUK9	Versican core protein	29088	Neomonachus schauinslandi	3400	PF00193	151..245,253..347
A0A2Y9I938	Tumor necrosis factor-inducible gene 6 protein	29088	Neomonachus schauinslandi	277	PF00193	36..128
A0A2Y9IDH3	Brevican core protein	391180	Enhydra lutris kenyoni	671	PF00193	157..251,266..353
A0A2Y9IE16	Hyaluronan and proteoglycan link protein 2	391180	Enhydra lutris kenyoni	340	PF00193	149..242,256..338
A0A2Y9IQ75	Stabilin-2 isoform X1	391180	Enhydra lutris kenyoni	2549	PF00193	2197..2289
A0A2Y9IQX8	Stabilin-2 isoform X4	391180	Enhydra lutris kenyoni	2185	PF00193	1833..1925
A0A2Y9ITK8	Stabilin-2 isoform X2	391180	Enhydra lutris kenyoni	2548	PF00193	2197..2289
A0A2Y9IXJ9	Stabilin-2 isoform X3	391180	Enhydra lutris kenyoni	2343	PF00193	2197..2289
A0A2Y9J0E0	Stabilin-1 isoform X4	391180	Enhydra lutris kenyoni	2572	PF00193	2209..2301
A0A2Y9J129	Hyaluronan and proteoglycan link protein 4	391180	Enhydra lutris kenyoni	403	PF00193	163..268,276..365
A0A2Y9J1E5	Stabilin-1 isoform X3	391180	Enhydra lutris kenyoni	2573	PF00193	2210..2302
A0A2Y9J2Z7	Tumor necrosis factor-inducible gene 6 protein	391180	Enhydra lutris kenyoni	277	PF00193	36..128
A0A2Y9J3R6	Stabilin-1 isoform X1	391180	Enhydra lutris kenyoni	2611	PF00193	2210..2302
A0A2Y9J8G7	Neurocan core protein	391180	Enhydra lutris kenyoni	1335	PF00193	164..258,265..360
A0A2Y9J924	Stabilin-1 isoform X2	391180	Enhydra lutris kenyoni	2610	PF00193	2209..2301
A0A2Y9JLZ8	Hyaluronan and proteoglycan link protein 1	391180	Enhydra lutris kenyoni	354	PF00193	160..253,267..350
A0A2Y9JNS5	CD44 antigen	391180	Enhydra lutris kenyoni	743	PF00193	32..119
A0A2Y9JRQ5	Versican core protein	391180	Enhydra lutris kenyoni	3404	PF00193	151..245,252..347
A0A2Y9K090	Hyaluronan and proteoglycan link protein 3 isoform X3	391180	Enhydra lutris kenyoni	295	PF00193	163..257
A0A2Y9K0A5	Aggrecan core protein	391180	Enhydra lutris kenyoni	1904	PF00193	154..247,254..349,504..598,605..700
A0A2Y9K108	Hyaluronan and proteoglycan link protein 3 isoform X2	391180	Enhydra lutris kenyoni	357	PF00193	163..257,265..354
A0A2Y9KBL5	Hyaluronan and proteoglycan link protein 3 isoform X1	391180	Enhydra lutris kenyoni	410	PF00193	163..257,265..346
A0A2Y9KTG0	Sushi domain-containing protein 5	391180	Enhydra lutris kenyoni	626	PF00193	33..126
A0A2Y9L234	Link domain-containing protein	391180	Enhydra lutris kenyoni	324	PF00193	40..128
A0A2Y9LBA7	Hyaluronan and proteoglycan link protein 1	9749	Delphinapterus leucas	354	PF00193	160..253,267..350
A0A2Y9LJ14	Sushi domain-containing protein 5	9749	Delphinapterus leucas	785	PF00193	194..287
A0A2Y9LP16	Link domain-containing protein	9749	Delphinapterus leucas	284	PF00193	3..91
A0A2Y9LX70	Neurocan core protein isoform X1	9749	Delphinapterus leucas	1360	PF00193	162..256,264..358
A0A2Y9LYZ2	Neurocan core protein isoform X2	9749	Delphinapterus leucas	980	PF00193	162..256,264..358
A0A2Y9M254	Link domain-containing protein	9749	Delphinapterus leucas	322	PF00193	41..129
A0A2Y9M2G2	Brevican core protein	9749	Delphinapterus leucas	909	PF00193	157..251,265..353
A0A2Y9MAC4	Hyaluronan and proteoglycan link protein 4	9749	Delphinapterus leucas	403	PF00193	164..268,276..365
A0A2Y9MC27	Hyaluronan and proteoglycan link protein 3 isoform X1	9749	Delphinapterus leucas	406	PF00193	212..306,313..403
A0A2Y9MCZ7	Brevican core protein	9749	Delphinapterus leucas	895	PF00193	157..251,265..353
A0A2Y9MD76	Hyaluronan and proteoglycan link protein 2	9749	Delphinapterus leucas	340	PF00193	149..242,256..338
A0A2Y9MD93	Hyaluronan and proteoglycan link protein 3 isoform X2	9749	Delphinapterus leucas	360	PF00193	166..260,267..357
A0A2Y9MSQ1	Tumor necrosis factor-inducible gene 6 protein isoform X1	9749	Delphinapterus leucas	284	PF00193	36..128
A0A2Y9MTX6	Tumor necrosis factor-inducible gene 6 protein isoform X2	9749	Delphinapterus leucas	277	PF00193	36..128
A0A2Y9MWU8	Tumor necrosis factor-inducible gene 6 protein isoform X3	9749	Delphinapterus leucas	231	PF00193	31..82
A0A2Y9N1T1	Stabilin-1 isoform X1	9749	Delphinapterus leucas	2596	PF00193	2207..2299
A0A2Y9NWG1	CD44 antigen	9749	Delphinapterus leucas	665	PF00193	32..119
A0A2Y9P283	CD44 antigen	9749	Delphinapterus leucas	363	PF00193	32..119
A0A2Y9P7P5	CD44 antigen	9749	Delphinapterus leucas	742	PF00193	32..119
A0A2Y9P7Q2	CD44 antigen	9749	Delphinapterus leucas	493	PF00193	32..119
A0A2Y9P7Q5	CD44 antigen	9749	Delphinapterus leucas	341	PF00193	32..119
A0A2Y9PUZ2	Versican core protein	9749	Delphinapterus leucas	2399	PF00193	151..245,253..347
A0A2Y9Q0B4	Versican core protein	9749	Delphinapterus leucas	3392	PF00193	151..245,253..347
A0A2Y9Q9I8	Stabilin-2 isoform X4	9749	Delphinapterus leucas	2593	PF00193	2197..2289
A0A2Y9QDN1	Stabilin-2 isoform X1	9749	Delphinapterus leucas	2663	PF00193	2197..2289
A0A2Y9QDN6	Stabilin-2 isoform X6	9749	Delphinapterus leucas	2285	PF00193	1819..1911
A0A2Y9QE04	Stabilin-2 isoform X5	9749	Delphinapterus leucas	2549	PF00193	2197..2289
A0A2Y9QK16	Stabilin-2 isoform X3	9749	Delphinapterus leucas	2619	PF00193	2197..2289
A0A2Y9QKJ3	Stabilin-2 isoform X2	9749	Delphinapterus leucas	2651	PF00193	2185..2277
A0A2Y9QQH7	Aggrecan core protein	127582	Trichechus manatus latirostris	2082	PF00193	154..247,254..349,481..575,582..677
A0A2Y9R864	Sushi domain-containing protein 5	127582	Trichechus manatus latirostris	767	PF00193	179..272
A0A2Y9RFN6	CD44 antigen	127582	Trichechus manatus latirostris	471	PF00193	32..119
A0A2Y9RI03	CD44 antigen	127582	Trichechus manatus latirostris	745	PF00193	32..119
A0A2Y9RI09	CD44 antigen	127582	Trichechus manatus latirostris	708	PF00193	32..119
A0A2Y9RI16	CD44 antigen	127582	Trichechus manatus latirostris	633	PF00193	32..119
A0A2Y9RI21	CD44 antigen	127582	Trichechus manatus latirostris	623	PF00193	32..119
A0A2Y9RI26	CD44 antigen	127582	Trichechus manatus latirostris	618	PF00193	32..119
A0A2Y9RI32	CD44 antigen	127582	Trichechus manatus latirostris	540	PF00193	32..119
A0A2Y9RKE6	CD44 antigen	127582	Trichechus manatus latirostris	785	PF00193	32..119
A0A2Y9RKF1	CD44 antigen	127582	Trichechus manatus latirostris	746	PF00193	32..119
A0A2Y9RKF6	CD44 antigen	127582	Trichechus manatus latirostris	723	PF00193	32..119
A0A2Y9RKI3	CD44 antigen	127582	Trichechus manatus latirostris	556	PF00193	32..119
A0A2Y9RKK0	CD44 antigen	127582	Trichechus manatus latirostris	463	PF00193	32..119
A0A2Y9RQ57	CD44 antigen	127582	Trichechus manatus latirostris	742	PF00193	32..119
A0A2Y9RQ62	CD44 antigen	127582	Trichechus manatus latirostris	703	PF00193	32..119
A0A2Y9RQ67	CD44 antigen	127582	Trichechus manatus latirostris	665	PF00193	32..119
A0A2Y9RQ84	CD44 antigen	127582	Trichechus manatus latirostris	580	PF00193	32..119
A0A2Y9RQ93	CD44 antigen	127582	Trichechus manatus latirostris	493	PF00193	32..119
A0A2Y9RQA5	CD44 antigen	127582	Trichechus manatus latirostris	431	PF00193	32..119
A0A2Y9RQB4	CD44 antigen	127582	Trichechus manatus latirostris	362	PF00193	32..119
A0A2Y9RR52	CD44 antigen	127582	Trichechus manatus latirostris	755	PF00193	32..119
A0A2Y9S367	Versican core protein	127582	Trichechus manatus latirostris	3275	PF00193	151..245,253..347
A0A2Y9S6X3	Hyaluronan and proteoglycan link protein 2	9755	Physeter macrocephalus	340	PF00193	149..242,256..338
A0A2Y9TKU6	Neurocan core protein isoform X1	9755	Physeter macrocephalus	1361	PF00193	162..256,264..358
A0A315UTG4	Sushi domain-containing protein	33528	Gambusia affinis	834	PF00193	32..118
A0A315UXU2	Brevican	33528	Gambusia affinis	1782	PF00193	241..335,345..437
A0A315V101	Link domain-containing protein	33528	Gambusia affinis	342	PF00193	111..196
A0A315V5R7	Stabilin-2	33528	Gambusia affinis	2825	PF00193	2636..2728
A0A315V838	Hyaluronan and proteoglycan link protein 1a	33528	Gambusia affinis	337	PF00193	143..237,252..334
A0A315V959	Uncharacterized protein	33528	Gambusia affinis	511	PF00193	352..436
A0A315VBT7	Neurocan core protein	33528	Gambusia affinis	1213	PF00193	226..320,327..422
A0A315VC08	Versican core protein	33528	Gambusia affinis	733	PF00193	154..248,256..350
A0A315VDV5	Hyaluronan and proteoglycan link protein 4	33528	Gambusia affinis	396	PF00193	168..261,269..358
A0A315VL64	Hyaluronan and proteoglycan link protein 2	33528	Gambusia affinis	836	PF00193	433..470,498..556,570..646
A0A315VN31	Aggrecan b	33528	Gambusia affinis	1295	PF00193	154..215,298..392,457..551,559..653
A0A315VN93	Hyaluronan and proteoglycan link protein 3	33528	Gambusia affinis	423	PF00193	225..319,334..422
A0A315VNA7	Brevican	33528	Gambusia affinis	1167	PF00193	115..209,216..311
A0A315VNF0	Link domain-containing protein	33528	Gambusia affinis	368	PF00193	37..125
A0A315VP72	CD44 antigen	33528	Gambusia affinis	323	PF00193	2..73
A0A315VPF5	Neurocan core protein	33528	Gambusia affinis	1235	PF00193	208..302,309..401
A0A315VTA2	Hyaluronan and proteoglycan link protein 1	33528	Gambusia affinis	305	PF00193	159..248,251..301
A0A315VUD0	Uncharacterized protein	33528	Gambusia affinis	322	PF00193	121..215,223..318
A0A315W068	Aggrecan core protein-like	33528	Gambusia affinis	1424	PF00193	160..253,278..372,475..569,586..681
A0A337S5E8	CD44 antigen	9685	Felis catus	363	PF00193	32..119
A0A337S7H7	Versican core protein	9685	Felis catus	656	PF00193	151..245,253..347
A0A337SF56	CD44 antigen	9685	Felis catus	341	PF00193	32..119
A0A337SMK2	CD44 antigen	9685	Felis catus	741	PF00193	32..119
A0A337SP36	Brevican core protein	9685	Felis catus	868	PF00193	157..251,265..353
A0A337SSS2	Hyaluronan and proteoglycan link protein 1	9685	Felis catus	355	PF00193	161..254,268..351
A0A340W802	Tumor necrosis factor-inducible gene 6 protein	118797	Lipotes vexillifer	277	PF00193	36..128
A0A340WA90	CD44 antigen	118797	Lipotes vexillifer	432	PF00193	32..119
A0A340WCU0	CD44 antigen	118797	Lipotes vexillifer	702	PF00193	32..119
A0A340WFM6	CD44 antigen	118797	Lipotes vexillifer	496	PF00193	32..119
A0A340WGU4	CD44 antigen	118797	Lipotes vexillifer	363	PF00193	32..119
A0A340WH64	CD44 antigen	118797	Lipotes vexillifer	745	PF00193	32..119
A0A340WH69	CD44 antigen	118797	Lipotes vexillifer	341	PF00193	32..119
A0A340WL61	LOW QUALITY PROTEIN: sushi domain-containing protein 5	118797	Lipotes vexillifer	846	PF00193	256..349
A0A340WQI7	Versican core protein	118797	Lipotes vexillifer	656	PF00193	151..245,253..347
A0A340WSC5	Versican core protein	118797	Lipotes vexillifer	2401	PF00193	151..245,253..347
A0A340WVW4	Versican core protein	118797	Lipotes vexillifer	1650	PF00193	151..245,253..347
A0A340WXF5	Hyaluronan and proteoglycan link protein 1	118797	Lipotes vexillifer	354	PF00193	160..253,267..350
A0A340WXU9	Stabilin-1	118797	Lipotes vexillifer	2569	PF00193	2206..2298
A0A340WY57	Versican core protein	118797	Lipotes vexillifer	3395	PF00193	151..245,253..347
A0A340X4W6	Stabilin-2	118797	Lipotes vexillifer	2549	PF00193	2197..2289
A0A340X8N7	Brevican core protein	118797	Lipotes vexillifer	924	PF00193	171..265,279..367
A0A340XFD7	Hyaluronan and proteoglycan link protein 2 isoform X1	118797	Lipotes vexillifer	340	PF00193	149..242,256..338
A0A340XIC4	Hyaluronan and proteoglycan link protein 4	118797	Lipotes vexillifer	421	PF00193	182..286,294..383
A0A340XPB2	Neurocan core protein	118797	Lipotes vexillifer	1339	PF00193	162..256,264..358
A0A340YBY9	Aggrecan core protein	118797	Lipotes vexillifer	2042	PF00193	154..247,254..349,487..581,589..683
A0A340YEZ0	Hyaluronan and proteoglycan link protein 3	118797	Lipotes vexillifer	360	PF00193	166..260,267..357
A0A340YJ45	Link domain-containing protein	118797	Lipotes vexillifer	322	PF00193	41..129
A0A341AB40	Stabilin-2	1706337	Neophocaena asiaeorientalis asiaeorientalis	2549	PF00193	2197..2289
A0A341AHA6	Versican core protein	1706337	Neophocaena asiaeorientalis asiaeorientalis	3393	PF00193	151..245,253..347
A0A341AHD7	Hyaluronan and proteoglycan link protein 1	1706337	Neophocaena asiaeorientalis asiaeorientalis	354	PF00193	160..253,267..350
A0A341ALT2	Versican core protein	1706337	Neophocaena asiaeorientalis asiaeorientalis	2399	PF00193	151..245,253..347
A0A341B921	Sushi domain-containing protein 5	1706337	Neophocaena asiaeorientalis asiaeorientalis	826	PF00193	235..328
A0A341BH58	Stabilin-1 isoform X2	1706337	Neophocaena asiaeorientalis asiaeorientalis	2595	PF00193	2206..2298
A0A341BH63	Stabilin-1 isoform X6	1706337	Neophocaena asiaeorientalis asiaeorientalis	2563	PF00193	2174..2266
A0A341BH76	Stabilin-1 isoform X5	1706337	Neophocaena asiaeorientalis asiaeorientalis	2564	PF00193	2175..2267
A0A341BIS7	Stabilin-1 isoform X1	1706337	Neophocaena asiaeorientalis asiaeorientalis	2596	PF00193	2207..2299
A0A341BIT2	Stabilin-1 isoform X4	1706337	Neophocaena asiaeorientalis asiaeorientalis	2569	PF00193	2206..2298
A0A341BK37	Stabilin-1 isoform X7	1706337	Neophocaena asiaeorientalis asiaeorientalis	2561	PF00193	2172..2264
A0A341BK51	Stabilin-1 isoform X3	1706337	Neophocaena asiaeorientalis asiaeorientalis	2574	PF00193	2207..2299
A0A341BK59	Stabilin-1 isoform X8	1706337	Neophocaena asiaeorientalis asiaeorientalis	2353	PF00193	2207..2277
A0A341BMP6	Hyaluronan and proteoglycan link protein 2	1706337	Neophocaena asiaeorientalis asiaeorientalis	340	PF00193	149..242,256..338
A0A341BQL6	Brevican core protein	1706337	Neophocaena asiaeorientalis asiaeorientalis	909	PF00193	157..251,265..353
A0A341C0A2	CD44 antigen	1706337	Neophocaena asiaeorientalis asiaeorientalis	751	PF00193	32..119
A0A341C0A4	CD44 antigen	1706337	Neophocaena asiaeorientalis asiaeorientalis	656	PF00193	32..119
A0A341C0B0	CD44 antigen	1706337	Neophocaena asiaeorientalis asiaeorientalis	448	PF00193	32..119
A0A341C0G6	CD44 antigen	1706337	Neophocaena asiaeorientalis asiaeorientalis	742	PF00193	32..119
A0A341C0H1	CD44 antigen	1706337	Neophocaena asiaeorientalis asiaeorientalis	632	PF00193	32..119
A0A341C0H6	CD44 antigen	1706337	Neophocaena asiaeorientalis asiaeorientalis	397	PF00193	32..119
A0A341C1B4	CD44 antigen	1706337	Neophocaena asiaeorientalis asiaeorientalis	752	PF00193	32..119
A0A341C1B9	CD44 antigen	1706337	Neophocaena asiaeorientalis asiaeorientalis	674	PF00193	32..119
A0A341C1C6	CD44 antigen	1706337	Neophocaena asiaeorientalis asiaeorientalis	458	PF00193	32..119
A0A341C1V1	CD44 antigen	1706337	Neophocaena asiaeorientalis asiaeorientalis	675	PF00193	32..119
A0A341C1V6	CD44 antigen	1706337	Neophocaena asiaeorientalis asiaeorientalis	493	PF00193	32..119
A0A341C1V9	CD44 antigen	1706337	Neophocaena asiaeorientalis asiaeorientalis	783	PF00193	32..119
A0A341C1W6	Tumor necrosis factor-inducible gene 6 protein isoform X2	1706337	Neophocaena asiaeorientalis asiaeorientalis	277	PF00193	36..128
A0A341C2C6	Tumor necrosis factor-inducible gene 6 protein isoform X1	1706337	Neophocaena asiaeorientalis asiaeorientalis	284	PF00193	36..128
A0A341C316	CD44 antigen	1706337	Neophocaena asiaeorientalis asiaeorientalis	741	PF00193	32..119
A0A341C320	CD44 antigen	1706337	Neophocaena asiaeorientalis asiaeorientalis	588	PF00193	32..119
A0A341C324	CD44 antigen	1706337	Neophocaena asiaeorientalis asiaeorientalis	363	PF00193	32..119
A0A341CD89	Link domain-containing protein	1706337	Neophocaena asiaeorientalis asiaeorientalis	322	PF00193	41..129
A0A341D5L1	Hyaluronan and proteoglycan link protein 3 isoform X1	1706337	Neophocaena asiaeorientalis asiaeorientalis	406	PF00193	212..306,313..403
A0A341D5R8	Aggrecan core protein	1706337	Neophocaena asiaeorientalis asiaeorientalis	2042	PF00193	154..247,254..349,487..581,588..683
A0A341D654	Hyaluronan and proteoglycan link protein 3 isoform X2	1706337	Neophocaena asiaeorientalis asiaeorientalis	360	PF00193	166..260,267..357
A0A341D874	Hyaluronan and proteoglycan link protein 4	1706337	Neophocaena asiaeorientalis asiaeorientalis	410	PF00193	171..275,283..372
A0A341D8G3	Neurocan core protein	1706337	Neophocaena asiaeorientalis asiaeorientalis	1340	PF00193	162..256,264..358
A0A383YTQ1	Stabilin-2	310752	Balaenoptera acutorostrata scammoni	2524	PF00193	2197..2238
A0A383Z9M5	Brevican core protein	310752	Balaenoptera acutorostrata scammoni	926	PF00193	171..265,279..367
A0A383Z9Q7	Brevican core protein	310752	Balaenoptera acutorostrata scammoni	813	PF00193	182..276,290..378
A0A383ZA72	Hyaluronan and proteoglycan link protein 2	310752	Balaenoptera acutorostrata scammoni	340	PF00193	149..242,256..338
A0A383ZAK2	Brevican core protein	310752	Balaenoptera acutorostrata scammoni	923	PF00193	182..276,290..378
A0A383ZIX3	Stabilin-1 isoform X4	310752	Balaenoptera acutorostrata scammoni	2569	PF00193	2206..2298
A0A383ZJG4	Link domain-containing protein	310752	Balaenoptera acutorostrata scammoni	322	PF00193	41..129
A0A384A182	CD44 antigen	310752	Balaenoptera acutorostrata scammoni	759	PF00193	33..119
A0A384A183	CD44 antigen	310752	Balaenoptera acutorostrata scammoni	649	PF00193	33..119
A0A384A186	CD44 antigen	310752	Balaenoptera acutorostrata scammoni	496	PF00193	33..119
A0A384A188	CD44 antigen	310752	Balaenoptera acutorostrata scammoni	427	PF00193	33..119
A0A384A1B2	CD44 antigen	310752	Balaenoptera acutorostrata scammoni	687	PF00193	33..119
A0A384A1B4	CD44 antigen	310752	Balaenoptera acutorostrata scammoni	583	PF00193	33..119
A0A384A1B7	CD44 antigen	310752	Balaenoptera acutorostrata scammoni	397	PF00193	33..119
A0A384A1B8	CD44 antigen	310752	Balaenoptera acutorostrata scammoni	431	PF00193	33..119
A0A384A1R5	CD44 antigen	310752	Balaenoptera acutorostrata scammoni	769	PF00193	33..119
A0A384A1R9	CD44 antigen	310752	Balaenoptera acutorostrata scammoni	540	PF00193	33..119
A0A384A1S3	CD44 antigen	310752	Balaenoptera acutorostrata scammoni	362	PF00193	33..119
A0A384A6Y6	Tumor necrosis factor-inducible gene 6 protein	310752	Balaenoptera acutorostrata scammoni	277	PF00193	36..128
A0A384AW42	Sushi domain-containing protein 5	310752	Balaenoptera acutorostrata scammoni	831	PF00193	243..335
A0A384B0C0	Hyaluronan and proteoglycan link protein 1	310752	Balaenoptera acutorostrata scammoni	354	PF00193	160..253,267..350
A0A384B0D6	Versican core protein	310752	Balaenoptera acutorostrata scammoni	3395	PF00193	151..245,253..347
A0A384B0L0	Versican core protein	310752	Balaenoptera acutorostrata scammoni	2400	PF00193	151..245,253..347
A0A384B1D6	Versican core protein	310752	Balaenoptera acutorostrata scammoni	1651	PF00193	151..245,253..347
A0A384B3X0	Hyaluronan and proteoglycan link protein 3 isoform X2	310752	Balaenoptera acutorostrata scammoni	360	PF00193	166..260,267..357
A0A384B454	Hyaluronan and proteoglycan link protein 3 isoform X1	310752	Balaenoptera acutorostrata scammoni	378	PF00193	166..260,267..349
A0A384B746	LOW QUALITY PROTEIN: neurocan core protein	310752	Balaenoptera acutorostrata scammoni	1359	PF00193	162..256,264..358
A0A384B884	Hyaluronan and proteoglycan link protein 4	310752	Balaenoptera acutorostrata scammoni	402	PF00193	163..267,275..364
A0A384BHB6	Link domain-containing protein	29073	Ursus maritimus	325	PF00193	42..128
A0A384BR09	CD44 antigen	29073	Ursus maritimus	625	PF00193	32..119
A0A384BR12	CD44 antigen	29073	Ursus maritimus	659	PF00193	32..119
A0A384BR14	CD44 antigen	29073	Ursus maritimus	526	PF00193	32..119
A0A384BR17	CD44 antigen	29073	Ursus maritimus	552	PF00193	32..119
A0A384BR22	CD44 antigen	29073	Ursus maritimus	363	PF00193	32..119
A0A384BR39	CD44 antigen	29073	Ursus maritimus	629	PF00193	32..119
A0A384BR44	CD44 antigen	29073	Ursus maritimus	539	PF00193	32..119
A0A384BS07	CD44 antigen	29073	Ursus maritimus	595	PF00193	32..119
A0A384BS13	CD44 antigen	29073	Ursus maritimus	440	PF00193	32..119
A0A384BS91	CD44 antigen	29073	Ursus maritimus	582	PF00193	32..119
A0A384BS94	CD44 antigen	29073	Ursus maritimus	401	PF00193	32..119
A0A384BSR4	TNF alpha induced protein 6	29073	Ursus maritimus	277	PF00193	36..128
A0A384DCQ1	Hyaluronan and proteoglycan link protein 1	29073	Ursus maritimus	354	PF00193	160..253,267..350
A0A384DCT9	Versican core protein	29073	Ursus maritimus	2399	PF00193	151..245,253..347
A0A385KNS5	CD44 antigen	9606	Homo sapiens	361	PF00193	32..119
A0A3B1IE63	Link domain-containing protein	7994	Astyanax mexicanus	95	PF00193	40..95
A0A3B1IJM6	Versican a	7994	Astyanax mexicanus	344	PF00193	140..234,242..336
A0A3B1IMY1	Link domain-containing protein	7994	Astyanax mexicanus	307	PF00193	40..129
A0A3B1IN84	Sushi domain containing 5	7994	Astyanax mexicanus	715	PF00193	32..121
A0A3B1IP22	CD44 antigen	7994	Astyanax mexicanus	454	PF00193	35..123
A0A3B1IRY6	Stabilin 1	7994	Astyanax mexicanus	2424	PF00193	2076..2168
A0A3B1IWZ8	Neurocan b	7994	Astyanax mexicanus	1286	PF00193	189..283,291..381
A0A3B1IZN7	Neurocan b	7994	Astyanax mexicanus	1200	PF00193	151..245,253..343
A0A3B1IZW9	Hyaluronan and proteoglycan link protein 4	7994	Astyanax mexicanus	388	PF00193	168..261,269..358
A0A3B1JAU6	Stabilin 1	7994	Astyanax mexicanus	1634	PF00193	1420..1512
A0A3B1JEC0	Link domain-containing protein	7994	Astyanax mexicanus	75	PF00193	20..67
A0A3B1JHQ2	Stabilin 1	7994	Astyanax mexicanus	1603	PF00193	1382..1474
A0A3B1JS75	Stabilin 1	7994	Astyanax mexicanus	527	PF00193	222..314
A0A3B1JS81	Aggrecan a	7994	Astyanax mexicanus	1507	PF00193	157..250,258..352,438..532,539..634
A0A3B1JYS0	Hyaluronan and proteoglycan link protein 3	7994	Astyanax mexicanus	324	PF00193	131..225,233..321
A0A3B1JZS1	Hyaluronan and proteoglycan link protein 2	7994	Astyanax mexicanus	338	PF00193	148..241,256..337
A0A3B1KE84	Stabilin 1	7994	Astyanax mexicanus	1443	PF00193	1397..1437
A0A3B1KIX2	Neurocan b	7994	Astyanax mexicanus	1248	PF00193	151..245,253..343
A0A3B1KL00	Hyaluronan and proteoglycan link protein 1a	7994	Astyanax mexicanus	327	PF00193	134..228,241..323
A0A3B3B668	Link domain-containing protein	30732	Oryzias melastigma	266	PF00193	45..132
A0A3B3BDJ2	Hyaluronan and proteoglycan link protein 3	30732	Oryzias melastigma	411	PF00193	218..311,319..407
A0A3B3BDQ0	Stabilin 1	30732	Oryzias melastigma	2358	PF00193	2049..2141
A0A3B3BEL8	Ig-like domain-containing protein	30732	Oryzias melastigma	200	PF00193	151..189
A0A3B3BEQ2	Brevican	30732	Oryzias melastigma	362	PF00193	162..253,261..349
A0A3B3BI04	Hyaluronan and proteoglycan link protein 1a	30732	Oryzias melastigma	331	PF00193	136..230,245..327
A0A3B3BI63	Versican core protein	30732	Oryzias melastigma	623	PF00193	151..245,259..347
A0A3B3BJ01	Hyaluronan and proteoglycan link protein 1a	30732	Oryzias melastigma	320	PF00193	125..219,234..316
A0A3B3BMH0	Link domain-containing protein	30732	Oryzias melastigma	339	PF00193	40..128
A0A3B3BTF5	Sushi domain containing 5	30732	Oryzias melastigma	575	PF00193	9..99
A0A3B3BZ46	CD44 antigen	30732	Oryzias melastigma	408	PF00193	32..122
A0A3B3C659	Aggrecan a	30732	Oryzias melastigma	1558	PF00193	159..253,260..355,458..552,559..653
A0A3B3CNC9	Stabilin 2	30732	Oryzias melastigma	687	PF00193	339..431
A0A3B3CPM2	Neurocan b	30732	Oryzias melastigma	1176	PF00193	155..249,256..348
A0A3B3CPM4	Neurocan b	30732	Oryzias melastigma	1203	PF00193	155..249,256..348
A0A3B3CPZ0	Tumor necrosis factor, alpha-induced protein 6	30732	Oryzias melastigma	259	PF00193	41..133
A0A3B3CRR9	Brevican	30732	Oryzias melastigma	361	PF00193	146..240,248..342
A0A3B3CRT9	Brevican	30732	Oryzias melastigma	726	PF00193	148..242,250..344
A0A3B3CS46	Hyaluronan and proteoglycan link protein 2	30732	Oryzias melastigma	349	PF00193	159..252,266..348
A0A3B3CT54	Hyaluronan and proteoglycan link protein 1	30732	Oryzias melastigma	324	PF00193	130..223,236..320
A0A3B3CT78	Brevican	30732	Oryzias melastigma	348	PF00193	133..227,235..329
A0A3B3CTC2	Brevican	30732	Oryzias melastigma	378	PF00193	163..257,265..359
A0A3B3CUK5	Hyaluronan and proteoglycan link protein 1	30732	Oryzias melastigma	329	PF00193	135..228,241..325
A0A3B3D167	Aggrecan core protein	30732	Oryzias melastigma	1262	PF00193	156..249,256..351,411..505,513..607
A0A3B3D4H1	Brevican	30732	Oryzias melastigma	1493	PF00193	161..255,262..357
A0A3B3D4J7	Brevican	30732	Oryzias melastigma	1456	PF00193	159..253,260..355
A0A3B3D5T1	Brevican	30732	Oryzias melastigma	1458	PF00193	161..255,262..357
A0A3B3DDG8	Sushi domain containing 5	30732	Oryzias melastigma	745	PF00193	25..115
A0A3B3DJS3	Neurocan b	30732	Oryzias melastigma	1267	PF00193	125..219,226..321
A0A3B3DK60	Aggrecan a	30732	Oryzias melastigma	1487	PF00193	159..253,260..355,458..552,559..653
A0A3B3DXY6	Neurocan b	30732	Oryzias melastigma	1137	PF00193	155..249,256..348
A0A3B3E087	Hyaluronan and proteoglycan link protein 1	30732	Oryzias melastigma	353	PF00193	159..252,265..349
A0A3B3E0N2	Brevican	30732	Oryzias melastigma	375	PF00193	160..254,262..356
A0A3B3H5C7	Brevican	8090	Oryzias latipes	1280	PF00193	156..250,264..352
A0A3B3H603	Brevican	8090	Oryzias latipes	1312	PF00193	156..250,264..352
A0A3B3HCS6	CD44 antigen	8090	Oryzias latipes	402	PF00193	32..122
A0A3B3HFH1	Versican a	8090	Oryzias latipes	355	PF00193	144..238,252..340
A0A3B3HFK4	Link domain-containing protein	8090	Oryzias latipes	266	PF00193	46..132
A0A3B3HP17	Hyaluronan and proteoglycan link protein 1a	8090	Oryzias latipes	334	PF00193	140..234,247..330
A0A3B3HW08	Sushi domain containing 5	8090	Oryzias latipes	740	PF00193	32..122
A0A3B3I3M4	Versican core protein	8090	Oryzias latipes	1759	PF00193	134..228,237..331
A0A3B3I541	Brevican	8090	Oryzias latipes	848	PF00193	156..250,264..352
A0A3B3I6S3	Sushi domain containing 5	8090	Oryzias latipes	748	PF00193	13..103
A0A3B3I6Z1	Link domain-containing protein	8090	Oryzias latipes	334	PF00193	56..146
A0A3B3I825	Stabilin 2	8090	Oryzias latipes	553	PF00193	235..327
A0A3B3IBG2	Neurocan b	8090	Oryzias latipes	1280	PF00193	159..253,260..355
A0A3B3IEL2	Versican core protein	8090	Oryzias latipes	1773	PF00193	148..242,251..345
A0A3B3IF95	Link domain-containing protein	8090	Oryzias latipes	74	PF00193	28..74
A0A3B3IJS1	Neurocan b	8090	Oryzias latipes	1133	PF00193	155..249,256..348
A0A3B3IKJ7	Sushi domain containing 5	8090	Oryzias latipes	767	PF00193	32..122
A0A3B3IMB8	Hyaluronan and proteoglycan link protein 4	8090	Oryzias latipes	395	PF00193	165..258,266..355
A0A3B3QAZ0	Brevican	1676925	Paramormyrops kingsleyae	1381	PF00193	184..278,285..380
A0A3B3QCK3	Brevican	1676925	Paramormyrops kingsleyae	1359	PF00193	162..256,263..358
A0A3B3QD34	Tumor necrosis factor, alpha-induced protein 6	1676925	Paramormyrops kingsleyae	276	PF00193	45..137
A0A3B3QI48	CD44 antigen	1676925	Paramormyrops kingsleyae	389	PF00193	37..128
A0A3B3QIQ6	Link domain-containing protein	1676925	Paramormyrops kingsleyae	294	PF00193	40..130
A0A3B3QS57	Neurocan b	1676925	Paramormyrops kingsleyae	315	PF00193	122..215,221..315
A0A3B3QU56	Hyaluronan and proteoglycan link protein 4	1676925	Paramormyrops kingsleyae	372	PF00193	163..257,265..354
A0A3B3QV95	Stabilin 2	1676925	Paramormyrops kingsleyae	2573	PF00193	2209..2301
A0A3B3QXX6	Stabilin 2	1676925	Paramormyrops kingsleyae	2597	PF00193	2233..2325
A0A3B3RTD5	Stabilin 1	1676925	Paramormyrops kingsleyae	568	PF00193	261..352
A0A3B3RUE8	Hyaluronan and proteoglycan link protein 1	1676925	Paramormyrops kingsleyae	334	PF00193	141..233,247..330
A0A3B3RUJ6	Hyaluronan and proteoglycan link protein 1	1676925	Paramormyrops kingsleyae	352	PF00193	159..251,265..348
A0A3B3RUT0	Link domain-containing protein	1676925	Paramormyrops kingsleyae	1302	PF00193	13..107
A0A3B3RWI6	Versican a	1676925	Paramormyrops kingsleyae	468	PF00193	135..229
A0A3B3RWK0	Hyaluronan and proteoglycan link protein 1	1676925	Paramormyrops kingsleyae	377	PF00193	184..276,290..373
A0A3B3SE02	Neurocan b	1676925	Paramormyrops kingsleyae	1201	PF00193	149..243,250..345
A0A3B3SEF0	Brevican	1676925	Paramormyrops kingsleyae	829	PF00193	157..251,266..353
A0A3B3SG98	Hyaluronan and proteoglycan link protein 2	1676925	Paramormyrops kingsleyae	339	PF00193	148..242,255..338
A0A3B3SGM2	Brevican	1676925	Paramormyrops kingsleyae	1186	PF00193	153..247,262..349
A0A3B3SJG2	Uncharacterized protein	1676925	Paramormyrops kingsleyae	559	PF00193	30..87
A0A3B3SSY9	Link domain-containing protein	1676925	Paramormyrops kingsleyae	78	PF00193	32..78
A0A3B3SWJ8	Uncharacterized protein	1676925	Paramormyrops kingsleyae	322	PF00193	127..221,233..318
A0A3B3SWV9	Uncharacterized protein	1676925	Paramormyrops kingsleyae	328	PF00193	133..227,239..324
A0A3B3SX33	Uncharacterized protein	1676925	Paramormyrops kingsleyae	351	PF00193	146..240,253..342
A0A3B3T2D6	Hyaluronan and proteoglycan link protein 3	1676925	Paramormyrops kingsleyae	357	PF00193	164..258,265..354
A0A3B3T2I6	Aggrecan core protein	1676925	Paramormyrops kingsleyae	1498	PF00193	157..250,258..352,487..581,588..682
A0A3B3T3G3	Hyaluronan and proteoglycan link protein 3	1676925	Paramormyrops kingsleyae	355	PF00193	162..256,263..352
A0A3B3T7Y3	Uncharacterized protein	1676925	Paramormyrops kingsleyae	2166	PF00193	2007..2099
A0A3B3T829	Uncharacterized protein	1676925	Paramormyrops kingsleyae	660	PF00193	334..426
A0A3B3TIN7	Sushi domain containing 5	48699	Poecilia latipinna	528	PF00193	5..91
A0A3B3TU38	Aggrecan core protein	48699	Poecilia latipinna	1219	PF00193	155..248,256..350,431..525,533..627
A0A3B3TXJ0	Stabilin 2	48699	Poecilia latipinna	1711	PF00193	1454..1546
A0A3B3U7K7	Brevican	48699	Poecilia latipinna	1658	PF00193	159..253,261..355
A0A3B3UD78	Link domain-containing protein	48699	Poecilia latipinna	74	PF00193	28..74
A0A3B3UH04	Tumor necrosis factor, alpha-induced protein 6	48699	Poecilia latipinna	268	PF00193	38..130
A0A3B3UPS0	Hyaluronan and proteoglycan link protein 4	48699	Poecilia latipinna	367	PF00193	154..247,255..344
A0A3B3UR44	Aggrecan a	48699	Poecilia latipinna	631	PF00193	125..218,225..320,419..513,518..612
A0A3B3UXD5	Hyaluronan and proteoglycan link protein 2	48699	Poecilia latipinna	328	PF00193	138..231,245..327
A0A3B3UZJ8	Brevican	48699	Poecilia latipinna	863	PF00193	162..256,263..358
A0A3B3V2Y2	Neurocan	48699	Poecilia latipinna	1239	PF00193	178..272,279..371
A0A3B3V3X2	Versican core protein	48699	Poecilia latipinna	645	PF00193	141..235,243..338
A0A3B3V3X5	Hyaluronan and proteoglycan link protein 1	48699	Poecilia latipinna	357	PF00193	163..256,270..353
A0A3B3VA02	Hyaluronan and proteoglycan link protein 3	48699	Poecilia latipinna	367	PF00193	176..270,278..366
A0A3B3VKH4	Hyaluronan and proteoglycan link protein 1a	48699	Poecilia latipinna	324	PF00193	129..223,238..320
A0A3B3VKI0	Versican core protein	48699	Poecilia latipinna	546	PF00193	120..213,220..314
A0A3B3VSJ6	Hyaluronan and proteoglycan link protein 4	48699	Poecilia latipinna	391	PF00193	163..256,264..353
A0A3B3VU24	Link domain-containing protein	48699	Poecilia latipinna	326	PF00193	32..120
A0A3B3VV36	Neurocan	48699	Poecilia latipinna	1341	PF00193	159..253,260..355
A0A3B3VVZ5	Link domain-containing protein	48699	Poecilia latipinna	297	PF00193	33..118
A0A3B3WKJ0	Hyaluronan and proteoglycan link protein 1a	48701	Poecilia mexicana	324	PF00193	129..223,238..320
A0A3B3WL03	Hyaluronan and proteoglycan link protein 1a	48701	Poecilia mexicana	339	PF00193	144..238,253..335
A0A3B3WLC0	Link domain-containing protein	48701	Poecilia mexicana	407	PF00193	79..167
A0A3B3X0W3	Uncharacterized protein	48701	Poecilia mexicana	1429	PF00193	32..126
A0A3B3X0X8	Brevican	48701	Poecilia mexicana	341	PF00193	140..234,242..336
A0A3B3X5J7	Hyaluronan and proteoglycan link protein 2	48701	Poecilia mexicana	338	PF00193	148..241,255..337
A0A3B3X616	Brevican	48701	Poecilia mexicana	1190	PF00193	141..235,242..337
A0A3B3XA54	Sushi domain containing 5	48701	Poecilia mexicana	540	PF00193	5..91
A0A3B3XDG9	Tumor necrosis factor, alpha-induced protein 6	48701	Poecilia mexicana	268	PF00193	38..130
A0A3B3XDR0	Tumor necrosis factor, alpha-induced protein 6	48701	Poecilia mexicana	263	PF00193	38..130
A0A3B3XGD1	Hyaluronan and proteoglycan link protein 3	48701	Poecilia mexicana	352	PF00193	176..270,278..348
A0A3B3XHF2	Stabilin 2	48701	Poecilia mexicana	491	PF00193	234..326
A0A3B3XMB6	Neurocan	48701	Poecilia mexicana	1242	PF00193	178..272,279..371
A0A3B3XUV4	Link domain-containing protein	48701	Poecilia mexicana	277	PF00193	47..132
A0A3B3XV85	Versican b	48701	Poecilia mexicana	611	PF00193	156..250,258..353
A0A3B3XVC5	Hyaluronan and proteoglycan link protein 1	48701	Poecilia mexicana	353	PF00193	159..252,266..349
A0A3B3Y7M5	Uncharacterized protein	48701	Poecilia mexicana	363	PF00193	144..238,246..340
A0A3B3YGY8	Brevican	48701	Poecilia mexicana	758	PF00193	140..234,242..336
A0A3B3YKX4	Hyaluronan and proteoglycan link protein 2	48701	Poecilia mexicana	330	PF00193	140..233,247..329
A0A3B3YSR0	Hyaluronan and proteoglycan link protein 3	48701	Poecilia mexicana	367	PF00193	176..270,278..366
A0A3B3YT73	Aggrecan b	48701	Poecilia mexicana	1284	PF00193	155..248,256..350,415..509,517..611
A0A3B3YUI5	CD44 antigen	48701	Poecilia mexicana	326	PF00193	2..73
A0A3B3YXF4	CD44 antigen	48701	Poecilia mexicana	270	PF00193	32..120
A0A3B3Z0J4	Aggrecan a	48701	Poecilia mexicana	1277	PF00193	3..87,94..189,292..386,393..488
A0A3B3Z1G0	Versican core protein	48701	Poecilia mexicana	619	PF00193	144..238,246..341
A0A3B3Z4V6	Neurocan	48701	Poecilia mexicana	1343	PF00193	159..253,260..355
A0A3B3Z5Y0	Hyaluronan and proteoglycan link protein 4	48701	Poecilia mexicana	367	PF00193	139..232,240..329
A0A3B3ZBM8	Uncharacterized protein	409849	Periophthalmus magnuspinnatus	339	PF00193	150..242,255..338
A0A3B3ZBR7	Uncharacterized protein	409849	Periophthalmus magnuspinnatus	341	PF00193	152..244,257..340
A0A3B3ZC58	Uncharacterized protein	409849	Periophthalmus magnuspinnatus	344	PF00193	170..262,266..343
A0A3B3ZCA2	Brevican	409849	Periophthalmus magnuspinnatus	384	PF00193	186..280
A0A3B3ZCP4	Link domain-containing protein	409849	Periophthalmus magnuspinnatus	175	PF00193	38..120
A0A3B3ZCQ5	Brevican	409849	Periophthalmus magnuspinnatus	357	PF00193	246..340
A0A3B4AIK0	Uncharacterized protein	409849	Periophthalmus magnuspinnatus	317	PF00193	123..216,231..313
A0A3B4AIQ5	Versican core protein	409849	Periophthalmus magnuspinnatus	609	PF00193	144..238,246..340
A0A3B4AKD2	Uncharacterized protein	409849	Periophthalmus magnuspinnatus	388	PF00193	166..259,267..356
A0A3B4AKE7	Neurocan b	409849	Periophthalmus magnuspinnatus	333	PF00193	126..220,228..322
A0A3B4ARN5	Uncharacterized protein	409849	Periophthalmus magnuspinnatus	266	PF00193	42..134
A0A3B4AU98	Link domain-containing protein	409849	Periophthalmus magnuspinnatus	346	PF00193	46..138
A0A3B4AZ78	Neurocan b	409849	Periophthalmus magnuspinnatus	938	PF00193	164..258,265..357
A0A3B4B158	Aggrecan a	409849	Periophthalmus magnuspinnatus	414	PF00193	140..233,241..335
A0A3B4B555	Aggrecan a	409849	Periophthalmus magnuspinnatus	626	PF00193	138..232,248..334,422..512,519..613
A0A3B4B8B1	Link domain-containing protein	409849	Periophthalmus magnuspinnatus	476	PF00193	127..221,228..322
A0A3B4BAA4	Versican a	409849	Periophthalmus magnuspinnatus	365	PF00193	165..259,270..361
A0A3B4BAH4	Uncharacterized protein	409849	Periophthalmus magnuspinnatus	819	PF00193	122..216,231..318
A0A3B4BAH9	Uncharacterized protein	409849	Periophthalmus magnuspinnatus	339	PF00193	137..231,246..333
A0A3B4BBR0	Link domain-containing protein	409849	Periophthalmus magnuspinnatus	65	PF00193	15..62
A0A3B4BBZ3	Hyaluronan and proteoglycan link protein 1	409849	Periophthalmus magnuspinnatus	352	PF00193	158..251,264..348
A0A3B4BC06	Versican a	409849	Periophthalmus magnuspinnatus	324	PF00193	124..218,229..320
A0A3B4BC11	Versican b	409849	Periophthalmus magnuspinnatus	349	PF00193	140..234,254..345
A0A3B4BCX6	Uncharacterized protein	409849	Periophthalmus magnuspinnatus	336	PF00193	134..228,243..330
A0A3B4BCY1	Uncharacterized protein	409849	Periophthalmus magnuspinnatus	348	PF00193	146..240,255..342
A0A3B4BRP7	Versican core protein	42514	Pygocentrus nattereri	650	PF00193	150..244,257..346
A0A3B4C7D7	Versican core protein	42514	Pygocentrus nattereri	620	PF00193	117..211,219..313
A0A3B4CII0	Uncharacterized protein	42514	Pygocentrus nattereri	682	PF00193	156..249,257..351,452..546,553..648
A0A3B4CS98	Neurocan b	42514	Pygocentrus nattereri	1301	PF00193	157..251,258..353
A0A3B4CU45	Hyaluronan and proteoglycan link protein 4	42514	Pygocentrus nattereri	434	PF00193	215..308,316..405
A0A3B4CZ38	Hyaluronan and proteoglycan link protein 3	42514	Pygocentrus nattereri	358	PF00193	165..259,266..355
A0A3B4D8C7	Sushi domain-containing protein	42514	Pygocentrus nattereri	666	PF00193	7..58
A0A3B4DDF4	Stabilin 2	42514	Pygocentrus nattereri	2394	PF00193	2036..2128
A0A3B4DGI1	Stabilin 1	42514	Pygocentrus nattereri	2456	PF00193	2094..2186
A0A3B4DUK1	Brevican	42514	Pygocentrus nattereri	1276	PF00193	162..256,264..358
A0A3B4DVZ3	Hyaluronan and proteoglycan link protein 2	42514	Pygocentrus nattereri	338	PF00193	148..241,256..337
A0A3B4DWG7	Hyaluronan and proteoglycan link protein 1a	42514	Pygocentrus nattereri	328	PF00193	135..229,242..324
A0A3B4DZC8	Tumor necrosis factor, alpha-induced protein 6	42514	Pygocentrus nattereri	264	PF00193	41..133
A0A3B4DZJ1	Aggrecan a	42514	Pygocentrus nattereri	338	PF00193	131..224,232..326
A0A3B4E398	Hyaluronan and proteoglycan link protein 3	42514	Pygocentrus nattereri	359	PF00193	166..260,268..356
A0A3B4E6B2	Link domain-containing protein	42514	Pygocentrus nattereri	345	PF00193	39..128
A0A3B4ECQ9	Aggrecan a	42514	Pygocentrus nattereri	1476	PF00193	155..248,256..350,471..564,571..665
A0A3B4EI28	Neurocan b	42514	Pygocentrus nattereri	1128	PF00193	151..245,260..342
A0A3B4ELS9	Neurocan b	42514	Pygocentrus nattereri	1026	PF00193	140..234,249..331
A0A3B4ESD6	Stabilin 2	303518	Pundamilia nyererei	658	PF00193	306..398
A0A3B4EVX1	Stabilin 2	303518	Pundamilia nyererei	1913	PF00193	1813..1905
A0A3B4EZL1	Aggrecan a	303518	Pundamilia nyererei	335	PF00193	129..222,230..322
A0A3B4EZM8	Link domain-containing protein	303518	Pundamilia nyererei	348	PF00193	121..214,218..297,308..348
A0A3B4FIR7	Neurocan b	303518	Pundamilia nyererei	322	PF00193	124..218,225..312
A0A3B4FKK1	Hyaluronan and proteoglycan link protein 3	303518	Pundamilia nyererei	366	PF00193	169..263,271..359
A0A3B4FME2	Hyaluronan and proteoglycan link protein 3	303518	Pundamilia nyererei	365	PF00193	168..262,270..358
A0A3B4FMK6	Hyaluronan and proteoglycan link protein 3	303518	Pundamilia nyererei	348	PF00193	151..245,253..341
A0A3B4FP27	Hyaluronan and proteoglycan link protein 3	303518	Pundamilia nyererei	360	PF00193	163..257,265..353
A0A3B4FPA2	Hyaluronan and proteoglycan link protein 3	303518	Pundamilia nyererei	325	PF00193	130..224,232..320
A0A3B4FQ25	Brevican	303518	Pundamilia nyererei	354	PF00193	146..240,248..342
A0A3B4FR98	Link domain-containing protein	303518	Pundamilia nyererei	269	PF00193	52..134
A0A3B4FR99	Hyaluronan and proteoglycan link protein 3	303518	Pundamilia nyererei	390	PF00193	187..280,288..376
A0A3B4FS54	Brevican	303518	Pundamilia nyererei	854	PF00193	140..234,242..336
A0A3B4FSA3	Brevican	303518	Pundamilia nyererei	358	PF00193	157..248,256..350
A0A3B4FSC4	Brevican	303518	Pundamilia nyererei	345	PF00193	147..241,249..329
A0A3B4FTJ4	Brevican	303518	Pundamilia nyererei	854	PF00193	148..242,250..344
A0A3B4FU29	Aggrecan core protein	303518	Pundamilia nyererei	1216	PF00193	153..246,254..348,419..513,521..615
A0A3B4FUK3	Link domain-containing protein	303518	Pundamilia nyererei	300	PF00193	106..199,214..296
A0A3B4FUN6	Sushi domain containing 5	303518	Pundamilia nyererei	534	PF00193	15..105
A0A3B4FX30	Brevican	303518	Pundamilia nyererei	920	PF00193	161..255,262..357
A0A3B4FXF1	Versican b	303518	Pundamilia nyererei	370	PF00193	183..274,282..355
A0A3B4FXJ8	Versican b	303518	Pundamilia nyererei	419	PF00193	137..231,239..334
A0A3B4FXT5	Versican core protein	303518	Pundamilia nyererei	1440	PF00193	165..259,267..362
A0A3B4FXZ7	Versican b	303518	Pundamilia nyererei	409	PF00193	127..221,229..324
A0A3B4FZB6	Brevican	303518	Pundamilia nyererei	356	PF00193	149..243,250..345
A0A3B4G071	Brevican	303518	Pundamilia nyererei	361	PF00193	157..251,258..353
A0A3B4G0K1	Brevican	303518	Pundamilia nyererei	380	PF00193	173..267,274..369
A0A3B4G0M2	Brevican	303518	Pundamilia nyererei	399	PF00193	192..286,293..388
A0A3B4G0M3	Link domain-containing protein	303518	Pundamilia nyererei	176	PF00193	58..147
A0A3B4G360	Tumor necrosis factor, alpha-induced protein 6	303518	Pundamilia nyererei	256	PF00193	38..130
A0A3B4GV57	Versican core protein	303518	Pundamilia nyererei	660	PF00193	144..238,246..340
A0A3B4GXJ9	Hyaluronan and proteoglycan link protein 1a	303518	Pundamilia nyererei	337	PF00193	144..236,251..333
A0A3B4GZ42	Neurocan b	303518	Pundamilia nyererei	328	PF00193	122..216,223..318
A0A3B4GZC7	Hyaluronan and proteoglycan link protein 4	303518	Pundamilia nyererei	387	PF00193	159..252,260..349
A0A3B4H226	Stabilin 1	303518	Pundamilia nyererei	2365	PF00193	2003..2095
A0A3B4H8E6	Stabilin 1	303518	Pundamilia nyererei	2174	PF00193	1915..2007
A0A3B4T2C2	Hyaluronan and proteoglycan link protein 3	41447	Seriola dumerili	370	PF00193	180..273,281..369
A0A3B4T2D9	Aggrecan core protein	41447	Seriola dumerili	1258	PF00193	155..248,256..350,433..527,535..629
A0A3B4T2R9	Link domain-containing protein	41447	Seriola dumerili	276	PF00193	52..134
A0A3B4TFU2	Uncharacterized protein	41447	Seriola dumerili	1356	PF00193	159..253,260..355
A0A3B4TGB8	Hyaluronan and proteoglycan link protein 4	41447	Seriola dumerili	395	PF00193	165..258,266..355
A0A3B4TGH0	Uncharacterized protein	41447	Seriola dumerili	1322	PF00193	125..219,226..321
A0A3B4TGI2	Uncharacterized protein	41447	Seriola dumerili	1306	PF00193	125..219,226..321
A0A3B4TJQ2	Link domain-containing protein	41447	Seriola dumerili	268	PF00193	41..129
A0A3B4TR55	Versican b	41447	Seriola dumerili	881	PF00193	146..240,248..343
A0A3B4TSP1	Hyaluronan and proteoglycan link protein 1	41447	Seriola dumerili	353	PF00193	159..252,265..349
A0A3B4UB80	Stabilin 2	41447	Seriola dumerili	592	PF00193	252..344
A0A3B4UN06	Brevican	41447	Seriola dumerili	361	PF00193	150..241,249..342
A0A3B4UN16	Brevican	41447	Seriola dumerili	386	PF00193	172..266,274..367
A0A3B4UNI0	Brevican	41447	Seriola dumerili	365	PF00193	151..245,253..346
A0A3B4UQA3	Brevican	41447	Seriola dumerili	364	PF00193	165..251,263..358
A0A3B4UQZ0	Brevican	41447	Seriola dumerili	356	PF00193	154..248,255..350
A0A3B4UQZ5	Brevican	41447	Seriola dumerili	352	PF00193	150..244,251..346
A0A3B4UR37	Brevican	41447	Seriola dumerili	1169	PF00193	31..125,132..227
A0A3B4UR52	Hyaluronan and proteoglycan link protein 2	41447	Seriola dumerili	337	PF00193	147..240,254..336
A0A3B4UR99	Brevican	41447	Seriola dumerili	1143	PF00193	144..238,245..340
A0A3B4UVG7	Tumor necrosis factor, alpha-induced protein 6	41447	Seriola dumerili	263	PF00193	38..130
A0A3B4UVI0	Versican core protein	41447	Seriola dumerili	625	PF00193	121..214,226..315
A0A3B4UVU2	Hyaluronan and proteoglycan link protein 1a	41447	Seriola dumerili	312	PF00193	118..211,227..308
A0A3B4UVZ1	Neurocan	41447	Seriola dumerili	1126	PF00193	121..215,222..314
A0A3B4UX11	Neurocan core protein-like	41447	Seriola dumerili	1185	PF00193	121..215,222..314
A0A3B4UX21	Versican a	41447	Seriola dumerili	398	PF00193	144..238,251..340
A0A3B4UZL1	Hyaluronan and proteoglycan link protein 3	41447	Seriola dumerili	366	PF00193	171..265,273..361
A0A3B4V0B1	CD44 antigen	41447	Seriola dumerili	542	PF00193	171..260
A0A3B4V8S0	Link domain-containing protein	41447	Seriola dumerili	350	PF00193	148..241,249..343
A0A3B4V8S1	Link domain-containing protein	41447	Seriola dumerili	310	PF00193	108..201,209..303
A0A3B4V8V2	Stabilin 1	41447	Seriola dumerili	2291	PF00193	1990..2082
A0A3B4V8X5	Aggrecan a	41447	Seriola dumerili	1293	PF00193	144..237,245..339,432..526,533..628
A0A3B4V977	Stabilin 1	41447	Seriola dumerili	2354	PF00193	1998..2090
A0A3B4WG34	Hyaluronan and proteoglycan link protein 3	1841481	Seriola lalandi dorsalis	370	PF00193	180..273,281..369
A0A3B4WLV2	Hyaluronan and proteoglycan link protein 4	1841481	Seriola lalandi dorsalis	396	PF00193	169..262,270..359
A0A3B4WQ31	Aggrecan core protein	1841481	Seriola lalandi dorsalis	1411	PF00193	155..248,256..350,438..532,540..634
A0A3B4WQR3	Hyaluronan and proteoglycan link protein 1a	1841481	Seriola lalandi dorsalis	317	PF00193	123..216,228..313
A0A3B4WRQ9	Versican a	1841481	Seriola lalandi dorsalis	356	PF00193	144..235,249..337
A0A3B4WUR1	Versican core protein	1841481	Seriola lalandi dorsalis	591	PF00193	121..214,227..315
A0A3B4X699	Stabilin 1	1841481	Seriola lalandi dorsalis	2392	PF00193	2043..2135
A0A3B4X9V2	Hyaluronan and proteoglycan link protein 3	1841481	Seriola lalandi dorsalis	365	PF00193	171..265,272..360
A0A3B4XAN3	Sushi domain containing 5	1841481	Seriola lalandi dorsalis	573	PF00193	28..118
A0A3B4XVN6	Brevican	1841481	Seriola lalandi dorsalis	1474	PF00193	161..255,263..356
A0A3B4Y0Q2	Brevican	1841481	Seriola lalandi dorsalis	1297	PF00193	164..258,265..360
A0A3B4Y4F6	Hyaluronan and proteoglycan link protein 2	1841481	Seriola lalandi dorsalis	357	PF00193	167..260,274..356
A0A3B4YIV3	Stabilin 2	1841481	Seriola lalandi dorsalis	2088	PF00193	1763..1855
A0A3B4YKL1	Neurocan b	1841481	Seriola lalandi dorsalis	608	PF00193	157..251,258..353
A0A3B4YM71	Hyaluronan and proteoglycan link protein 1	1841481	Seriola lalandi dorsalis	353	PF00193	159..252,265..349
A0A3B4YMJ8	Aggrecan a	1841481	Seriola lalandi dorsalis	1534	PF00193	160..253,261..355,459..553,560..655
A0A3B4YQ01	Aggrecan core protein	1841481	Seriola lalandi dorsalis	1572	PF00193	160..253,261..355,459..553,560..655
A0A3B4YQU3	Tumor necrosis factor, alpha-induced protein 6	1841481	Seriola lalandi dorsalis	263	PF00193	38..130
A0A3B4YRB6	Neurocan	1841481	Seriola lalandi dorsalis	843	PF00193	12..104
A0A3B4YS99	Neurocan b	1841481	Seriola lalandi dorsalis	374	PF00193	144..238,245..340
A0A3B4YVR4	Sushi domain containing 5	144197	Stegastes partitus	828	PF00193	32..122
A0A3B4YWP5	CD44 antigen	1841481	Seriola lalandi dorsalis	410	PF00193	31..120
A0A3B4YZ90	Link domain-containing protein	1841481	Seriola lalandi dorsalis	276	PF00193	52..134
A0A3B4Z2N2	Versican b	1841481	Seriola lalandi dorsalis	345	PF00193	127..221,229..324
A0A3B4Z516	Link domain-containing protein	1841481	Seriola lalandi dorsalis	348	PF00193	40..129
A0A3B4ZD91	Versican a	144197	Stegastes partitus	361	PF00193	142..236,244..338
A0A3B4ZIB4	Brevican	144197	Stegastes partitus	362	PF00193	159..253,260..355
A0A3B4ZIP0	Brevican	144197	Stegastes partitus	800	PF00193	158..228,254..340
A0A3B4ZIS9	Brevican	144197	Stegastes partitus	1126	PF00193	162..256,263..358
A0A3B4ZIU1	Hyaluronan and proteoglycan link protein 2	144197	Stegastes partitus	341	PF00193	151..244,258..340
A0A3B4ZKI1	Brevican	144197	Stegastes partitus	346	PF00193	143..237,244..339
A0A3B4ZM95	Brevican	144197	Stegastes partitus	881	PF00193	163..233,259..345
A0A3B4ZPW1	Stabilin 1	144197	Stegastes partitus	1816	PF00193	1674..1766
A0A3B4ZSH8	Stabilin 1	144197	Stegastes partitus	1826	PF00193	1725..1776
A0A3B5ADK7	Link domain-containing protein	144197	Stegastes partitus	389	PF00193	38..127
A0A3B5AF08	Link domain-containing protein	144197	Stegastes partitus	244	PF00193	49..131
A0A3B5ANK6	CD44 antigen	144197	Stegastes partitus	412	PF00193	32..122
A0A3B5AQB3	Hyaluronan and proteoglycan link protein 4	144197	Stegastes partitus	384	PF00193	156..249,257..346
A0A3B5ARW8	Stabilin 2	144197	Stegastes partitus	609	PF00193	272..364
A0A3B5AS93	Link domain-containing protein	144197	Stegastes partitus	350	PF00193	122..216,224..318
[truncated: 12,581 more rows]
