# Supplementary material for: Ancestral Origin and Functional Expression of a Hyaluronic Acid Pathway Complement in Mussels
Source: Biology (Basel). 2025 Jul 24;14(8):930. doi: 10.3390/biology14080930 (PMC12383584; doi:10.3390/biology14080930)
Supplement: Supplementary file 1 [file biology-14-00930-s001.zip › Table S2.xlsx]

## Sheet: Data1
Table S2. Metadata associated with the genomic and transcriptomic dataset analyzed in this study as retrieved from the NCBI SRA database.
Genomic datasets
Assembly Accession	Assembly Name	Organism Name	Organism Infraspecific Names Isolate	Annotation Name	Assembly Level	Assembly Stats Number of Scaffolds
GCF_021869535.1	xbMytCali1.0.p	Mytilus californianus	M0D057914Y	NCBI Mytilus californianus Annotation Release 100	Scaffold	175
GCA_021869935.1	xbMytCali1.0.a	Mytilus californianus	M0D057914Y		Scaffold	38315
GCA_017311375.1	Mcoruscus_HiC	Mytilus coruscus	M156		Chromosome	4434
GCA_011752425.2	MCOR1.1	Mytilus coruscus		Annotation submitted by NINGBO UNIVERSITY	Scaffold	10484
GCF_963676685.1	xbMytEdul2.2	Mytilus edulis		GCF_963676685.1-RS_2025_02	Chromosome	2368
GCA_019925275.2	PEIMed_v2	Mytilus edulis	Foxley		Chromosome	1117
GCA_025276775.1	MeduEUN	Mytilus edulis	AS_2021a		Chromosome	28192
GCA_025215535.1	MeduEUS	Mytilus edulis	AS_2021b		Chromosome	73615
GCA_963676595.2	xbMytEdul2.2 alternate haplotype	Mytilus edulis			Scaffold	84
GCA_905397895.1	MEDL1	Mytilus edulis		Annotation submitted by Institute of Aquaculture, University of Stirling, Stirling, UK	Scaffold	3339
GCA_037788925.1	MytGallo_primary_0.1	Mytilus galloprovincialis	MGYT20220701		Chromosome	94
GCA_025277285.1	MgalMED	Mytilus galloprovincialis	AS_2021c		Chromosome	41122
GCA_037788815.1	MytGallo_alternate_0.1	Mytilus galloprovincialis	MGYT20220701		Scaffold	17876
GCA_900618805.1	MGAL_10	Mytilus galloprovincialis		Annotation submitted by CNAG	Scaffold	10577
GCA_048414535.1	ASM4841453v1	Mytilus galloprovincialis	ZJOU-2023		Chromosome	5557
GCF_036588685.1	PNRI_Mtr1.1.1.hap1	Mytilus trossulus	FHL-02	GCF_036588685.1-RS_2024_02	Chromosome	540
GCA_037379345.1	ASM3737934v1	Perna viridis	PV_CMFRI_1.1		Chromosome	46
GCA_018327765.1	Pvar_1.0	Perna viridis			Scaffold	15933
Transcriptomic datasets
Run	ReleaseDate	spots	bases	LibraryName	LibraryStrategy	LibrarySelection	LibrarySource	LibraryLayout	Model	BioProject	ScientificName	SampleName	CenterName
SRR11996464	2020-06-11 12:45:34	12048467	2433790334	C1 24h	RNA-Seq	unspecified	TRANSCRIPTOMIC	PAIRED	Illumina HiSeq 4000	PRJNA638821	Mytilus galloprovincialis	C1 24h	INSTITUTO DE INVESTIGACIONES MARINAS IIM-CSIC
SRR11996686	2020-06-11 13:45:29	10791168	2179815936	C2 24h	RNA-Seq	unspecified	TRANSCRIPTOMIC	PAIRED	Illumina HiSeq 4000	PRJNA638821	Mytilus galloprovincialis	C2 24h	INSTITUTO DE INVESTIGACIONES MARINAS IIM-CSIC
SRR7138625	2019-06-01 01:41:31	47648242	9624944884	C2 24h	RNA-Seq	unspecified	TRANSCRIPTOMIC	PAIRED	Illumina HiSeq 4000	PRJNA466718	Mytilus galloprovincialis	C2 24h	IIM - CSIC
SRR7138613	2019-06-01 01:41:31	46832686	9460202572	C2 24h2	RNA-Seq	unspecified	TRANSCRIPTOMIC	PAIRED	Illumina HiSeq 4000	PRJNA466718	Mytilus galloprovincialis	C2 24h2	IIM - CSIC
SRR7138609	2019-06-01 01:41:31	39264198	7931367996	C2 7d2	RNA-Seq	unspecified	TRANSCRIPTOMIC	PAIRED	Illumina HiSeq 4000	PRJNA466718	Mytilus galloprovincialis	C2 7d2	IIM - CSIC
SRR7138623	2019-06-01 01:41:31	39213474	7921121748	C2 t0	RNA-Seq	unspecified	TRANSCRIPTOMIC	PAIRED	Illumina HiSeq 4000	PRJNA466718	Mytilus galloprovincialis	C2 t0	IIM - CSIC
SRR7138624	2019-06-01 01:41:31	25854494	5222607788	C3 24h	RNA-Seq	unspecified	TRANSCRIPTOMIC	PAIRED	Illumina HiSeq 4000	PRJNA466718	Mytilus galloprovincialis	C3 24h	IIM - CSIC
SRR11996723	2020-06-11 13:52:12	9907667	2001348734	C3 24h	RNA-Seq	unspecified	TRANSCRIPTOMIC	PAIRED	Illumina HiSeq 4000	PRJNA638821	Mytilus galloprovincialis	C3 24h	INSTITUTO DE INVESTIGACIONES MARINAS IIM-CSIC
SRR7138612	2019-06-01 01:41:31	23816057	4810843514	C3 24h2	RNA-Seq	unspecified	TRANSCRIPTOMIC	PAIRED	Illumina HiSeq 4000	PRJNA466718	Mytilus galloprovincialis	C3 24h2	IIM - CSIC
SRR7138608	2019-06-01 01:41:31	23255887	4697689174	C3 7d2	RNA-Seq	unspecified	TRANSCRIPTOMIC	PAIRED	Illumina HiSeq 4000	PRJNA466718	Mytilus galloprovincialis	C3 7d2	IIM - CSIC
SRR7138622	2019-06-01 01:41:31	22173427	4479032254	C3 t0	RNA-Seq	unspecified	TRANSCRIPTOMIC	PAIRED	Illumina HiSeq 4000	PRJNA466718	Mytilus galloprovincialis	C3 t0	IIM - CSIC
SRR7138619	2019-06-01 01:41:31	46330641	9358789482	C4 24h	RNA-Seq	unspecified	TRANSCRIPTOMIC	PAIRED	Illumina HiSeq 4000	PRJNA466718	Mytilus galloprovincialis	C4 24h	IIM - CSIC
SRR7138615	2019-06-01 01:41:31	41814998	8446629596	C4 24h2	RNA-Seq	unspecified	TRANSCRIPTOMIC	PAIRED	Illumina HiSeq 4000	PRJNA466718	Mytilus galloprovincialis	C4 24h2	IIM - CSIC
SRR7138628	2019-06-01 01:41:31	47590443	9613269486	C4 7d2	RNA-Seq	unspecified	TRANSCRIPTOMIC	PAIRED	Illumina HiSeq 4000	PRJNA466718	Mytilus galloprovincialis	C4 7d2	IIM - CSIC
SRR7138621	2019-06-01 01:41:31	50407099	10182233998	C4 t0	RNA-Seq	unspecified	TRANSCRIPTOMIC	PAIRED	Illumina HiSeq 4000	PRJNA466718	Mytilus galloprovincialis	C4 t0	IIM - CSIC
SRR7145590	2019-12-31 00:03:17	45483569	9121138702	Control1	RNA-Seq	unspecified	TRANSCRIPTOMIC	PAIRED	Illumina HiSeq 4000	PRJNA470760	Mytilus galloprovincialis	Control1	IIM - CSIC
SRR7145589	2019-12-31 00:03:17	42344313	8497541187	Control2	RNA-Seq	unspecified	TRANSCRIPTOMIC	PAIRED	Illumina HiSeq 4000	PRJNA470760	Mytilus galloprovincialis	Control2	IIM - CSIC
SRR7145588	2019-12-31 00:03:17	26900288	5433858176	Control3	RNA-Seq	unspecified	TRANSCRIPTOMIC	PAIRED	Illumina HiSeq 4000	PRJNA470760	Mytilus galloprovincialis	Control3	IIM - CSIC
SRR13364372	2021-03-09 04:19:20	26535943	8013854786	Dvel_2	RNA-Seq	RANDOM	TRANSCRIPTOMIC	PAIRED	Illumina HiSeq 4000	PRJNA689255	Mytilus coruscus	Dvel_2	SHANGHAI OCEAN UNIVERSITY
SRR13364371	2021-03-09 04:19:20	27049635	8168989770	Dvel_7	RNA-Seq	RANDOM	TRANSCRIPTOMIC	PAIRED	Illumina HiSeq 4000	PRJNA689255	Mytilus coruscus	Dvel_7	SHANGHAI OCEAN UNIVERSITY
SRR13364370	2021-03-09 04:19:20	26138200	7893736400	Dvel_8	RNA-Seq	RANDOM	TRANSCRIPTOMIC	PAIRED	Illumina HiSeq 4000	PRJNA689255	Mytilus coruscus	Dvel_8	SHANGHAI OCEAN UNIVERSITY
SRR13364369	2021-03-09 04:19:20	29105874	8789973948	Dvel_9	RNA-Seq	RANDOM	TRANSCRIPTOMIC	PAIRED	Illumina HiSeq 4000	PRJNA689255	Mytilus coruscus	Dvel_9	SHANGHAI OCEAN UNIVERSITY
SRR7145591	2019-12-31 00:03:17	43306992	8690000238	Gluc1	RNA-Seq	unspecified	TRANSCRIPTOMIC	PAIRED	Illumina HiSeq 4000	PRJNA470760	Mytilus galloprovincialis	Gluc1	IIM - CSIC
SRR7145580	2019-12-31 00:03:18	37364299	7469082136	Gluc2	RNA-Seq	unspecified	TRANSCRIPTOMIC	PAIRED	Illumina HiSeq 4000	PRJNA470760	Mytilus galloprovincialis	Gluc2	IIM - CSIC
SRR7145579	2019-12-31 00:03:18	26413181	5335462562	Gluc3	RNA-Seq	unspecified	TRANSCRIPTOMIC	PAIRED	Illumina HiSeq 4000	PRJNA470760	Mytilus galloprovincialis	Gluc3	IIM - CSIC
SRR7138618	2019-06-01 01:41:31	26051151	5262332502	I1 24h	RNA-Seq	unspecified	TRANSCRIPTOMIC	PAIRED	Illumina HiSeq 4000	PRJNA466718	Mytilus galloprovincialis	I1 24h	IIM - CSIC
SRR7138614	2019-06-01 01:41:31	11916562	2407145524	I1 24h2	RNA-Seq	unspecified	TRANSCRIPTOMIC	PAIRED	Illumina HiSeq 4000	PRJNA466718	Mytilus galloprovincialis	I1 24h2	IIM - CSIC
SRR7138629	2019-06-01 01:41:31	6796661	1372925522	I1 7d2	RNA-Seq	unspecified	TRANSCRIPTOMIC	PAIRED	Illumina HiSeq 4000	PRJNA466718	Mytilus galloprovincialis	I1 7d2	IIM - CSIC
SRR7138620	2019-06-01 01:41:31	8848447	1787386294	I1 t0	RNA-Seq	unspecified	TRANSCRIPTOMIC	PAIRED	Illumina HiSeq 4000	PRJNA466718	Mytilus galloprovincialis	I1 t0	IIM - CSIC
SRR7138610	2019-06-01 01:41:31	49631485	10025559970	I10 24h	RNA-Seq	unspecified	TRANSCRIPTOMIC	PAIRED	Illumina HiSeq 4000	PRJNA466718	Mytilus galloprovincialis	I10 24h	IIM - CSIC
SRR7138616	2019-06-01 01:41:31	50705973	10242606546	I10 24h2	RNA-Seq	unspecified	TRANSCRIPTOMIC	PAIRED	Illumina HiSeq 4000	PRJNA466718	Mytilus galloprovincialis	I10 24h2	IIM - CSIC
SRR7138631	2019-06-01 01:41:31	49118125	9921861250	I10 7d2	RNA-Seq	unspecified	TRANSCRIPTOMIC	PAIRED	Illumina HiSeq 4000	PRJNA466718	Mytilus galloprovincialis	I10 7d2	IIM - CSIC
SRR7138626	2019-06-01 01:41:31	48390301	9774840802	I10 t0	RNA-Seq	unspecified	TRANSCRIPTOMIC	PAIRED	Illumina HiSeq 4000	PRJNA466718	Mytilus galloprovincialis	I10 t0	IIM - CSIC
SRR7138611	2019-06-01 01:41:31	45482938	9187553476	I2 24h	RNA-Seq	unspecified	TRANSCRIPTOMIC	PAIRED	Illumina HiSeq 4000	PRJNA466718	Mytilus galloprovincialis	I2 24h	IIM - CSIC
SRR7138617	2019-06-01 01:41:31	45318463	9154329526	I2 24h2	RNA-Seq	unspecified	TRANSCRIPTOMIC	PAIRED	Illumina HiSeq 4000	PRJNA466718	Mytilus galloprovincialis	I2 24h2	IIM - CSIC
SRR7138630	2019-06-01 01:41:31	45307148	9152043896	I2 7d2	RNA-Seq	unspecified	TRANSCRIPTOMIC	PAIRED	Illumina HiSeq 4000	PRJNA466718	Mytilus galloprovincialis	I2 7d2	IIM - CSIC
SRR7138627	2019-06-01 01:41:31	46557049	9404523898	I2 t0	RNA-Seq	unspecified	TRANSCRIPTOMIC	PAIRED	Illumina HiSeq 4000	PRJNA466718	Mytilus galloprovincialis	I2 t0	IIM - CSIC
SRR13364375	2021-03-09 04:19:20	25526109	7708884918	Juve10	RNA-Seq	RANDOM	TRANSCRIPTOMIC	PAIRED	Illumina HiSeq 4000	PRJNA689255	Mytilus coruscus	Juve10	SHANGHAI OCEAN UNIVERSITY
SRR13364378	2021-03-09 04:19:20	27733958	8375655316	Juve6	RNA-Seq	RANDOM	TRANSCRIPTOMIC	PAIRED	Illumina HiSeq 4000	PRJNA689255	Mytilus coruscus	Juve6	SHANGHAI OCEAN UNIVERSITY
SRR13364377	2021-03-09 04:19:20	27182699	8209175098	Juve7	RNA-Seq	RANDOM	TRANSCRIPTOMIC	PAIRED	Illumina HiSeq 4000	PRJNA689255	Mytilus coruscus	Juve7	SHANGHAI OCEAN UNIVERSITY
SRR7145587	2019-12-31 00:03:17	42145392	8460072653	LPS1	RNA-Seq	unspecified	TRANSCRIPTOMIC	PAIRED	Illumina HiSeq 4000	PRJNA470760	Mytilus galloprovincialis	LPS1	IIM - CSIC
SRR7145586	2019-12-31 00:03:18	35549230	7064503764	LPS2	RNA-Seq	unspecified	TRANSCRIPTOMIC	PAIRED	Illumina HiSeq 4000	PRJNA470760	Mytilus galloprovincialis	LPS2	IIM - CSIC
SRR7145585	2019-12-31 00:03:18	26292101	5311004402	LPS3	RNA-Seq	unspecified	TRANSCRIPTOMIC	PAIRED	Illumina HiSeq 4000	PRJNA470760	Mytilus galloprovincialis	LPS3	IIM - CSIC
SRR7145582	2019-12-31 00:03:18	36896674	7402621566	Myt1	RNA-Seq	unspecified	TRANSCRIPTOMIC	PAIRED	Illumina HiSeq 4000	PRJNA470760	Mytilus galloprovincialis	Myt1	IIM - CSIC
SRR7145581	2019-12-31 00:03:18	40490653	8079986371	Myt2	RNA-Seq	unspecified	TRANSCRIPTOMIC	PAIRED	Illumina HiSeq 4000	PRJNA470760	Mytilus galloprovincialis	Myt2	IIM - CSIC
SRR7145578	2019-12-31 00:03:18	25673068	5185959736	Myt3	RNA-Seq	unspecified	TRANSCRIPTOMIC	PAIRED	Illumina HiSeq 4000	PRJNA470760	Mytilus galloprovincialis	Myt3	IIM - CSIC
SRR7145584	2019-12-31 00:03:18	36157426	7260803715	PolyIC1	RNA-Seq	unspecified	TRANSCRIPTOMIC	PAIRED	Illumina HiSeq 4000	PRJNA470760	Mytilus galloprovincialis	PolyIC1	IIM - CSIC
SRR7145583	2019-12-31 00:03:18	40981364	8204501522	PolyIC2	RNA-Seq	unspecified	TRANSCRIPTOMIC	PAIRED	Illumina HiSeq 4000	PRJNA470760	Mytilus galloprovincialis	PolyIC2	IIM - CSIC
SRR7145592	2019-12-31 00:03:17	25493443	5149675486	PolyIC3	RNA-Seq	unspecified	TRANSCRIPTOMIC	PAIRED	Illumina HiSeq 4000	PRJNA470760	Mytilus galloprovincialis	PolyIC3	IIM - CSIC
SRR8713546	2019-03-19 09:25:24	28875718	7276680936	MG_SP4_iM	RNA-Seq	PCR	TRANSCRIPTOMIC	PAIRED	Illumina HiSeq 2500	PRJNA525609	Mytilus galloprovincialis	SP4_iM	SENCKENBERG GESELLSCHAFT FUER NATURFORSCHUNG
SRR8713547	2019-03-19 09:25:24	34604404	8720309808	MG_SP4_oM	RNA-Seq	PCR	TRANSCRIPTOMIC	PAIRED	Illumina HiSeq 2500	PRJNA525609	Mytilus galloprovincialis	SP4_oM	SENCKENBERG GESELLSCHAFT FUER NATURFORSCHUNG
SRR8713544	2019-03-19 09:25:25	34381224	8664068448	MG_SP5_iM	RNA-Seq	PCR	TRANSCRIPTOMIC	PAIRED	Illumina HiSeq 2500	PRJNA525609	Mytilus galloprovincialis	SP5_iM	SENCKENBERG GESELLSCHAFT FUER NATURFORSCHUNG
SRR8713545	2019-03-19 09:25:24	33304666	8392775832	MG_SP5_oM	RNA-Seq	PCR	TRANSCRIPTOMIC	PAIRED	Illumina HiSeq 2500	PRJNA525609	Mytilus galloprovincialis	SP5_oM	SENCKENBERG GESELLSCHAFT FUER NATURFORSCHUNG
SRR8713542	2019-03-19 09:25:25	35030831	8827769412	MG_SP8_iM	RNA-Seq	PCR	TRANSCRIPTOMIC	PAIRED	Illumina HiSeq 2500	PRJNA525609	Mytilus galloprovincialis	SP8_iM	SENCKENBERG GESELLSCHAFT FUER NATURFORSCHUNG
SRR8713543	2019-03-19 09:25:25	37789228	9522885456	MG_SP8_oM	RNA-Seq	PCR	TRANSCRIPTOMIC	PAIRED	Illumina HiSeq 2500	PRJNA525609	Mytilus galloprovincialis	SP8_oM	SENCKENBERG GESELLSCHAFT FUER NATURFORSCHUNG
SRR2392495	2016-04-06 09:37:39	24416105	4932053210		RNA-Seq	PolyA	TRANSCRIPTOMIC	PAIRED	Illumina HiSeq 1500	PRJNA295512	Mytilus galloprovincialis	Sample002	BAS
SRR2392762	2016-04-06 09:37:39	19900665	4019934330		RNA-Seq	PolyA	TRANSCRIPTOMIC	PAIRED	Illumina HiSeq 1500	PRJNA295512	Mytilus galloprovincialis	Sample003	BAS
SRR6238445	2017-11-30 00:01:05	24907975	5031410950	SAMN05824322	RNA-Seq	RANDOM	METATRANSCRIPTOMIC	PAIRED	Illumina HiSeq 2000	PRJNA326100	Mytilus galloprovincialis	Sample_DOVI1_10	SISTEMAS GENOMICOS
SRR6238446	2017-11-30 00:01:05	28462475	5749419950	SAMN05824326	RNA-Seq	RANDOM	METATRANSCRIPTOMIC	PAIRED	Illumina HiSeq 2000	PRJNA326100	Mytilus galloprovincialis	Sample_DOVI2_5	SISTEMAS GENOMICOS
SRR6238447	2017-11-30 00:01:05	28633395	5783945790	SAMN05824327	RNA-Seq	RANDOM	METATRANSCRIPTOMIC	PAIRED	Illumina HiSeq 2000	PRJNA326100	Mytilus galloprovincialis	Sample_DOVI2_8	SISTEMAS GENOMICOS
SRR27926328	2024-10-02 10:57:38	11079584	2238075968	M_L15_2	RNA-Seq	cDNA	TRANSCRIPTOMIC	PAIRED	Illumina NovaSeq 6000	PRJNA1074943	Mytilus galloprovincialis	Control 2	IIM-CSIC
SRR27926327	2024-10-02 10:57:38	15450125	3120925250	M_L15_3	RNA-Seq	cDNA	TRANSCRIPTOMIC	PAIRED	Illumina NovaSeq 6000	PRJNA1074943	Mytilus galloprovincialis	Control 3	IIM-CSIC
SRR16641561	2021-10-30 21:15:48	29589352	5917870400	LK-10	RNA-Seq	Oligo-dT	TRANSCRIPTOMIC	PAIRED	Illumina HiSeq 4000	PRJNA776346	Mytilus galloprovincialis	LK-10	STANFORD UNIVERSITY
SRR16641564	2021-10-30 21:15:48	35106698	7021339600	LK-7	RNA-Seq	Oligo-dT	TRANSCRIPTOMIC	PAIRED	Illumina HiSeq 4000	PRJNA776346	Mytilus galloprovincialis	LK-7	STANFORD UNIVERSITY
SRR16641563	2021-10-30 21:36:46	31099838	6219967600	LK-8	RNA-Seq	Oligo-dT	TRANSCRIPTOMIC	PAIRED	Illumina HiSeq 4000	PRJNA776346	Mytilus galloprovincialis	LK-8	STANFORD UNIVERSITY
SRR16641562	2021-10-30 21:07:32	31574353	6314870600	LK-9	RNA-Seq	Oligo-dT	TRANSCRIPTOMIC	PAIRED	Illumina HiSeq 4000	PRJNA776346	Mytilus galloprovincialis	LK-9	STANFORD UNIVERSITY
SRR25921659	2023-12-31 00:25:53	17146931	5144079300	LIB_CTRL1	RNA-Seq	Oligo-dT	TRANSCRIPTOMIC	PAIRED	Illumina NovaSeq 6000	PRJNA1013380	Mytilus galloprovincialis	MG_SEQ_CTRL1	UNIVERSITY OF SIENA
SRR25921658	2023-12-31 00:25:53	12542506	3762751800	LIB_CTRL2	RNA-Seq	Oligo-dT	TRANSCRIPTOMIC	PAIRED	Illumina NovaSeq 6000	PRJNA1013380	Mytilus galloprovincialis	MG_SEQ_CTRL2	UNIVERSITY OF SIENA
SRR25921657	2023-12-31 00:25:53	13929854	4178956200	LIB_MBV1	RNA-Seq	Oligo-dT	TRANSCRIPTOMIC	PAIRED	Illumina NovaSeq 6000	PRJNA1013380	Mytilus galloprovincialis	MG_SEQ_MBV1	UNIVERSITY OF SIENA
SRR25387433	2023-08-04 14:53:14	31512470	6302494000	PII12	RNA-Seq	Oligo-dT	TRANSCRIPTOMIC	PAIRED	BGISEQ-500	PRJNA996031	Mytilus galloprovincialis	Mytgal 12hpf R1	CNRS
SRR25387432	2023-08-04 14:53:14	31349106	6269821200	PIII12	RNA-Seq	Oligo-dT	TRANSCRIPTOMIC	PAIRED	BGISEQ-500	PRJNA996031	Mytilus galloprovincialis	Mytgal 12hpf R2	CNRS
SRR25387431	2023-08-04 14:53:14	31548399	6309679800	PII16	RNA-Seq	Oligo-dT	TRANSCRIPTOMIC	PAIRED	BGISEQ-500	PRJNA996031	Mytilus galloprovincialis	Mytgal 16hpf R1	CNRS
SRR25387430	2023-08-04 14:53:14	31475689	6295137800	PIII16	RNA-Seq	Oligo-dT	TRANSCRIPTOMIC	PAIRED	BGISEQ-500	PRJNA996031	Mytilus galloprovincialis	Mytgal 16hpf R2	CNRS
SRR25387457	2023-08-04 14:53:15	31547541	6309508200	PII20	RNA-Seq	Oligo-dT	TRANSCRIPTOMIC	PAIRED	BGISEQ-500	PRJNA996031	Mytilus galloprovincialis	Mytgal 20hpf R1	CNRS
SRR25387456	2023-08-04 14:53:15	31656022	6331204400	PIII20	RNA-Seq	Oligo-dT	TRANSCRIPTOMIC	PAIRED	BGISEQ-500	PRJNA996031	Mytilus galloprovincialis	Mytgal 20hpf R2	CNRS
SRR25387455	2023-08-04 14:53:15	31118060	6223612000	PII24	RNA-Seq	Oligo-dT	TRANSCRIPTOMIC	PAIRED	BGISEQ-500	PRJNA996031	Mytilus galloprovincialis	Mytgal 24hpf R1	CNRS
SRR25387454	2023-08-04 14:53:15	31560126	6312025200	PIII24	RNA-Seq	Oligo-dT	TRANSCRIPTOMIC	PAIRED	BGISEQ-500	PRJNA996031	Mytilus galloprovincialis	Mytgal 24hpf R2	CNRS
SRR25387453	2023-08-04 14:53:15	30867871	6173574200	PII28	RNA-Seq	Oligo-dT	TRANSCRIPTOMIC	PAIRED	BGISEQ-500	PRJNA996031	Mytilus galloprovincialis	Mytgal 28hpf R1	CNRS
SRR25387452	2023-08-04 14:53:15	31600878	6320175600	PIII28	RNA-Seq	Oligo-dT	TRANSCRIPTOMIC	PAIRED	BGISEQ-500	PRJNA996031	Mytilus galloprovincialis	Mytgal 28hpf R2	CNRS
SRR25387451	2023-08-04 14:53:15	31019611	6203922200	PII32	RNA-Seq	Oligo-dT	TRANSCRIPTOMIC	PAIRED	BGISEQ-500	PRJNA996031	Mytilus galloprovincialis	Mytgal 32hpf R1	CNRS
SRR25387450	2023-08-04 14:53:15	31820977	6364195400	PIII32	RNA-Seq	Oligo-dT	TRANSCRIPTOMIC	PAIRED	BGISEQ-500	PRJNA996031	Mytilus galloprovincialis	Mytgal 32hpf R2	CNRS
SRR25387449	2023-08-04 14:53:15	31057703	6211540600	PII36	RNA-Seq	Oligo-dT	TRANSCRIPTOMIC	PAIRED	BGISEQ-500	PRJNA996031	Mytilus galloprovincialis	Mytgal 36hpf R1	CNRS
SRR25387448	2023-08-04 14:53:15	31627771	6325554200	PIII36	RNA-Seq	Oligo-dT	TRANSCRIPTOMIC	PAIRED	BGISEQ-500	PRJNA996031	Mytilus galloprovincialis	Mytgal 36hpf R2	CNRS
SRR25387446	2023-08-04 14:53:15	31061213	6212242600	PII40	RNA-Seq	Oligo-dT	TRANSCRIPTOMIC	PAIRED	BGISEQ-500	PRJNA996031	Mytilus galloprovincialis	Mytgal 40hpf R1	CNRS
SRR25387445	2023-08-04 14:53:15	31647432	6329486400	PIII40	RNA-Seq	Oligo-dT	TRANSCRIPTOMIC	PAIRED	BGISEQ-500	PRJNA996031	Mytilus galloprovincialis	Mytgal 40hpf R2	CNRS
SRR25387444	2023-08-04 14:53:15	31107722	6221544400	PII44	RNA-Seq	Oligo-dT	TRANSCRIPTOMIC	PAIRED	BGISEQ-500	PRJNA996031	Mytilus galloprovincialis	Mytgal 44hpf R1	CNRS
SRR25387443	2023-08-04 14:53:15	31051552	6210310400	PIII44	RNA-Seq	Oligo-dT	TRANSCRIPTOMIC	PAIRED	BGISEQ-500	PRJNA996031	Mytilus galloprovincialis	Mytgal 44hpf R2	CNRS
SRR25387442	2023-08-04 14:53:14	31119993	6223998600	PII48	RNA-Seq	Oligo-dT	TRANSCRIPTOMIC	PAIRED	BGISEQ-500	PRJNA996031	Mytilus galloprovincialis	Mytgal 48hpf R1	CNRS
SRR25387441	2023-08-04 14:53:14	30818351	6163670200	PIII48	RNA-Seq	Oligo-dT	TRANSCRIPTOMIC	PAIRED	BGISEQ-500	PRJNA996031	Mytilus galloprovincialis	Mytgal 48hpf R2	CNRS
SRR25387447	2023-08-04 14:53:15	31653909	6330781800	PII4	RNA-Seq	Oligo-dT	TRANSCRIPTOMIC	PAIRED	BGISEQ-500	PRJNA996031	Mytilus galloprovincialis	Mytgal 4hpf R1	CNRS
SRR25387436	2023-08-04 14:53:14	32098459	6419691800	PIII4	RNA-Seq	Oligo-dT	TRANSCRIPTOMIC	PAIRED	BGISEQ-500	PRJNA996031	Mytilus galloprovincialis	Mytgal 4hpf R2	CNRS
SRR25387440	2023-08-04 14:53:14	31065773	6213154600	PII52	RNA-Seq	Oligo-dT	TRANSCRIPTOMIC	PAIRED	BGISEQ-500	PRJNA996031	Mytilus galloprovincialis	Mytgal 52hpf R1	CNRS
SRR25387439	2023-08-04 14:53:14	31108428	6221685600	PIII52	RNA-Seq	Oligo-dT	TRANSCRIPTOMIC	PAIRED	BGISEQ-500	PRJNA996031	Mytilus galloprovincialis	Mytgal 52hpf R2	CNRS
SRR25387438	2023-08-04 14:53:14	32012777	6402555400	PII72	RNA-Seq	Oligo-dT	TRANSCRIPTOMIC	PAIRED	BGISEQ-500	PRJNA996031	Mytilus galloprovincialis	Mytgal 72hpf R1	CNRS
SRR25387437	2023-08-04 14:53:14	31601841	6320368200	PIII72	RNA-Seq	Oligo-dT	TRANSCRIPTOMIC	PAIRED	BGISEQ-500	PRJNA996031	Mytilus galloprovincialis	Mytgal 72hpf R2	CNRS
SRR25387435	2023-08-04 14:53:14	31574082	6314816400	PII8	RNA-Seq	Oligo-dT	TRANSCRIPTOMIC	PAIRED	BGISEQ-500	PRJNA996031	Mytilus galloprovincialis	Mytgal 8hpf R1	CNRS
SRR25387434	2023-08-04 14:53:14	32124177	6424835400	PIII8	RNA-Seq	Oligo-dT	TRANSCRIPTOMIC	PAIRED	BGISEQ-500	PRJNA996031	Mytilus galloprovincialis	Mytgal 8hpf R2	CNRS
SRR25387459	2023-08-04 14:53:15	31661767	6332353400	PII0	RNA-Seq	Oligo-dT	TRANSCRIPTOMIC	PAIRED	BGISEQ-500	PRJNA996031	Mytilus galloprovincialis	Mytgal unfertilized R1	CNRS
SRR25387458	2023-08-04 14:53:15	32105800	6421160000	PIII0	RNA-Seq	Oligo-dT	TRANSCRIPTOMIC	PAIRED	BGISEQ-500	PRJNA996031	Mytilus galloprovincialis	Mytgal unfertilized R2	CNRS
SRR27926326	2024-10-02 10:57:38	12271650	2478873300	M_POLY_1	RNA-Seq	cDNA	TRANSCRIPTOMIC	PAIRED	Illumina NovaSeq 6000	PRJNA1074943	Mytilus galloprovincialis	Poly I:C 1	IIM-CSIC
SRR24790295	2023-07-29 00:07:06	21136195	6340858500	AC1	RNA-Seq	Oligo-dT	TRANSCRIPTOMIC	PAIRED	BGISEQ-500	PRJNA978366	Mytilus coruscus	AC1	ZHEJIANG OCEAN UNIVERSITY
SRR24790294	2023-07-29 00:07:06	21722596	6516778800	AC2	RNA-Seq	Oligo-dT	TRANSCRIPTOMIC	PAIRED	BGISEQ-500	PRJNA978366	Mytilus coruscus	AC2	ZHEJIANG OCEAN UNIVERSITY
SRR24790293	2023-07-29 00:07:06	21360320	6408096000	AC3	RNA-Seq	Oligo-dT	TRANSCRIPTOMIC	PAIRED	BGISEQ-500	PRJNA978366	Mytilus coruscus	AC3	ZHEJIANG OCEAN UNIVERSITY
SRR13364376	2021-03-09 04:19:20	24218549	7314001798	Juve8	RNA-Seq	RANDOM	TRANSCRIPTOMIC	PAIRED	Illumina HiSeq 4000	PRJNA689255	Mytilus coruscus	Juve8	SHANGHAI OCEAN UNIVERSITY
SRR26596316	2023-10-31 11:58:10	21527315	6501249130	L2HFA260371_nor15_3.R1.raw	RNA-Seq	PCR	TRANSCRIPTOMIC	PAIRED	Illumina MiSeq	PRJNA1033826	Mytilus coruscus	L2HFA260371_nor15_3.R1.raw	SHANGHAI OCEAN UNIVERSITY
SRR26596315	2023-10-31 11:44:09	20638450	6232811900	L2HFA260372_high15_1.R1.raw	RNA-Seq	PCR	TRANSCRIPTOMIC	PAIRED	Illumina MiSeq	PRJNA1033826	Mytilus coruscus	L2HFA260372_high15_1.R1.raw	SHANGHAI OCEAN UNIVERSITY
SRR26596314	2023-10-31 11:44:09	21923780	6620981560	L2HFA260373_high15_2.R1.raw	RNA-Seq	PCR	TRANSCRIPTOMIC	PAIRED	Illumina MiSeq	PRJNA1033826	Mytilus coruscus	L2HFA260373_high15_2.R1.raw	SHANGHAI OCEAN UNIVERSITY
SRR6934469	2019-03-01 00:49:10	25170927	6604172638	Mtr_2h_h	RNA-Seq	cDNA	TRANSCRIPTOMIC	PAIRED	Illumina HiSeq 2500	PRJNA448647	Mytilus trossulus	Mtr_4cells-embryo_2h	NATIONAL SCIENTIFIC CENTER OF MARINE BIOLOGY
SRR6934450	2019-03-01 00:49:10	25895022	6831943737	Mtr_add_h	RNA-Seq	cDNA	TRANSCRIPTOMIC	PAIRED	Illumina HiSeq 2500	PRJNA448647	Mytilus trossulus	Mtr_adductor-muscle	NATIONAL SCIENTIFIC CENTER OF MARINE BIOLOGY
SRR6934470	2019-03-01 00:49:10	25734753	6750621679	Mtr_11h_h	RNA-Seq	cDNA	TRANSCRIPTOMIC	PAIRED	Illumina HiSeq 2500	PRJNA448647	Mytilus trossulus	Mtr_blastula_11h	NATIONAL SCIENTIFIC CENTER OF MARINE BIOLOGY
SRR6934479	2019-03-01 00:49:10	19894536	5214905425	Mtr_dgl_h	RNA-Seq	cDNA	TRANSCRIPTOMIC	PAIRED	Illumina HiSeq 2500	PRJNA448647	Mytilus trossulus	Mtr_digestive-gland	NATIONAL SCIENTIFIC CENTER OF MARINE BIOLOGY
SRR6934471	2019-03-01 00:49:10	24463500	6395164886	Mtr_egg_h	RNA-Seq	cDNA	TRANSCRIPTOMIC	PAIRED	Illumina HiSeq 2500	PRJNA448647	Mytilus trossulus	Mtr_eggs_0h	NATIONAL SCIENTIFIC CENTER OF MARINE BIOLOGY
SRR6934449	2019-03-01 00:49:11	18020820	4769239363	Mtr_gil_h	RNA-Seq	cDNA	TRANSCRIPTOMIC	PAIRED	Illumina HiSeq 2500	PRJNA448647	Mytilus trossulus	Mtr_gills	NATIONAL SCIENTIFIC CENTER OF MARINE BIOLOGY
SRR6934457	2019-03-01 00:49:10	15570065	4091459579	Mtr_hem_h	RNA-Seq	cDNA	TRANSCRIPTOMIC	PAIRED	Illumina HiSeq 2500	PRJNA448647	Mytilus trossulus	Mtr_hemolymph	NATIONAL SCIENTIFIC CENTER OF MARINE BIOLOGY
SRR6934458	2019-03-01 00:49:10	42820964	11278579269	Mtr_gon_h	RNA-Seq	cDNA	TRANSCRIPTOMIC	PAIRED	Illumina HiSeq 2500	PRJNA448647	Mytilus trossulus	Mtr_male-gonads	NATIONAL SCIENTIFIC CENTER OF MARINE BIOLOGY
SRR6934480	2019-03-01 00:49:10	28220848	7486392494	Mtr_man_h	RNA-Seq	cDNA	TRANSCRIPTOMIC	PAIRED	Illumina HiSeq 2500	PRJNA448647	Mytilus trossulus	Mtr_mantle	NATIONAL SCIENTIFIC CENTER OF MARINE BIOLOGY
SRR6934456	2019-03-01 00:49:10	23263384	6110366062	Mtr_17h_h	RNA-Seq	cDNA	TRANSCRIPTOMIC	PAIRED	Illumina HiSeq 2500	PRJNA448647	Mytilus trossulus	Mtr_trochophore_17h	NATIONAL SCIENTIFIC CENTER OF MARINE BIOLOGY
SRR6934455	2019-03-01 00:49:10	32987911	8683848963	Mtr_21h_h	RNA-Seq	cDNA	TRANSCRIPTOMIC	PAIRED	Illumina HiSeq 2500	PRJNA448647	Mytilus trossulus	Mtr_trochophore_21h	NATIONAL SCIENTIFIC CENTER OF MARINE BIOLOGY
SRR6934454	2019-03-01 00:49:10	18494295	4841035364	Mtr_23h_h	RNA-Seq	cDNA	TRANSCRIPTOMIC	PAIRED	Illumina HiSeq 2500	PRJNA448647	Mytilus trossulus	Mtr_trochophore_23h	NATIONAL SCIENTIFIC CENTER OF MARINE BIOLOGY
SRR6934453	2019-03-01 00:49:10	20215770	5308651147	Mtr_24h_h	RNA-Seq	cDNA	TRANSCRIPTOMIC	PAIRED	Illumina HiSeq 2500	PRJNA448647	Mytilus trossulus	Mtr_trochophore_24h	NATIONAL SCIENTIFIC CENTER OF MARINE BIOLOGY
SRR6934452	2019-03-01 00:49:10	17114374	4494430984	Mtr_51h_h	RNA-Seq	cDNA	TRANSCRIPTOMIC	PAIRED	Illumina HiSeq 2500	PRJNA448647	Mytilus trossulus	Mtr_veliger_51h	NATIONAL SCIENTIFIC CENTER OF MARINE BIOLOGY
SRR6934451	2019-03-01 00:49:10	30675844	8014899339	Mtr_55h_h	RNA-Seq	cDNA	TRANSCRIPTOMIC	PAIRED	Illumina HiSeq 2500	PRJNA448647	Mytilus trossulus	Mtr_veliger_55h	NATIONAL SCIENTIFIC CENTER OF MARINE BIOLOGY
SRR6934472	2019-03-01 00:49:10	27053170	7115334570	Mtr_zig_h	RNA-Seq	cDNA	TRANSCRIPTOMIC	PAIRED	Illumina HiSeq 2500	PRJNA448647	Mytilus trossulus	Mtr_zigote_0.5h	NATIONAL SCIENTIFIC CENTER OF MARINE BIOLOGY
SRR13364381	2021-03-09 04:19:20	27872904	8417617008	Ped_10	RNA-Seq	RANDOM	TRANSCRIPTOMIC	PAIRED	Illumina HiSeq 4000	PRJNA689255	Mytilus coruscus	Ped_10	SHANGHAI OCEAN UNIVERSITY
SRR13364380	2021-03-09 04:19:20	25917828	7827184056	Ped_11	RNA-Seq	RANDOM	TRANSCRIPTOMIC	PAIRED	Illumina HiSeq 4000	PRJNA689255	Mytilus coruscus	Ped_11	SHANGHAI OCEAN UNIVERSITY
SRR13364379	2021-03-09 04:19:20	27923587	8432923274	Ped_16	RNA-Seq	RANDOM	TRANSCRIPTOMIC	PAIRED	Illumina HiSeq 4000	PRJNA689255	Mytilus coruscus	Ped_16	SHANGHAI OCEAN UNIVERSITY
SRR13364382	2021-03-09 04:19:20	24276650	7331548300	Ped_7	RNA-Seq	RANDOM	TRANSCRIPTOMIC	PAIRED	Illumina HiSeq 4000	PRJNA689255	Mytilus coruscus	Ped_7	SHANGHAI OCEAN UNIVERSITY
DRR622364	2024-12-03 18:07:22	37163819	7507091438	MN00609-2_TRANSCRIPTOMIC	RNA-Seq	RANDOM	TRANSCRIPTOMIC	PAIRED	Illumina NovaSeq 6000	PRJDB19225	Mytilus coruscus	SAMD00841110	YONSEI UNIVERSITY
DRR622365	2024-12-03 18:07:22	27059744	5466068288	MN00609-3_TRANSCRIPTOMIC	RNA-Seq	RANDOM	TRANSCRIPTOMIC	PAIRED	Illumina NovaSeq 6000	PRJDB19225	Mytilus coruscus	SAMD00841110	YONSEI UNIVERSITY
DRR622363	2024-12-03 18:07:22	25667219	5184778238	MN00609-1_TRANSCRIPTOMIC	RNA-Seq	RANDOM	TRANSCRIPTOMIC	PAIRED	Illumina NovaSeq 6000	PRJDB19225	Mytilus coruscus	SAMD00841110	YONSEI UNIVERSITY
SRR27469442	2024-01-10 11:17:17	23061266	6918379800	FRAS220003128-1r	RNA-Seq	cDNA	TRANSCRIPTOMIC	PAIRED	Illumina NovaSeq 6000	PRJNA1062451	Mytilus coruscus	SDG1	ZHEJIANG OCEAN UNIVERSITY
SRR27469443	2024-01-10 11:17:17	23118359	6935507700	FRAS220003129-1r	RNA-Seq	cDNA	TRANSCRIPTOMIC	PAIRED	Illumina NovaSeq 6000	PRJNA1062451	Mytilus coruscus	SDG2	ZHEJIANG OCEAN UNIVERSITY
SRR27469444	2024-01-10 11:17:17	20209410	6062823000	FRAS220003130-1r	RNA-Seq	cDNA	TRANSCRIPTOMIC	PAIRED	Illumina NovaSeq 6000	PRJNA1062451	Mytilus coruscus	SDG3	ZHEJIANG OCEAN UNIVERSITY
SRR16293784	2022-10-08 00:27:28	27686452	8361308504	T1-1	RNA-Seq	RANDOM PCR	TRANSCRIPTOMIC	PAIRED	Illumina NovaSeq 6000	PRJNA770460	Mytilus coruscus	T1-1	ZHEJIANG OCEAN UNIVERSITY
SRR16293783	2022-10-08 00:27:28	27607776	8337548352	T1-2	RNA-Seq	RANDOM PCR	TRANSCRIPTOMIC	PAIRED	Illumina NovaSeq 6000	PRJNA770460	Mytilus coruscus	T1-2	ZHEJIANG OCEAN UNIVERSITY
SRR16293782	2022-10-08 00:27:28	25851307	7807094714	T1-3	RNA-Seq	RANDOM PCR	TRANSCRIPTOMIC	PAIRED	Illumina NovaSeq 6000	PRJNA770460	Mytilus coruscus	T1-3	ZHEJIANG OCEAN UNIVERSITY
SRR22996578	2023-01-06 09:36:59	22600022	6825206644	8	RNA-Seq	other	TRANSCRIPTOMIC	PAIRED	Illumina NovaSeq 6000	PRJNA918971	Mytilus coruscus	TAN2	ZHEJIANG OCEAN UNIVERSITY
SRR22996577	2023-01-06 09:36:59	22980438	6940092276	9	RNA-Seq	other	TRANSCRIPTOMIC	PAIRED	Illumina NovaSeq 6000	PRJNA918971	Mytilus coruscus	TAN3	ZHEJIANG OCEAN UNIVERSITY
SRR22996576	2023-01-06 09:36:59	25779426	7785386652	10	RNA-Seq	other	TRANSCRIPTOMIC	PAIRED	Illumina NovaSeq 6000	PRJNA918971	Mytilus coruscus	TAS1	ZHEJIANG OCEAN UNIVERSITY
SRR13364386	2021-03-09 04:19:20	21213569	6406497838	Tro_1	RNA-Seq	RANDOM	TRANSCRIPTOMIC	PAIRED	Illumina HiSeq 4000	PRJNA689255	Mytilus coruscus	Tro_1	SHANGHAI OCEAN UNIVERSITY
SRR13364385	2021-03-09 04:19:20	25838961	7803366222	Tro_2	RNA-Seq	RANDOM	TRANSCRIPTOMIC	PAIRED	Illumina HiSeq 4000	PRJNA689255	Mytilus coruscus	Tro_2	SHANGHAI OCEAN UNIVERSITY
SRR13364374	2021-03-09 04:19:20	23664882	7146794364	Tro_4	RNA-Seq	RANDOM	TRANSCRIPTOMIC	PAIRED	Illumina HiSeq 4000	PRJNA689255	Mytilus coruscus	Tro_4	SHANGHAI OCEAN UNIVERSITY
SRR13364373	2021-03-09 04:19:20	27702427	8366132954	Tro_5	RNA-Seq	RANDOM	TRANSCRIPTOMIC	PAIRED	Illumina HiSeq 4000	PRJNA689255	Mytilus coruscus	Tro_5	SHANGHAI OCEAN UNIVERSITY
SRR13364368	2021-03-09 04:19:20	27819440	8401470880	Umbo_1	RNA-Seq	RANDOM	TRANSCRIPTOMIC	PAIRED	Illumina HiSeq 4000	PRJNA689255	Mytilus coruscus	Umbo_1	SHANGHAI OCEAN UNIVERSITY
SRR13364367	2021-03-09 04:19:20	21302830	6433454660	Umbo_6	RNA-Seq	RANDOM	TRANSCRIPTOMIC	PAIRED	Illumina HiSeq 4000	PRJNA689255	Mytilus coruscus	Umbo_6	SHANGHAI OCEAN UNIVERSITY
SRR13364384	2021-03-09 04:19:20	21315734	6437351668	Umbo_7	RNA-Seq	RANDOM	TRANSCRIPTOMIC	PAIRED	Illumina HiSeq 4000	PRJNA689255	Mytilus coruscus	Umbo_7	SHANGHAI OCEAN UNIVERSITY
SRR13364383	2021-03-09 04:19:20	25903725	7822924950	Umbo_9	RNA-Seq	RANDOM	TRANSCRIPTOMIC	PAIRED	Illumina HiSeq 4000	PRJNA689255	Mytilus coruscus	Umbo_9	SHANGHAI OCEAN UNIVERSITY
SRR10502240	2020-10-04 03:52:49	36589730	10976919000	XS_Add	RNA-Seq	RT-PCR	TRANSCRIPTOMIC	PAIRED	Illumina NovaSeq 6000	PRJNA578350	Mytilus coruscus	XS-Add_FRAS190293035-1a	SHANGHAI OCEAN UNIVERSITY
SRR10502239	2020-10-04 03:52:49	34306587	10291976100	XS_Dig	RNA-Seq	RT-PCR	TRANSCRIPTOMIC	PAIRED	Illumina NovaSeq 6000	PRJNA578350	Mytilus coruscus	XS-Dig_FRAS190293033-1a	SHANGHAI OCEAN UNIVERSITY
SRR10502231	2020-10-04 03:52:48	36745866	11023759800	XS-Fem	RNA-Seq	RT-PCR	TRANSCRIPTOMIC	PAIRED	Illumina NovaSeq 6000	PRJNA578350	Mytilus coruscus	XS-Fem_FRAS190293031-1a	SHANGHAI OCEAN UNIVERSITY
SRR10502230	2020-10-04 03:52:49	29082168	8724650400	XS_Foo	RNA-Seq	RT-PCR	TRANSCRIPTOMIC	PAIRED	Illumina NovaSeq 6000	PRJNA578350	Mytilus coruscus	XS-Foo_FRAS190293027-1a	SHANGHAI OCEAN UNIVERSITY
SRR10502229	2020-10-04 03:52:49	36846157	11053847100	XS-Gil	RNA-Seq	RT-PCR	TRANSCRIPTOMIC	PAIRED	Illumina NovaSeq 6000	PRJNA578350	Mytilus coruscus	XS-Gil_FRAS190293028-1a	SHANGHAI OCEAN UNIVERSITY
SRR10502228	2020-10-04 03:52:48	31571406	9471421800	XS-Gut	RNA-Seq	RT-PCR	TRANSCRIPTOMIC	PAIRED	Illumina NovaSeq 6000	PRJNA578350	Mytilus coruscus	XS-Gut_FRAS190293034-1a	SHANGHAI OCEAN UNIVERSITY
SRR10502227	2020-10-04 03:52:48	33932540	10179762000	XS-Hae	RNA-Seq	RT-PCR	TRANSCRIPTOMIC	PAIRED	Illumina NovaSeq 6000	PRJNA578350	Mytilus coruscus	XS-Hae_FRAS190293026-1a	SHANGHAI OCEAN UNIVERSITY
SRR10502226	2020-10-04 03:52:49	32756393	9826917900	XS-Mal	RNA-Seq	RT-PCR	TRANSCRIPTOMIC	PAIRED	Illumina NovaSeq 6000	PRJNA578350	Mytilus coruscus	XS-Mal_FRAS190293030-1a	SHANGHAI OCEAN UNIVERSITY
SRR10502225	2020-10-04 03:52:49	36257126	10877137800	XS-Man	RNA-Seq	RT-PCR	TRANSCRIPTOMIC	PAIRED	Illumina NovaSeq 6000	PRJNA578350	Mytilus coruscus	XS-Man_FRAS190293029-1a	SHANGHAI OCEAN UNIVERSITY
SRR15898358	2022-05-05 23:18:48	44556895	13456182290		RNA-Seq	cDNA	TRANSCRIPTOMIC	PAIRED	Illumina NovaSeq 6000	PRJNA763221	Owenia fusiformis	GSM5578284	GEO
SRR15898359	2022-05-05 23:18:48	43400848	13107056096		RNA-Seq	cDNA	TRANSCRIPTOMIC	PAIRED	Illumina NovaSeq 6000	PRJNA763221	Owenia fusiformis	GSM5578285	GEO
SRR15898360	2022-05-05 23:18:48	43157100	13033444200		RNA-Seq	cDNA	TRANSCRIPTOMIC	PAIRED	Illumina NovaSeq 6000	PRJNA763221	Owenia fusiformis	GSM5578286	GEO
SRR15898361	2022-05-05 23:18:48	48745427	14721118954		RNA-Seq	cDNA	TRANSCRIPTOMIC	PAIRED	Illumina NovaSeq 6000	PRJNA763221	Owenia fusiformis	GSM5578287	GEO
SRR15898362	2022-05-05 23:18:48	46214993	13956927886		RNA-Seq	cDNA	TRANSCRIPTOMIC	PAIRED	Illumina NovaSeq 6000	PRJNA763221	Owenia fusiformis	GSM5578288	GEO
SRR15898363	2022-05-05 23:18:48	44804697	13531018494		RNA-Seq	cDNA	TRANSCRIPTOMIC	PAIRED	Illumina NovaSeq 6000	PRJNA763221	Owenia fusiformis	GSM5578289	GEO
SRR15898364	2022-05-05 23:18:48	47831217	14445027534		RNA-Seq	cDNA	TRANSCRIPTOMIC	PAIRED	Illumina NovaSeq 6000	PRJNA763221	Owenia fusiformis	GSM5578290	GEO
SRR15898365	2022-05-05 23:18:48	51876836	15666804472		RNA-Seq	cDNA	TRANSCRIPTOMIC	PAIRED	Illumina NovaSeq 6000	PRJNA763221	Owenia fusiformis	GSM5578291	GEO
SRR15898366	2022-05-05 23:18:48	47651882	14390868364		RNA-Seq	cDNA	TRANSCRIPTOMIC	PAIRED	Illumina NovaSeq 6000	PRJNA763221	Owenia fusiformis	GSM5578292	GEO
SRR15898367	2022-05-05 23:18:48	51390594	15519959388		RNA-Seq	cDNA	TRANSCRIPTOMIC	PAIRED	Illumina NovaSeq 6000	PRJNA763221	Owenia fusiformis	GSM5578293	GEO
SRR15898368	2022-05-05 23:18:48	49825203	15047211306		RNA-Seq	cDNA	TRANSCRIPTOMIC	PAIRED	Illumina NovaSeq 6000	PRJNA763221	Owenia fusiformis	GSM5578294	GEO
SRR15898369	2022-05-05 23:18:48	45694785	13799825070		RNA-Seq	cDNA	TRANSCRIPTOMIC	PAIRED	Illumina NovaSeq 6000	PRJNA763221	Owenia fusiformis	GSM5578295	GEO
SRR15898370	2022-05-05 23:18:48	47936352	14476778304		RNA-Seq	cDNA	TRANSCRIPTOMIC	PAIRED	Illumina NovaSeq 6000	PRJNA763221	Owenia fusiformis	GSM5578296	GEO
SRR15898371	2022-05-05 23:18:48	54723465	16526486430		RNA-Seq	cDNA	TRANSCRIPTOMIC	PAIRED	Illumina NovaSeq 6000	PRJNA763221	Owenia fusiformis	GSM5578297	GEO
SRR15898372	2022-05-05 23:18:48	57223123	17281383146		RNA-Seq	cDNA	TRANSCRIPTOMIC	PAIRED	Illumina NovaSeq 6000	PRJNA763221	Owenia fusiformis	GSM5578298	GEO
SRR15898373	2022-05-05 23:18:48	49002711	14798818722		RNA-Seq	cDNA	TRANSCRIPTOMIC	PAIRED	Illumina NovaSeq 6000	PRJNA763221	Owenia fusiformis	GSM5578299	GEO
SRR15898374	2022-05-05 23:18:48	55310968	16703912336		RNA-Seq	cDNA	TRANSCRIPTOMIC	PAIRED	Illumina NovaSeq 6000	PRJNA763221	Owenia fusiformis	GSM5578300	GEO
SRR15898375	2022-05-05 23:18:48	51602908	15584078216		RNA-Seq	cDNA	TRANSCRIPTOMIC	PAIRED	Illumina NovaSeq 6000	PRJNA763221	Owenia fusiformis	GSM5578301	GEO
SRR15898376	2022-05-05 23:18:48	53916644	16282826488		RNA-Seq	cDNA	TRANSCRIPTOMIC	PAIRED	Illumina NovaSeq 6000	PRJNA763221	Owenia fusiformis	GSM5578302	GEO
SRR15898377	2022-05-05 23:18:48	54077540	16331417080		RNA-Seq	cDNA	TRANSCRIPTOMIC	PAIRED	Illumina NovaSeq 6000	PRJNA763221	Owenia fusiformis	GSM5578303	GEO
SRR15898378	2022-05-05 23:18:48	42855216	12942275232		RNA-Seq	cDNA	TRANSCRIPTOMIC	PAIRED	Illumina NovaSeq 6000	PRJNA763221	Owenia fusiformis	GSM5578304	GEO
SRR15898379	2022-05-05 23:18:48	51515984	15557827168		RNA-Seq	cDNA	TRANSCRIPTOMIC	PAIRED	Illumina NovaSeq 6000	PRJNA763221	Owenia fusiformis	GSM5578305	GEO
SRR15898380	2022-05-05 23:18:48	42709608	12898301616		RNA-Seq	cDNA	TRANSCRIPTOMIC	PAIRED	Illumina NovaSeq 6000	PRJNA763221	Owenia fusiformis	GSM5578306	GEO
SRR15898381	2022-05-05 23:18:48	61370417	18533865934		RNA-Seq	cDNA	TRANSCRIPTOMIC	PAIRED	Illumina NovaSeq 6000	PRJNA763221	Owenia fusiformis	GSM5578307	GEO
SRR15898384	2022-05-05 23:18:48	476340868	143854942136		RNA-Seq	cDNA	TRANSCRIPTOMIC	PAIRED	Illumina NovaSeq 6000	PRJNA763221	Owenia fusiformis	GSM5578310	GEO
SRR20987891	2022-11-16 14:37:28	52459124	5245912400	GSM6438577	RNA-Seq	cDNA	TRANSCRIPTOMIC	PAIRED	BGISEQ-500	PRJNA867679	Owenia fusiformis	GSM6438577	CHEMA MARTIN'S LAB, SBBS, QUEEN MARY UNIVERISITY OF LONDON
SRR20987890	2022-11-16 14:37:28	50060716	5006071600	GSM6438578	RNA-Seq	cDNA	TRANSCRIPTOMIC	PAIRED	BGISEQ-500	PRJNA867679	Owenia fusiformis	GSM6438578	CHEMA MARTIN'S LAB, SBBS, QUEEN MARY UNIVERISITY OF LONDON
SRR20987889	2022-11-16 14:37:28	52446302	5244630200	GSM6438579	RNA-Seq	cDNA	TRANSCRIPTOMIC	PAIRED	BGISEQ-500	PRJNA867679	Owenia fusiformis	GSM6438579	CHEMA MARTIN'S LAB, SBBS, QUEEN MARY UNIVERISITY OF LONDON
SRR20987888	2022-11-16 14:37:28	50328492	5032849200	GSM6438580	RNA-Seq	cDNA	TRANSCRIPTOMIC	PAIRED	BGISEQ-500	PRJNA867679	Owenia fusiformis	GSM6438580	CHEMA MARTIN'S LAB, SBBS, QUEEN MARY UNIVERISITY OF LONDON
SRR20987887	2022-11-16 14:37:28	50270930	5027093000	GSM6438581	RNA-Seq	cDNA	TRANSCRIPTOMIC	PAIRED	BGISEQ-500	PRJNA867679	Owenia fusiformis	GSM6438581	CHEMA MARTIN'S LAB, SBBS, QUEEN MARY UNIVERISITY OF LONDON
SRR20987886	2022-11-16 14:37:28	50254100	5025410000	GSM6438582	RNA-Seq	cDNA	TRANSCRIPTOMIC	PAIRED	BGISEQ-500	PRJNA867679	Owenia fusiformis	GSM6438582	CHEMA MARTIN'S LAB, SBBS, QUEEN MARY UNIVERISITY OF LONDON
SRR20987885	2022-11-16 14:37:28	52442868	5244286800	GSM6438583	RNA-Seq	cDNA	TRANSCRIPTOMIC	PAIRED	BGISEQ-500	PRJNA867679	Owenia fusiformis	GSM6438583	CHEMA MARTIN'S LAB, SBBS, QUEEN MARY UNIVERISITY OF LONDON
SRR20987884	2022-11-16 14:37:28	50180586	5018058600	GSM6438584	RNA-Seq	cDNA	TRANSCRIPTOMIC	PAIRED	BGISEQ-500	PRJNA867679	Owenia fusiformis	GSM6438584	CHEMA MARTIN'S LAB, SBBS, QUEEN MARY UNIVERISITY OF LONDON
SRR20987883	2022-11-16 14:37:28	52664524	5266452400	GSM6438585	RNA-Seq	cDNA	TRANSCRIPTOMIC	PAIRED	BGISEQ-500	PRJNA867679	Owenia fusiformis	GSM6438585	CHEMA MARTIN'S LAB, SBBS, QUEEN MARY UNIVERISITY OF LONDON
