# Supplementary material for: Ancestral Origin and Functional Expression of a Hyaluronic Acid Pathway Complement in Mussels
Source: Biology (Basel). 2025 Jul 24;14(8):930. doi: 10.3390/biology14080930 (PMC12383584; doi:10.3390/biology14080930)
Supplement: Supplementary file 1 [file biology-14-00930-s001.zip › Table S3.xlsx]

## Sheet: 77XPMS4G014-Alignment-Descripti
Result of psi-blastp search using Paramecium bursaria Chlorella virus CZ-2 HAS as a query (M1H2Q1) against the clustered nr NCBI database limited to Protostomia.
Cluster Composition	Cluster Ancestor	Representative sequence	Query Cover	E value	Per. ident	Accession
1 member(s) 1 organism(s)	segmented worms	unnamed protein product, partial [Owenia fusiformis]	0.81	7e-66	30.61	https://www.ncbi.nlm.nih.gov/protein/CAH1787548.1?report=genbank&log$=prottop&blast_rank=1&RID=77XPMS4G014","CAH1787548.1
1 member(s) 1 organism(s)	segmented worms	unnamed protein product, partial [Owenia fusiformis]	0.82	5e-65	31.17	https://www.ncbi.nlm.nih.gov/protein/CAH1782048.1?report=genbank&log$=prottop&blast_rank=2&RID=77XPMS4G014","CAH1782048.1
1 member(s) 1 organism(s)	segmented worms	unnamed protein product [Owenia fusiformis]	0.74	7e-55	32.24	https://www.ncbi.nlm.nih.gov/protein/CAH1787549.1?report=genbank&log$=prottop&blast_rank=3&RID=77XPMS4G014","CAH1787549.1
1 member(s) 1 organism(s)	segmented worms	unnamed protein product [Owenia fusiformis]	0.56	4e-50	35.78	https://www.ncbi.nlm.nih.gov/protein/CAH1787550.1?report=genbank&log$=prottop&blast_rank=4&RID=77XPMS4G014","CAH1787550.1
hits below E-value cutoff
1 member(s) 1 organism(s)	springtails	unnamed protein product [Allacma fusca]	0.47	2e-05	22.86	https://www.ncbi.nlm.nih.gov/protein/CAG7716911.1?report=genbank&log$=prottop&blast_rank=5&RID=77XPMS4G014","CAG7716911.1
1 member(s) 1 organism(s)	mites & ticks	chitin synthase chs-2-like [Oppia nitens]	0.5	6e-05	21.52	https://www.ncbi.nlm.nih.gov/protein/XP_054167698.1?report=genbank&log$=prottop&blast_rank=6&RID=77XPMS4G014","XP_054167698.1
1 member(s) 1 organism(s)	springtails	chitin synthase D [Folsomia candida]	0.57	0.002	20.94	https://www.ncbi.nlm.nih.gov/protein/XP_021955703.1?report=genbank&log$=prottop&blast_rank=7&RID=77XPMS4G014","XP_021955703.1
2 member(s) 2 organism(s)	eukaryotes	Chitin synthase 7 [Nosema bombycis CQ1]	0.3	0.002	21.05	https://www.ncbi.nlm.nih.gov/protein/EOB13805.1?report=genbank&log$=prottop&blast_rank=8&RID=77XPMS4G014","EOB13805.1
1 member(s) 1 organism(s)	bivalves	CHS1 [Mytilus coruscus]	0.26	0.009	21.12	https://www.ncbi.nlm.nih.gov/protein/CAC5389812.1?report=genbank&log$=prottop&blast_rank=1&RID=77XPMS4G014","CAC5389812.1
2 member(s) 2 organism(s)	bivalves	uncharacterized protein LOC134706559 [Mytilus trossulus]	0.26	0.010	20.50	https://www.ncbi.nlm.nih.gov/protein/XP_063421659.1?report=genbank&log$=prottop&blast_rank=2&RID=77XPMS4G014","XP_063421659.1
1 member(s) 1 organism(s)	bivalves	chitin synthase chs-1-like isoform X2 [Mytilus edulis]	0.26	0.011	20.50	https://www.ncbi.nlm.nih.gov/protein/XP_071157925.1?report=genbank&log$=prottop&blast_rank=3&RID=77XPMS4G014","XP_071157925.1
1 member(s) 1 organism(s)	common blue mussel	uncharacterized protein LOC134705620 [Mytilus trossulus]	0.26	0.013	21.57	https://www.ncbi.nlm.nih.gov/protein/XP_063420412.1?report=genbank&log$=prottop&blast_rank=4&RID=77XPMS4G014","XP_063420412.1
2 member(s) 2 organism(s)	bivalves	CHS1 [Mytilus edulis]	0.26	0.015	20.50	https://www.ncbi.nlm.nih.gov/protein/CAG2207166.1?report=genbank&log$=prottop&blast_rank=5&RID=77XPMS4G014","CAG2207166.1
1 member(s) 1 organism(s)	bivalves	CHS1 [Mytilus coruscus]	0.26	0.016	20.50	https://www.ncbi.nlm.nih.gov/protein/CAC5389815.1?report=genbank&log$=prottop&blast_rank=6&RID=77XPMS4G014","CAC5389815.1
1 member(s) 1 organism(s)	California mussel	chitin synthase chs-2-like isoform X1 [Mytilus californianus]	0.26	0.020	21.74	https://www.ncbi.nlm.nih.gov/protein/XP_052094821.1?report=genbank&log$=prottop&blast_rank=7&RID=77XPMS4G014","XP_052094821.1
1 member(s) 1 organism(s)	California two-spot octopus	uncharacterized protein LOC106880633 [Octopus bimaculoides]	0.34	0.021	22.71	https://www.ncbi.nlm.nih.gov/protein/XP_052826273.1?report=genbank&log$=prottop&blast_rank=8&RID=77XPMS4G014","XP_052826273.1
2 member(s) 1 organism(s)	gastropods	uncharacterized protein [Littorina saxatilis]	0.29	0.025	26.01	https://www.ncbi.nlm.nih.gov/protein/XP_070210814.1?report=genbank&log$=prottop&blast_rank=9&RID=77XPMS4G014","XP_070210814.1
1 member(s) 1 organism(s)	walking sticks	unnamed protein product [Timema genevievae]	0.3	0.036	21.76	https://www.ncbi.nlm.nih.gov/protein/CAD7594317.1?report=genbank&log$=prottop&blast_rank=10&RID=77XPMS4G014","CAD7594317.1
1 member(s) 1 organism(s)	California two-spot octopus	chitin synthase chs-2 [Octopus bimaculoides]	0.26	0.038	24.03	https://www.ncbi.nlm.nih.gov/protein/XP_052826339.1?report=genbank&log$=prottop&blast_rank=11&RID=77XPMS4G014","XP_052826339.1
1 member(s) 1 organism(s)	Mediterranean mussel	chitin synthase [Mytilus galloprovincialis]	0.26	0.040	21.12	https://www.ncbi.nlm.nih.gov/protein/VDI71312.1?report=genbank&log$=prottop&blast_rank=12&RID=77XPMS4G014","VDI71312.1
1 member(s) 1 organism(s)	gastropods	chitin synthase chs-2-like isoform X2 [Biomphalaria pfeifferi]	0.26	0.043	22.67	https://www.ncbi.nlm.nih.gov/protein/KAK0068759.1?report=genbank&log$=prottop&blast_rank=13&RID=77XPMS4G014","KAK0068759.1
1 member(s) 1 organism(s)	California mussel	chitin synthase chs-2-like isoform X2 [Mytilus californianus]	0.26	0.047	21.12	https://www.ncbi.nlm.nih.gov/protein/XP_052065199.1?report=genbank&log$=prottop&blast_rank=14&RID=77XPMS4G014","XP_052065199.1
1 member(s) 1 organism(s)	California mussel	chitin synthase chs-2-like isoform X1 [Mytilus californianus]	0.26	0.049	21.12	https://www.ncbi.nlm.nih.gov/protein/XP_052065198.1?report=genbank&log$=prottop&blast_rank=15&RID=77XPMS4G014","XP_052065198.1
