# Supplementary material for: Ancestral Origin and Functional Expression of a Hyaluronic Acid Pathway Complement in Mussels
Source: Biology (Basel). 2025 Jul 24;14(8):930. doi: 10.3390/biology14080930 (PMC12383584; doi:10.3390/biology14080930)
Supplement: Supplementary file 1 [file biology-14-00930-s001.zip › Table S4.xlsx]

## Sheet: Sheet1
Table S4. Expression levels of XLINK genes across developmental stages and tissues in various species
Species	Abbreviation	Tissue	SRA sample ID	XLINK1 (TPM)	XLINK2 (TPM)	hours post fertilization
Mytilus galloprovincialis	Mg	Development	SRR25387459	3	1.31	0
Mytilus galloprovincialis	Mg	Development	SRR25387458	1.77	0.82	0
Mytilus galloprovincialis	Mg	Development	SRR25387447	5.8	1.33	4
Mytilus galloprovincialis	Mg	Development	SRR25387436	3.04	1.36	4
Mytilus galloprovincialis	Mg	Development	SRR25387435	114.76	0.88	8
Mytilus galloprovincialis	Mg	Development	SRR25387434	93.77	0.73	8
Mytilus galloprovincialis	Mg	Development	SRR25387433	417.69	0.47	12
Mytilus galloprovincialis	Mg	Development	SRR25387432	255.2	0.61	12
Mytilus galloprovincialis	Mg	Development	SRR25387431	519.56	0.53	16
Mytilus galloprovincialis	Mg	Development	SRR25387430	274.42	0.09	16
Mytilus galloprovincialis	Mg	Development	SRR25387457	524.26	0.61	20
Mytilus galloprovincialis	Mg	Development	SRR25387456	309.11	0.38	20
Mytilus galloprovincialis	Mg	Development	SRR25387455	372.87	0.59	24
Mytilus galloprovincialis	Mg	Development	SRR25387454	249.72	0.51	24
Mytilus galloprovincialis	Mg	Development	SRR25387453	269.38	0.78	28
Mytilus galloprovincialis	Mg	Development	SRR25387452	245.11	0.85	28
Mytilus galloprovincialis	Mg	Development	SRR25387451	228.69	2.27	32
Mytilus galloprovincialis	Mg	Development	SRR25387450	173.24	0.67	32
Mytilus galloprovincialis	Mg	Development	SRR25387449	129.34	2.43	36
Mytilus galloprovincialis	Mg	Development	SRR25387448	125.24	1.65	36
Mytilus galloprovincialis	Mg	Development	SRR25387446	92.92	2.97	40
Mytilus galloprovincialis	Mg	Development	SRR25387445	93.3	2.61	40
Mytilus galloprovincialis	Mg	Development	SRR25387444	32.52	5.63	44
Mytilus galloprovincialis	Mg	Development	SRR25387443	37.59	5.39	44
Mytilus galloprovincialis	Mg	Development	SRR25387442	29.75	10.14	48
Mytilus galloprovincialis	Mg	Development	SRR25387441	18.64	9.27	48
Mytilus galloprovincialis	Mg	Development	SRR25387440	37.92	11.52	52
Mytilus galloprovincialis	Mg	Development	SRR25387439	21.57	9.13	52
Mytilus galloprovincialis	Mg	Development	SRR25387438	11.76	18.58	72
Mytilus galloprovincialis	Mg	Development	SRR25387437	9.16	14.03	72
Mytilus galloprovincialis	Mg	Gill	SRR11996464	16.0194
Mytilus galloprovincialis	Mg	Gill	SRR11996686	55.6833
Mytilus galloprovincialis	Mg	Gill	SRR11996723	7.55449
Mytilus galloprovincialis	Mg	Mantle	SRR8713542	1.47877
Mytilus galloprovincialis	Mg	Mantle	SRR8713543	1.55619
Mytilus galloprovincialis	Mg	Mantle	SRR8713544	2.03408
Mytilus galloprovincialis	Mg	Mantle	SRR8713545	1.90184
Mytilus galloprovincialis	Mg	Mantle	SRR8713546	3.72408
Mytilus galloprovincialis	Mg	Mantle	SRR8713547	2.94949
Mytilus galloprovincialis	Mg	Mantle	SRR2392495	13.3046
Mytilus galloprovincialis	Mg	Mantle	SRR2392762	17.1449
Mytilus galloprovincialis	Mg	Digestive gland	SRR25921657	11.8209
Mytilus galloprovincialis	Mg	Digestive gland	SRR25921658	15.9317
Mytilus galloprovincialis	Mg	Digestive gland	SRR25921659	3.90882
Mytilus galloprovincialis	Mg	Digestive gland	SRR6238445	9.28901
Mytilus galloprovincialis	Mg	Digestive gland	SRR6238446	2.16638
Mytilus galloprovincialis	Mg	Digestive gland	SRR6238447	8.22733
Mytilus galloprovincialis	Mg	Hemolymph	SRR7138608	0.354529
Mytilus galloprovincialis	Mg	Hemolymph	SRR7138609	0.520806
Mytilus galloprovincialis	Mg	Hemolymph	SRR7138610	21.7654
Mytilus galloprovincialis	Mg	Hemolymph	SRR7138611	213.638
Mytilus galloprovincialis	Mg	Hemolymph	SRR7138612	23.1613
Mytilus galloprovincialis	Mg	Hemolymph	SRR7138613	0.833541
Mytilus galloprovincialis	Mg	Hemolymph	SRR7138614	4.13677
Mytilus galloprovincialis	Mg	Hemolymph	SRR7138615	0.200824
Mytilus galloprovincialis	Mg	Hemolymph	SRR7138616	0.584988
Mytilus galloprovincialis	Mg	Hemolymph	SRR7138617	3.3459
Mytilus galloprovincialis	Mg	Hemolymph	SRR7138618	85.4463
Mytilus galloprovincialis	Mg	Hemolymph	SRR7138619	4.84562
Mytilus galloprovincialis	Mg	Hemolymph	SRR7138620	129.753
Mytilus galloprovincialis	Mg	Hemolymph	SRR7138621	4.54144
Mytilus galloprovincialis	Mg	Hemolymph	SRR7138622	111.562
Mytilus galloprovincialis	Mg	Hemolymph	SRR7138623	48.0454
Mytilus galloprovincialis	Mg	Hemolymph	SRR7138624	153.729
Mytilus galloprovincialis	Mg	Hemolymph	SRR7138625	50.4021
Mytilus galloprovincialis	Mg	Hemolymph	SRR7138626	156.534
Mytilus galloprovincialis	Mg	Hemolymph	SRR7138627	719.949
Mytilus galloprovincialis	Mg	Hemolymph	SRR7138628	1.01217
Mytilus galloprovincialis	Mg	Hemolymph	SRR7138629	102.989
Mytilus galloprovincialis	Mg	Hemolymph	SRR7138630	10.4081
Mytilus galloprovincialis	Mg	Hemolymph	SRR7138631	4.63342
Mytilus galloprovincialis	Mg	Hemolymph	SRR7145578	15.0605
Mytilus galloprovincialis	Mg	Hemolymph	SRR7145579	24.3024
Mytilus galloprovincialis	Mg	Hemolymph	SRR7145580	4.09362
Mytilus galloprovincialis	Mg	Hemolymph	SRR7145581	2.10183
Mytilus galloprovincialis	Mg	Hemolymph	SRR7145582	1.33745
Mytilus galloprovincialis	Mg	Hemolymph	SRR7145583	2.70885
Mytilus galloprovincialis	Mg	Hemolymph	SRR7145584	1.31542
Mytilus galloprovincialis	Mg	Hemolymph	SRR7145585	11.0348
Mytilus galloprovincialis	Mg	Hemolymph	SRR7145586	2.8035
Mytilus galloprovincialis	Mg	Hemolymph	SRR7145587	1.37145
Mytilus galloprovincialis	Mg	Hemolymph	SRR7145588	8.68225
Mytilus galloprovincialis	Mg	Hemolymph	SRR7145589	1.87632
Mytilus galloprovincialis	Mg	Hemolymph	SRR7145590	1.35121
Mytilus galloprovincialis	Mg	Hemolymph	SRR7145591	1.85809
Mytilus galloprovincialis	Mg	Hemolymph	SRR7145592	21.5589
Mytilus galloprovincialis	Mg	Hemolymph	SRR27926326	12.5359
Mytilus galloprovincialis	Mg	Hemolymph	SRR27926327	24.8778
Mytilus galloprovincialis	Mg	Hemolymph	SRR27926328	58.5682
Mytilus coruscus	Mc	Development	SRS7974790	0		24
Mytilus coruscus	Mc	Development	SRS7974791	0		24
Mytilus coruscus	Mc	Development	SRS7974802	0		24
Mytilus coruscus	Mc	Development	SRS7974803	2.26		24
Mytilus coruscus	Mc	Development	SRS7974804	18.49		48
Mytilus coruscus	Mc	Development	SRS7974805	7.26		48
Mytilus coruscus	Mc	Development	SRS7974806	10.73		48
Mytilus coruscus	Mc	Development	SRS7974807	9		48
Mytilus coruscus	Mc	Development	SRS7974808	28.08		264
Mytilus coruscus	Mc	Development	SRS7974809	18.22		264
Mytilus coruscus	Mc	Development	SRS7974792	16.23		264
Mytilus coruscus	Mc	Development	SRS7974793	10.53		264
Mytilus coruscus	Mc	Development	SRS7974796	160.05		480
Mytilus coruscus	Mc	Development	SRS7974797	149.27		480
Mytilus coruscus	Mc	Development	SRS7974794	157.24		480
Mytilus coruscus	Mc	Development	SRS7974801	95.55		1368
Mytilus coruscus	Mc	Development	SRS7974798	115.68		1368
Mytilus coruscus	Mc	Development	SRS7974799	157.74		1368
Mytilus coruscus	Mc	Development	SRS7974800	154.79		1368
Mytilus coruscus	Mc	Development	SRS7974795	149.01		1368
Mytilus coruscus	Mc	Gonad	DRR622363	5.93
Mytilus coruscus	Mc	Gonad	DRR622364	2.88
Mytilus coruscus	Mc	Gonad	DRR622365	61.57
Mytilus coruscus	Mc	Gonad	SRR10502226	8.96
Mytilus coruscus	Mc	Gonad	SRR10502231	8.17
Mytilus coruscus	Mc	Hemolymph	SRR10502227	551.04
Mytilus coruscus	Mc	Digestive gland	SRR10502228	21.91
Mytilus coruscus	Mc	Digestive gland	SRR10502239	5.15
Mytilus coruscus	Mc	Digestive gland	SRR27469442	11.58
Mytilus coruscus	Mc	Digestive gland	SRR27469443	16.27
Mytilus coruscus	Mc	Digestive gland	SRR27469444	85.55
Mytilus coruscus	Mc	Gill	SRR16293782	11.61
Mytilus coruscus	Mc	Gill	SRR16293783	22.07
Mytilus coruscus	Mc	Gill	SRR16293784	21.24
Mytilus coruscus	Mc	Gill	SRR10502229	30.57
Mytilus coruscus	Mc	Mantle	SRR10502225	13.1
Mytilus coruscus	Mc	Mantle	SRR22996576	430.23
Mytilus coruscus	Mc	Mantle	SRR22996577	49.46
Mytilus coruscus	Mc	Mantle	SRR22996578	60.12
Mytilus coruscus	Mc	Muscle	SRR24790293	15.93
Mytilus coruscus	Mc	Muscle	SRR24790294	21.79
Mytilus coruscus	Mc	Muscle	SRR24790295	21.27
Mytilus coruscus	Mc	Muscle	SRR10502240	12.78
Mytilus coruscus	Mc	Foot	SRR26596314	39.23
Mytilus coruscus	Mc	Foot	SRR26596315	14.42
Mytilus coruscus	Mc	Foot	SRR26596316	20.15
Mytilus coruscus	Mc	Foot	SRR10502230	3.47
Mytilus trossulus	Mt	Development	SRR6934471	5.76552	3.5595	0
Mytilus trossulus	Mt	Development	SRR6934472	4.83465	1.83548	0.5
Mytilus trossulus	Mt	Development	SRR6934469	5.97119	5.1369	2
Mytilus trossulus	Mt	Development	SRR6934470	1140.97	352.419	11
Mytilus trossulus	Mt	Development	SRR6934456	1788.46	386.611	17
Mytilus trossulus	Mt	Development	SRR6934455	839.327	205.851	21
Mytilus trossulus	Mt	Development	SRR6934454	266.626	128.274	23
Mytilus trossulus	Mt	Development	SRR6934453	753.773	194.008	24
Mytilus trossulus	Mt	Development	SRR6934452	100.413	31.0821	51
Mytilus trossulus	Mt	Development	SRR6934451	77.5725	20.1	55
Mytilus trossulus	Mt	Digestive gland	SRR6934479	21.7224	2.40004
Mytilus trossulus	Mt	Gill	SRR6934449	94.3781	3.93226
Mytilus trossulus	Mt	Gonad	SRR6934458	10.7591	1.4689
Mytilus trossulus	Mt	Mantle	SRR6934480	34.907	2.28498
Mytilus trossulus	Mt	Muscle	SRR6934450	21.792	1.1557
Mytilus trossulus	Mt	Hemolymph	SRR6934457	722.699	34.5317
			OFUS_LOCUS1703	OFUS_LOCUS1958	OFUS_LOCUS1959	OFUS_LOCUS6629	OFUS_LOCUS6630	OFUS_LOCUS6632	OFUS_LOCUS6635	OFUS_LOCUS7726	OFUS_LOCUS20046	OFUS_LOCUS23164	OFUS_LOCUS23165	OFUS_LOCUS25169	OFUS_LOCUS8535	OFUS_LOCUS13222	OFUS_LOCUS13223	OFUS_LOCUS13224
Owenia fusiformis	Ow	Blood-vessel - adult	0	0	0.362936	0.348261	0	0.205655	0.2531	0	0.970252	0	0	0	2.8068	1.83288	0.59461	1.47855
Owenia fusiformis	Ow	Body-Wall - adult	18.5606	6.63012	49.2894	5.27301	28.736	262.297	42.099	0	0.0752204	0.226714	0	0.0936692	0.0341017	0.109938	0.338821	0.743389
Owenia fusiformis	Ow	Gut - adult	0.298699	0.083241	0	8.4312	15.4292	107.548	9.54369	0.187292	0	1.32442	0	0	0	0.639461	0.0642641	0.407329
Owenia fusiformis	Ow	Head - adult	0	0.327913	11.5278	12.0313	56.8294	146.965	14.2309	28.4582	6.18227	0.993778	3.19695	0.886501	0.169865	1.40816	4.55683	2.15122
Owenia fusiformis	Ow	Head+Chaetae - adult	21.739	11.0149	40.4172	20.6723	123.914	108.222	49.1708	91.1394	0.142099	0.128486	0.32246	0.0442378	0	0.148347	1.73733	0.334367
Owenia fusiformis	Ow	Ovary - adult	5.07278	1.72693	6.05602	0.871672	2.2312	34.0872	19.7673	1.08435	0.12849	0.116181	0.174947	0.160004	0.495142	0	0.227374	0.211641
Owenia fusiformis	Ow	Retractor-muscle - adult	0.455395	0.49033	1.29875	1.42592	1.16538	2.52611	4.08621	0.735495	0	0	0.125643	0	0	0.13487	0	0
Owenia fusiformis	Ow	Tail - adult	0.870536	1.77618	133.463	9.74214	30.8942	82.5769	4.23923	3.11914	0.450452	0	0	0.345189	0	0.115755	0.55742	0.521815
Owenia fusiformis	Ow	Testis - adult	0.153141	0	0.307244	0.0482434	0	0.037985	0.0779136	0	0	0	0	0.185967	0	0.0178178	0	0
Owenia fusiformis	Ow	1 cell - Mean	0	0	0	0.0515407	0	0	0	0	0.0683771	0	0	0	0	0.04283	0.0260093	0
Owenia fusiformis	Ow	2 cell - Mean	0	0	0	0.232018	0	0	0	0	0.0384762	0	0	0	0.0702447	0.0160671	0	0
Owenia fusiformis	Ow	3h stage - Mean	0	0	0	0.173208	0	0.0681887	0	0	0	0	0.195454	0	0.0162701	0.271877	0.0230933	0
Owenia fusiformis	Ow	4 cell - Mean	0.246355	0	0	0.150879	0	0.0331147	0	0	0.0333608	0	0	0	0.0302487	0.156446	0	0
Owenia fusiformis	Ow	4h stage - Mean	0.181207	0	0	0.125413	0.150689	0.0531118	0.108941	0.111886	0.0711466	1.26584	0	0.111439	0.0754298	0.101586	0.042086	0
Owenia fusiformis	Ow	8 cell - Mean	0	0	0	0.0738485	0	0	0	0	0	0	0	0	0.0296109	0.181259	0	0.0352179
Owenia fusiformis	Ow	Blastula stage - Mean	0	0	0	0.0964635	0	0	0	0.278968	0.370465	2.44438	0	0	0.7362	0.144151	0.119194	0.0840056
Owenia fusiformis	Ow	Early larvae stage - Mean	0.359774	0	0	0.0451212	0	0.267715	0.385169	0.13186	0.450375	0.930722	0.344986	0.0745423	81.3029	0.705255	0.23203	0.359062
Owenia fusiformis	Ow	Elongation stage - Mean	0.340854	0	0.16518	0.143691	0	0.458483	0	0.536252	1.28512	1.37977	0.117026	0.0401367	29.03	0.706723	0.370663	0.448561
Owenia fusiformis	Ow	Gastrula stage - Mean	0.350765	0	0	0	0.204857	0.262808	0.118481	0.558176	1.99191	4.91987	0	0.124215	1.64833	0.752531	0.382006	0.688501
Owenia fusiformis	Ow	Mature larvae stage - Mean	0	0.088874	0	0.127715	0	0.438331	0.1091	0	0.580918	0.749495	0.328175	0.372006	66.2003	0.13959	0.34266	2.56083
Owenia fusiformis	Ow	oocyte - Mean	0	0.142084	0	0.0550928	0	0	0	0	0.112308	0.133787	0	0	0	0.214764	0.0731284	0
red text refers to HAS genes
